# Supplementary material for: Dysfunction of cAMP–Protein Kinase A–Calcium Signaling Axis in Striatal Medium Spiny Neurons: A Role in Schizophrenia and Huntington’s Disease Neuropathology
Source: Biol Psychiatry Glob Open Sci. 2022 Apr 4;3(3):418–29. doi: 10.1016/j.bpsgos.2022.03.010 (PMC10382711; doi:10.1016/j.bpsgos.2022.03.010)
Supplement: Table S2 [file mmc3.xlsx]

## Sheet: BCL11Bko_HD_association
Table S3 (Related to Figure 4) – Summary of HD dataset enrichment analysis of the BCL11Bko differentially expressed genes.
The first sheet provides an overview and Fisher’s exact test statistics for each association tested. The following four sheets provide a compilation of MSN and cortical differentially expressed genes concordantly dysregulated (padj<0.01) in at least one HD gene expression dataset. Each sheet corresponds to one sample and provides gene identifiers with differential expression statistics. MSN, medi…
BCL11Bko dataset	BCL11Bko_FDR_cutoff	HD genes dataset	doi	HD_FDR_cutoff	CommonGenes	Fisher_pval	ConcordantGenes	Fisher_pval
MSN20	0.01	HDConsortium_hiPSC_Neuron	doi: 10.1038/nn.4532	0.01	342/782	1.091e-10	118/342	0.1308
MSN20	0.01	Langfelder_Q175STR	doi: https://doi.org/10.1038/nn.4256	0.01	1134/3157	0.0001695	585/1134	2.2e-16
MSN20	0.01	Hodges_CN	doi: 10.1093/hmg/ddl013	0.01	1613/4200	2.2e-16	895/1613	2.2e-16
MSN20	0.01	Ring_hiPSC_NSC	doi: 10.1016/j.stemcr.2015.11.005	0.01	1643/4069	2.2e-16	742/1643	2.2e-16
MSN30	0.01	HDConsortium_hiPSC_Neuron	doi: 10.1038/nn.4532	0.01	548/799	8.451e-12	116/548	1
MSN30	0.01	Langfelder_Q175STR	doi: https://doi.org/10.1038/nn.4256	0.01	1943/3208	2.952e-06	1026/1943	0.02901
MSN30	0.01	Hodges_CN	doi: 10.1093/hmg/ddl013	0.01	2617/4234	6e-13	1058/2617	1
MSN30	0.01	Ring_hiPSC_NSC	doi: 10.1016/j.stemcr.2015.11.005	0.01	2618/4076	2.2e-16	985/2618	1
MSN40	0.01	HDConsortium_hiPSC_Neuron	doi: 10.1038/nn.4532	0.01	432/790	2.2e-16	94/432	1
MSN40	0.01	Langfelder_Q175STR	doi: https://doi.org/10.1038/nn.4256	0.01	1413/3197	4.644e-13	637/1413	2.2e-16
MSN40	0.01	Hodges_CN	doi: 10.1093/hmg/ddl013	0.01	1872/4233	2.2e-16	672/1872	3.195e-07
MSN40	0.01	Ring_hiPSC_NSC	doi: 10.1016/j.stemcr.2015.11.005	0.01	1861/4047	2.2e-16	934/1861	2.2e-16
CTX30	0.01	HDConsortium_hiPSC_Neuron	doi: 10.1038/nn.4532	0.01	324/795	6.034e-10	237/324	2.2e-16
CTX30	0.01	Langfelder_Q175STR	doi: https://doi.org/10.1038/nn.4256	0.01	291/799	0.0002841	151/291	1.717e-15
CTX30	0.01	Hodges_cortex	doi: 10.1093/hmg/ddl013	0.01	264/688	8.731e-06	171/264	2.2e-16
CTX30	0.01	Ring_hiPSC_NSC	doi: 10.1016/j.stemcr.2015.11.005	0.01	1407/4072	9.539e-10	748/1407	2.2e-16
MSN20	0.01	pooled all 4		0.01			2036/3277	2.2e-16
MSN30	0.01	pooled all 4		0.01			2890/5491	2.2e-16
MSN40	0.01	pooled all 4		0.01			2128/3876	2.2e-16
CTX30	0.01	pooled all 4		0.01			1184/1928	2.2e-16

## Sheet: MSN20_HD
geneName	entrezID	description	padj	FC
CRABP1	1381	cellular retinoic acid binding protein 1 [Source:HGNC Symbol;Acc:HGNC:2338]	2.00694e-20	-2.76722
RHOU	58480	ras homolog family member U [Source:HGNC Symbol;Acc:HGNC:17794]	0.00126212	-1.23768
IFITM1	8519	interferon induced transmembrane protein 1 [Source:HGNC Symbol;Acc:HGNC:5412]	3.89441e-22	-3.46608
FXYD5	53827	FXYD domain containing ion transport regulator 5 [Source:HGNC Symbol;Acc:HGNC:4029]	7.63396e-05	-1.94661
BDNF	627	brain derived neurotrophic factor [Source:HGNC Symbol;Acc:HGNC:1033]	4.66426e-06	-1.82101
LAMA4	3910	laminin subunit alpha 4 [Source:HGNC Symbol;Acc:HGNC:6484]	6.43604e-05	-1.52992
ARRDC4	91947	arrestin domain containing 4 [Source:HGNC Symbol;Acc:HGNC:28087]	0.000607286	-1.66448
TNC	3371	tenascin C [Source:HGNC Symbol;Acc:HGNC:5318]	2.67699e-11	-3.15354
COL3A1	1281	collagen type III alpha 1 chain [Source:HGNC Symbol;Acc:HGNC:2201]	1.38674e-18	-4.54428
PARM1	25849	prostate androgen-regulated mucin-like protein 1 [Source:HGNC Symbol;Acc:HGNC:24536]	1.79279e-31	-2.97073
PPP1R1B	84152	protein phosphatase 1 regulatory inhibitor subunit 1B [Source:HGNC Symbol;Acc:HGNC:9287]	0.000704761	-1.87234
LGALS1	3956	galectin 1 [Source:HGNC Symbol;Acc:HGNC:6561]	4.57379e-44	-3.82689
RASSF3	283349	Ras association domain family member 3 [Source:HGNC Symbol;Acc:HGNC:14271]	4.68703e-06	-1.61291
ASIC1	41	acid sensing ion channel subunit 1 [Source:HGNC Symbol;Acc:HGNC:100]	0.000330018	-1.24407
DYSF	8291	dysferlin [Source:HGNC Symbol;Acc:HGNC:3097]	0.000114809	-1.95619
COL16A1	1307	collagen type XVI alpha 1 chain [Source:HGNC Symbol;Acc:HGNC:2193]	0.00220487	-1.75618
F2RL2	2151	coagulation factor II thrombin receptor like 2 [Source:HGNC Symbol;Acc:HGNC:3539]	2.75946e-05	-2.09913
EPB41L3	23136	erythrocyte membrane protein band 4.1 like 3 [Source:HGNC Symbol;Acc:HGNC:3380]	1.17095e-19	-1.63864
IFI16	3428	interferon gamma inducible protein 16 [Source:HGNC Symbol;Acc:HGNC:5395]	0.000319662	-1.49576
SEMA3F	6405	semaphorin 3F [Source:HGNC Symbol;Acc:HGNC:10728]	3.28366e-12	-1.58516
RGS5	8490	regulator of G protein signaling 5 [Source:HGNC Symbol;Acc:HGNC:10001]	1.73708e-06	-2.15809
SEMA6D	80031	semaphorin 6D [Source:HGNC Symbol;Acc:HGNC:16770]	0.000150767	-1.34322
S100A11	6282	S100 calcium binding protein A11 [Source:HGNC Symbol;Acc:HGNC:10488]	2.82228e-44	-3.68898
CSPG4	1464	chondroitin sulfate proteoglycan 4 [Source:HGNC Symbol;Acc:HGNC:2466]	0.00129525	-1.40903
SLC8A1	6546	solute carrier family 8 member A1 [Source:HGNC Symbol;Acc:HGNC:11068]	0.00216059	-1.19252
SSC4D	136853	scavenger receptor cysteine rich family member with 4 domains [Source:HGNC Symbol;Acc:HGNC:14461]	1.74971e-17	-3.73298
SYT7	9066	synaptotagmin 7 [Source:HGNC Symbol;Acc:HGNC:11514]	1.49589e-07	-1.47211
FBLN2	2199	fibulin 2 [Source:HGNC Symbol;Acc:HGNC:3601]	6.9068e-15	-2.5181
MXRA5	25878	matrix remodeling associated 5 [Source:HGNC Symbol;Acc:HGNC:7539]	1.84971e-05	-1.84203
LGALS3	3958	galectin 3 [Source:HGNC Symbol;Acc:HGNC:6563]	4.90951e-22	-3.22813
NDRG2	57447	NDRG family member 2 [Source:HGNC Symbol;Acc:HGNC:14460]	0.00218131	-1.20933
CDH6	1004	cadherin 6 [Source:HGNC Symbol;Acc:HGNC:1765]	2.13759e-36	-1.89935
HLA-E	3133	major histocompatibility complex, class I, E [Source:HGNC Symbol;Acc:HGNC:4962]	6.17863e-07	-1.43238
CYP1B1	1545	cytochrome P450 family 1 subfamily B member 1 [Source:HGNC Symbol;Acc:HGNC:2597]	0.000542043	-1.88378
TNFRSF19	55504	TNF receptor superfamily member 19 [Source:HGNC Symbol;Acc:HGNC:11915]	1.04973e-07	-1.36827
ITGA11	22801	integrin subunit alpha 11 [Source:HGNC Symbol;Acc:HGNC:6136]	1.12319e-24	-5.35157
F11R	50848	F11 receptor [Source:HGNC Symbol;Acc:HGNC:14685]	2.11731e-06	-1.51897
EMP3	2014	epithelial membrane protein 3 [Source:HGNC Symbol;Acc:HGNC:3335]	0.000924837	-1.33717
GDF6	392255	growth differentiation factor 6 [Source:HGNC Symbol;Acc:HGNC:4221]	1.10684e-05	-2.21761
PLTP	5360	phospholipid transfer protein [Source:HGNC Symbol;Acc:HGNC:9093]	1.76115e-12	-1.57455
ACTA2	59	actin, alpha 2, smooth muscle, aorta [Source:HGNC Symbol;Acc:HGNC:130]	5.7439e-08	-2.45925
CDK18	5129	cyclin dependent kinase 18 [Source:HGNC Symbol;Acc:HGNC:8751]	0.00296728	-1.31311
TMSB15A	11013	thymosin beta 15a [Source:HGNC Symbol;Acc:HGNC:30744]	0.00664644	-1.15867
MRC2	9902	mannose receptor C type 2 [Source:HGNC Symbol;Acc:HGNC:16875]	0.000182801	-1.23505
ID4	3400	inhibitor of DNA binding 4, HLH protein [Source:HGNC Symbol;Acc:HGNC:5363]	2.33644e-42	-1.78874
RUNX2	860	runt related transcription factor 2 [Source:HGNC Symbol;Acc:HGNC:10472]	8.7341e-10	-2.94477
S100A10	6281	S100 calcium binding protein A10 [Source:HGNC Symbol;Acc:HGNC:10487]	3.49787e-28	-2.46704
IGFBP7	3490	insulin like growth factor binding protein 7 [Source:HGNC Symbol;Acc:HGNC:5476]	5.57035e-12	-1.60775
CFI	3426	complement factor I [Source:HGNC Symbol;Acc:HGNC:5394]	6.27925e-47	-9.55309
FKBP10	60681	FK506 binding protein 10 [Source:HGNC Symbol;Acc:HGNC:18169]	4.2331e-10	-1.44339
PSMD5	5711	proteasome 26S subunit, non-ATPase 5 [Source:HGNC Symbol;Acc:HGNC:9563]	0.00174702	-1.18269
PLXND1	23129	plexin D1 [Source:HGNC Symbol;Acc:HGNC:9107]	0.00221959	-1.49828
BAMBI	25805	BMP and activin membrane bound inhibitor [Source:HGNC Symbol;Acc:HGNC:30251]	0.00584208	-1.57416
LGALS3BP	3959	galectin 3 binding protein [Source:HGNC Symbol;Acc:HGNC:6564]	5.79843e-30	-1.95237
MMP2	4313	matrix metallopeptidase 2 [Source:HGNC Symbol;Acc:HGNC:7166]	4.84686e-13	-2.97687
MAGEA4	4103	MAGE family member A4 [Source:HGNC Symbol;Acc:HGNC:6802]	2.88618e-05	-2.11029
SLC2A3	6515	solute carrier family 2 member 3 [Source:HGNC Symbol;Acc:HGNC:11007]	0.00735739	-1.46278
VIM	7431	vimentin [Source:HGNC Symbol;Acc:HGNC:12692]	5.33754e-08	-1.34196
HLA-B	3106	major histocompatibility complex, class I, B [Source:HGNC Symbol;Acc:HGNC:4932]	2.18122e-06	-1.37325
RSPO3	84870	R-spondin 3 [Source:HGNC Symbol;Acc:HGNC:20866]	1.79426e-16	-2.48853
PLAT	5327	plasminogen activator, tissue type [Source:HGNC Symbol;Acc:HGNC:9051]	1.65126e-10	-1.83425
DSG2	1829	desmoglein 2 [Source:HGNC Symbol;Acc:HGNC:3049]	4.43772e-15	-1.55559
MBOAT1	154141	membrane bound O-acyltransferase domain containing 1 [Source:HGNC Symbol;Acc:HGNC:21579]	6.0191e-05	-1.74303
SLC7A8	23428	solute carrier family 7 member 8 [Source:HGNC Symbol;Acc:HGNC:11066]	0.000708945	-1.46935
EZR	7430	ezrin [Source:HGNC Symbol;Acc:HGNC:12691]	1.54722e-09	-1.35192
FKBP1B	2281	FK506 binding protein 1B [Source:HGNC Symbol;Acc:HGNC:3712]	1.50507e-06	-1.3815
IRS2	8660	insulin receptor substrate 2 [Source:HGNC Symbol;Acc:HGNC:6126]	5.26829e-09	-1.46513
CDKN2B	1030	cyclin dependent kinase inhibitor 2B [Source:HGNC Symbol;Acc:HGNC:1788]	2.13435e-12	-3.16018
ADA	100	adenosine deaminase [Source:HGNC Symbol;Acc:HGNC:186]	0.00826958	-1.34975
IFI27L2	83982	interferon alpha inducible protein 27 like 2 [Source:HGNC Symbol;Acc:HGNC:19753]	4.67639e-05	-1.34681
VWA5A	4013	von Willebrand factor A domain containing 5A [Source:HGNC Symbol;Acc:HGNC:6658]	2.51928e-13	-1.58993
DACT2	168002	dishevelled binding antagonist of beta catenin 2 [Source:HGNC Symbol;Acc:HGNC:21231]	1.92758e-42	-7.36859
IKBKE	9641	inhibitor of nuclear factor kappa B kinase subunit epsilon [Source:HGNC Symbol;Acc:HGNC:14552]	0.000792324	-1.68525
ANXA6	309	annexin A6 [Source:HGNC Symbol;Acc:HGNC:544]	2.96813e-45	-2.248
CTSB	1508	cathepsin B [Source:HGNC Symbol;Acc:HGNC:2527]	3.82349e-11	-1.30464
ADGRA2	25960	adhesion G protein-coupled receptor A2 [Source:HGNC Symbol;Acc:HGNC:17849]	2.36695e-05	-1.44643
MXRA8	54587	matrix remodeling associated 8 [Source:HGNC Symbol;Acc:HGNC:7542]	1.1157e-08	-1.69754
CLDN1	9076	claudin 1 [Source:HGNC Symbol;Acc:HGNC:2032]	2.21569e-21	-3.83819
EPS8L2	64787	EPS8 like 2 [Source:HGNC Symbol;Acc:HGNC:21296]	2.52071e-06	-1.69447
GCNT1	2650	glucosaminyl (N-acetyl) transferase 1, core 2 [Source:HGNC Symbol;Acc:HGNC:4203]	9.57017e-14	-2.48299
PROCR	10544	protein C receptor [Source:HGNC Symbol;Acc:HGNC:9452]	2.10004e-11	-2.92428
TNFRSF10D	8793	TNF receptor superfamily member 10d [Source:HGNC Symbol;Acc:HGNC:11907]	6.06127e-27	-2.16924
MYRF	745	myelin regulatory factor [Source:HGNC Symbol;Acc:HGNC:1181]	5.98318e-11	-1.7442
C1orf54	79630	chromosome 1 open reading frame 54 [Source:HGNC Symbol;Acc:HGNC:26258]	0.0011096	-1.23756
TSPO	706	translocator protein [Source:HGNC Symbol;Acc:HGNC:1158]	8.08149e-17	-1.9829
TIMP1	7076	TIMP metallopeptidase inhibitor 1 [Source:HGNC Symbol;Acc:HGNC:11820]	1.07557e-08	-1.57637
ARHGAP31	57514	Rho GTPase activating protein 31 [Source:HGNC Symbol;Acc:HGNC:29216]	0.00841717	-1.44298
STEAP3	55240	STEAP3 metalloreductase [Source:HGNC Symbol;Acc:HGNC:24592]	1.78333e-09	-2.64225
YBX3	8531	Y-box binding protein 3 [Source:HGNC Symbol;Acc:HGNC:2428]	2.40798e-11	-1.6681
EHBP1L1	254102	EH domain binding protein 1 like 1 [Source:HGNC Symbol;Acc:HGNC:30682]	0.001626	-1.44949
S100A13	6284	S100 calcium binding protein A13 [Source:HGNC Symbol;Acc:HGNC:10490]	2.64389e-05	-1.38897
KRT8	3856	keratin 8 [Source:HGNC Symbol;Acc:HGNC:6446]	1.23499e-21	-3.65194
SHTN1	57698	shootin 1 [Source:HGNC Symbol;Acc:HGNC:29319]	3.09167e-25	-1.73899
EMID1	129080	EMI domain containing 1 [Source:HGNC Symbol;Acc:HGNC:18036]	2.71779e-08	-1.54289
EFEMP2	30008	EGF containing fibulin like extracellular matrix protein 2 [Source:HGNC Symbol;Acc:HGNC:3219]	0.00229482	-1.23582
ALDH1A3	220	aldehyde dehydrogenase 1 family member A3 [Source:HGNC Symbol;Acc:HGNC:409]	8.47176e-05	-2.00592
SEL1L3	23231	SEL1L family member 3 [Source:HGNC Symbol;Acc:HGNC:29108]	0.000589479	-1.27521
NCAM2	4685	neural cell adhesion molecule 2 [Source:HGNC Symbol;Acc:HGNC:7657]	8.49859e-08	-1.75577
KIF19	124602	kinesin family member 19 [Source:HGNC Symbol;Acc:HGNC:26735]	0.00714277	-1.66226
TAPBP	6892	TAP binding protein [Source:HGNC Symbol;Acc:HGNC:11566]	3.00794e-05	-1.33732
SERPINB6	5269	serpin family B member 6 [Source:HGNC Symbol;Acc:HGNC:8950]	0.000784797	-1.22871
GSTA4	2941	glutathione S-transferase alpha 4 [Source:HGNC Symbol;Acc:HGNC:4629]	1.28719e-07	-1.27792
IL4R	3566	interleukin 4 receptor [Source:HGNC Symbol;Acc:HGNC:6015]	2.12541e-08	-2.08815
WLS	79971	wntless Wnt ligand secretion mediator [Source:HGNC Symbol;Acc:HGNC:30238]	8.35425e-21	-2.6098
PHYHIP	9796	phytanoyl-CoA 2-hydroxylase interacting protein [Source:HGNC Symbol;Acc:HGNC:16865]	0.000292272	-1.54516
RHOC	389	ras homolog family member C [Source:HGNC Symbol;Acc:HGNC:669]	5.41468e-06	-1.27201
PRDX4	10549	peroxiredoxin 4 [Source:HGNC Symbol;Acc:HGNC:17169]	1.2638e-15	-1.39674
CD81	975	CD81 molecule [Source:HGNC Symbol;Acc:HGNC:1701]	0.000273584	-1.18956
COL15A1	1306	collagen type XV alpha 1 chain [Source:HGNC Symbol;Acc:HGNC:2192]	0.00087223	-1.85878
MVP	9961	major vault protein [Source:HGNC Symbol;Acc:HGNC:7531]	0.000135467	-1.5403
CD44	960	CD44 molecule (Indian blood group) [Source:HGNC Symbol;Acc:HGNC:1681]	0.000488875	-1.83029
IL13RA1	3597	interleukin 13 receptor subunit alpha 1 [Source:HGNC Symbol;Acc:HGNC:5974]	8.90871e-11	-1.49747
PUDP	8226	pseudouridine 5'-phosphatase [Source:HGNC Symbol;Acc:HGNC:16818]	1.255e-07	-1.29134
PLD3	23646	phospholipase D family member 3 [Source:HGNC Symbol;Acc:HGNC:17158]	8.74177e-05	-1.19061
APOE	348	apolipoprotein E [Source:HGNC Symbol;Acc:HGNC:613]	4.26601e-13	-3.17916
CD63	967	CD63 molecule [Source:HGNC Symbol;Acc:HGNC:1692]	1.23152e-14	-1.36647
TOP1MT	116447	DNA topoisomerase I mitochondrial [Source:HGNC Symbol;Acc:HGNC:29787]	0.00060007	-1.37675
HLA-C	3107	major histocompatibility complex, class I, C [Source:HGNC Symbol;Acc:HGNC:4933]	9.11096e-05	-1.32947
LITAF	9516	lipopolysaccharide induced TNF factor [Source:HGNC Symbol;Acc:HGNC:16841]	8.27472e-33	-2.49502
NKAIN4	128414	sodium/potassium transporting ATPase interacting 4 [Source:HGNC Symbol;Acc:HGNC:16191]	5.57446e-27	-1.59403
GPX1	2876	glutathione peroxidase 1 [Source:HGNC Symbol;Acc:HGNC:4553]	0.00315681	-1.16656
P4HA2	8974	prolyl 4-hydroxylase subunit alpha 2 [Source:HGNC Symbol;Acc:HGNC:8547]	0.000586687	-1.49883
COL11A2	1302	collagen type XI alpha 2 chain [Source:HGNC Symbol;Acc:HGNC:2187]	4.09707e-07	-1.61238
RRBP1	6238	ribosome binding protein 1 [Source:HGNC Symbol;Acc:HGNC:10448]	2.58079e-07	-1.42465
TGM2	7052	transglutaminase 2 [Source:HGNC Symbol;Acc:HGNC:11778]	3.84266e-23	-5.38184
INHBA	3624	inhibin beta A subunit [Source:HGNC Symbol;Acc:HGNC:6066]	6.7789e-26	-5.91987
CAVIN3	112464	caveolae associated protein 3 [Source:HGNC Symbol;Acc:HGNC:9400]	5.01401e-05	-1.94261
FTH1	2495	ferritin heavy chain 1 [Source:HGNC Symbol;Acc:HGNC:3976]	2.7257e-06	-1.20041
POMT1	10585	protein O-mannosyltransferase 1 [Source:HGNC Symbol;Acc:HGNC:9202]	0.000592573	-1.20908
LTBP2	4053	latent transforming growth factor beta binding protein 2 [Source:HGNC Symbol;Acc:HGNC:6715]	5.83272e-12	-2.79272
CAPG	822	capping actin protein, gelsolin like [Source:HGNC Symbol;Acc:HGNC:1474]	3.99949e-09	-1.81266
INPP5D	3635	inositol polyphosphate-5-phosphatase D [Source:HGNC Symbol;Acc:HGNC:6079]	8.69548e-09	-2.08344
HSD17B11	51170	hydroxysteroid 17-beta dehydrogenase 11 [Source:HGNC Symbol;Acc:HGNC:22960]	0.00198311	-1.36391
MGMT	4255	O-6-methylguanine-DNA methyltransferase [Source:HGNC Symbol;Acc:HGNC:7059]	0.000370138	-1.51992
IRAK1	3654	interleukin 1 receptor associated kinase 1 [Source:HGNC Symbol;Acc:HGNC:6112]	0.00127883	-1.22538
LAYN	143903	layilin [Source:HGNC Symbol;Acc:HGNC:29471]	3.89688e-12	-2.97147
ANXA11	311	annexin A11 [Source:HGNC Symbol;Acc:HGNC:535]	3.04914e-12	-1.86196
LRBA	987	LPS responsive beige-like anchor protein [Source:HGNC Symbol;Acc:HGNC:1742]	6.10893e-12	-1.39951
RBM20	282996	RNA binding motif protein 20 [Source:HGNC Symbol;Acc:HGNC:27424]	1.4289e-06	-2.19604
SLC35A2	7355	solute carrier family 35 member A2 [Source:HGNC Symbol;Acc:HGNC:11022]	0.00640351	-1.18467
NPC2	10577	NPC intracellular cholesterol transporter 2 [Source:HGNC Symbol;Acc:HGNC:14537]	4.72565e-11	-1.4249
PRMT8	56341	protein arginine methyltransferase 8 [Source:HGNC Symbol;Acc:HGNC:5188]	0.00108901	-1.74178
ITM2C	81618	integral membrane protein 2C [Source:HGNC Symbol;Acc:HGNC:6175]	3.76098e-23	-1.60012
ALDH1A1	216	aldehyde dehydrogenase 1 family member A1 [Source:HGNC Symbol;Acc:HGNC:402]	9.52077e-30	-6.71482
PRKCSH	5589	protein kinase C substrate 80K-H [Source:HGNC Symbol;Acc:HGNC:9411]	0.000103268	-1.22602
CTSZ	1522	cathepsin Z [Source:HGNC Symbol;Acc:HGNC:2547]	4.22857e-33	-2.74959
CALHM2	51063	calcium homeostasis modulator family member 2 [Source:HGNC Symbol;Acc:HGNC:23493]	0.00525395	-1.42998
LINGO1	84894	leucine rich repeat and Ig domain containing 1 [Source:HGNC Symbol;Acc:HGNC:21205]	2.95755e-10	-1.34317
ITGA9	3680	integrin subunit alpha 9 [Source:HGNC Symbol;Acc:HGNC:6145]	7.06991e-08	-1.88129
GSN	2934	gelsolin [Source:HGNC Symbol;Acc:HGNC:4620]	6.64735e-31	-2.38038
ISG15	9636	ISG15 ubiquitin-like modifier [Source:HGNC Symbol;Acc:HGNC:4053]	0.00105598	-1.55614
FAM46B	115572	family with sequence similarity 46 member B [Source:HGNC Symbol;Acc:HGNC:28273]	9.2945e-11	-2.57227
SYN3	8224	synapsin III [Source:HGNC Symbol;Acc:HGNC:11496]	0.00187779	-1.46042
KCNG1	3755	potassium voltage-gated channel modifier subfamily G member 1 [Source:HGNC Symbol;Acc:HGNC:6248]	3.20076e-07	-1.78001
IFI44L	10964	interferon induced protein 44 like [Source:HGNC Symbol;Acc:HGNC:17817]	7.62808e-12	-2.2884
PRICKLE2	166336	prickle planar cell polarity protein 2 [Source:HGNC Symbol;Acc:HGNC:20340]	7.57583e-06	-1.5187
SELENOM	140606	selenoprotein M [Source:HGNC Symbol;Acc:HGNC:30397]	1.97446e-14	-2.14224
UNC5C	8633	unc-5 netrin receptor C [Source:HGNC Symbol;Acc:HGNC:12569]	1.99734e-23	-3.27459
SDC4	6385	syndecan 4 [Source:HGNC Symbol;Acc:HGNC:10661]	1.37031e-05	-1.40924
RELN	5649	reelin [Source:HGNC Symbol;Acc:HGNC:9957]	3.22044e-37	-6.28703
IGLON5	402665	IgLON family member 5 [Source:HGNC Symbol;Acc:HGNC:34550]	1.43989e-49	-1.86094
PRPH	5630	peripherin [Source:HGNC Symbol;Acc:HGNC:9461]	2.53892e-10	-1.83031
PLA2R1	22925	phospholipase A2 receptor 1 [Source:HGNC Symbol;Acc:HGNC:9042]	1.74589e-08	-2.71024
ZIC2	7546	Zic family member 2 [Source:HGNC Symbol;Acc:HGNC:12873]	7.02985e-16	-1.61971
CIB2	10518	calcium and integrin binding family member 2 [Source:HGNC Symbol;Acc:HGNC:24579]	0.00566243	-1.16703
OPTN	10133	optineurin [Source:HGNC Symbol;Acc:HGNC:17142]	2.30503e-05	-1.27965
ABRAXAS1	84142	abraxas 1, BRCA1 A complex subunit [Source:HGNC Symbol;Acc:HGNC:25829]	0.000350017	-1.2457
WDR13	64743	WD repeat domain 13 [Source:HGNC Symbol;Acc:HGNC:14352]	0.0012072	-1.18387
RNASET2	8635	ribonuclease T2 [Source:HGNC Symbol;Acc:HGNC:21686]	1.36096e-06	-1.51354
PAX6	5080	paired box 6 [Source:HGNC Symbol;Acc:HGNC:8620]	7.08696e-19	-1.40585
PARP9	83666	poly(ADP-ribose) polymerase family member 9 [Source:HGNC Symbol;Acc:HGNC:24118]	9.37959e-14	-2.95067
HAPLN3	145864	hyaluronan and proteoglycan link protein 3 [Source:HGNC Symbol;Acc:HGNC:21446]	1.50579e-07	-1.83962
UNC93B1	81622	unc-93 homolog B1, TLR signaling regulator [Source:HGNC Symbol;Acc:HGNC:13481]	3.10175e-06	-2.05808
C19orf66	55337	chromosome 19 open reading frame 66 [Source:HGNC Symbol;Acc:HGNC:25649]	0.000141607	-1.95649
TNFAIP3	7128	TNF alpha induced protein 3 [Source:HGNC Symbol;Acc:HGNC:11896]	0.0061681	-1.40248
METTL9	51108	methyltransferase like 9 [Source:HGNC Symbol;Acc:HGNC:24586]	0.00980241	-1.13046
SHISA4	149345	shisa family member 4 [Source:HGNC Symbol;Acc:HGNC:27139]	0.000722967	-1.33475
NINJ1	4814	ninjurin 1 [Source:HGNC Symbol;Acc:HGNC:7824]	0.000385507	-1.2664
CHRNB4	1143	cholinergic receptor nicotinic beta 4 subunit [Source:HGNC Symbol;Acc:HGNC:1964]	1.05478e-09	-2.65655
KREMEN1	83999	kringle containing transmembrane protein 1 [Source:HGNC Symbol;Acc:HGNC:17550]	8.1399e-28	-1.87483
SNX32	254122	sorting nexin 32 [Source:HGNC Symbol;Acc:HGNC:26423]	0.00577862	-1.12416
DOCK6	57572	dedicator of cytokinesis 6 [Source:HGNC Symbol;Acc:HGNC:19189]	8.19466e-06	-1.55002
SAT1	6303	spermidine/spermine N1-acetyltransferase 1 [Source:HGNC Symbol;Acc:HGNC:10540]	0.000245833	-1.21723
NTM	50863	neurotrimin [Source:HGNC Symbol;Acc:HGNC:17941]	9.74516e-14	-1.61129
PLP2	5355	proteolipid protein 2 [Source:HGNC Symbol;Acc:HGNC:9087]	5.45045e-11	-2.21503
CD9	928	CD9 molecule [Source:HGNC Symbol;Acc:HGNC:1709]	6.94281e-10	-2.17411
ZNF608	57507	zinc finger protein 608 [Source:HGNC Symbol;Acc:HGNC:29238]	1.48799e-20	-1.45663
PDGFRB	5159	platelet derived growth factor receptor beta [Source:HGNC Symbol;Acc:HGNC:8804]	3.86005e-06	-2.02675
PYROXD2	84795	pyridine nucleotide-disulphide oxidoreductase domain 2 [Source:HGNC Symbol;Acc:HGNC:23517]	0.000851104	-1.38182
ITGA3	3675	integrin subunit alpha 3 [Source:HGNC Symbol;Acc:HGNC:6139]	2.38939e-07	-1.38345
ETS1	2113	ETS proto-oncogene 1, transcription factor [Source:HGNC Symbol;Acc:HGNC:3488]	1.83298e-05	-1.88918
BMP1	649	bone morphogenetic protein 1 [Source:HGNC Symbol;Acc:HGNC:1067]	5.80385e-10	-1.6316
PROS1	5627	protein S [Source:HGNC Symbol;Acc:HGNC:9456]	3.84701e-07	-1.54141
SERPING1	710	serpin family G member 1 [Source:HGNC Symbol;Acc:HGNC:1228]	4.4487e-13	-1.48602
SSFA2	6744	sperm specific antigen 2 [Source:HGNC Symbol;Acc:HGNC:11319]	0.00137358	-1.17659
B2M	567	beta-2-microglobulin [Source:HGNC Symbol;Acc:HGNC:914]	9.34661e-39	-1.91121
S1PR2	9294	sphingosine-1-phosphate receptor 2 [Source:HGNC Symbol;Acc:HGNC:3169]	0.00084338	-1.36891
EIF3F	8665	eukaryotic translation initiation factor 3 subunit F [Source:HGNC Symbol;Acc:HGNC:3275]	0.0012353	-1.1598
ERGIC1	57222	endoplasmic reticulum-golgi intermediate compartment 1 [Source:HGNC Symbol;Acc:HGNC:29205]	2.43546e-08	-1.24334
TSPAN17	26262	tetraspanin 17 [Source:HGNC Symbol;Acc:HGNC:13594]	1.42414e-07	-1.28397
RAB13	5872	RAB13, member RAS oncogene family [Source:HGNC Symbol;Acc:HGNC:9762]	8.12611e-06	-1.25844
ARHGEF3	50650	Rho guanine nucleotide exchange factor 3 [Source:HGNC Symbol;Acc:HGNC:683]	0.00505775	-1.32867
CYTL1	54360	cytokine like 1 [Source:HGNC Symbol;Acc:HGNC:24435]	0.00613923	-1.66069
EMILIN2	84034	elastin microfibril interfacer 2 [Source:HGNC Symbol;Acc:HGNC:19881]	0.000116471	-1.79787
CX3CL1	6376	C-X3-C motif chemokine ligand 1 [Source:HGNC Symbol;Acc:HGNC:10647]	0.00175367	-1.24079
CASP6	839	caspase 6 [Source:HGNC Symbol;Acc:HGNC:1507]	0.00012733	-1.31062
KIAA0040	9674	KIAA0040 [Source:HGNC Symbol;Acc:HGNC:28950]	0.000824578	-1.80442
LOXL4	84171	lysyl oxidase like 4 [Source:HGNC Symbol;Acc:HGNC:17171]	0.00183877	-1.46497
GALK1	2584	galactokinase 1 [Source:HGNC Symbol;Acc:HGNC:4118]	0.00225955	-1.34829
SIAE	54414	sialic acid acetylesterase [Source:HGNC Symbol;Acc:HGNC:18187]	0.00991924	-1.15939
PSRC1	84722	proline and serine rich coiled-coil 1 [Source:HGNC Symbol;Acc:HGNC:24472]	8.72561e-13	-1.39189
ANOS1	3730	anosmin 1 [Source:HGNC Symbol;Acc:HGNC:6211]	6.07152e-61	-2.72409
FBXO2	26232	F-box protein 2 [Source:HGNC Symbol;Acc:HGNC:13581]	4.02976e-05	-1.54898
SULF1	23213	sulfatase 1 [Source:HGNC Symbol;Acc:HGNC:20391]	1.2734e-23	-4.31162
S100A4	6275	S100 calcium binding protein A4 [Source:HGNC Symbol;Acc:HGNC:10494]	0.000884526	-1.67344
BCAM	4059	basal cell adhesion molecule (Lutheran blood group) [Source:HGNC Symbol;Acc:HGNC:6722]	1.47887e-05	-1.47386
PLIN3	10226	perilipin 3 [Source:HGNC Symbol;Acc:HGNC:16893]	0.000727313	-1.19816
SLC35F2	54733	solute carrier family 35 member F2 [Source:HGNC Symbol;Acc:HGNC:23615]	1.8094e-10	-2.26715
SYNPR	132204	synaptoporin [Source:HGNC Symbol;Acc:HGNC:16507]	3.23452e-24	-4.12339
MMP14	4323	matrix metallopeptidase 14 [Source:HGNC Symbol;Acc:HGNC:7160]	0.000226606	-1.63573
CPE	1363	carboxypeptidase E [Source:HGNC Symbol;Acc:HGNC:2303]	0.000101489	-1.17393
RNF112	7732	ring finger protein 112 [Source:HGNC Symbol;Acc:HGNC:12968]	0.00445419	-1.35461
RPL7A	6130	ribosomal protein L7a [Source:HGNC Symbol;Acc:HGNC:10364]	0.000136795	-1.16871
CIRBP	1153	cold inducible RNA binding protein [Source:HGNC Symbol;Acc:HGNC:1982]	6.71978e-09	-1.23216
FNDC4	64838	fibronectin type III domain containing 4 [Source:HGNC Symbol;Acc:HGNC:20239]	0.00100393	-1.22018
PSD2	84249	pleckstrin and Sec7 domain containing 2 [Source:HGNC Symbol;Acc:HGNC:19092]	7.1647e-05	-1.27636
ANXA2	302	annexin A2 [Source:HGNC Symbol;Acc:HGNC:537]	9.32553e-18	-2.45026
OLFML2A	169611	olfactomedin like 2A [Source:HGNC Symbol;Acc:HGNC:27270]	1.28043e-32	-3.12401
RPL29	6159	ribosomal protein L29 [Source:HGNC Symbol;Acc:HGNC:10331]	2.3719e-07	-1.256
MTURN	222166	maturin, neural progenitor differentiation regulator homolog [Source:HGNC Symbol;Acc:HGNC:25457]	1.37713e-08	-1.3132
ZNF503	84858	zinc finger protein 503 [Source:HGNC Symbol;Acc:HGNC:23589]	8.31533e-50	-3.0578
SPOCK2	9806	SPARC/osteonectin, cwcv and kazal like domains proteoglycan 2 [Source:HGNC Symbol;Acc:HGNC:13564]	7.60559e-13	-1.79705
MEGF6	1953	multiple EGF like domains 6 [Source:HGNC Symbol;Acc:HGNC:3232]	0.000204461	-1.39187
COL5A1	1289	collagen type V alpha 1 chain [Source:HGNC Symbol;Acc:HGNC:2209]	1.06697e-11	-2.60622
CCDC80	151887	coiled-coil domain containing 80 [Source:HGNC Symbol;Acc:HGNC:30649]	1.12345e-20	-2.65336
RASD2	23551	RASD family member 2 [Source:HGNC Symbol;Acc:HGNC:18229]	0.00840841	-1.59283
UBE2L6	9246	ubiquitin conjugating enzyme E2 L6 [Source:HGNC Symbol;Acc:HGNC:12490]	0.000562489	-1.16414
CCKBR	887	cholecystokinin B receptor [Source:HGNC Symbol;Acc:HGNC:1571]	2.08152e-14	-2.5306
RING1	6015	ring finger protein 1 [Source:HGNC Symbol;Acc:HGNC:10018]	7.78571e-05	-1.22701
MICALL2	79778	MICAL like 2 [Source:HGNC Symbol;Acc:HGNC:29672]	0.00789233	-1.36482
DSP	1832	desmoplakin [Source:HGNC Symbol;Acc:HGNC:3052]	1.9227e-12	-2.17978
CTIF	9811	cap binding complex dependent translation initiation factor [Source:HGNC Symbol;Acc:HGNC:23925]	0.00435037	-1.1375
PRUNE2	158471	prune homolog 2 [Source:HGNC Symbol;Acc:HGNC:25209]	0.000184793	-1.27227
SCPEP1	59342	serine carboxypeptidase 1 [Source:HGNC Symbol;Acc:HGNC:29507]	0.00132474	-1.30944
STK10	6793	serine/threonine kinase 10 [Source:HGNC Symbol;Acc:HGNC:11388]	1.99693e-06	-1.38491
CAPN5	726	calpain 5 [Source:HGNC Symbol;Acc:HGNC:1482]	0.000890273	-1.20271
LRRC10B	390205	leucine rich repeat containing 10B [Source:HGNC Symbol;Acc:HGNC:37215]	7.62404e-05	-1.46297
CPA4	51200	carboxypeptidase A4 [Source:HGNC Symbol;Acc:HGNC:15740]	7.50063e-07	-2.38619
CPXM2	119587	carboxypeptidase X, M14 family member 2 [Source:HGNC Symbol;Acc:HGNC:26977]	0.00882534	-1.6281
STXBP2	6813	syntaxin binding protein 2 [Source:HGNC Symbol;Acc:HGNC:11445]	6.75562e-07	-1.81674
ABLIM3	22885	actin binding LIM protein family member 3 [Source:HGNC Symbol;Acc:HGNC:29132]	1.3384e-10	-1.9046
PARP14	54625	poly(ADP-ribose) polymerase family member 14 [Source:HGNC Symbol;Acc:HGNC:29232]	1.35492e-08	-1.75757
PMP22	5376	peripheral myelin protein 22 [Source:HGNC Symbol;Acc:HGNC:9118]	0.0033385	-1.40935
RACK1	10399	receptor for activated C kinase 1 [Source:HGNC Symbol;Acc:HGNC:4399]	3.10255e-06	-1.20237
MYC	4609	MYC proto-oncogene, bHLH transcription factor [Source:HGNC Symbol;Acc:HGNC:7553]	1.45004e-11	-2.26138
GSTO1	9446	glutathione S-transferase omega 1 [Source:HGNC Symbol;Acc:HGNC:13312]	3.25465e-10	-1.44442
SLCO1A2	6579	solute carrier organic anion transporter family member 1A2 [Source:HGNC Symbol;Acc:HGNC:10956]	4.82724e-06	-1.61509
GAMT	2593	guanidinoacetate N-methyltransferase [Source:HGNC Symbol;Acc:HGNC:4136]	0.000861921	-1.26646
PRRT3	285368	proline rich transmembrane protein 3 [Source:HGNC Symbol;Acc:HGNC:26591]	0.00633824	-1.3737
GRN	2896	granulin precursor [Source:HGNC Symbol;Acc:HGNC:4601]	0.00192254	-1.2463
DNAJC1	64215	DnaJ heat shock protein family (Hsp40) member C1 [Source:HGNC Symbol;Acc:HGNC:20090]	1.12041e-08	-1.32288
RABAC1	10567	Rab acceptor 1 [Source:HGNC Symbol;Acc:HGNC:9794]	3.32242e-11	-1.44943
ST6GALNAC6	30815	ST6 N-acetylgalactosaminide alpha-2,6-sialyltransferase 6 [Source:HGNC Symbol;Acc:HGNC:23364]	7.73997e-05	-1.25639
GPX3	2878	glutathione peroxidase 3 [Source:HGNC Symbol;Acc:HGNC:4555]	0.00644321	-1.38625
ANKRD33B	651746	ankyrin repeat domain 33B [Source:HGNC Symbol;Acc:HGNC:35240]	6.33124e-09	-2.05898
HTRA1	5654	HtrA serine peptidase 1 [Source:HGNC Symbol;Acc:HGNC:9476]	1.48105e-25	-2.68424
RSPO1	284654	R-spondin 1 [Source:HGNC Symbol;Acc:HGNC:21679]	0.000338413	-1.62728
MFAP2	4237	microfibril associated protein 2 [Source:HGNC Symbol;Acc:HGNC:7033]	3.35118e-16	-1.59748
TMC6	11322	transmembrane channel like 6 [Source:HGNC Symbol;Acc:HGNC:18021]	0.000767167	-1.57926
RPL13A	23521	ribosomal protein L13a [Source:HGNC Symbol;Acc:HGNC:10304]	2.0236e-12	-1.38448
FUOM	282969	fucose mutarotase [Source:HGNC Symbol;Acc:HGNC:24733]	0.00219937	-1.61885
GNG11	2791	G protein subunit gamma 11 [Source:HGNC Symbol;Acc:HGNC:4403]	1.55387e-14	-1.58601
CAPNS1	826	calpain small subunit 1 [Source:HGNC Symbol;Acc:HGNC:1481]	0.00193146	-1.14244
ADAMTSL4	54507	ADAMTS like 4 [Source:HGNC Symbol;Acc:HGNC:19706]	0.00211455	-1.49961
TRIM22	10346	tripartite motif containing 22 [Source:HGNC Symbol;Acc:HGNC:16379]	7.61502e-19	-3.01136
CFH	3075	complement factor H [Source:HGNC Symbol;Acc:HGNC:4883]	1.21596e-05	-2.13012
BAIAP2L1	55971	BAI1 associated protein 2 like 1 [Source:HGNC Symbol;Acc:HGNC:21649]	1.63985e-13	-2.15233
EBF3	253738	early B-cell factor 3 [Source:HGNC Symbol;Acc:HGNC:19087]	0.000123635	-1.48185
ADRA2A	150	adrenoceptor alpha 2A [Source:HGNC Symbol;Acc:HGNC:281]	0.00902827	-1.61287
EMP1	2012	epithelial membrane protein 1 [Source:HGNC Symbol;Acc:HGNC:3333]	1.73366e-27	-4.75812
GABBR1	2550	gamma-aminobutyric acid type B receptor subunit 1 [Source:HGNC Symbol;Acc:HGNC:4070]	2.72772e-12	-1.34029
SH3BP5	9467	SH3 domain binding protein 5 [Source:HGNC Symbol;Acc:HGNC:10827]	3.4726e-05	-1.30348
SNTA1	6640	syntrophin alpha 1 [Source:HGNC Symbol;Acc:HGNC:11167]	0.000127277	-1.38499
SPINT2	10653	serine peptidase inhibitor, Kunitz type 2 [Source:HGNC Symbol;Acc:HGNC:11247]	2.21306e-26	-1.96829
DTX3L	151636	deltex E3 ubiquitin ligase 3L [Source:HGNC Symbol;Acc:HGNC:30323]	1.69585e-06	-2.05095
ZNF449	203523	zinc finger protein 449 [Source:HGNC Symbol;Acc:HGNC:21039]	4.31001e-06	-1.41729
RARRES2	5919	retinoic acid receptor responder 2 [Source:HGNC Symbol;Acc:HGNC:9868]	7.02139e-06	-1.84909
CUEDC1	404093	CUE domain containing 1 [Source:HGNC Symbol;Acc:HGNC:31350]	0.00510003	-1.15379
PON2	5445	paraoxonase 2 [Source:HGNC Symbol;Acc:HGNC:9205]	1.30908e-39	-1.692
UPF3A	65110	UPF3A, regulator of nonsense mediated mRNA decay [Source:HGNC Symbol;Acc:HGNC:20332]	9.17192e-07	-1.24487
RAPGEF3	10411	Rap guanine nucleotide exchange factor 3 [Source:HGNC Symbol;Acc:HGNC:16629]	0.00189493	-1.62042
CFL2	1073	cofilin 2 [Source:HGNC Symbol;Acc:HGNC:1875]	0.00839225	-1.13626
PDK2	5164	pyruvate dehydrogenase kinase 2 [Source:HGNC Symbol;Acc:HGNC:8810]	2.23378e-06	-1.24392
PRRT4	401399	proline rich transmembrane protein 4 [Source:HGNC Symbol;Acc:HGNC:37280]	0.00237194	-1.54092
FAM129B	64855	family with sequence similarity 129 member B [Source:HGNC Symbol;Acc:HGNC:25282]	0.00105775	-1.23372
ORAI3	93129	ORAI calcium release-activated calcium modulator 3 [Source:HGNC Symbol;Acc:HGNC:28185]	0.00168093	-1.32707
EEF1D	1936	eukaryotic translation elongation factor 1 delta [Source:HGNC Symbol;Acc:HGNC:3211]	0.00313554	-1.14436
HEXA	3073	hexosaminidase subunit alpha [Source:HGNC Symbol;Acc:HGNC:4878]	0.000995639	-1.20058
C11orf96	387763	chromosome 11 open reading frame 96 [Source:HGNC Symbol;Acc:HGNC:38675]	0.0058051	-1.31833
VPS51	738	VPS51, GARP complex subunit [Source:HGNC Symbol;Acc:HGNC:1172]	0.00315975	-1.18667
DRAM1	55332	DNA damage regulated autophagy modulator 1 [Source:HGNC Symbol;Acc:HGNC:25645]	3.43474e-12	-2.45043
ACBD6	84320	acyl-CoA binding domain containing 6 [Source:HGNC Symbol;Acc:HGNC:23339]	0.00229046	-1.1679
REEP2	51308	receptor accessory protein 2 [Source:HGNC Symbol;Acc:HGNC:17975]	2.98084e-05	-1.20214
ADHFE1	137872	alcohol dehydrogenase, iron containing 1 [Source:HGNC Symbol;Acc:HGNC:16354]	0.00297629	-1.42694
LHFPL6	10186	LHFPL tetraspan subfamily member 6 [Source:HGNC Symbol;Acc:HGNC:6586]	3.39873e-14	-1.413
SLC39A4	55630	solute carrier family 39 member 4 [Source:HGNC Symbol;Acc:HGNC:17129]	1.25763e-14	-2.98723
FXYD7	53822	FXYD domain containing ion transport regulator 7 [Source:HGNC Symbol;Acc:HGNC:4034]	0.000476521	-1.41904
FHL1	2273	four and a half LIM domains 1 [Source:HGNC Symbol;Acc:HGNC:3702]	0.00690169	-1.12597
RASGEF1A	221002	RasGEF domain family member 1A [Source:HGNC Symbol;Acc:HGNC:24246]	0.0056427	-1.62007
FHIT	2272	fragile histidine triad [Source:HGNC Symbol;Acc:HGNC:3701]	0.000496047	-1.72572
PLPPR2	64748	phospholipid phosphatase related 2 [Source:HGNC Symbol;Acc:HGNC:29566]	7.04537e-06	-1.24957
ABCC4	10257	ATP binding cassette subfamily C member 4 [Source:HGNC Symbol;Acc:HGNC:55]	2.02611e-14	-1.56466
SSTR1	6751	somatostatin receptor 1 [Source:HGNC Symbol;Acc:HGNC:11330]	0.000213302	-1.57823
EHD2	30846	EH domain containing 2 [Source:HGNC Symbol;Acc:HGNC:3243]	4.9903e-11	-2.45133
STAC	6769	SH3 and cysteine rich domain [Source:HGNC Symbol;Acc:HGNC:11353]	0.00492482	-1.46512
USE1	55850	unconventional SNARE in the ER 1 [Source:HGNC Symbol;Acc:HGNC:30882]	0.00112977	-1.31279
SRSF5	6430	serine and arginine rich splicing factor 5 [Source:HGNC Symbol;Acc:HGNC:10787]	3.17606e-14	-1.31499
ITIH5	80760	inter-alpha-trypsin inhibitor heavy chain family member 5 [Source:HGNC Symbol;Acc:HGNC:21449]	1.52228e-23	-4.51334
IL1RAP	3556	interleukin 1 receptor accessory protein [Source:HGNC Symbol;Acc:HGNC:5995]	1.09118e-05	-1.92501
MOK	5891	MOK protein kinase [Source:HGNC Symbol;Acc:HGNC:9833]	0.00514734	-1.22589
FOXP1	27086	forkhead box P1 [Source:HGNC Symbol;Acc:HGNC:3823]	0.00419152	-1.18425
RPS3	6188	ribosomal protein S3 [Source:HGNC Symbol;Acc:HGNC:10420]	4.99883e-08	-1.25804
LRAT	9227	lecithin retinol acyltransferase [Source:HGNC Symbol;Acc:HGNC:6685]	3.40531e-10	-2.6794
PIGT	51604	phosphatidylinositol glycan anchor biosynthesis class T [Source:HGNC Symbol;Acc:HGNC:14938]	0.00307271	-1.18302
FAM212B	55924	family with sequence similarity 212 member B [Source:HGNC Symbol;Acc:HGNC:28045]	0.000388582	-1.32153
IFITM10	402778	interferon induced transmembrane protein 10 [Source:HGNC Symbol;Acc:HGNC:40022]	0.000306274	-1.90651
PTN	5764	pleiotrophin [Source:HGNC Symbol;Acc:HGNC:9630]	1.46658e-17	-1.62743
ZNF334	55713	zinc finger protein 334 [Source:HGNC Symbol;Acc:HGNC:15806]	9.93895e-13	-1.55453
CD109	135228	CD109 molecule [Source:HGNC Symbol;Acc:HGNC:21685]	1.92854e-10	-2.44353
ERGIC3	51614	ERGIC and golgi 3 [Source:HGNC Symbol;Acc:HGNC:15927]	8.34869e-10	-1.28776
CLN5	1203	CLN5, intracellular trafficking protein [Source:HGNC Symbol;Acc:HGNC:2076]	0.00619124	-1.17782
EVA1A	84141	eva-1 homolog A, regulator of programmed cell death [Source:HGNC Symbol;Acc:HGNC:25816]	5.98942e-09	-2.79094
LOXL2	4017	lysyl oxidase like 2 [Source:HGNC Symbol;Acc:HGNC:6666]	4.10552e-15	-2.75508
SEC14L6	730005	SEC14 like lipid binding 6 [Source:HGNC Symbol;Acc:HGNC:40047]	0.00345903	-1.72958
LMF1	64788	lipase maturation factor 1 [Source:HGNC Symbol;Acc:HGNC:14154]	0.000769079	-1.32404
SORD	6652	sorbitol dehydrogenase [Source:HGNC Symbol;Acc:HGNC:11184]	0.000884526	-1.19701
ALDH9A1	223	aldehyde dehydrogenase 9 family member A1 [Source:HGNC Symbol;Acc:HGNC:412]	5.10257e-06	-1.23468
SULT4A1	25830	sulfotransferase family 4A member 1 [Source:HGNC Symbol;Acc:HGNC:14903]	5.01737e-24	-1.91202
IFI44	10561	interferon induced protein 44 [Source:HGNC Symbol;Acc:HGNC:16938]	1.35314e-07	-2.54347
FSTL4	23105	follistatin like 4 [Source:HGNC Symbol;Acc:HGNC:21389]	2.38127e-18	-2.66122
GNL1	2794	G protein nucleolar 1 (putative) [Source:HGNC Symbol;Acc:HGNC:4413]	0.00102131	-1.15042
SNAI2	6591	snail family transcriptional repressor 2 [Source:HGNC Symbol;Acc:HGNC:11094]	3.40237e-05	-2.03985
HADHA	3030	hydroxyacyl-CoA dehydrogenase trifunctional multienzyme complex subunit alpha [Source:HGNC Symbol;Acc:HGNC:4801]	1.17972e-08	-1.23223
LIF	3976	LIF, interleukin 6 family cytokine [Source:HGNC Symbol;Acc:HGNC:6596]	4.05303e-10	-2.28529
HGSNAT	138050	heparan-alpha-glucosaminide N-acetyltransferase [Source:HGNC Symbol;Acc:HGNC:26527]	6.645e-05	-1.2191
FAS	355	Fas cell surface death receptor [Source:HGNC Symbol;Acc:HGNC:11920]	1.5902e-06	-1.82006
CLCN4	1183	chloride voltage-gated channel 4 [Source:HGNC Symbol;Acc:HGNC:2022]	0.00243894	-1.19434
RPS11	6205	ribosomal protein S11 [Source:HGNC Symbol;Acc:HGNC:10384]	1.34165e-09	-1.24588
MT2A	4502	metallothionein 2A [Source:HGNC Symbol;Acc:HGNC:7406]	0.00179244	-1.67282
MORC4	79710	MORC family CW-type zinc finger 4 [Source:HGNC Symbol;Acc:HGNC:23485]	6.96315e-05	-1.29585
DECR1	1666	2,4-dienoyl-CoA reductase 1 [Source:HGNC Symbol;Acc:HGNC:2753]	0.000154403	-1.25054
C6orf48	50854	chromosome 6 open reading frame 48 [Source:HGNC Symbol;Acc:HGNC:19078]	0.000792324	-1.20793
EIF3E	3646	eukaryotic translation initiation factor 3 subunit E [Source:HGNC Symbol;Acc:HGNC:3277]	2.17972e-11	-1.40304
TBR1	10716	T-box, brain 1 [Source:HGNC Symbol;Acc:HGNC:11590]	4.34658e-06	-1.34985
TMEM179B	374395	transmembrane protein 179B [Source:HGNC Symbol;Acc:HGNC:33744]	0.00638952	-1.23879
ZNF345	25850	zinc finger protein 345 [Source:HGNC Symbol;Acc:HGNC:16367]	0.00620127	-1.24233
IFITM3	10410	interferon induced transmembrane protein 3 [Source:HGNC Symbol;Acc:HGNC:5414]	3.79086e-17	-1.95774
SH3GL3	6457	SH3 domain containing GRB2 like 3, endophilin A3 [Source:HGNC Symbol;Acc:HGNC:10832]	1.56292e-07	-1.55605
HIGD2A	192286	HIG1 hypoxia inducible domain family member 2A [Source:HGNC Symbol;Acc:HGNC:28311]	9.79233e-07	-1.29354
PGAP3	93210	post-GPI attachment to proteins 3 [Source:HGNC Symbol;Acc:HGNC:23719]	0.00961257	-1.21073
MSX2	4488	msh homeobox 2 [Source:HGNC Symbol;Acc:HGNC:7392]	0.00248884	-1.70517
EIF3L	51386	eukaryotic translation initiation factor 3 subunit L [Source:HGNC Symbol;Acc:HGNC:18138]	2.34173e-16	-1.4097
CA11	770	carbonic anhydrase 11 [Source:HGNC Symbol;Acc:HGNC:1370]	0.00073976	-1.28642
TAC1	6863	tachykinin precursor 1 [Source:HGNC Symbol;Acc:HGNC:11517]	4.982e-54	-3.74726
UXT	8409	ubiquitously expressed prefoldin like chaperone [Source:HGNC Symbol;Acc:HGNC:12641]	8.40237e-05	-1.28613
SEPT9	10801	septin 9 [Source:HGNC Symbol;Acc:HGNC:7323]	0.00461136	-1.11595
MAPT	4137	microtubule associated protein tau [Source:HGNC Symbol;Acc:HGNC:6893]	0.00981699	-1.13744
BAALC	79870	BAALC, MAP3K1 and KLF4 binding [Source:HGNC Symbol;Acc:HGNC:14333]	1.60334e-06	-1.39909
KIF26B	55083	kinesin family member 26B [Source:HGNC Symbol;Acc:HGNC:25484]	0.000146034	-1.49957
PPL	5493	periplakin [Source:HGNC Symbol;Acc:HGNC:9273]	1.66984e-06	-1.64433
RPL38	6169	ribosomal protein L38 [Source:HGNC Symbol;Acc:HGNC:10349]	0.000245139	-1.1905
ABCB9	23457	ATP binding cassette subfamily B member 9 [Source:HGNC Symbol;Acc:HGNC:50]	1.13793e-05	-1.27144
ACADSB	36	acyl-CoA dehydrogenase short/branched chain [Source:HGNC Symbol;Acc:HGNC:91]	7.14509e-07	-1.37705
ACP1	52	acid phosphatase 1 [Source:HGNC Symbol;Acc:HGNC:122]	0.000833518	-1.14982
ACTN1	87	actinin alpha 1 [Source:HGNC Symbol;Acc:HGNC:163]	0.00300416	-1.43634
ADAM11	4185	ADAM metallopeptidase domain 11 [Source:HGNC Symbol;Acc:HGNC:189]	7.61644e-05	-1.62681
ADK	132	adenosine kinase [Source:HGNC Symbol;Acc:HGNC:257]	0.000357171	-1.25163
AES	166	amino-terminal enhancer of split [Source:HGNC Symbol;Acc:HGNC:307]	2.20173e-19	-1.3647
ANAPC7	51434	anaphase promoting complex subunit 7 [Source:HGNC Symbol;Acc:HGNC:17380]	0.000198777	-1.20599
ANK3	288	ankyrin 3 [Source:HGNC Symbol;Acc:HGNC:494]	0.00111693	-1.1968
AP1S1	1174	adaptor related protein complex 1 sigma 1 subunit [Source:HGNC Symbol;Acc:HGNC:559]	0.00512557	-1.14926
AP4S1	11154	adaptor related protein complex 4 sigma 1 subunit [Source:HGNC Symbol;Acc:HGNC:575]	0.0017137	-1.30043
APBA1	320	amyloid beta precursor protein binding family A member 1 [Source:HGNC Symbol;Acc:HGNC:578]	0.000106894	-1.3425
APLP2	334	amyloid beta precursor like protein 2 [Source:HGNC Symbol;Acc:HGNC:598]	3.33195e-08	-1.25587
APP	351	amyloid beta precursor protein [Source:HGNC Symbol;Acc:HGNC:620]	2.85554e-11	-1.29001
ARF3	377	ADP ribosylation factor 3 [Source:HGNC Symbol;Acc:HGNC:654]	0.00475727	-1.12615
ARF4	378	ADP ribosylation factor 4 [Source:HGNC Symbol;Acc:HGNC:655]	0.00049256	-1.1563
ARF5	381	ADP ribosylation factor 5 [Source:HGNC Symbol;Acc:HGNC:658]	2.42205e-11	-1.32345
ARHGEF4	50649	Rho guanine nucleotide exchange factor 4 [Source:HGNC Symbol;Acc:HGNC:684]	1.29235e-07	-1.46328
ARPC2	10109	actin related protein 2/3 complex subunit 2 [Source:HGNC Symbol;Acc:HGNC:705]	8.54951e-06	-1.19382
ARPC3	10094	actin related protein 2/3 complex subunit 3 [Source:HGNC Symbol;Acc:HGNC:706]	8.54717e-08	-1.2508
ATP1B1	481	ATPase Na+/K+ transporting subunit beta 1 [Source:HGNC Symbol;Acc:HGNC:804]	8.80555e-09	-1.33861
ATP5A1	498	ATP synthase, H+ transporting, mitochondrial F1 complex, alpha subunit 1, cardiac muscle [Source:HGNC Symbol;Acc:HGNC:823]	1.06836e-08	-1.20532
ATP5C1	509	ATP synthase, H+ transporting, mitochondrial F1 complex, gamma polypeptide 1 [Source:HGNC Symbol;Acc:HGNC:833]	1.26674e-06	-1.2338
ATP5F1	515	ATP synthase, H+ transporting, mitochondrial Fo complex subunit B1 [Source:HGNC Symbol;Acc:HGNC:840]	3.08494e-06	-1.22065
ATP5H	10476	ATP synthase, H+ transporting, mitochondrial Fo complex subunit D [Source:HGNC Symbol;Acc:HGNC:845]	7.44908e-07	-1.24276
ATP5L	10632	ATP synthase, H+ transporting, mitochondrial Fo complex subunit G [Source:HGNC Symbol;Acc:HGNC:14247]	1.87589e-08	-1.24232
ATP5O	539	ATP synthase, H+ transporting, mitochondrial F1 complex, O subunit [Source:HGNC Symbol;Acc:HGNC:850]	0.00135944	-1.14374
ATP6V0B	533	ATPase H+ transporting V0 subunit b [Source:HGNC Symbol;Acc:HGNC:861]	0.00261903	-1.16652
ATP6V1E1	529	ATPase H+ transporting V1 subunit E1 [Source:HGNC Symbol;Acc:HGNC:857]	0.00107101	-1.16561
ATP6V1F	9296	ATPase H+ transporting V1 subunit F [Source:HGNC Symbol;Acc:HGNC:16832]	0.000911028	-1.17106
ATP9A	10079	ATPase phospholipid transporting 9A (putative) [Source:HGNC Symbol;Acc:HGNC:13540]	0.00255428	-1.13852
BAG1	573	BCL2 associated athanogene 1 [Source:HGNC Symbol;Acc:HGNC:937]	1.38906e-06	-1.26712
BASP1	10409	brain abundant membrane attached signal protein 1 [Source:HGNC Symbol;Acc:HGNC:957]	1.08724e-06	-1.18167
BCAS4	55653	breast carcinoma amplified sequence 4 [Source:HGNC Symbol;Acc:HGNC:14367]	0.00321755	-1.24599
BCLAF1	9774	BCL2 associated transcription factor 1 [Source:HGNC Symbol;Acc:HGNC:16863]	0.000239786	-1.19621
BEX2	84707	brain expressed X-linked 2 [Source:HGNC Symbol;Acc:HGNC:30933]	2.64336e-10	-1.42963
BFSP1	631	beaded filament structural protein 1 [Source:HGNC Symbol;Acc:HGNC:1040]	0.00845031	-1.65291
BID	637	BH3 interacting domain death agonist [Source:HGNC Symbol;Acc:HGNC:1050]	8.6062e-08	-1.38118
BSCL2	26580	BSCL2, seipin lipid droplet biogenesis associated [Source:HGNC Symbol;Acc:HGNC:15832]	1.12896e-05	-1.18424
C14orf2	9556	chromosome 14 open reading frame 2 [Source:HGNC Symbol;Acc:HGNC:1188]	0.000104151	-1.20535
C19orf33	64073	chromosome 19 open reading frame 33 [Source:HGNC Symbol;Acc:HGNC:16668]	0.00209512	-1.78272
C9orf16	79095	chromosome 9 open reading frame 16 [Source:HGNC Symbol;Acc:HGNC:17823]	3.27475e-11	-1.43901
CACNA1C	775	calcium voltage-gated channel subunit alpha1 C [Source:HGNC Symbol;Acc:HGNC:1390]	4.57661e-07	-1.46308
CACNA2D2	9254	calcium voltage-gated channel auxiliary subunit alpha2delta 2 [Source:HGNC Symbol;Acc:HGNC:1400]	8.40237e-05	-1.22973
CALM2	805	calmodulin 2 [Source:HGNC Symbol;Acc:HGNC:1445]	8.45969e-05	-1.17446
CALN1	83698	calneuron 1 [Source:HGNC Symbol;Acc:HGNC:13248]	6.37523e-07	-2.28533
CALU	813	calumenin [Source:HGNC Symbol;Acc:HGNC:1458]	1.10426e-14	-1.37733
CAMK1D	57118	calcium/calmodulin dependent protein kinase ID [Source:HGNC Symbol;Acc:HGNC:19341]	0.00284115	-1.17596
CAMK2B	816	calcium/calmodulin dependent protein kinase II beta [Source:HGNC Symbol;Acc:HGNC:1461]	4.4699e-06	-1.59358
CAMTA1	23261	calmodulin binding transcription activator 1 [Source:HGNC Symbol;Acc:HGNC:18806]	6.95249e-05	-1.22269
CASP3	836	caspase 3 [Source:HGNC Symbol;Acc:HGNC:1504]	7.19606e-06	-1.24582
CBFA2T3	863	CBFA2/RUNX1 translocation partner 3 [Source:HGNC Symbol;Acc:HGNC:1537]	0.00799963	-1.22329
CDC42	998	cell division cycle 42 [Source:HGNC Symbol;Acc:HGNC:1736]	4.61285e-11	-1.32133
CHD5	26038	chromodomain helicase DNA binding protein 5 [Source:HGNC Symbol;Acc:HGNC:16816]	1.31946e-05	-1.67748
CHL1	10752	cell adhesion molecule L1 like [Source:HGNC Symbol;Acc:HGNC:1939]	5.26733e-05	-1.24187
CHN2	1124	chimerin 2 [Source:HGNC Symbol;Acc:HGNC:1944]	2.31394e-08	-1.40224
CHRM1	1128	cholinergic receptor muscarinic 1 [Source:HGNC Symbol;Acc:HGNC:1950]	0.000511925	-1.86392
CHST2	9435	carbohydrate sulfotransferase 2 [Source:HGNC Symbol;Acc:HGNC:1970]	2.01439e-09	-1.89568
CLTB	1212	clathrin light chain B [Source:HGNC Symbol;Acc:HGNC:2091]	1.21812e-06	-1.32484
COL11A1	1301	collagen type XI alpha 1 chain [Source:HGNC Symbol;Acc:HGNC:2186]	4.73002e-06	-1.58316
COPS3	8533	COP9 signalosome subunit 3 [Source:HGNC Symbol;Acc:HGNC:2239]	1.70735e-05	-1.2227
CORO2B	10391	coronin 2B [Source:HGNC Symbol;Acc:HGNC:2256]	1.37908e-07	-1.26459
COX11	1353	COX11, cytochrome c oxidase copper chaperone [Source:HGNC Symbol;Acc:HGNC:2261]	8.54726e-09	-1.29534
COX4I1	1327	cytochrome c oxidase subunit 4I1 [Source:HGNC Symbol;Acc:HGNC:2265]	1.79765e-08	-1.24007
COX5B	1329	cytochrome c oxidase subunit 5B [Source:HGNC Symbol;Acc:HGNC:2269]	0.000143564	-1.19839
COX6A1	1337	cytochrome c oxidase subunit 6A1 [Source:HGNC Symbol;Acc:HGNC:2277]	0.00125278	-1.15303
COX6C	1345	cytochrome c oxidase subunit 6C [Source:HGNC Symbol;Acc:HGNC:2285]	5.11569e-05	-1.19227
COX7A2	1347	cytochrome c oxidase subunit 7A2 [Source:HGNC Symbol;Acc:HGNC:2288]	5.15695e-07	-1.24146
COX7A2L	9167	cytochrome c oxidase subunit 7A2 like [Source:HGNC Symbol;Acc:HGNC:2289]	5.05589e-05	-1.19521
COX7B	1349	cytochrome c oxidase subunit 7B [Source:HGNC Symbol;Acc:HGNC:2291]	3.01953e-06	-1.28108
COX7C	1350	cytochrome c oxidase subunit 7C [Source:HGNC Symbol;Acc:HGNC:2292]	7.14509e-07	-1.21842
CPLX1	10815	complexin 1 [Source:HGNC Symbol;Acc:HGNC:2309]	0.00248713	-1.5121
CPLX2	10814	complexin 2 [Source:HGNC Symbol;Acc:HGNC:2310]	7.14104e-06	-1.29665
CREM	1390	cAMP responsive element modulator [Source:HGNC Symbol;Acc:HGNC:2352]	0.000739695	-1.23493
CRH	1392	corticotropin releasing hormone [Source:HGNC Symbol;Acc:HGNC:2355]	1.49213e-06	-2.37175
CRIM1	51232	cysteine rich transmembrane BMP regulator 1 [Source:HGNC Symbol;Acc:HGNC:2359]	1.49654e-12	-2.37841
CSMD1	64478	CUB and Sushi multiple domains 1 [Source:HGNC Symbol;Acc:HGNC:14026]	4.17486e-05	-2.03655
CYCS	54205	cytochrome c, somatic [Source:HGNC Symbol;Acc:HGNC:19986]	2.49512e-05	-1.20062
DACH2	117154	dachshund family transcription factor 2 [Source:HGNC Symbol;Acc:HGNC:16814]	1.71656e-21	-2.36642
DDX10	1662	DEAD-box helicase 10 [Source:HGNC Symbol;Acc:HGNC:2735]	0.00438992	-1.18252
DDX24	57062	DEAD-box helicase 24 [Source:HGNC Symbol;Acc:HGNC:13266]	8.38946e-05	-1.16076
DDX28	55794	DEAD-box helicase 28 [Source:HGNC Symbol;Acc:HGNC:17330]	1.00735e-07	-1.49952
DDX42	11325	DEAD-box helicase 42 [Source:HGNC Symbol;Acc:HGNC:18676]	0.000107404	-1.17033
DEAF1	10522	DEAF1, transcription factor [Source:HGNC Symbol;Acc:HGNC:14677]	0.000157788	-1.21222
DIAPH2	1730	diaphanous related formin 2 [Source:HGNC Symbol;Acc:HGNC:2877]	3.3948e-07	-1.61541
DKK2	27123	dickkopf WNT signaling pathway inhibitor 2 [Source:HGNC Symbol;Acc:HGNC:2892]	6.08478e-34	-6.78018
DLC1	10395	DLC1 Rho GTPase activating protein [Source:HGNC Symbol;Acc:HGNC:2897]	4.03006e-15	-3.13707
DLG2	1740	discs large MAGUK scaffold protein 2 [Source:HGNC Symbol;Acc:HGNC:2901]	1.20038e-13	-1.63843
DLGAP2	9228	DLG associated protein 2 [Source:HGNC Symbol;Acc:HGNC:2906]	0.000575274	-1.87423
DLX6	1750	distal-less homeobox 6 [Source:HGNC Symbol;Acc:HGNC:2919]	0.00116735	-1.26265
DNAJC5	80331	DnaJ heat shock protein family (Hsp40) member C5 [Source:HGNC Symbol;Acc:HGNC:16235]	7.83448e-06	-1.20138
DNAJC7	7266	DnaJ heat shock protein family (Hsp40) member C7 [Source:HGNC Symbol;Acc:HGNC:12392]	0.00345889	-1.15226
DPM1	8813	dolichyl-phosphate mannosyltransferase subunit 1, catalytic [Source:HGNC Symbol;Acc:HGNC:3005]	0.000743694	-1.2053
DPP6	1804	dipeptidyl peptidase like 6 [Source:HGNC Symbol;Acc:HGNC:3010]	3.19717e-06	-1.33713
DPP7	29952	dipeptidyl peptidase 7 [Source:HGNC Symbol;Acc:HGNC:14892]	7.78015e-05	-1.45738
DSCAML1	57453	DS cell adhesion molecule like 1 [Source:HGNC Symbol;Acc:HGNC:14656]	6.21296e-26	-2.21433
DSTN	11034	destrin, actin depolymerizing factor [Source:HGNC Symbol;Acc:HGNC:15750]	1.97906e-07	-1.22576
DUSP14	11072	dual specificity phosphatase 14 [Source:HGNC Symbol;Acc:HGNC:17007]	0.00754923	-1.20326
DUSP3	1845	dual specificity phosphatase 3 [Source:HGNC Symbol;Acc:HGNC:3069]	5.28537e-07	-1.26771
DUSP6	1848	dual specificity phosphatase 6 [Source:HGNC Symbol;Acc:HGNC:3072]	3.1054e-05	-1.94694
EBF2	64641	early B-cell factor 2 [Source:HGNC Symbol;Acc:HGNC:19090]	3.39512e-13	-2.36187
EBNA1BP2	10969	EBNA1 binding protein 2 [Source:HGNC Symbol;Acc:HGNC:15531]	0.00954368	-1.15509
ECHDC1	55862	ethylmalonyl-CoA decarboxylase 1 [Source:HGNC Symbol;Acc:HGNC:21489]	0.00414252	-1.18381
EEF1A2	1917	eukaryotic translation elongation factor 1 alpha 2 [Source:HGNC Symbol;Acc:HGNC:3192]	5.33309e-05	-1.23267
EEF1E1	9521	eukaryotic translation elongation factor 1 epsilon 1 [Source:HGNC Symbol;Acc:HGNC:3212]	0.000114495	-1.27282
EFNB2	1948	ephrin B2 [Source:HGNC Symbol;Acc:HGNC:3227]	1.90204e-05	-1.17157
EGR1	1958	early growth response 1 [Source:HGNC Symbol;Acc:HGNC:3238]	8.16401e-45	-3.70836
ENC1	8507	ectodermal-neural cortex 1 [Source:HGNC Symbol;Acc:HGNC:3345]	7.33456e-07	-1.59067
ETV1	2115	ETS variant 1 [Source:HGNC Symbol;Acc:HGNC:3490]	8.72092e-38	-1.87112
ETV5	2119	ETS variant 5 [Source:HGNC Symbol;Acc:HGNC:3494]	0.000231099	-1.80392
EXOSC1	51013	exosome component 1 [Source:HGNC Symbol;Acc:HGNC:17286]	3.79566e-07	-1.42403
FAIM2	23017	Fas apoptotic inhibitory molecule 2 [Source:HGNC Symbol;Acc:HGNC:17067]	0.00393553	-1.24543
FBLN5	10516	fibulin 5 [Source:HGNC Symbol;Acc:HGNC:3602]	0.00211094	-1.52939
FH	2271	fumarate hydratase [Source:HGNC Symbol;Acc:HGNC:3700]	0.000749851	-1.17251
FKBP1A	2280	FK506 binding protein 1A [Source:HGNC Symbol;Acc:HGNC:3711]	0.00075822	-1.14395
FKBP3	2287	FK506 binding protein 3 [Source:HGNC Symbol;Acc:HGNC:3719]	0.000861649	-1.16773
FKBP8	23770	FK506 binding protein 8 [Source:HGNC Symbol;Acc:HGNC:3724]	6.21403e-06	-1.21606
FKRP	79147	fukutin related protein [Source:HGNC Symbol;Acc:HGNC:17997]	0.00376198	-1.19043
FRAS1	80144	Fraser extracellular matrix complex subunit 1 [Source:HGNC Symbol;Acc:HGNC:19185]	0.00015441	-1.30327
FTCD	10841	formimidoyltransferase cyclodeaminase [Source:HGNC Symbol;Acc:HGNC:3974]	0.000887339	-1.85592
G3BP2	9908	G3BP stress granule assembly factor 2 [Source:HGNC Symbol;Acc:HGNC:30291]	0.00754184	-1.12418
GABARAPL1	23710	GABA type A receptor associated protein like 1 [Source:HGNC Symbol;Acc:HGNC:4068]	0.000405997	-1.18912
GABRA2	2555	gamma-aminobutyric acid type A receptor alpha2 subunit [Source:HGNC Symbol;Acc:HGNC:4076]	3.20573e-05	-1.89996
GABRA5	2558	gamma-aminobutyric acid type A receptor alpha5 subunit [Source:HGNC Symbol;Acc:HGNC:4079]	5.99787e-07	-2.12819
GALNT1	2589	polypeptide N-acetylgalactosaminyltransferase 1 [Source:HGNC Symbol;Acc:HGNC:4123]	0.000211697	-1.19019
GAS1	2619	growth arrest specific 1 [Source:HGNC Symbol;Acc:HGNC:4165]	1.26259e-09	-1.48231
GAS7	8522	growth arrest specific 7 [Source:HGNC Symbol;Acc:HGNC:4169]	7.5434e-10	-1.44824
GATM	2628	glycine amidinotransferase [Source:HGNC Symbol;Acc:HGNC:4175]	1.16312e-12	-1.64669
GDAP1L1	78997	ganglioside induced differentiation associated protein 1 like 1 [Source:HGNC Symbol;Acc:HGNC:4213]	8.67843e-19	-1.50714
GLO1	2739	glyoxalase I [Source:HGNC Symbol;Acc:HGNC:4323]	1.44673e-05	-1.19461
GNAL	2774	G protein subunit alpha L [Source:HGNC Symbol;Acc:HGNC:4388]	6.87445e-12	-1.54747
GNAQ	2776	G protein subunit alpha q [Source:HGNC Symbol;Acc:HGNC:4390]	0.000123834	-1.21101
GNB5	10681	G protein subunit beta 5 [Source:HGNC Symbol;Acc:HGNC:4401]	7.65239e-05	-1.22659
GNG4	2786	G protein subunit gamma 4 [Source:HGNC Symbol;Acc:HGNC:4407]	5.89667e-20	-1.39857
GPC1	2817	glypican 1 [Source:HGNC Symbol;Acc:HGNC:4449]	0.0032894	-1.14989
GPC5	2262	glypican 5 [Source:HGNC Symbol;Acc:HGNC:4453]	0.0099983	-1.58643
GPR27	2850	G protein-coupled receptor 27 [Source:HGNC Symbol;Acc:HGNC:4482]	0.00194718	-1.23105
GPRC5C	55890	G protein-coupled receptor class C group 5 member C [Source:HGNC Symbol;Acc:HGNC:13309]	7.34197e-13	-1.77175
GPX4	2879	glutathione peroxidase 4 [Source:HGNC Symbol;Acc:HGNC:4556]	0.000461539	-1.14943
GRB2	2885	growth factor receptor bound protein 2 [Source:HGNC Symbol;Acc:HGNC:4566]	0.00220186	-1.15093
GRIA1	2890	glutamate ionotropic receptor AMPA type subunit 1 [Source:HGNC Symbol;Acc:HGNC:4571]	1.27176e-24	-1.68458
GRIA2	2891	glutamate ionotropic receptor AMPA type subunit 2 [Source:HGNC Symbol;Acc:HGNC:4572]	7.23696e-06	-1.3165
GRIN1	2902	glutamate ionotropic receptor NMDA type subunit 1 [Source:HGNC Symbol;Acc:HGNC:4584]	3.15779e-06	-1.99609
GRM4	2914	glutamate metabotropic receptor 4 [Source:HGNC Symbol;Acc:HGNC:4596]	3.06441e-14	-2.77081
GRM7	2917	glutamate metabotropic receptor 7 [Source:HGNC Symbol;Acc:HGNC:4599]	0.00150258	-1.6854
H2AFZ	3015	H2A histone family member Z [Source:HGNC Symbol;Acc:HGNC:4741]	0.00487652	-1.12997
HABP4	22927	hyaluronan binding protein 4 [Source:HGNC Symbol;Acc:HGNC:17062]	0.00493195	-1.17601
HAPLN1	1404	hyaluronan and proteoglycan link protein 1 [Source:HGNC Symbol;Acc:HGNC:2380]	6.3243e-11	-2.99712
HARS	3035	histidyl-tRNA synthetase [Source:HGNC Symbol;Acc:HGNC:4816]	0.00894667	-1.13196
HCCS	3052	holocytochrome c synthase [Source:HGNC Symbol;Acc:HGNC:4837]	3.59408e-23	-1.74454
HERC3	8916	HECT and RLD domain containing E3 ubiquitin protein ligase 3 [Source:HGNC Symbol;Acc:HGNC:4876]	0.000512823	-1.18969
HEXB	3074	hexosaminidase subunit beta [Source:HGNC Symbol;Acc:HGNC:4879]	2.083e-07	-1.3585
HINT1	3094	histidine triad nucleotide binding protein 1 [Source:HGNC Symbol;Acc:HGNC:4912]	1.18368e-07	-1.22776
HIST1H2BK	85236	histone cluster 1 H2B family member k [Source:HGNC Symbol;Acc:HGNC:13954]	0.00014694	-1.55492
HMOX2	3163	heme oxygenase 2 [Source:HGNC Symbol;Acc:HGNC:5014]	0.00337415	-1.23146
HPCA	3208	hippocalcin [Source:HGNC Symbol;Acc:HGNC:5144]	3.99783e-06	-1.72104
HPS1	3257	HPS1, biogenesis of lysosomal organelles complex 3 subunit 1 [Source:HGNC Symbol;Acc:HGNC:5163]	0.000207038	-1.29317
HS2ST1	9653	heparan sulfate 2-O-sulfotransferase 1 [Source:HGNC Symbol;Acc:HGNC:5193]	3.50752e-09	-1.29505
HS3ST4	9951	heparan sulfate-glucosamine 3-sulfotransferase 4 [Source:HGNC Symbol;Acc:HGNC:5200]	3.2279e-28	-3.08611
HS6ST2	90161	heparan sulfate 6-O-sulfotransferase 2 [Source:HGNC Symbol;Acc:HGNC:19133]	7.53704e-05	-1.18149
IFNGR2	3460	interferon gamma receptor 2 [Source:HGNC Symbol;Acc:HGNC:5440]	0.00476614	-1.15998
INSM2	84684	INSM transcriptional repressor 2 [Source:HGNC Symbol;Acc:HGNC:17539]	0.00679362	-1.46643
ITPA	3704	inosine triphosphatase [Source:HGNC Symbol;Acc:HGNC:6176]	0.000352753	-1.26058
KBTBD4	55709	kelch repeat and BTB domain containing 4 [Source:HGNC Symbol;Acc:HGNC:23761]	0.0003052	-1.22035
KCNC3	3748	potassium voltage-gated channel subfamily C member 3 [Source:HGNC Symbol;Acc:HGNC:6235]	0.00739863	-1.30817
KCNF1	3754	potassium voltage-gated channel modifier subfamily F member 1 [Source:HGNC Symbol;Acc:HGNC:6246]	0.000458049	-1.68146
KCNIP4	80333	potassium voltage-gated channel interacting protein 4 [Source:HGNC Symbol;Acc:HGNC:30083]	6.21518e-19	-2.61928
KIAA1644	85352	KIAA1644 [Source:HGNC Symbol;Acc:HGNC:29335]	3.65008e-12	-1.48628
KIFC2	90990	kinesin family member C2 [Source:HGNC Symbol;Acc:HGNC:29530]	3.63023e-09	-1.62671
KIRREL3	84623	kirre like nephrin family adhesion molecule 3 [Source:HGNC Symbol;Acc:HGNC:23204]	7.08661e-37	-3.36593
KLF16	83855	Kruppel like factor 16 [Source:HGNC Symbol;Acc:HGNC:16857]	1.50579e-07	-1.53224
KLF5	688	Kruppel like factor 5 [Source:HGNC Symbol;Acc:HGNC:6349]	3.095e-10	-2.50742
KLHL13	90293	kelch like family member 13 [Source:HGNC Symbol;Acc:HGNC:22931]	0.00583865	-1.27949
LAMB1	3912	laminin subunit beta 1 [Source:HGNC Symbol;Acc:HGNC:6486]	2.19811e-18	-3.07312
LAMC2	3918	laminin subunit gamma 2 [Source:HGNC Symbol;Acc:HGNC:6493]	1.15257e-18	-3.46691
LGI1	9211	leucine rich glioma inactivated 1 [Source:HGNC Symbol;Acc:HGNC:6572]	4.71811e-12	-2.15933
LRPAP1	4043	LDL receptor related protein associated protein 1 [Source:HGNC Symbol;Acc:HGNC:6701]	1.21675e-06	-1.25558
LRRFIP1	9208	LRR binding FLII interacting protein 1 [Source:HGNC Symbol;Acc:HGNC:6702]	0.000564452	-1.1993
LY6E	4061	lymphocyte antigen 6 family member E [Source:HGNC Symbol;Acc:HGNC:6727]	7.98055e-06	-1.36816
LY6H	4062	lymphocyte antigen 6 family member H [Source:HGNC Symbol;Acc:HGNC:6728]	0.00529503	-1.21158
MAL2	114569	mal, T-cell differentiation protein 2 (gene/pseudogene) [Source:HGNC Symbol;Acc:HGNC:13634]	4.48942e-11	-2.05836
MAPK4	5596	mitogen-activated protein kinase 4 [Source:HGNC Symbol;Acc:HGNC:6878]	1.20461e-09	-1.32907
MAPKAP1	79109	mitogen-activated protein kinase associated protein 1 [Source:HGNC Symbol;Acc:HGNC:18752]	0.00542939	-1.12632
MBNL2	10150	muscleblind like splicing regulator 2 [Source:HGNC Symbol;Acc:HGNC:16746]	1.58026e-07	-1.52152
MDH2	4191	malate dehydrogenase 2 [Source:HGNC Symbol;Acc:HGNC:6971]	0.00949234	-1.12628
MDK	4192	midkine [Source:HGNC Symbol;Acc:HGNC:6972]	0.000824888	-1.20609
MEIS2	4212	Meis homeobox 2 [Source:HGNC Symbol;Acc:HGNC:7001]	4.63926e-08	-1.29679
MGST3	4259	microsomal glutathione S-transferase 3 [Source:HGNC Symbol;Acc:HGNC:7064]	6.92046e-05	-1.21546
MPPE1	65258	metallophosphoesterase 1 [Source:HGNC Symbol;Acc:HGNC:15988]	4.65511e-05	-1.32868
MRPL12	6182	mitochondrial ribosomal protein L12 [Source:HGNC Symbol;Acc:HGNC:10378]	3.15196e-06	-1.337
MRPL15	29088	mitochondrial ribosomal protein L15 [Source:HGNC Symbol;Acc:HGNC:14054]	3.36145e-05	-1.27311
MRPL21	219927	mitochondrial ribosomal protein L21 [Source:HGNC Symbol;Acc:HGNC:14479]	1.44673e-05	-1.3055
MRPL3	11222	mitochondrial ribosomal protein L3 [Source:HGNC Symbol;Acc:HGNC:10379]	0.00377375	-1.16036
MRPL33	9553	mitochondrial ribosomal protein L33 [Source:HGNC Symbol;Acc:HGNC:14487]	0.00486273	-1.16882
MRPL41	64975	mitochondrial ribosomal protein L41 [Source:HGNC Symbol;Acc:HGNC:14492]	6.42131e-07	-1.42096
MRPS15	64960	mitochondrial ribosomal protein S15 [Source:HGNC Symbol;Acc:HGNC:14504]	0.000688408	-1.20163
MRPS18C	51023	mitochondrial ribosomal protein S18C [Source:HGNC Symbol;Acc:HGNC:16633]	0.000237548	-1.27293
MRPS35	60488	mitochondrial ribosomal protein S35 [Source:HGNC Symbol;Acc:HGNC:16635]	0.00369775	-1.20042
MTPN	136319	myotrophin [Source:HGNC Symbol;Acc:HGNC:15667]	0.00224251	-1.13774
MYBBP1A	10514	MYB binding protein 1a [Source:HGNC Symbol;Acc:HGNC:7546]	0.00170864	-1.22153
MYO5A	4644	myosin VA [Source:HGNC Symbol;Acc:HGNC:7602]	0.00423149	-1.13931
NACA	4666	nascent polypeptide-associated complex alpha subunit [Source:HGNC Symbol;Acc:HGNC:7629]	2.08388e-16	-1.40022
NAP1L1	4673	nucleosome assembly protein 1 like 1 [Source:HGNC Symbol;Acc:HGNC:7637]	0.000129697	-1.14755
NCDN	23154	neurochondrin [Source:HGNC Symbol;Acc:HGNC:17597]	2.16637e-07	-1.32891
NDFIP2	54602	Nedd4 family interacting protein 2 [Source:HGNC Symbol;Acc:HGNC:18537]	1.46513e-06	-1.34368
NDST3	9348	N-deacetylase and N-sulfotransferase 3 [Source:HGNC Symbol;Acc:HGNC:7682]	2.46381e-10	-2.05387
NDUFA1	4694	NADH:ubiquinone oxidoreductase subunit A1 [Source:HGNC Symbol;Acc:HGNC:7683]	6.05798e-07	-1.28247
NDUFA3	4696	NADH:ubiquinone oxidoreductase subunit A3 [Source:HGNC Symbol;Acc:HGNC:7686]	0.00544353	-1.17643
NDUFA4	4697	NDUFA4, mitochondrial complex associated [Source:HGNC Symbol;Acc:HGNC:7687]	6.69023e-08	-1.24064
NDUFA5	4698	NADH:ubiquinone oxidoreductase subunit A5 [Source:HGNC Symbol;Acc:HGNC:7688]	0.000132853	-1.20336
NDUFA6	4700	NADH:ubiquinone oxidoreductase subunit A6 [Source:HGNC Symbol;Acc:HGNC:7690]	0.000108389	-1.18907
NDUFAB1	4706	NADH:ubiquinone oxidoreductase subunit AB1 [Source:HGNC Symbol;Acc:HGNC:7694]	0.00527986	-1.15717
NDUFB10	4716	NADH:ubiquinone oxidoreductase subunit B10 [Source:HGNC Symbol;Acc:HGNC:7696]	0.00778018	-1.16423
NDUFB4	4710	NADH:ubiquinone oxidoreductase subunit B4 [Source:HGNC Symbol;Acc:HGNC:7699]	0.00499691	-1.15054
NDUFB6	4712	NADH:ubiquinone oxidoreductase subunit B6 [Source:HGNC Symbol;Acc:HGNC:7701]	0.000559701	-1.22063
NDUFB8	4714	NADH:ubiquinone oxidoreductase subunit B8 [Source:HGNC Symbol;Acc:HGNC:7703]	0.00115674	-1.16857
NDUFB9	4715	NADH:ubiquinone oxidoreductase subunit B9 [Source:HGNC Symbol;Acc:HGNC:7704]	3.49462e-07	-1.24543
NDUFC2	4718	NADH:ubiquinone oxidoreductase subunit C2 [Source:HGNC Symbol;Acc:HGNC:7706]	6.69921e-05	-1.19318
NDUFS3	4722	NADH:ubiquinone oxidoreductase core subunit S3 [Source:HGNC Symbol;Acc:HGNC:7710]	0.000296429	-1.17245
NDUFS5	4725	NADH:ubiquinone oxidoreductase subunit S5 [Source:HGNC Symbol;Acc:HGNC:7712]	6.35858e-10	-1.28209
NDUFV2	4729	NADH:ubiquinone oxidoreductase core subunit V2 [Source:HGNC Symbol;Acc:HGNC:7717]	2.06957e-06	-1.24465
NEDD8	4738	neural precursor cell expressed, developmentally down-regulated 8 [Source:HGNC Symbol;Acc:HGNC:7732]	9.63027e-06	-1.19904
NELL2	4753	neural EGFL like 2 [Source:HGNC Symbol;Acc:HGNC:7751]	6.62953e-06	-1.19133
NEXN	91624	nexilin F-actin binding protein [Source:HGNC Symbol;Acc:HGNC:29557]	4.92663e-05	-1.64408
NHLH1	4807	nescient helix-loop-helix 1 [Source:HGNC Symbol;Acc:HGNC:7817]	2.84107e-05	-1.47617
NLGN1	22871	neuroligin 1 [Source:HGNC Symbol;Acc:HGNC:14291]	2.49024e-05	-1.30769
NME1	4830	NME/NM23 nucleoside diphosphate kinase 1 [Source:HGNC Symbol;Acc:HGNC:7849]	0.000631665	-1.22358
NME2	4831	NME/NM23 nucleoside diphosphate kinase 2 [Source:HGNC Symbol;Acc:HGNC:7850]	2.53967e-16	-1.50185
NOL6	65083	nucleolar protein 6 [Source:HGNC Symbol;Acc:HGNC:19910]	3.45977e-07	-1.37987
NOS1	4842	nitric oxide synthase 1 [Source:HGNC Symbol;Acc:HGNC:7872]	0.00299294	-1.68789
NQO1	1728	NAD(P)H quinone dehydrogenase 1 [Source:HGNC Symbol;Acc:HGNC:2874]	4.34349e-06	-1.57825
NRIP3	56675	nuclear receptor interacting protein 3 [Source:HGNC Symbol;Acc:HGNC:1167]	2.28162e-11	-1.82941
NTNG1	22854	netrin G1 [Source:HGNC Symbol;Acc:HGNC:23319]	1.2706e-05	-1.99456
NUCB2	4925	nucleobindin 2 [Source:HGNC Symbol;Acc:HGNC:8044]	0.000114236	-1.24497
OPCML	4978	opioid binding protein/cell adhesion molecule like [Source:HGNC Symbol;Acc:HGNC:8143]	2.83626e-14	-2.33433
OSBPL8	114882	oxysterol binding protein like 8 [Source:HGNC Symbol;Acc:HGNC:16396]	0.000256808	-1.17235
P2RY1	5028	purinergic receptor P2Y1 [Source:HGNC Symbol;Acc:HGNC:8539]	0.00203474	-1.44678
PAFAH1B3	5050	platelet activating factor acetylhydrolase 1b catalytic subunit 3 [Source:HGNC Symbol;Acc:HGNC:8576]	0.000578019	-1.16062
PAK6	56924	p21 (RAC1) activated kinase 6 [Source:HGNC Symbol;Acc:HGNC:16061]	1.34529e-06	-1.90516
PBX3	5090	PBX homeobox 3 [Source:HGNC Symbol;Acc:HGNC:8634]	9.01245e-34	-1.83912
PCDH10	57575	protocadherin 10 [Source:HGNC Symbol;Acc:HGNC:13404]	0.00451588	-1.22384
PCDH20	64881	protocadherin 20 [Source:HGNC Symbol;Acc:HGNC:14257]	3.22913e-17	-3.76902
PCDH7	5099	protocadherin 7 [Source:HGNC Symbol;Acc:HGNC:8659]	3.087e-18	-1.80356
PCDH8	5100	protocadherin 8 [Source:HGNC Symbol;Acc:HGNC:8660]	8.88213e-35	-4.78746
PCDHA6	56142	protocadherin alpha 6 [Source:HGNC Symbol;Acc:HGNC:8672]	0.0099983	-1.15147
PCP4	5121	Purkinje cell protein 4 [Source:HGNC Symbol;Acc:HGNC:8742]	0.000109911	-1.85776
PCSK2	5126	proprotein convertase subtilisin/kexin type 2 [Source:HGNC Symbol;Acc:HGNC:8744]	5.1674e-12	-1.67122
PDCD5	9141	programmed cell death 5 [Source:HGNC Symbol;Acc:HGNC:8764]	1.94871e-06	-1.26823
PDHB	5162	pyruvate dehydrogenase E1 beta subunit [Source:HGNC Symbol;Acc:HGNC:8808]	1.10512e-07	-1.32314
PEG10	23089	paternally expressed 10 [Source:HGNC Symbol;Acc:HGNC:14005]	5.0131e-30	-1.55367
PFDN1	5201	prefoldin subunit 1 [Source:HGNC Symbol;Acc:HGNC:8866]	7.3161e-11	-1.34355
PFDN4	5203	prefoldin subunit 4 [Source:HGNC Symbol;Acc:HGNC:8868]	4.19542e-05	-1.28855
PIGB	9488	phosphatidylinositol glycan anchor biosynthesis class B [Source:HGNC Symbol;Acc:HGNC:8959]	3.70481e-06	-1.53906
PKP2	5318	plakophilin 2 [Source:HGNC Symbol;Acc:HGNC:9024]	2.6276e-05	-1.46566
PLCB1	23236	phospholipase C beta 1 [Source:HGNC Symbol;Acc:HGNC:15917]	1.10016e-05	-1.34514
PLXNA4	91584	plexin A4 [Source:HGNC Symbol;Acc:HGNC:9102]	6.88662e-07	-1.48147
POLE4	56655	DNA polymerase epsilon 4, accessory subunit [Source:HGNC Symbol;Acc:HGNC:18755]	0.00691002	-1.3648
POLR2K	5440	RNA polymerase II subunit K [Source:HGNC Symbol;Acc:HGNC:9198]	0.000876888	-1.22043
POU3F4	5456	POU class 3 homeobox 4 [Source:HGNC Symbol;Acc:HGNC:9217]	2.89958e-14	-1.57582
PPIA	5478	peptidylprolyl isomerase A [Source:HGNC Symbol;Acc:HGNC:9253]	1.83896e-08	-1.2384
PPIH	10465	peptidylprolyl isomerase H [Source:HGNC Symbol;Acc:HGNC:14651]	0.000205894	-1.24514
PPP1R2	5504	protein phosphatase 1 regulatory inhibitor subunit 2 [Source:HGNC Symbol;Acc:HGNC:9288]	1.45699e-06	-1.27467
PPP2R2C	5522	protein phosphatase 2 regulatory subunit Bgamma [Source:HGNC Symbol;Acc:HGNC:9306]	1.10241e-12	-1.8739
PRDX3	10935	peroxiredoxin 3 [Source:HGNC Symbol;Acc:HGNC:9354]	4.32318e-05	-1.19181
PRICKLE1	144165	prickle planar cell polarity protein 1 [Source:HGNC Symbol;Acc:HGNC:17019]	1.83776e-06	-1.51572
PRKAR1B	5575	protein kinase cAMP-dependent type I regulatory subunit beta [Source:HGNC Symbol;Acc:HGNC:9390]	2.31333e-13	-1.44345
PRKCZ	5590	protein kinase C zeta [Source:HGNC Symbol;Acc:HGNC:9412]	0.00656205	-1.16839
PRMT6	55170	protein arginine methyltransferase 6 [Source:HGNC Symbol;Acc:HGNC:18241]	2.29136e-05	-1.25653
PRNP	5621	prion protein [Source:HGNC Symbol;Acc:HGNC:9449]	3.94261e-10	-1.38923
PRPS2	5634	phosphoribosyl pyrophosphate synthetase 2 [Source:HGNC Symbol;Acc:HGNC:9465]	1.65126e-10	-1.3991
PSMA3	5684	proteasome subunit alpha 3 [Source:HGNC Symbol;Acc:HGNC:9532]	0.00167107	-1.16912
PSMB7	5695	proteasome subunit beta 7 [Source:HGNC Symbol;Acc:HGNC:9544]	0.000272309	-1.16487
PSMD12	5718	proteasome 26S subunit, non-ATPase 12 [Source:HGNC Symbol;Acc:HGNC:9557]	0.00877539	-1.14861
PTHLH	5744	parathyroid hormone like hormone [Source:HGNC Symbol;Acc:HGNC:9607]	0.00166193	-1.79548
PTPN9	5780	protein tyrosine phosphatase, non-receptor type 9 [Source:HGNC Symbol;Acc:HGNC:9661]	0.000739695	-1.20028
PTPRM	5797	protein tyrosine phosphatase, receptor type M [Source:HGNC Symbol;Acc:HGNC:9675]	6.56912e-40	-2.04244
PTPRN2	5799	protein tyrosine phosphatase, receptor type N2 [Source:HGNC Symbol;Acc:HGNC:9677]	5.78595e-05	-1.17981
PTPRT	11122	protein tyrosine phosphatase, receptor type T [Source:HGNC Symbol;Acc:HGNC:9682]	6.2454e-43	-8.71399
PWP1	11137	PWP1 homolog, endonuclein [Source:HGNC Symbol;Acc:HGNC:17015]	2.76282e-12	-1.41786
RAB11A	8766	RAB11A, member RAS oncogene family [Source:HGNC Symbol;Acc:HGNC:9760]	4.57484e-06	-1.20653
RAB40B	10966	RAB40B, member RAS oncogene family [Source:HGNC Symbol;Acc:HGNC:18284]	0.00489854	-1.27048
RAN	5901	RAN, member RAS oncogene family [Source:HGNC Symbol;Acc:HGNC:9846]	0.000947191	-1.13211
RAP2B	5912	RAP2B, member of RAS oncogene family [Source:HGNC Symbol;Acc:HGNC:9862]	0.00869606	-1.1656
RAPGEF1	2889	Rap guanine nucleotide exchange factor 1 [Source:HGNC Symbol;Acc:HGNC:4568]	0.00143241	-1.14639
RASGRF1	5923	Ras protein specific guanine nucleotide releasing factor 1 [Source:HGNC Symbol;Acc:HGNC:9875]	3.75754e-26	-4.63632
RBBP7	5931	RB binding protein 7, chromatin remodeling factor [Source:HGNC Symbol;Acc:HGNC:9890]	2.74547e-05	-1.16747
RBM24	221662	RNA binding motif protein 24 [Source:HGNC Symbol;Acc:HGNC:21539]	0.000145421	-1.48805
RBMS1	5937	RNA binding motif single stranded interacting protein 1 [Source:HGNC Symbol;Acc:HGNC:9907]	8.01452e-41	-3.74742
RCN1	5954	reticulocalbin 1 [Source:HGNC Symbol;Acc:HGNC:9934]	1.07042e-08	-1.2546
RDH10	157506	retinol dehydrogenase 10 [Source:HGNC Symbol;Acc:HGNC:19975]	1.24953e-40	-2.08496
RGS20	8601	regulator of G protein signaling 20 [Source:HGNC Symbol;Acc:HGNC:14600]	0.000607595	-1.34465
RGS8	85397	regulator of G protein signaling 8 [Source:HGNC Symbol;Acc:HGNC:16810]	0.000530616	-1.303
RNF2	6045	ring finger protein 2 [Source:HGNC Symbol;Acc:HGNC:10061]	0.00388858	-1.15595
RNF7	9616	ring finger protein 7 [Source:HGNC Symbol;Acc:HGNC:10070]	0.000434875	-1.18334
RPL14	9045	ribosomal protein L14 [Source:HGNC Symbol;Acc:HGNC:10305]	2.78903e-06	-1.20653
RPL15	6138	ribosomal protein L15 [Source:HGNC Symbol;Acc:HGNC:10306]	5.05041e-10	-1.31887
RPL23A	6147	ribosomal protein L23a [Source:HGNC Symbol;Acc:HGNC:10317]	2.88718e-28	-1.47276
RPL31	6160	ribosomal protein L31 [Source:HGNC Symbol;Acc:HGNC:10334]	0.000180588	-1.2086
RPL35A	6165	ribosomal protein L35a [Source:HGNC Symbol;Acc:HGNC:10345]	2.97965e-10	-1.32753
RPL4	6124	ribosomal protein L4 [Source:HGNC Symbol;Acc:HGNC:10353]	3.94006e-10	-1.32601
RPL6	6128	ribosomal protein L6 [Source:HGNC Symbol;Acc:HGNC:10362]	1.09864e-07	-1.24393
RPS23	6228	ribosomal protein S23 [Source:HGNC Symbol;Acc:HGNC:10410]	0.000148845	-1.18548
RRN3	54700	RRN3 homolog, RNA polymerase I transcription factor [Source:HGNC Symbol;Acc:HGNC:30346]	0.0066511	-1.1514
SACS	26278	sacsin molecular chaperone [Source:HGNC Symbol;Acc:HGNC:10519]	0.00392661	-1.12145
SCN1A	6323	sodium voltage-gated channel alpha subunit 1 [Source:HGNC Symbol;Acc:HGNC:10585]	6.7789e-26	-2.46418
SDCBP	6386	syndecan binding protein [Source:HGNC Symbol;Acc:HGNC:10662]	0.000187063	-1.17908
SEC23A	10484	Sec23 homolog A, coat complex II component [Source:HGNC Symbol;Acc:HGNC:10701]	0.00358087	-1.12883
SEMA3A	10371	semaphorin 3A [Source:HGNC Symbol;Acc:HGNC:10723]	5.96111e-05	-1.25611
SGPP2	130367	sphingosine-1-phosphate phosphatase 2 [Source:HGNC Symbol;Acc:HGNC:19953]	4.41862e-18	-3.35422
SH3GL2	6456	SH3 domain containing GRB2 like 2, endophilin A1 [Source:HGNC Symbol;Acc:HGNC:10831]	2.05434e-13	-2.34527
SLBP	7884	stem-loop binding protein [Source:HGNC Symbol;Acc:HGNC:10904]	0.00442525	-1.14832
SLC25A25	114789	solute carrier family 25 member 25 [Source:HGNC Symbol;Acc:HGNC:20663]	0.000542239	-1.20684
SLC25A3	5250	solute carrier family 25 member 3 [Source:HGNC Symbol;Acc:HGNC:10989]	3.7848e-05	-1.15172
SLC25A6	293	solute carrier family 25 member 6 [Source:HGNC Symbol;Acc:HGNC:10992]	4.97062e-09	-1.29064
SLIT2	9353	slit guidance ligand 2 [Source:HGNC Symbol;Acc:HGNC:11086]	6.94862e-14	-1.64813
SLIT3	6586	slit guidance ligand 3 [Source:HGNC Symbol;Acc:HGNC:11087]	9.7127e-09	-2.58711
SLU7	10569	SLU7 homolog, splicing factor [Source:HGNC Symbol;Acc:HGNC:16939]	0.00482984	-1.15312
SMARCA2	6595	SWI/SNF related, matrix associated, actin dependent regulator of chromatin, subfamily a, member 2 [Source:HGNC Symbol;Acc:HGNC:11098]	0.00303884	-1.30193
SMARCE1	6605	SWI/SNF related, matrix associated, actin dependent regulator of chromatin, subfamily e, member 1 [Source:HGNC Symbol;Acc:HGNC:11109]	0.00109052	-1.13199
SMOC2	64094	SPARC related modular calcium binding 2 [Source:HGNC Symbol;Acc:HGNC:20323]	6.30882e-37	-6.81897
SNAP25	6616	synaptosome associated protein 25 [Source:HGNC Symbol;Acc:HGNC:11132]	0.000358192	-1.28254
SNN	8303	stannin [Source:HGNC Symbol;Acc:HGNC:11149]	0.000254358	-1.15482
SNRPD1	6632	small nuclear ribonucleoprotein D1 polypeptide [Source:HGNC Symbol;Acc:HGNC:11158]	0.000446384	-1.17046
SNRPD2	6633	small nuclear ribonucleoprotein D2 polypeptide [Source:HGNC Symbol;Acc:HGNC:11159]	7.17168e-08	-1.23589
SNRPD3	6634	small nuclear ribonucleoprotein D3 polypeptide [Source:HGNC Symbol;Acc:HGNC:11160]	0.00456024	-1.13902
SNTG1	54212	syntrophin gamma 1 [Source:HGNC Symbol;Acc:HGNC:13740]	0.00144677	-1.81503
SORCS3	22986	sortilin related VPS10 domain containing receptor 3 [Source:HGNC Symbol;Acc:HGNC:16699]	0.00016601	-1.76676
SPOCK3	50859	SPARC/osteonectin, cwcv and kazal like domains proteoglycan 3 [Source:HGNC Symbol;Acc:HGNC:13565]	0.000363317	-1.72524
SPTB	6710	spectrin beta, erythrocytic [Source:HGNC Symbol;Acc:HGNC:11274]	8.70955e-07	-1.59956
SRM	6723	spermidine synthase [Source:HGNC Symbol;Acc:HGNC:11296]	0.00190089	-1.2057
SRP72	6731	signal recognition particle 72 [Source:HGNC Symbol;Acc:HGNC:11303]	8.46941e-06	-1.22189
SS18L1	26039	SS18L1, nBAF chromatin remodeling complex subunit [Source:HGNC Symbol;Acc:HGNC:15592]	7.03673e-05	-1.2097
SSTR2	6752	somatostatin receptor 2 [Source:HGNC Symbol;Acc:HGNC:11331]	5.30719e-08	-1.9493
SSX2IP	117178	SSX family member 2 interacting protein [Source:HGNC Symbol;Acc:HGNC:16509]	5.18635e-06	-1.26663
ST7	7982	suppression of tumorigenicity 7 [Source:HGNC Symbol;Acc:HGNC:11351]	0.00048112	-1.26894
STMN2	11075	stathmin 2 [Source:HGNC Symbol;Acc:HGNC:10577]	1.88227e-06	-1.27837
STXBP6	29091	syntaxin binding protein 6 [Source:HGNC Symbol;Acc:HGNC:19666]	5.93101e-07	-1.51273
SUPT4H1	6827	SPT4 homolog, DSIF elongation factor subunit [Source:HGNC Symbol;Acc:HGNC:11467]	2.34536e-05	-1.22337
SYNCRIP	10492	synaptotagmin binding cytoplasmic RNA interacting protein [Source:HGNC Symbol;Acc:HGNC:16918]	0.00414764	-1.13395
SYNGR3	9143	synaptogyrin 3 [Source:HGNC Symbol;Acc:HGNC:11501]	0.00100628	-1.39941
SYNPO	11346	synaptopodin [Source:HGNC Symbol;Acc:HGNC:30672]	3.05715e-15	-3.57465
SYP	6855	synaptophysin [Source:HGNC Symbol;Acc:HGNC:11506]	4.34535e-08	-1.29286
SYTL5	94122	synaptotagmin like 5 [Source:HGNC Symbol;Acc:HGNC:15589]	0.00220317	-1.77715
TAF9	6880	TATA-box binding protein associated factor 9 [Source:HGNC Symbol;Acc:HGNC:11542]	1.35358e-08	-1.35778
TARBP1	6894	TAR (HIV-1) RNA binding protein 1 [Source:HGNC Symbol;Acc:HGNC:11568]	5.37424e-09	-1.45494
TIMM23	100287932	translocase of inner mitochondrial membrane 23 [Source:HGNC Symbol;Acc:HGNC:17312]	4.68372e-07	-1.31577
TIMM50	92609	translocase of inner mitochondrial membrane 50 [Source:HGNC Symbol;Acc:HGNC:23656]	0.00877691	-1.13744
TLE4	7091	transducin like enhancer of split 4 [Source:HGNC Symbol;Acc:HGNC:11840]	1.36094e-10	-1.32244
TM9SF2	9375	transmembrane 9 superfamily member 2 [Source:HGNC Symbol;Acc:HGNC:11865]	1.27887e-05	-1.20027
TMEFF1	8577	transmembrane protein with EGF like and two follistatin like domains 1 [Source:HGNC Symbol;Acc:HGNC:11866]	0.000115895	-1.18109
TMEFF2	23671	transmembrane protein with EGF like and two follistatin like domains 2 [Source:HGNC Symbol;Acc:HGNC:11867]	2.04337e-10	-1.82306
TMSB10	9168	thymosin beta 10 [Source:HGNC Symbol;Acc:HGNC:11879]	0.000656601	-1.14542
TOM1L1	10040	target of myb1 like 1 membrane trafficking protein [Source:HGNC Symbol;Acc:HGNC:11983]	1.34491e-06	-1.33534
TOMM22	56993	translocase of outer mitochondrial membrane 22 [Source:HGNC Symbol;Acc:HGNC:18002]	1.11274e-05	-1.23146
TPBG	7162	trophoblast glycoprotein [Source:HGNC Symbol;Acc:HGNC:12004]	2.92638e-06	-1.40565
TPD52	7163	tumor protein D52 [Source:HGNC Symbol;Acc:HGNC:12005]	1.21786e-05	-1.56689
TPD52L1	7164	tumor protein D52 like 1 [Source:HGNC Symbol;Acc:HGNC:12006]	5.66908e-17	-3.95852
TPM3	7170	tropomyosin 3 [Source:HGNC Symbol;Acc:HGNC:12012]	2.81202e-05	-1.19056
TPM4	7171	tropomyosin 4 [Source:HGNC Symbol;Acc:HGNC:12013]	3.77607e-08	-1.24613
TRAF5	7188	TNF receptor associated factor 5 [Source:HGNC Symbol;Acc:HGNC:12035]	0.000382289	-1.38318
TRAPPC6B	122553	trafficking protein particle complex 6B [Source:HGNC Symbol;Acc:HGNC:23066]	0.00137949	-1.21157
TUSC3	7991	tumor suppressor candidate 3 [Source:HGNC Symbol;Acc:HGNC:30242]	8.3184e-08	-1.24963
UBE2E2	7325	ubiquitin conjugating enzyme E2 E2 [Source:HGNC Symbol;Acc:HGNC:12478]	0.000879883	-1.30958
UBE2G1	7326	ubiquitin conjugating enzyme E2 G1 [Source:HGNC Symbol;Acc:HGNC:12482]	0.00231478	-1.15146
UBE2J1	51465	ubiquitin conjugating enzyme E2 J1 [Source:HGNC Symbol;Acc:HGNC:17598]	0.00147724	-1.15078
UBE2V2	7336	ubiquitin conjugating enzyme E2 V2 [Source:HGNC Symbol;Acc:HGNC:12495]	0.000497484	-1.1847
UGCG	7357	UDP-glucose ceramide glucosyltransferase [Source:HGNC Symbol;Acc:HGNC:12524]	7.37907e-07	-1.35169
UNC5D	137970	unc-5 netrin receptor D [Source:HGNC Symbol;Acc:HGNC:18634]	0.000411829	-1.33645
UQCRFS1	7386	ubiquinol-cytochrome c reductase, Rieske iron-sulfur polypeptide 1 [Source:HGNC Symbol;Acc:HGNC:12587]	3.34234e-05	-1.20151
UQCRH	7388	ubiquinol-cytochrome c reductase hinge protein [Source:HGNC Symbol;Acc:HGNC:12590]	4.9343e-13	-1.34674
USMG5	84833	up-regulated during skeletal muscle growth 5 homolog (mouse) [Source:HGNC Symbol;Acc:HGNC:30889]	0.00031645	-1.22055
UST	10090	uronyl 2-sulfotransferase [Source:HGNC Symbol;Acc:HGNC:17223]	0.000306809	-1.36942
UXS1	80146	UDP-glucuronate decarboxylase 1 [Source:HGNC Symbol;Acc:HGNC:17729]	3.53889e-07	-1.29579
VLDLR	7436	very low density lipoprotein receptor [Source:HGNC Symbol;Acc:HGNC:12698]	2.06283e-11	-1.63944
WNT10A	80326	Wnt family member 10A [Source:HGNC Symbol;Acc:HGNC:13829]	2.78631e-08	-2.6617
WNT2B	7482	Wnt family member 2B [Source:HGNC Symbol;Acc:HGNC:12781]	2.21527e-07	-1.41995
YKT6	10652	YKT6 v-SNARE homolog [Source:HGNC Symbol;Acc:HGNC:16959]	4.11187e-07	-1.22739
ZNF233	353355	zinc finger protein 233 [Source:HGNC Symbol;Acc:HGNC:30946]	1.91431e-05	-2.08271
ZNF615	284370	zinc finger protein 615 [Source:HGNC Symbol;Acc:HGNC:24740]	5.45329e-15	-1.86776
ACTL6B	51412	actin like 6B [Source:HGNC Symbol;Acc:HGNC:160]	7.20443e-05	-1.31062
ARHGAP8	23779	Rho GTPase activating protein 8 [Source:HGNC Symbol;Acc:HGNC:677]	3.21859e-05	-2.10836
BACH2	60468	BTB domain and CNC homolog 2 [Source:HGNC Symbol;Acc:HGNC:14078]	7.93315e-05	-1.2307
CDH2	1000	cadherin 2 [Source:HGNC Symbol;Acc:HGNC:1759]	2.65264e-11	-1.29698
CHST8	64377	carbohydrate sulfotransferase 8 [Source:HGNC Symbol;Acc:HGNC:15993]	4.38547e-16	-2.957
CREG2	200407	cellular repressor of E1A stimulated genes 2 [Source:HGNC Symbol;Acc:HGNC:14272]	1.11533e-10	-2.35208
DDAH1	23576	dimethylarginine dimethylaminohydrolase 1 [Source:HGNC Symbol;Acc:HGNC:2715]	2.08724e-07	-1.25937
DNM3	26052	dynamin 3 [Source:HGNC Symbol;Acc:HGNC:29125]	2.27491e-05	-1.34318
EDN1	1906	endothelin 1 [Source:HGNC Symbol;Acc:HGNC:3176]	5.71505e-08	-2.26995
FAM84B	157638	family with sequence similarity 84 member B [Source:HGNC Symbol;Acc:HGNC:24166]	1.31965e-12	-2.96284
GRIA4	2893	glutamate ionotropic receptor AMPA type subunit 4 [Source:HGNC Symbol;Acc:HGNC:4574]	0.000950736	-1.63979
GRIN2B	2904	glutamate ionotropic receptor NMDA type subunit 2B [Source:HGNC Symbol;Acc:HGNC:4586]	1.57579e-35	-4.87177
HECW1	23072	HECT, C2 and WW domain containing E3 ubiquitin protein ligase 1 [Source:HGNC Symbol;Acc:HGNC:22195]	2.16653e-05	-1.32974
IGFBPL1	347252	insulin like growth factor binding protein like 1 [Source:HGNC Symbol;Acc:HGNC:20081]	5.95808e-05	-1.24543
KCNJ5	3762	potassium voltage-gated channel subfamily J member 5 [Source:HGNC Symbol;Acc:HGNC:6266]	4.85283e-16	-3.12722
LHFPL4	375323	LHFPL tetraspan subfamily member 4 [Source:HGNC Symbol;Acc:HGNC:29568]	7.57979e-09	-1.61015
LHX1	3975	LIM homeobox 1 [Source:HGNC Symbol;Acc:HGNC:6593]	2.18347e-05	-1.8214
LMO3	55885	LIM domain only 3 [Source:HGNC Symbol;Acc:HGNC:6643]	9.99509e-10	-1.42019
LRP8	7804	LDL receptor related protein 8 [Source:HGNC Symbol;Acc:HGNC:6700]	0.00103504	-1.15888
LRRTM2	26045	leucine rich repeat transmembrane neuronal 2 [Source:HGNC Symbol;Acc:HGNC:19409]	2.30229e-14	-1.55359
LZTS3	9762	leucine zipper tumor suppressor family member 3 [Source:HGNC Symbol;Acc:HGNC:30139]	1.60723e-12	-1.55808
MYCN	4613	MYCN proto-oncogene, bHLH transcription factor [Source:HGNC Symbol;Acc:HGNC:7559]	6.05798e-07	-1.33565
NECAB2	54550	N-terminal EF-hand calcium binding protein 2 [Source:HGNC Symbol;Acc:HGNC:23746]	0.000390748	-1.50163
NEUROD1	4760	neuronal differentiation 1 [Source:HGNC Symbol;Acc:HGNC:7762]	4.23369e-19	-4.19462
NEUROG2	63973	neurogenin 2 [Source:HGNC Symbol;Acc:HGNC:13805]	3.10823e-64	-9.7065
NFASC	23114	neurofascin [Source:HGNC Symbol;Acc:HGNC:29866]	3.30152e-07	-1.25347
NTSR1	4923	neurotensin receptor 1 [Source:HGNC Symbol;Acc:HGNC:8039]	5.83272e-12	-3.09939
PDGFB	5155	platelet derived growth factor subunit B [Source:HGNC Symbol;Acc:HGNC:8800]	1.67607e-05	-1.81069
PODXL2	50512	podocalyxin like 2 [Source:HGNC Symbol;Acc:HGNC:17936]	7.00324e-07	-1.23304
PPP1R14C	81706	protein phosphatase 1 regulatory inhibitor subunit 14C [Source:HGNC Symbol;Acc:HGNC:14952]	2.77784e-08	-2.14354
PRTFDC1	56952	phosphoribosyl transferase domain containing 1 [Source:HGNC Symbol;Acc:HGNC:23333]	2.04789e-06	-1.36423
RAB11FIP4	84440	RAB11 family interacting protein 4 [Source:HGNC Symbol;Acc:HGNC:30267]	0.00423194	-1.16653
SCN2A	6326	sodium voltage-gated channel alpha subunit 2 [Source:HGNC Symbol;Acc:HGNC:10588]	0.00263159	-1.36165
SLC17A6	57084	solute carrier family 17 member 6 [Source:HGNC Symbol;Acc:HGNC:16703]	3.51723e-11	-1.75727
SOX21	11166	SRY-box 21 [Source:HGNC Symbol;Acc:HGNC:11197]	1.54408e-52	-2.19116
TOX	9760	thymocyte selection associated high mobility group box [Source:HGNC Symbol;Acc:HGNC:18988]	1.31039e-06	-1.27971
TRH	7200	thyrotropin releasing hormone [Source:HGNC Symbol;Acc:HGNC:12298]	2.05573e-19	-2.10675
TTC9B	148014	tetratricopeptide repeat domain 9B [Source:HGNC Symbol;Acc:HGNC:26395]	0.000175158	-1.44789
TUBB2A	7280	tubulin beta 2A class IIa [Source:HGNC Symbol;Acc:HGNC:12412]	4.58399e-12	-1.28656
WNT7B	7477	Wnt family member 7B [Source:HGNC Symbol;Acc:HGNC:12787]	3.19735e-07	-2.30648
WWC1	23286	WW and C2 domain containing 1 [Source:HGNC Symbol;Acc:HGNC:29435]	0.000773043	-1.27131
ZNF558	148156	zinc finger protein 558 [Source:HGNC Symbol;Acc:HGNC:26422]	6.41511e-74	-16.2233
ZNF804A	91752	zinc finger protein 804A [Source:HGNC Symbol;Acc:HGNC:21711]	7.86022e-07	-1.61114
ACSS1	84532	acyl-CoA synthetase short chain family member 1 [Source:HGNC Symbol;Acc:HGNC:16091]	0.000569146	-1.54583
ADAMTS18	170692	ADAM metallopeptidase with thrombospondin type 1 motif 18 [Source:HGNC Symbol;Acc:HGNC:17110]	7.92653e-33	-7.08109
ADCY2	108	adenylate cyclase 2 [Source:HGNC Symbol;Acc:HGNC:233]	3.058e-71	-4.81702
AHNAK	79026	AHNAK nucleoprotein [Source:HGNC Symbol;Acc:HGNC:347]	3.72009e-12	-2.46818
AJAP1	55966	adherens junctions associated protein 1 [Source:HGNC Symbol;Acc:HGNC:30801]	3.31373e-06	-1.74403
ALCAM	214	activated leukocyte cell adhesion molecule [Source:HGNC Symbol;Acc:HGNC:400]	9.17466e-43	-2.89037
ANO6	196527	anoctamin 6 [Source:HGNC Symbol;Acc:HGNC:25240]	0.00873959	-1.15548
AP1AR	55435	adaptor related protein complex 1 associated regulatory protein [Source:HGNC Symbol;Acc:HGNC:28808]	0.000133528	-1.23874
ARHGAP10	79658	Rho GTPase activating protein 10 [Source:HGNC Symbol;Acc:HGNC:26099]	1.39074e-08	-2.2131
ARPP21	10777	cAMP regulated phosphoprotein 21 [Source:HGNC Symbol;Acc:HGNC:16968]	0.00234246	-1.58602
ARRB1	408	arrestin beta 1 [Source:HGNC Symbol;Acc:HGNC:711]	2.87542e-06	-1.43266
ASS1	445	argininosuccinate synthase 1 [Source:HGNC Symbol;Acc:HGNC:758]	3.22689e-12	-1.83441
B3GNT2	10678	UDP-GlcNAc:betaGal beta-1,3-N-acetylglucosaminyltransferase 2 [Source:HGNC Symbol;Acc:HGNC:15629]	0.00134951	-1.37183
B4GALT1	2683	beta-1,4-galactosyltransferase 1 [Source:HGNC Symbol;Acc:HGNC:924]	4.48133e-07	-1.43698
BCL2	596	BCL2, apoptosis regulator [Source:HGNC Symbol;Acc:HGNC:990]	1.32802e-05	-1.51971
BMP2	650	bone morphogenetic protein 2 [Source:HGNC Symbol;Acc:HGNC:1069]	6.85331e-07	-1.96158
BMP6	654	bone morphogenetic protein 6 [Source:HGNC Symbol;Acc:HGNC:1073]	3.20572e-06	-1.67774
BMP7	655	bone morphogenetic protein 7 [Source:HGNC Symbol;Acc:HGNC:1074]	1.78553e-19	-1.77671
BMPR1A	657	bone morphogenetic protein receptor type 1A [Source:HGNC Symbol;Acc:HGNC:1076]	0.000392484	-1.17028
BRK1	55845	BRICK1, SCAR/WAVE actin nucleating complex subunit [Source:HGNC Symbol;Acc:HGNC:23057]	6.44309e-06	-1.19706
C11orf87	399947	chromosome 11 open reading frame 87 [Source:HGNC Symbol;Acc:HGNC:33788]	7.3451e-16	-1.85743
C1orf198	84886	chromosome 1 open reading frame 198 [Source:HGNC Symbol;Acc:HGNC:25900]	0.00342803	-1.15219
C5orf22	55322	chromosome 5 open reading frame 22 [Source:HGNC Symbol;Acc:HGNC:25639]	0.00543604	-1.16632
C5orf63	401207	chromosome 5 open reading frame 63 [Source:HGNC Symbol;Acc:HGNC:40051]	4.90361e-06	-2.21145
CA2	760	carbonic anhydrase 2 [Source:HGNC Symbol;Acc:HGNC:1373]	2.81423e-15	-1.8639
CAP1	10487	cyclase associated actin cytoskeleton regulatory protein 1 [Source:HGNC Symbol;Acc:HGNC:20040]	0.00119352	-1.14932
CARD10	29775	caspase recruitment domain family member 10 [Source:HGNC Symbol;Acc:HGNC:16422]	0.0001068	-1.66339
CCDC12	151903	coiled-coil domain containing 12 [Source:HGNC Symbol;Acc:HGNC:28332]	0.000460163	-1.23069
CCNO	10309	cyclin O [Source:HGNC Symbol;Acc:HGNC:18576]	1.27961e-07	-2.54562
CD59	966	CD59 molecule (CD59 blood group) [Source:HGNC Symbol;Acc:HGNC:1689]	1.2313e-09	-1.35635
CDC42EP3	10602	CDC42 effector protein 3 [Source:HGNC Symbol;Acc:HGNC:16943]	0.00200275	-1.18146
CDCP1	64866	CUB domain containing protein 1 [Source:HGNC Symbol;Acc:HGNC:24357]	4.28749e-06	-2.16918
CDH13	1012	cadherin 13 [Source:HGNC Symbol;Acc:HGNC:1753]	2.02933e-27	-5.02994
CDH4	1002	cadherin 4 [Source:HGNC Symbol;Acc:HGNC:1763]	5.884e-06	-1.25443
CDK4	1019	cyclin dependent kinase 4 [Source:HGNC Symbol;Acc:HGNC:1773]	0.00316852	-1.12007
CELF2	10659	CUGBP Elav-like family member 2 [Source:HGNC Symbol;Acc:HGNC:2550]	0.0015402	-1.16316
CGNL1	84952	cingulin like 1 [Source:HGNC Symbol;Acc:HGNC:25931]	5.99648e-23	-3.14294
CHRDL1	91851	chordin like 1 [Source:HGNC Symbol;Acc:HGNC:29861]	7.11465e-10	-1.36353
CLU	1191	clusterin [Source:HGNC Symbol;Acc:HGNC:2095]	0.000510974	-1.19168
CRISPLD1	83690	cysteine rich secretory protein LCCL domain containing 1 [Source:HGNC Symbol;Acc:HGNC:18206]	0.000110346	-1.21594
DAZAP2	9802	DAZ associated protein 2 [Source:HGNC Symbol;Acc:HGNC:2684]	7.53988e-08	-1.24556
DCAF13	25879	DDB1 and CUL4 associated factor 13 [Source:HGNC Symbol;Acc:HGNC:24535]	2.0429e-05	-1.26078
DDIT4L	115265	DNA damage inducible transcript 4 like [Source:HGNC Symbol;Acc:HGNC:30555]	0.00388482	-1.52707
DEK	7913	DEK proto-oncogene [Source:HGNC Symbol;Acc:HGNC:2768]	1.2456e-09	-1.2512
DMKN	93099	dermokine [Source:HGNC Symbol;Acc:HGNC:25063]	1.40948e-06	-2.2557
DNAJC2	27000	DnaJ heat shock protein family (Hsp40) member C2 [Source:HGNC Symbol;Acc:HGNC:13192]	6.23532e-06	-1.28875
DNPEP	23549	aspartyl aminopeptidase [Source:HGNC Symbol;Acc:HGNC:2981]	0.00213102	-1.26476
DPH1	1801	diphthamide biosynthesis 1 [Source:HGNC Symbol;Acc:HGNC:3003]	1.06847e-06	-1.30718
DUSP12	11266	dual specificity phosphatase 12 [Source:HGNC Symbol;Acc:HGNC:3067]	8.01732e-05	-1.23834
E2F6	1876	E2F transcription factor 6 [Source:HGNC Symbol;Acc:HGNC:3120]	4.85236e-05	-1.26666
ECE1	1889	endothelin converting enzyme 1 [Source:HGNC Symbol;Acc:HGNC:3146]	2.16428e-05	-1.34931
ELK3	2004	ELK3, ETS transcription factor [Source:HGNC Symbol;Acc:HGNC:3325]	2.6462e-27	-2.75323
ELMOD1	55531	ELMO domain containing 1 [Source:HGNC Symbol;Acc:HGNC:25334]	4.29543e-06	-2.18701
EMC3	55831	ER membrane protein complex subunit 3 [Source:HGNC Symbol;Acc:HGNC:23999]	0.000133821	-1.25534
FAM184A	79632	family with sequence similarity 184 member A [Source:HGNC Symbol;Acc:HGNC:20991]	0.000135042	-1.35087
FBLIM1	54751	filamin binding LIM protein 1 [Source:HGNC Symbol;Acc:HGNC:24686]	8.45289e-23	-1.84351
FBN2	2201	fibrillin 2 [Source:HGNC Symbol;Acc:HGNC:3604]	5.07559e-05	-1.64794
FGF17	8822	fibroblast growth factor 17 [Source:HGNC Symbol;Acc:HGNC:3673]	3.48713e-09	-2.8276
FJX1	24147	four jointed box 1 [Source:HGNC Symbol;Acc:HGNC:17166]	3.46774e-08	-1.44623
FOXO1	2308	forkhead box O1 [Source:HGNC Symbol;Acc:HGNC:3819]	8.34189e-11	-2.08352
FSTL3	10272	follistatin like 3 [Source:HGNC Symbol;Acc:HGNC:3973]	0.00078571	-1.42659
GDNF	2668	glial cell derived neurotrophic factor [Source:HGNC Symbol;Acc:HGNC:4232]	0.00010914	-2.02872
GJA1	2697	gap junction protein alpha 1 [Source:HGNC Symbol;Acc:HGNC:4274]	3.05443e-15	-2.51336
GPCPD1	56261	glycerophosphocholine phosphodiesterase 1 [Source:HGNC Symbol;Acc:HGNC:26957]	3.94435e-06	-1.26781
GPM6B	2824	glycoprotein M6B [Source:HGNC Symbol;Acc:HGNC:4461]	0.00502628	-1.12226
GPR26	2849	G protein-coupled receptor 26 [Source:HGNC Symbol;Acc:HGNC:4481]	0.000165735	-1.94801
GPRC5B	51704	G protein-coupled receptor class C group 5 member B [Source:HGNC Symbol;Acc:HGNC:13308]	0.00260417	-1.14848
GRIN2C	2905	glutamate ionotropic receptor NMDA type subunit 2C [Source:HGNC Symbol;Acc:HGNC:4587]	1.31129e-09	-2.86747
GTF2H2	2966	general transcription factor IIH subunit 2 [Source:HGNC Symbol;Acc:HGNC:4656]	0.349487	-1.19529
HBEGF	1839	heparin binding EGF like growth factor [Source:HGNC Symbol;Acc:HGNC:3059]	5.00187e-26	-2.6435
HNRNPA1	3178	heterogeneous nuclear ribonucleoprotein A1 [Source:HGNC Symbol;Acc:HGNC:5031]	8.13656e-05	-1.1472
HRK	8739	harakiri, BCL2 interacting protein [Source:HGNC Symbol;Acc:HGNC:5185]	2.16066e-05	-2.04075
HSPA1A	3303	heat shock protein family A (Hsp70) member 1A [Source:HGNC Symbol;Acc:HGNC:5232]	3.34143e-23	-2.38228
HSPB8	26353	heat shock protein family B (small) member 8 [Source:HGNC Symbol;Acc:HGNC:30171]	3.15626e-09	-2.17292
IDO1	3620	indoleamine 2,3-dioxygenase 1 [Source:HGNC Symbol;Acc:HGNC:6059]	2.69235e-15	-3.93954
IER5	51278	immediate early response 5 [Source:HGNC Symbol;Acc:HGNC:5393]	0.0012604	-1.24037
IL1RAPL2	26280	interleukin 1 receptor accessory protein like 2 [Source:HGNC Symbol;Acc:HGNC:5997]	1.76362e-15	-3.77966
IQGAP2	10788	IQ motif containing GTPase activating protein 2 [Source:HGNC Symbol;Acc:HGNC:6111]	1.28644e-06	-1.28652
ITFG1	81533	integrin alpha FG-GAP repeat containing 1 [Source:HGNC Symbol;Acc:HGNC:30697]	0.00177866	-1.15494
ITGA1	3672	integrin subunit alpha 1 [Source:HGNC Symbol;Acc:HGNC:6134]	5.30219e-10	-1.74962
JPH2	57158	junctophilin 2 [Source:HGNC Symbol;Acc:HGNC:14202]	6.93397e-07	-2.28614
KAZN	23254	kazrin, periplakin interacting protein [Source:HGNC Symbol;Acc:HGNC:29173]	0.00256892	-1.21159
LRRC1	55227	leucine rich repeat containing 1 [Source:HGNC Symbol;Acc:HGNC:14307]	4.99048e-09	-1.47847
LRRC32	2615	leucine rich repeat containing 32 [Source:HGNC Symbol;Acc:HGNC:4161]	7.61631e-05	-2.05496
MAL	4118	mal, T-cell differentiation protein [Source:HGNC Symbol;Acc:HGNC:6817]	0.00631696	-1.52499
MAP6D1	79929	MAP6 domain containing 1 [Source:HGNC Symbol;Acc:HGNC:25753]	0.00175942	-1.3764
MAPKAPK3	7867	mitogen-activated protein kinase-activated protein kinase 3 [Source:HGNC Symbol;Acc:HGNC:6888]	0.00123649	-1.20462
MASP2	10747	mannan binding lectin serine peptidase 2 [Source:HGNC Symbol;Acc:HGNC:6902]	0.00656205	-1.31223
MFGE8	4240	milk fat globule-EGF factor 8 protein [Source:HGNC Symbol;Acc:HGNC:7036]	1.49511e-09	-1.51221
MGAT4B	11282	mannosyl (alpha-1,3-)-glycoprotein beta-1,4-N-acetylglucosaminyltransferase, isozyme B [Source:HGNC Symbol;Acc:HGNC:7048]	3.10157e-07	-1.28792
MICALL1	85377	MICAL like 1 [Source:HGNC Symbol;Acc:HGNC:29804]	9.78374e-05	-1.22489
MLLT6	4302	MLLT6, PHD finger containing [Source:HGNC Symbol;Acc:HGNC:7138]	6.4112e-06	-1.23552
MYO5B	4645	myosin VB [Source:HGNC Symbol;Acc:HGNC:7603]	0.00352831	-1.52217
MYO5C	55930	myosin VC [Source:HGNC Symbol;Acc:HGNC:7604]	0.000307636	-1.42962
MYOF	26509	myoferlin [Source:HGNC Symbol;Acc:HGNC:3656]	2.18769e-15	-3.21948
NECAB1	64168	N-terminal EF-hand calcium binding protein 1 [Source:HGNC Symbol;Acc:HGNC:20983]	0.000507548	-1.67179
NPTN	27020	neuroplastin [Source:HGNC Symbol;Acc:HGNC:17867]	8.09559e-09	-1.32764
NSG1	27065	neuronal vesicle trafficking associated 1 [Source:HGNC Symbol;Acc:HGNC:18790]	2.7485e-12	-1.3445
NUS1	116150	NUS1 dehydrodolichyl diphosphate synthase subunit [Source:HGNC Symbol;Acc:HGNC:21042]	0.00108101	-1.20916
ODC1	4953	ornithine decarboxylase 1 [Source:HGNC Symbol;Acc:HGNC:8109]	4.81191e-06	-1.19497
ORC4	5000	origin recognition complex subunit 4 [Source:HGNC Symbol;Acc:HGNC:8490]	0.00283201	-1.18438
OVCA2	124641	OVCA2, serine hydrolase domain containing [Source:HGNC Symbol;Acc:HGNC:24203]	3.27584e-06	-1.34289
PAPLN	89932	papilin, proteoglycan like sulfated glycoprotein [Source:HGNC Symbol;Acc:HGNC:19262]	0.00369775	-1.63136
PAPSS2	9060	3'-phosphoadenosine 5'-phosphosulfate synthase 2 [Source:HGNC Symbol;Acc:HGNC:8604]	0.00344076	-1.50358
PDE1C	5137	phosphodiesterase 1C [Source:HGNC Symbol;Acc:HGNC:8776]	1.77364e-15	-2.02454
PDIA5	10954	protein disulfide isomerase family A member 5 [Source:HGNC Symbol;Acc:HGNC:24811]	0.00131303	-1.35754
PEAR1	375033	platelet endothelial aggregation receptor 1 [Source:HGNC Symbol;Acc:HGNC:33631]	4.08201e-05	-1.9647
PGRMC2	10424	progesterone receptor membrane component 2 [Source:HGNC Symbol;Acc:HGNC:16089]	0.00026996	-1.19644
PHACTR3	116154	phosphatase and actin regulator 3 [Source:HGNC Symbol;Acc:HGNC:15833]	9.1372e-70	-4.92981
PIANP	196500	PILR alpha associated neural protein [Source:HGNC Symbol;Acc:HGNC:25338]	4.00811e-08	-1.34924
PIM1	5292	Pim-1 proto-oncogene, serine/threonine kinase [Source:HGNC Symbol;Acc:HGNC:8986]	0.00690707	-1.22494
PITPNM3	83394	PITPNM family member 3 [Source:HGNC Symbol;Acc:HGNC:21043]	0.000476173	-1.36893
PKIG	11142	cAMP-dependent protein kinase inhibitor gamma [Source:HGNC Symbol;Acc:HGNC:9019]	2.23061e-10	-1.33268
PLK2	10769	polo like kinase 2 [Source:HGNC Symbol;Acc:HGNC:19699]	0.000158048	-1.608
PODXL	5420	podocalyxin like [Source:HGNC Symbol;Acc:HGNC:9171]	2.89344e-05	-1.73834
PPARGC1B	133522	PPARG coactivator 1 beta [Source:HGNC Symbol;Acc:HGNC:30022]	6.93397e-07	-2.27589
PPP4R4	57718	protein phosphatase 4 regulatory subunit 4 [Source:HGNC Symbol;Acc:HGNC:23788]	0.00166264	-1.37908
PRDX6	9588	peroxiredoxin 6 [Source:HGNC Symbol;Acc:HGNC:16753]	1.01115e-16	-1.48348
PTPRB	5787	protein tyrosine phosphatase, receptor type B [Source:HGNC Symbol;Acc:HGNC:9665]	7.25352e-13	-3.16063
RAB15	376267	RAB15, member RAS oncogene family [Source:HGNC Symbol;Acc:HGNC:20150]	0.000491622	-1.18273
RAC3	5881	Rac family small GTPase 3 [Source:HGNC Symbol;Acc:HGNC:9803]	1.14629e-08	-1.38654
RAMP1	10267	receptor activity modifying protein 1 [Source:HGNC Symbol;Acc:HGNC:9843]	0.000876539	-1.78568
RBFOX1	54715	RNA binding fox-1 homolog 1 [Source:HGNC Symbol;Acc:HGNC:18222]	2.21006e-38	-2.55549
REC8	9985	REC8 meiotic recombination protein [Source:HGNC Symbol;Acc:HGNC:16879]	2.68896e-07	-1.36862
ROR1	4919	receptor tyrosine kinase like orphan receptor 1 [Source:HGNC Symbol;Acc:HGNC:10256]	1.65724e-09	-1.62298
RPS6KA2	6196	ribosomal protein S6 kinase A2 [Source:HGNC Symbol;Acc:HGNC:10431]	3.86478e-06	-1.20362
RRAS	6237	RAS related [Source:HGNC Symbol;Acc:HGNC:10447]	0.00502314	-1.41157
RUNX1T1	862	RUNX1 translocation partner 1 [Source:HGNC Symbol;Acc:HGNC:1535]	0.000125938	-1.27097
SDC2	6383	syndecan 2 [Source:HGNC Symbol;Acc:HGNC:10659]	9.08869e-12	-1.97264
SFXN4	119559	sideroflexin 4 [Source:HGNC Symbol;Acc:HGNC:16088]	1.7783e-05	-1.38551
C8orf44-SGK3	100533105	C8orf44-SGK3 readthrough [Source:HGNC Symbol;Acc:HGNC:48354]	0.549736	-1.1108
SHISA9	729993	shisa family member 9 [Source:HGNC Symbol;Acc:HGNC:37231]	9.39822e-05	-2.00781
SIPA1L1	26037	signal induced proliferation associated 1 like 1 [Source:HGNC Symbol;Acc:HGNC:20284]	0.00185747	-1.20108
SLC7A2	6542	solute carrier family 7 member 2 [Source:HGNC Symbol;Acc:HGNC:11060]	2.70659e-08	-2.00551
SLC8A3	6547	solute carrier family 8 member A3 [Source:HGNC Symbol;Acc:HGNC:11070]	0.00950524	-1.46543
SOCS2	8835	suppressor of cytokine signaling 2 [Source:HGNC Symbol;Acc:HGNC:19382]	5.08279e-12	-1.66328
SORT1	6272	sortilin 1 [Source:HGNC Symbol;Acc:HGNC:11186]	0.000533719	-1.16181
SPARC	6678	secreted protein acidic and cysteine rich [Source:HGNC Symbol;Acc:HGNC:11219]	1.81495e-07	-1.85559
SPARCL1	8404	SPARC like 1 [Source:HGNC Symbol;Acc:HGNC:11220]	2.10698e-07	-2.41795
SPINT1	6692	serine peptidase inhibitor, Kunitz type 1 [Source:HGNC Symbol;Acc:HGNC:11246]	0.000296218	-1.95013
SPRY2	10253	sprouty RTK signaling antagonist 2 [Source:HGNC Symbol;Acc:HGNC:11270]	2.94772e-16	-1.90293
ST6GALNAC5	81849	ST6 N-acetylgalactosaminide alpha-2,6-sialyltransferase 5 [Source:HGNC Symbol;Acc:HGNC:19342]	2.74802e-28	-1.7438
ST8SIA3	51046	ST8 alpha-N-acetyl-neuraminide alpha-2,8-sialyltransferase 3 [Source:HGNC Symbol;Acc:HGNC:14269]	1.03389e-05	-1.48383
SYT10	341359	synaptotagmin 10 [Source:HGNC Symbol;Acc:HGNC:19266]	9.31545e-06	-1.97638
TACC1	6867	transforming acidic coiled-coil containing protein 1 [Source:HGNC Symbol;Acc:HGNC:11522]	5.82548e-09	-1.43231
TACR1	6869	tachykinin receptor 1 [Source:HGNC Symbol;Acc:HGNC:11526]	0.000186608	-1.91356
TAGLN	6876	transgelin [Source:HGNC Symbol;Acc:HGNC:11553]	8.17603e-09	-2.54331
TBCE	6905	tubulin folding cofactor E [Source:HGNC Symbol;Acc:HGNC:11582]	0.00118137	-1.19717
TGFA	7039	transforming growth factor alpha [Source:HGNC Symbol;Acc:HGNC:11765]	0.00015168	-2.00262
THSD4	79875	thrombospondin type 1 domain containing 4 [Source:HGNC Symbol;Acc:HGNC:25835]	0.00486813	-1.21202
TIMP3	7078	TIMP metallopeptidase inhibitor 3 [Source:HGNC Symbol;Acc:HGNC:11822]	2.71559e-09	-1.73494
TLE2	7089	transducin like enhancer of split 2 [Source:HGNC Symbol;Acc:HGNC:11838]	1.42559e-10	-2.69798
TMEM109	79073	transmembrane protein 109 [Source:HGNC Symbol;Acc:HGNC:28771]	3.9495e-10	-1.57212
TMEM132B	114795	transmembrane protein 132B [Source:HGNC Symbol;Acc:HGNC:29397]	1.90744e-09	-1.81576
TOMM20	9804	translocase of outer mitochondrial membrane 20 [Source:HGNC Symbol;Acc:HGNC:20947]	4.1347e-13	-1.33017
TPM1	7168	tropomyosin 1 [Source:HGNC Symbol;Acc:HGNC:12010]	8.80828e-10	-2.32321
TPM2	7169	tropomyosin 2 [Source:HGNC Symbol;Acc:HGNC:12011]	5.85889e-56	-3.01615
TPST1	8460	tyrosylprotein sulfotransferase 1 [Source:HGNC Symbol;Acc:HGNC:12020]	2.10215e-05	-1.28941
TRANK1	9881	tetratricopeptide repeat and ankyrin repeat containing 1 [Source:HGNC Symbol;Acc:HGNC:29011]	0.000970608	-1.42874
TRIB3	57761	tribbles pseudokinase 3 [Source:HGNC Symbol;Acc:HGNC:16228]	7.75898e-05	-1.39286
TRIP6	7205	thyroid hormone receptor interactor 6 [Source:HGNC Symbol;Acc:HGNC:12311]	6.34483e-07	-1.47805
TSPAN2	10100	tetraspanin 2 [Source:HGNC Symbol;Acc:HGNC:20659]	3.17533e-09	-1.55174
TSPAN7	7102	tetraspanin 7 [Source:HGNC Symbol;Acc:HGNC:11854]	9.4362e-09	-1.51355
TSTA3	7264	tissue specific transplantation antigen P35B [Source:HGNC Symbol;Acc:HGNC:12390]	2.16716e-05	-1.31938
UBE2G2	7327	ubiquitin conjugating enzyme E2 G2 [Source:HGNC Symbol;Acc:HGNC:12483]	6.19199e-06	-1.20163
UBTF	7343	upstream binding transcription factor, RNA polymerase I [Source:HGNC Symbol;Acc:HGNC:12511]	0.000475696	-1.19483
UGT8	7368	UDP glycosyltransferase 8 [Source:HGNC Symbol;Acc:HGNC:12555]	3.49936e-14	-2.02239
VAT1L	57687	vesicle amine transport 1 like [Source:HGNC Symbol;Acc:HGNC:29315]	2.59799e-05	-1.22598
VCL	7414	vinculin [Source:HGNC Symbol;Acc:HGNC:12665]	1.53712e-07	-1.76737
VMP1	81671	vacuole membrane protein 1 [Source:HGNC Symbol;Acc:HGNC:29559]	1.84019e-08	-1.31295
WNT8B	7479	Wnt family member 8B [Source:HGNC Symbol;Acc:HGNC:12789]	5.64917e-28	-5.54035
ZBED3	84327	zinc finger BED-type containing 3 [Source:HGNC Symbol;Acc:HGNC:20711]	3.54719e-08	-1.48187
ZBTB8A	653121	zinc finger and BTB domain containing 8A [Source:HGNC Symbol;Acc:HGNC:24172]	0.000124262	-1.26601
ZBTB8OS	339487	zinc finger and BTB domain containing 8 opposite strand [Source:HGNC Symbol;Acc:HGNC:24094]	0.000286123	-1.28584
ZNF365	22891	zinc finger protein 365 [Source:HGNC Symbol;Acc:HGNC:18194]	0.00120433	-1.58513
ZNF385B	151126	zinc finger protein 385B [Source:HGNC Symbol;Acc:HGNC:26332]	0.00996352	-1.49686
ACTG1	71	actin gamma 1 [Source:HGNC Symbol;Acc:HGNC:144]	0.000501595	-1.13238
ADAMTS1	9510	ADAM metallopeptidase with thrombospondin type 1 motif 1 [Source:HGNC Symbol;Acc:HGNC:217]	0.00129525	-1.35399
ADAMTS16	170690	ADAM metallopeptidase with thrombospondin type 1 motif 16 [Source:HGNC Symbol;Acc:HGNC:17108]	5.31983e-15	-3.38458
AK3	50808	adenylate kinase 3 [Source:HGNC Symbol;Acc:HGNC:17376]	2.99804e-08	-1.30149
ALG1	56052	ALG1, chitobiosyldiphosphodolichol beta-mannosyltransferase [Source:HGNC Symbol;Acc:HGNC:18294]	1.10365e-07	-1.41094
ALPK1	80216	alpha kinase 1 [Source:HGNC Symbol;Acc:HGNC:20917]	5.72481e-05	-1.67965
ARHGDIB	397	Rho GDP dissociation inhibitor beta [Source:HGNC Symbol;Acc:HGNC:679]	0.000720973	-1.87282
ATRAID	51374	all-trans retinoic acid induced differentiation factor [Source:HGNC Symbol;Acc:HGNC:24090]	0.000973076	-1.17636
BMPR1B	658	bone morphogenetic protein receptor type 1B [Source:HGNC Symbol;Acc:HGNC:1077]	0.00335553	-1.26973
C1orf115	79762	chromosome 1 open reading frame 115 [Source:HGNC Symbol;Acc:HGNC:25873]	0.000613169	-1.69037
CAV2	858	caveolin 2 [Source:HGNC Symbol;Acc:HGNC:1528]	1.8234e-14	-2.47074
CCDC107	203260	coiled-coil domain containing 107 [Source:HGNC Symbol;Acc:HGNC:28465]	0.00395557	-1.2497
CDC42BPG	55561	CDC42 binding protein kinase gamma [Source:HGNC Symbol;Acc:HGNC:29829]	0.00802634	-1.58319
CHMP3	51652	charged multivesicular body protein 3 [Source:HGNC Symbol;Acc:HGNC:29865]	4.44906e-18	-1.42123
CMTM6	54918	CKLF like MARVEL transmembrane domain containing 6 [Source:HGNC Symbol;Acc:HGNC:19177]	9.31922e-07	-1.24376
CPT1A	1374	carnitine palmitoyltransferase 1A [Source:HGNC Symbol;Acc:HGNC:2328]	0.00700976	-1.3095
CRYBG3	131544	crystallin beta-gamma domain containing 3 [Source:HGNC Symbol;Acc:HGNC:34427]	0.000898813	-1.24159
CST3	1471	cystatin C [Source:HGNC Symbol;Acc:HGNC:2475]	5.93422e-05	-1.28202
CTDSPL	10217	CTD small phosphatase like [Source:HGNC Symbol;Acc:HGNC:16890]	0.00023406	-1.28088
CYSTM1	84418	cysteine rich transmembrane module containing 1 [Source:HGNC Symbol;Acc:HGNC:30239]	1.0901e-05	-1.3121
DAB2	1601	DAB2, clathrin adaptor protein [Source:HGNC Symbol;Acc:HGNC:2662]	3.02118e-09	-2.01962
DCTPP1	79077	dCTP pyrophosphatase 1 [Source:HGNC Symbol;Acc:HGNC:28777]	6.17671e-07	-1.29585
DEGS1	8560	delta 4-desaturase, sphingolipid 1 [Source:HGNC Symbol;Acc:HGNC:13709]	1.92058e-08	-1.30979
DHCR24	1718	24-dehydrocholesterol reductase [Source:HGNC Symbol;Acc:HGNC:2859]	0.00188658	-1.13371
EMC7	56851	ER membrane protein complex subunit 7 [Source:HGNC Symbol;Acc:HGNC:24301]	0.00553869	-1.1878
EPAS1	2034	endothelial PAS domain protein 1 [Source:HGNC Symbol;Acc:HGNC:3374]	0.000767093	-1.86823
ERMAP	114625	erythroblast membrane associated protein (Scianna blood group) [Source:HGNC Symbol;Acc:HGNC:15743]	0.00410645	-1.20293
FAM107A	11170	family with sequence similarity 107 member A [Source:HGNC Symbol;Acc:HGNC:30827]	5.40913e-13	-2.13601
FN1	2335	fibronectin 1 [Source:HGNC Symbol;Acc:HGNC:3778]	1.1319e-10	-2.62245
FOS	2353	Fos proto-oncogene, AP-1 transcription factor subunit [Source:HGNC Symbol;Acc:HGNC:3796]	0.00326946	-1.43169
FZD6	8323	frizzled class receptor 6 [Source:HGNC Symbol;Acc:HGNC:4044]	6.07486e-15	-1.97603
GCLC	2729	glutamate-cysteine ligase catalytic subunit [Source:HGNC Symbol;Acc:HGNC:4311]	0.00815907	-1.17046
GLIPR2	152007	GLI pathogenesis related 2 [Source:HGNC Symbol;Acc:HGNC:18007]	4.94013e-07	-1.36167
GRAMD2B	65983	GRAM domain containing 2B [Source:HGNC Symbol;Acc:HGNC:24911]	3.08281e-05	-2.05686
GREM1	26585	gremlin 1, DAN family BMP antagonist [Source:HGNC Symbol;Acc:HGNC:2001]	1.92443e-10	-2.96282
GSTM3	2947	glutathione S-transferase mu 3 [Source:HGNC Symbol;Acc:HGNC:4635]	0.00738894	-1.18117
ID1	3397	inhibitor of DNA binding 1, HLH protein [Source:HGNC Symbol;Acc:HGNC:5360]	6.52613e-08	-2.19176
ID3	3399	inhibitor of DNA binding 3, HLH protein [Source:HGNC Symbol;Acc:HGNC:5362]	6.97254e-11	-2.86207
IER3	8870	immediate early response 3 [Source:HGNC Symbol;Acc:HGNC:5392]	7.26336e-13	-2.12224
KDR	3791	kinase insert domain receptor [Source:HGNC Symbol;Acc:HGNC:6307]	1.92052e-08	-2.53988
KIF1C	10749	kinesin family member 1C [Source:HGNC Symbol;Acc:HGNC:6317]	0.000368969	-1.24038
LUM	4060	lumican [Source:HGNC Symbol;Acc:HGNC:6724]	5.67696e-36	-6.54281
MAF	4094	MAF bZIP transcription factor [Source:HGNC Symbol;Acc:HGNC:6776]	4.49341e-14	-2.25002
MFSD2B	388931	major facilitator superfamily domain containing 2B [Source:HGNC Symbol;Acc:HGNC:37207]	3.18907e-05	-1.38337
MTUS2	23281	microtubule associated scaffold protein 2 [Source:HGNC Symbol;Acc:HGNC:20595]	0.0092029	-1.44456
NDST1	3340	N-deacetylase and N-sulfotransferase 1 [Source:HGNC Symbol;Acc:HGNC:7680]	1.70294e-06	-1.25531
NID1	4811	nidogen 1 [Source:HGNC Symbol;Acc:HGNC:7821]	8.43812e-05	-1.37524
P4HB	5034	prolyl 4-hydroxylase subunit beta [Source:HGNC Symbol;Acc:HGNC:8548]	0.000625045	-1.15902
PARD6G	84552	par-6 family cell polarity regulator gamma [Source:HGNC Symbol;Acc:HGNC:16076]	2.07201e-08	-1.39946
PDP1	54704	pyruvate dehyrogenase phosphatase catalytic subunit 1 [Source:HGNC Symbol;Acc:HGNC:9279]	1.08521e-14	-1.55771
PDZD4	57595	PDZ domain containing 4 [Source:HGNC Symbol;Acc:HGNC:21167]	1.08403e-10	-1.27161
PPP1R15A	23645	protein phosphatase 1 regulatory subunit 15A [Source:HGNC Symbol;Acc:HGNC:14375]	0.00266229	-1.16486
PRKX	5613	protein kinase, X-linked [Source:HGNC Symbol;Acc:HGNC:9441]	0.00799869	-1.13308
PROM1	8842	prominin 1 [Source:HGNC Symbol;Acc:HGNC:9454]	0.00290579	-1.20063
PTCH1	5727	patched 1 [Source:HGNC Symbol;Acc:HGNC:9585]	1.04633e-15	-1.48643
PTMA	5757	prothymosin, alpha [Source:HGNC Symbol;Acc:HGNC:9623]	0.00540997	-1.10829
PTPMT1	114971	protein tyrosine phosphatase, mitochondrial 1 [Source:HGNC Symbol;Acc:HGNC:26965]	4.71665e-08	-1.31456
PTPN14	5784	protein tyrosine phosphatase, non-receptor type 14 [Source:HGNC Symbol;Acc:HGNC:9647]	0.000318387	-1.71372
SFXN2	118980	sideroflexin 2 [Source:HGNC Symbol;Acc:HGNC:16086]	1.54053e-06	-1.45427
SLC25A33	84275	solute carrier family 25 member 33 [Source:HGNC Symbol;Acc:HGNC:29681]	0.00572474	-1.24507
SLC30A1	7779	solute carrier family 30 member 1 [Source:HGNC Symbol;Acc:HGNC:11012]	2.21582e-07	-1.31614
STK38L	23012	serine/threonine kinase 38 like [Source:HGNC Symbol;Acc:HGNC:17848]	0.00102763	-1.19835
TEK	7010	TEK receptor tyrosine kinase [Source:HGNC Symbol;Acc:HGNC:11724]	2.69418e-10	-2.74705
TGFBR1	7046	transforming growth factor beta receptor 1 [Source:HGNC Symbol;Acc:HGNC:11772]	5.01053e-13	-1.32174
TMEM120B	144404	transmembrane protein 120B [Source:HGNC Symbol;Acc:HGNC:32008]	0.00440904	-1.23004
TNFAIP2	7127	TNF alpha induced protein 2 [Source:HGNC Symbol;Acc:HGNC:11895]	1.08025e-05	-1.62703
TST	7263	thiosulfate sulfurtransferase [Source:HGNC Symbol;Acc:HGNC:12388]	0.000677379	-1.28873
UBC	7316	ubiquitin C [Source:HGNC Symbol;Acc:HGNC:12468]	7.2959e-16	-1.29652
VHL	7428	von Hippel-Lindau tumor suppressor [Source:HGNC Symbol;Acc:HGNC:12687]	1.61139e-08	-1.31225
VWA1	64856	von Willebrand factor A domain containing 1 [Source:HGNC Symbol;Acc:HGNC:30910]	0.00690919	-1.29711
WNT4	54361	Wnt family member 4 [Source:HGNC Symbol;Acc:HGNC:12783]	1.48982e-07	-1.9686
CTNND2	1501	catenin delta 2 [Source:HGNC Symbol;Acc:HGNC:2516]	1.89371e-12	1.32494
NUP210	23225	nucleoporin 210 [Source:HGNC Symbol;Acc:HGNC:30052]	0.00810881	1.14633
RAPH1	65059	Ras association (RalGDS/AF-6) and pleckstrin homology domains 1 [Source:HGNC Symbol;Acc:HGNC:14436]	0.00126352	1.16382
POU3F3	5455	POU class 3 homeobox 3 [Source:HGNC Symbol;Acc:HGNC:9216]	3.48921e-14	1.33751
NEDD9	4739	neural precursor cell expressed, developmentally down-regulated 9 [Source:HGNC Symbol;Acc:HGNC:7733]	0.000267662	1.31278
SHISA2	387914	shisa family member 2 [Source:HGNC Symbol;Acc:HGNC:20366]	4.9066e-05	1.56121
MASP1	5648	mannan binding lectin serine peptidase 1 [Source:HGNC Symbol;Acc:HGNC:6901]	1.29724e-08	1.38973
NEK9	91754	NIMA related kinase 9 [Source:HGNC Symbol;Acc:HGNC:18591]	1.01389e-14	1.4812
WSCD1	23302	WSC domain containing 1 [Source:HGNC Symbol;Acc:HGNC:29060]	7.58243e-12	1.50398
ATF7	11016	activating transcription factor 7 [Source:HGNC Symbol;Acc:HGNC:792]	8.20708e-08	1.30387
TMEM132C	92293	transmembrane protein 132C [Source:HGNC Symbol;Acc:HGNC:25436]	2.16585e-09	2.33557
PCDH1	5097	protocadherin 1 [Source:HGNC Symbol;Acc:HGNC:8655]	2.20745e-05	1.25569
GLDC	2731	glycine decarboxylase [Source:HGNC Symbol;Acc:HGNC:4313]	2.04589e-08	1.27299
PCDH17	27253	protocadherin 17 [Source:HGNC Symbol;Acc:HGNC:14267]	0.000945399	1.2745
TRIM9	114088	tripartite motif containing 9 [Source:HGNC Symbol;Acc:HGNC:16288]	1.42404e-46	2.28862
SRRM4	84530	serine/arginine repetitive matrix 4 [Source:HGNC Symbol;Acc:HGNC:29389]	6.46852e-07	1.3166
PAG1	55824	phosphoprotein membrane anchor with glycosphingolipid microdomains 1 [Source:HGNC Symbol;Acc:HGNC:30043]	0.000117328	1.32156
NHSL1	57224	NHS like 1 [Source:HGNC Symbol;Acc:HGNC:21021]	9.97922e-06	1.22814
HSPH1	10808	heat shock protein family H (Hsp110) member 1 [Source:HGNC Symbol;Acc:HGNC:16969]	2.67435e-26	1.68151
MID1	4281	midline 1 [Source:HGNC Symbol;Acc:HGNC:7095]	7.04537e-06	1.2062
CREB5	9586	cAMP responsive element binding protein 5 [Source:HGNC Symbol;Acc:HGNC:16844]	2.41238e-39	1.73822
DACH1	1602	dachshund family transcription factor 1 [Source:HGNC Symbol;Acc:HGNC:2663]	2.19202e-05	1.29612
HMGCS1	3157	3-hydroxy-3-methylglutaryl-CoA synthase 1 [Source:HGNC Symbol;Acc:HGNC:5007]	7.7024e-06	1.2184
TMEM2	23670	transmembrane protein 2 [Source:HGNC Symbol;Acc:HGNC:11869]	1.80154e-19	1.40529
HSPA8	3312	heat shock protein family A (Hsp70) member 8 [Source:HGNC Symbol;Acc:HGNC:5241]	1.38344e-33	1.53131
B3GALT2	8707	beta-1,3-galactosyltransferase 2 [Source:HGNC Symbol;Acc:HGNC:917]	9.69762e-07	1.52189
CKB	1152	creatine kinase B [Source:HGNC Symbol;Acc:HGNC:1991]	5.09768e-10	1.31151
HIVEP2	3097	human immunodeficiency virus type I enhancer binding protein 2 [Source:HGNC Symbol;Acc:HGNC:4921]	1.86547e-08	1.33393
PPP2R2B	5521	protein phosphatase 2 regulatory subunit Bbeta [Source:HGNC Symbol;Acc:HGNC:9305]	8.86134e-05	1.29392
FAT3	120114	FAT atypical cadherin 3 [Source:HGNC Symbol;Acc:HGNC:23112]	0.000254431	1.23677
RASSF2	9770	Ras association domain family member 2 [Source:HGNC Symbol;Acc:HGNC:9883]	3.35426e-06	1.24236
MGAT4A	11320	mannosyl (alpha-1,3-)-glycoprotein beta-1,4-N-acetylglucosaminyltransferase, isozyme A [Source:HGNC Symbol;Acc:HGNC:7047]	3.77342e-07	1.3431
PLEKHH1	57475	pleckstrin homology, MyTH4 and FERM domain containing H1 [Source:HGNC Symbol;Acc:HGNC:17733]	0.000103301	1.24598
ENPP2	5168	ectonucleotide pyrophosphatase/phosphodiesterase 2 [Source:HGNC Symbol;Acc:HGNC:3357]	2.93878e-22	2.18251
WEE1	7465	WEE1 G2 checkpoint kinase [Source:HGNC Symbol;Acc:HGNC:12761]	0.000251801	1.18175
FAT4	79633	FAT atypical cadherin 4 [Source:HGNC Symbol;Acc:HGNC:23109]	0.00205365	1.18712
POU3F1	5453	POU class 3 homeobox 1 [Source:HGNC Symbol;Acc:HGNC:9214]	1.09264e-06	1.81874
MLLT3	4300	MLLT3, super elongation complex subunit [Source:HGNC Symbol;Acc:HGNC:7136]	1.47575e-06	1.35588
ZNF562	54811	zinc finger protein 562 [Source:HGNC Symbol;Acc:HGNC:25950]	0.000179623	1.43555
NCALD	83988	neurocalcin delta [Source:HGNC Symbol;Acc:HGNC:7655]	1.93394e-14	1.50453
OLFM1	10439	olfactomedin 1 [Source:HGNC Symbol;Acc:HGNC:17187]	3.98778e-09	1.49462
ELOVL2	54898	ELOVL fatty acid elongase 2 [Source:HGNC Symbol;Acc:HGNC:14416]	0.000647222	1.2141
SCD	6319	stearoyl-CoA desaturase [Source:HGNC Symbol;Acc:HGNC:10571]	1.69043e-32	1.57263
OSBPL10	114884	oxysterol binding protein like 10 [Source:HGNC Symbol;Acc:HGNC:16395]	0.000319662	1.38738
NRARP	441478	NOTCH regulated ankyrin repeat protein [Source:HGNC Symbol;Acc:HGNC:33843]	4.80985e-19	1.79601
GNAS	2778	GNAS complex locus [Source:HGNC Symbol;Acc:HGNC:4392]	0.00195067	1.1267
PTPN21	11099	protein tyrosine phosphatase, non-receptor type 21 [Source:HGNC Symbol;Acc:HGNC:9651]	0.00952686	1.14051
EPHA4	2043	EPH receptor A4 [Source:HGNC Symbol;Acc:HGNC:3388]	4.18935e-08	1.24628
HK2	3099	hexokinase 2 [Source:HGNC Symbol;Acc:HGNC:4923]	1.92282e-176	4.14368
ZSWIM5	57643	zinc finger SWIM-type containing 5 [Source:HGNC Symbol;Acc:HGNC:29299]	2.72925e-15	1.45493
KLF3	51274	Kruppel like factor 3 [Source:HGNC Symbol;Acc:HGNC:16516]	0.000177642	1.20495
INA	9118	internexin neuronal intermediate filament protein alpha [Source:HGNC Symbol;Acc:HGNC:6057]	5.48787e-06	1.25274
NBEA	26960	neurobeachin [Source:HGNC Symbol;Acc:HGNC:7648]	3.22564e-12	1.40303
LIMCH1	22998	LIM and calponin homology domains 1 [Source:HGNC Symbol;Acc:HGNC:29191]	4.8246e-22	1.54397
ROBO2	6092	roundabout guidance receptor 2 [Source:HGNC Symbol;Acc:HGNC:10250]	2.3317e-08	1.28997
ATP8A1	10396	ATPase phospholipid transporting 8A1 [Source:HGNC Symbol;Acc:HGNC:13531]	8.91751e-08	1.38393
PRR36	80164	proline rich 36 [Source:HGNC Symbol;Acc:HGNC:26172]	0.00583865	1.14823
FASN	2194	fatty acid synthase [Source:HGNC Symbol;Acc:HGNC:3594]	8.37046e-06	1.23522
IKZF2	22807	IKAROS family zinc finger 2 [Source:HGNC Symbol;Acc:HGNC:13177]	0.00467131	1.25526
FGFBP3	143282	fibroblast growth factor binding protein 3 [Source:HGNC Symbol;Acc:HGNC:23428]	0.00102556	1.22599
GREB1L	80000	growth regulation by estrogen in breast cancer 1 like [Source:HGNC Symbol;Acc:HGNC:31042]	8.83943e-11	1.44016
ENAH	55740	ENAH, actin regulator [Source:HGNC Symbol;Acc:HGNC:18271]	4.49418e-07	1.23796
LDLR	3949	low density lipoprotein receptor [Source:HGNC Symbol;Acc:HGNC:6547]	0.000780176	1.17218
MEIS3	56917	Meis homeobox 3 [Source:HGNC Symbol;Acc:HGNC:29537]	8.5034e-07	1.22169
GPT2	84706	glutamic--pyruvic transaminase 2 [Source:HGNC Symbol;Acc:HGNC:18062]	1.24233e-18	1.39335
PCDH19	57526	protocadherin 19 [Source:HGNC Symbol;Acc:HGNC:14270]	5.77646e-11	1.41039
PHLPP1	23239	PH domain and leucine rich repeat protein phosphatase 1 [Source:HGNC Symbol;Acc:HGNC:20610]	8.47431e-18	1.40248
ACLY	47	ATP citrate lyase [Source:HGNC Symbol;Acc:HGNC:115]	7.13491e-06	1.16388
SORBS2	8470	sorbin and SH3 domain containing 2 [Source:HGNC Symbol;Acc:HGNC:24098]	0.000281126	1.16103
EPOP	100170841	elongin BC and polycomb repressive complex 2 associated protein [Source:HGNC Symbol;Acc:HGNC:34493]	3.10043e-06	1.53176
HSP90AA1	3320	heat shock protein 90 alpha family class A member 1 [Source:HGNC Symbol;Acc:HGNC:5253]	2.34963e-05	1.19757
CDC6	990	cell division cycle 6 [Source:HGNC Symbol;Acc:HGNC:1744]	0.00137004	1.20356
SMAD3	4088	SMAD family member 3 [Source:HGNC Symbol;Acc:HGNC:6769]	6.75449e-06	1.26577
ASNS	440	asparagine synthetase (glutamine-hydrolyzing) [Source:HGNC Symbol;Acc:HGNC:753]	0.00613684	1.19543
SLCO5A1	81796	solute carrier organic anion transporter family member 5A1 [Source:HGNC Symbol;Acc:HGNC:19046]	9.545e-23	1.63201
CDC25A	993	cell division cycle 25A [Source:HGNC Symbol;Acc:HGNC:1725]	3.66162e-11	1.3634
MAP3K9	4293	mitogen-activated protein kinase kinase kinase 9 [Source:HGNC Symbol;Acc:HGNC:6861]	4.3724e-08	1.27825
FDPS	2224	farnesyl diphosphate synthase [Source:HGNC Symbol;Acc:HGNC:3631]	0.000195618	1.14897
RPS6KA3	6197	ribosomal protein S6 kinase A3 [Source:HGNC Symbol;Acc:HGNC:10432]	0.00565314	1.12884
MAGI2	9863	membrane associated guanylate kinase, WW and PDZ domain containing 2 [Source:HGNC Symbol;Acc:HGNC:18957]	0.00121157	1.22553
ADGRV1	84059	adhesion G protein-coupled receptor V1 [Source:HGNC Symbol;Acc:HGNC:17416]	1.10998e-46	1.96859
KPNA2	3838	karyopherin subunit alpha 2 [Source:HGNC Symbol;Acc:HGNC:6395]	2.48128e-08	1.23604
VEPH1	79674	ventricular zone expressed PH domain containing 1 [Source:HGNC Symbol;Acc:HGNC:25735]	4.43587e-08	1.32029
RTN4RL1	146760	reticulon 4 receptor like 1 [Source:HGNC Symbol;Acc:HGNC:21329]	0.00650249	1.33274
MEGF10	84466	multiple EGF like domains 10 [Source:HGNC Symbol;Acc:HGNC:29634]	2.34001e-06	1.3066
ZFHX2	85446	zinc finger homeobox 2 [Source:HGNC Symbol;Acc:HGNC:20152]	2.70257e-06	1.30563
TJP1	7082	tight junction protein 1 [Source:HGNC Symbol;Acc:HGNC:11827]	3.47562e-07	1.2365
ERRFI1	54206	ERBB receptor feedback inhibitor 1 [Source:HGNC Symbol;Acc:HGNC:18185]	1.42465e-09	1.33533
ASRGL1	80150	asparaginase like 1 [Source:HGNC Symbol;Acc:HGNC:16448]	0.00830282	1.13402
SLC4A8	9498	solute carrier family 4 member 8 [Source:HGNC Symbol;Acc:HGNC:11034]	1.92851e-12	1.34883
IFRD1	3475	interferon related developmental regulator 1 [Source:HGNC Symbol;Acc:HGNC:5456]	6.02515e-05	1.20562
DNAJA1	3301	DnaJ heat shock protein family (Hsp40) member A1 [Source:HGNC Symbol;Acc:HGNC:5229]	2.38939e-07	1.22035
PKIB	5570	cAMP-dependent protein kinase inhibitor beta [Source:HGNC Symbol;Acc:HGNC:9018]	0.00192355	1.19931
FMN2	56776	formin 2 [Source:HGNC Symbol;Acc:HGNC:14074]	0.000112439	1.28137
DOK6	220164	docking protein 6 [Source:HGNC Symbol;Acc:HGNC:28301]	2.2273e-23	1.89454
PELI1	57162	pellino E3 ubiquitin protein ligase 1 [Source:HGNC Symbol;Acc:HGNC:8827]	6.88123e-09	1.28595
STIP1	10963	stress induced phosphoprotein 1 [Source:HGNC Symbol;Acc:HGNC:11387]	0.00031985	1.16419
DLL1	28514	delta like canonical Notch ligand 1 [Source:HGNC Symbol;Acc:HGNC:2908]	8.71126e-10	1.34186
MEIS1	4211	Meis homeobox 1 [Source:HGNC Symbol;Acc:HGNC:7000]	2.08548e-16	1.48589
KCNH1	3756	potassium voltage-gated channel subfamily H member 1 [Source:HGNC Symbol;Acc:HGNC:6250]	3.038e-05	1.68912
UTRN	7402	utrophin [Source:HGNC Symbol;Acc:HGNC:12635]	1.57637e-05	1.18555
STARD4	134429	StAR related lipid transfer domain containing 4 [Source:HGNC Symbol;Acc:HGNC:18058]	2.07244e-65	1.98014
KHDRBS3	10656	KH RNA binding domain containing, signal transduction associated 3 [Source:HGNC Symbol;Acc:HGNC:18117]	2.07346e-12	1.55439
ZNF48	197407	zinc finger protein 48 [Source:HGNC Symbol;Acc:HGNC:13114]	8.09689e-10	1.44962
TCF4	6925	transcription factor 4 [Source:HGNC Symbol;Acc:HGNC:11634]	0.00758029	1.13293
MSMO1	6307	methylsterol monooxygenase 1 [Source:HGNC Symbol;Acc:HGNC:10545]	1.32276e-17	1.47294
HES6	55502	hes family bHLH transcription factor 6 [Source:HGNC Symbol;Acc:HGNC:18254]	0.00282213	1.40077
COMT	1312	catechol-O-methyltransferase [Source:HGNC Symbol;Acc:HGNC:2228]	5.52956e-05	1.39658
AARS	16	alanyl-tRNA synthetase [Source:HGNC Symbol;Acc:HGNC:20]	1.99924e-10	1.30632
ATAD2	29028	ATPase family, AAA domain containing 2 [Source:HGNC Symbol;Acc:HGNC:30123]	4.90951e-22	1.43673
FADS2	9415	fatty acid desaturase 2 [Source:HGNC Symbol;Acc:HGNC:3575]	1.94321e-06	1.17147
ACSL3	2181	acyl-CoA synthetase long chain family member 3 [Source:HGNC Symbol;Acc:HGNC:3570]	3.42007e-07	1.24075
NUP58	9818	nucleoporin 58 [Source:HGNC Symbol;Acc:HGNC:20261]	0.0053897	1.12544
ZC3H12C	85463	zinc finger CCCH-type containing 12C [Source:HGNC Symbol;Acc:HGNC:29362]	2.82434e-05	1.20665
FIGNL2	401720	fidgetin like 2 [Source:HGNC Symbol;Acc:HGNC:13287]	2.07782e-07	1.47634
MAST1	22983	microtubule associated serine/threonine kinase 1 [Source:HGNC Symbol;Acc:HGNC:19034]	1.1741e-07	1.29473
DPPA4	55211	developmental pluripotency associated 4 [Source:HGNC Symbol;Acc:HGNC:19200]	0.00260763	1.26412
XBP1	7494	X-box binding protein 1 [Source:HGNC Symbol;Acc:HGNC:12801]	0.00696775	1.1853
ZDHHC2	51201	zinc finger DHHC-type containing 2 [Source:HGNC Symbol;Acc:HGNC:18469]	0.000174238	1.2254
ENO1	2023	enolase 1 [Source:HGNC Symbol;Acc:HGNC:3350]	8.74328e-58	1.90325
EPHB2	2048	EPH receptor B2 [Source:HGNC Symbol;Acc:HGNC:3393]	0.00821638	1.11933
AGGF1	55109	angiogenic factor with G-patch and FHA domains 1 [Source:HGNC Symbol;Acc:HGNC:24684]	2.21463e-06	1.29639
CELSR3	1951	cadherin EGF LAG seven-pass G-type receptor 3 [Source:HGNC Symbol;Acc:HGNC:3230]	2.96285e-07	1.21224
CSRNP3	80034	cysteine and serine rich nuclear protein 3 [Source:HGNC Symbol;Acc:HGNC:30729]	6.35428e-12	1.44077
ACACA	31	acetyl-CoA carboxylase alpha [Source:HGNC Symbol;Acc:HGNC:84]	0.000362558	1.14256
HIVEP1	3096	human immunodeficiency virus type I enhancer binding protein 1 [Source:HGNC Symbol;Acc:HGNC:4920]	0.000169938	1.24385
BIRC2	329	baculoviral IAP repeat containing 2 [Source:HGNC Symbol;Acc:HGNC:590]	1.86656e-08	1.27989
RRM2	6241	ribonucleotide reductase regulatory subunit M2 [Source:HGNC Symbol;Acc:HGNC:10452]	2.67776e-13	1.40641
PPP1R9A	55607	protein phosphatase 1 regulatory subunit 9A [Source:HGNC Symbol;Acc:HGNC:14946]	0.00337555	1.16339
KCNC1	3746	potassium voltage-gated channel subfamily C member 1 [Source:HGNC Symbol;Acc:HGNC:6233]	3.43128e-13	1.50529
RFWD3	55159	ring finger and WD repeat domain 3 [Source:HGNC Symbol;Acc:HGNC:25539]	0.00172488	1.17075
PTPRZ1	5803	protein tyrosine phosphatase, receptor type Z1 [Source:HGNC Symbol;Acc:HGNC:9685]	0.000637017	1.13117
LFNG	3955	LFNG O-fucosylpeptide 3-beta-N-acetylglucosaminyltransferase [Source:HGNC Symbol;Acc:HGNC:6560]	6.57689e-08	1.40664
RGS2	5997	regulator of G protein signaling 2 [Source:HGNC Symbol;Acc:HGNC:9998]	1.04667e-12	1.66909
MCM10	55388	minichromosome maintenance 10 replication initiation factor [Source:HGNC Symbol;Acc:HGNC:18043]	1.30489e-09	1.37835
CAMK2N1	55450	calcium/calmodulin dependent protein kinase II inhibitor 1 [Source:HGNC Symbol;Acc:HGNC:24190]	0.00762908	1.18163
SMC1A	8243	structural maintenance of chromosomes 1A [Source:HGNC Symbol;Acc:HGNC:11111]	9.42844e-17	1.3361
BCAT1	586	branched chain amino acid transaminase 1 [Source:HGNC Symbol;Acc:HGNC:976]	2.39406e-13	1.34909
HELLS	3070	helicase, lymphoid specific [Source:HGNC Symbol;Acc:HGNC:4861]	3.82949e-06	1.25376
BRIP1	83990	BRCA1 interacting protein C-terminal helicase 1 [Source:HGNC Symbol;Acc:HGNC:20473]	6.72104e-12	1.41045
PHGDH	26227	phosphoglycerate dehydrogenase [Source:HGNC Symbol;Acc:HGNC:8923]	2.88512e-05	1.19455
INPP4A	3631	inositol polyphosphate-4-phosphatase type I A [Source:HGNC Symbol;Acc:HGNC:6074]	0.00662416	1.13599
FAM155B	27112	family with sequence similarity 155 member B [Source:HGNC Symbol;Acc:HGNC:30701]	0.000563471	1.31751
KIF1A	547	kinesin family member 1A [Source:HGNC Symbol;Acc:HGNC:888]	0.000206806	1.14165
RND2	8153	Rho family GTPase 2 [Source:HGNC Symbol;Acc:HGNC:18315]	1.01382e-16	2.19445
PTPRG	5793	protein tyrosine phosphatase, receptor type G [Source:HGNC Symbol;Acc:HGNC:9671]	2.72925e-15	1.44172
CCND2	894	cyclin D2 [Source:HGNC Symbol;Acc:HGNC:1583]	0.00742364	1.13894
DNAJB1	3337	DnaJ heat shock protein family (Hsp40) member B1 [Source:HGNC Symbol;Acc:HGNC:5270]	2.75471e-06	1.22572
AHSA1	10598	activator of HSP90 ATPase activity 1 [Source:HGNC Symbol;Acc:HGNC:1189]	1.39729e-15	1.39666
INSM1	3642	INSM transcriptional repressor 1 [Source:HGNC Symbol;Acc:HGNC:6090]	1.80154e-19	1.59417
EPHA7	2045	EPH receptor A7 [Source:HGNC Symbol;Acc:HGNC:3390]	9.44973e-21	1.46936
AMMECR1L	83607	AMMECR1 like [Source:HGNC Symbol;Acc:HGNC:28658]	0.00212955	1.17054
ZNF215	7762	zinc finger protein 215 [Source:HGNC Symbol;Acc:HGNC:13007]	1.24437e-07	1.60539
CELSR2	1952	cadherin EGF LAG seven-pass G-type receptor 2 [Source:HGNC Symbol;Acc:HGNC:3231]	2.63027e-05	1.19546
HSD17B7	51478	hydroxysteroid 17-beta dehydrogenase 7 [Source:HGNC Symbol;Acc:HGNC:5215]	5.7549e-05	1.30242
NOTCH3	4854	notch 3 [Source:HGNC Symbol;Acc:HGNC:7883]	0.000170552	1.55659
DENND2A	27147	DENN domain containing 2A [Source:HGNC Symbol;Acc:HGNC:22212]	0.00377492	1.15183
HIPK1	204851	homeodomain interacting protein kinase 1 [Source:HGNC Symbol;Acc:HGNC:19006]	2.41286e-21	1.45052
ANKH	56172	ANKH inorganic pyrophosphate transport regulator [Source:HGNC Symbol;Acc:HGNC:15492]	0.00234827	1.19846
MCM4	4173	minichromosome maintenance complex component 4 [Source:HGNC Symbol;Acc:HGNC:6947]	1.33896e-05	1.16816
CDH20	28316	cadherin 20 [Source:HGNC Symbol;Acc:HGNC:1760]	1.91431e-05	1.23875
CTNNB1	1499	catenin beta 1 [Source:HGNC Symbol;Acc:HGNC:2514]	0.00517552	1.11427
CBLB	868	Cbl proto-oncogene B [Source:HGNC Symbol;Acc:HGNC:1542]	1.3315e-05	1.28988
MAPK1	5594	mitogen-activated protein kinase 1 [Source:HGNC Symbol;Acc:HGNC:6871]	0.00163968	1.13081
PLOD2	5352	procollagen-lysine,2-oxoglutarate 5-dioxygenase 2 [Source:HGNC Symbol;Acc:HGNC:9082]	6.09506e-51	2.16232
CDO1	1036	cysteine dioxygenase type 1 [Source:HGNC Symbol;Acc:HGNC:1795]	2.34549e-13	1.41473
PGAM1	5223	phosphoglycerate mutase 1 [Source:HGNC Symbol;Acc:HGNC:8888]	1.57127e-30	1.6157
CNOT6L	246175	CCR4-NOT transcription complex subunit 6 like [Source:HGNC Symbol;Acc:HGNC:18042]	0.000498948	1.19676
MCL1	4170	MCL1, BCL2 family apoptosis regulator [Source:HGNC Symbol;Acc:HGNC:6943]	1.30271e-10	1.25003
SRCIN1	80725	SRC kinase signaling inhibitor 1 [Source:HGNC Symbol;Acc:HGNC:29506]	3.62346e-05	1.25963
DNAJB9	4189	DnaJ heat shock protein family (Hsp40) member B9 [Source:HGNC Symbol;Acc:HGNC:6968]	0.00133681	1.22198
ELAVL1	1994	ELAV like RNA binding protein 1 [Source:HGNC Symbol;Acc:HGNC:3312]	7.13317e-06	1.18065
MAP6	4135	microtubule associated protein 6 [Source:HGNC Symbol;Acc:HGNC:6868]	8.82148e-10	1.29118
EGLN1	54583	egl-9 family hypoxia inducible factor 1 [Source:HGNC Symbol;Acc:HGNC:1232]	1.49037e-12	1.39918
SLC16A2	6567	solute carrier family 16 member 2 [Source:HGNC Symbol;Acc:HGNC:10923]	3.36711e-13	1.49108
RIC3	79608	RIC3 acetylcholine receptor chaperone [Source:HGNC Symbol;Acc:HGNC:30338]	0.000252846	1.26416
STK32B	55351	serine/threonine kinase 32B [Source:HGNC Symbol;Acc:HGNC:14217]	1.2081e-07	2.45486
ZNF473	25888	zinc finger protein 473 [Source:HGNC Symbol;Acc:HGNC:23239]	0.000108485	1.26211
SNX18	112574	sorting nexin 18 [Source:HGNC Symbol;Acc:HGNC:19245]	2.66573e-09	1.34796
RAD51	5888	RAD51 recombinase [Source:HGNC Symbol;Acc:HGNC:9817]	0.00139616	1.26971
CHORDC1	26973	cysteine and histidine rich domain containing 1 [Source:HGNC Symbol;Acc:HGNC:14525]	1.04085e-17	1.55665
MYO10	4651	myosin X [Source:HGNC Symbol;Acc:HGNC:7593]	2.45355e-06	1.23189
CADPS	8618	calcium dependent secretion activator [Source:HGNC Symbol;Acc:HGNC:1426]	0.00791658	1.15346
SKIL	6498	SKI like proto-oncogene [Source:HGNC Symbol;Acc:HGNC:10897]	1.02954e-21	1.66469
XPO5	57510	exportin 5 [Source:HGNC Symbol;Acc:HGNC:17675]	2.72447e-06	1.19997
CENPI	2491	centromere protein I [Source:HGNC Symbol;Acc:HGNC:3968]	0.000245192	1.25223
POLA1	5422	DNA polymerase alpha 1, catalytic subunit [Source:HGNC Symbol;Acc:HGNC:9173]	1.29333e-13	1.32436
CHD7	55636	chromodomain helicase DNA binding protein 7 [Source:HGNC Symbol;Acc:HGNC:20626]	6.06818e-12	1.28396
HNRNPU	3192	heterogeneous nuclear ribonucleoprotein U [Source:HGNC Symbol;Acc:HGNC:5048]	8.85843e-08	1.19977
PARP1	142	poly(ADP-ribose) polymerase 1 [Source:HGNC Symbol;Acc:HGNC:270]	0.000272953	1.13598
PGM2	55276	phosphoglucomutase 2 [Source:HGNC Symbol;Acc:HGNC:8906]	6.28219e-11	1.36038
DCC	1630	DCC netrin 1 receptor [Source:HGNC Symbol;Acc:HGNC:2701]	6.84807e-13	1.47134
PCDHB12	56124	protocadherin beta 12 [Source:HGNC Symbol;Acc:HGNC:8683]	0.00645607	1.53607
ZNF200	7752	zinc finger protein 200 [Source:HGNC Symbol;Acc:HGNC:12993]	0.00373764	1.21904
EXOC6B	23233	exocyst complex component 6B [Source:HGNC Symbol;Acc:HGNC:17085]	0.000146268	1.1999
CASK	8573	calcium/calmodulin dependent serine protein kinase [Source:HGNC Symbol;Acc:HGNC:1497]	1.22319e-38	1.54196
CCNJ	54619	cyclin J [Source:HGNC Symbol;Acc:HGNC:23434]	2.89293e-05	1.21287
RAB3C	115827	RAB3C, member RAS oncogene family [Source:HGNC Symbol;Acc:HGNC:30269]	6.47272e-14	1.6498
ATP2A2	488	ATPase sarcoplasmic/endoplasmic reticulum Ca2+ transporting 2 [Source:HGNC Symbol;Acc:HGNC:812]	0.000511075	1.13507
CUX2	23316	cut like homeobox 2 [Source:HGNC Symbol;Acc:HGNC:19347]	1.16961e-13	1.51278
PDP2	57546	pyruvate dehyrogenase phosphatase catalytic subunit 2 [Source:HGNC Symbol;Acc:HGNC:30263]	0.00998631	1.1895
ZNF219	51222	zinc finger protein 219 [Source:HGNC Symbol;Acc:HGNC:13011]	2.53088e-06	1.31703
KIF21A	55605	kinesin family member 21A [Source:HGNC Symbol;Acc:HGNC:19349]	7.33331e-16	1.45504
USP28	57646	ubiquitin specific peptidase 28 [Source:HGNC Symbol;Acc:HGNC:12625]	2.51605e-31	1.75264
NUP98	4928	nucleoporin 98 [Source:HGNC Symbol;Acc:HGNC:8068]	0.000584684	1.15683
TPP2	7174	tripeptidyl peptidase 2 [Source:HGNC Symbol;Acc:HGNC:12016]	4.41159e-05	1.1983
EXO1	9156	exonuclease 1 [Source:HGNC Symbol;Acc:HGNC:3511]	1.45192e-09	1.44361
EPS8	2059	epidermal growth factor receptor pathway substrate 8 [Source:HGNC Symbol;Acc:HGNC:3420]	6.22562e-12	1.48892
SCG3	29106	secretogranin III [Source:HGNC Symbol;Acc:HGNC:13707]	3.24865e-08	1.38108
CHN1	1123	chimerin 1 [Source:HGNC Symbol;Acc:HGNC:1943]	0.00486022	1.15085
MAT2B	27430	methionine adenosyltransferase 2B [Source:HGNC Symbol;Acc:HGNC:6905]	3.72855e-14	1.38856
PGK1	5230	phosphoglycerate kinase 1 [Source:HGNC Symbol;Acc:HGNC:8896]	2.99876e-28	1.50668
SREBF1	6720	sterol regulatory element binding transcription factor 1 [Source:HGNC Symbol;Acc:HGNC:11289]	1.37224e-11	1.37355
NCBP1	4686	nuclear cap binding protein subunit 1 [Source:HGNC Symbol;Acc:HGNC:7658]	8.16441e-09	1.2953
POLQ	10721	DNA polymerase theta [Source:HGNC Symbol;Acc:HGNC:9186]	1.05378e-25	1.72012
IER5L	389792	immediate early response 5 like [Source:HGNC Symbol;Acc:HGNC:23679]	0.00536631	1.55085
DLX5	1749	distal-less homeobox 5 [Source:HGNC Symbol;Acc:HGNC:2918]	0.00277394	1.15938
SRCAP	10847	Snf2 related CREBBP activator protein [Source:HGNC Symbol;Acc:HGNC:16974]	6.97221e-09	1.2807
SALL3	27164	spalt like transcription factor 3 [Source:HGNC Symbol;Acc:HGNC:10527]	0.00637275	1.18282
CIP2A	57650	cell proliferation regulating inhibitor of protein phosphatase 2A [Source:HGNC Symbol;Acc:HGNC:29302]	7.81686e-09	1.35896
AGO2	27161	argonaute 2, RISC catalytic component [Source:HGNC Symbol;Acc:HGNC:3263]	1.12434e-08	1.24481
PATZ1	23598	POZ/BTB and AT hook containing zinc finger 1 [Source:HGNC Symbol;Acc:HGNC:13071]	9.9382e-05	1.19028
FMR1	2332	fragile X mental retardation 1 [Source:HGNC Symbol;Acc:HGNC:3775]	0.000150192	1.18792
SOS2	6655	SOS Ras/Rho guanine nucleotide exchange factor 2 [Source:HGNC Symbol;Acc:HGNC:11188]	0.00315827	1.16098
KMT2D	8085	lysine methyltransferase 2D [Source:HGNC Symbol;Acc:HGNC:7133]	8.50983e-07	1.23565
PNPLA3	80339	patatin like phospholipase domain containing 3 [Source:HGNC Symbol;Acc:HGNC:18590]	6.04216e-11	1.40277
PDS5A	23244	PDS5 cohesin associated factor A [Source:HGNC Symbol;Acc:HGNC:29088]	0.000232248	1.15498
ZNF770	54989	zinc finger protein 770 [Source:HGNC Symbol;Acc:HGNC:26061]	7.17311e-07	1.23568
HELZ	9931	helicase with zinc finger [Source:HGNC Symbol;Acc:HGNC:16878]	1.56491e-06	1.24995
FANCI	55215	Fanconi anemia complementation group I [Source:HGNC Symbol;Acc:HGNC:25568]	2.37814e-10	1.26488
DOCK4	9732	dedicator of cytokinesis 4 [Source:HGNC Symbol;Acc:HGNC:19192]	0.000114007	1.29017
MEX3C	51320	mex-3 RNA binding family member C [Source:HGNC Symbol;Acc:HGNC:28040]	8.73548e-07	1.23346
MEX3D	399664	mex-3 RNA binding family member D [Source:HGNC Symbol;Acc:HGNC:16734]	0.000123346	1.27895
LDB2	9079	LIM domain binding 2 [Source:HGNC Symbol;Acc:HGNC:6533]	6.4341e-19	1.84379
ZNF649	65251	zinc finger protein 649 [Source:HGNC Symbol;Acc:HGNC:25741]	1.78841e-08	1.47105
PKM	5315	pyruvate kinase M1/2 [Source:HGNC Symbol;Acc:HGNC:9021]	3.48248e-28	1.54141
SMARCA5	8467	SWI/SNF related, matrix associated, actin dependent regulator of chromatin, subfamily a, member 5 [Source:HGNC Symbol;Acc:HGNC:11101]	2.39406e-08	1.22409
PFKFB3	5209	6-phosphofructo-2-kinase/fructose-2,6-biphosphatase 3 [Source:HGNC Symbol;Acc:HGNC:8874]	3.77533e-47	1.89069
PHIP	55023	pleckstrin homology domain interacting protein [Source:HGNC Symbol;Acc:HGNC:15673]	1.43307e-08	1.24477
SLITRK4	139065	SLIT and NTRK like family member 4 [Source:HGNC Symbol;Acc:HGNC:23502]	0.0070876	1.24238
CHD1	1105	chromodomain helicase DNA binding protein 1 [Source:HGNC Symbol;Acc:HGNC:1915]	0.00289285	1.13565
ONECUT2	9480	one cut homeobox 2 [Source:HGNC Symbol;Acc:HGNC:8139]	0.00147757	1.35814
DACT1	51339	dishevelled binding antagonist of beta catenin 1 [Source:HGNC Symbol;Acc:HGNC:17748]	6.01232e-18	1.64616
NEDD1	121441	neural precursor cell expressed, developmentally down-regulated 1 [Source:HGNC Symbol;Acc:HGNC:7723]	0.00436668	1.15423
ASPH	444	aspartate beta-hydroxylase [Source:HGNC Symbol;Acc:HGNC:757]	3.40501e-05	1.19331
EP300	2033	E1A binding protein p300 [Source:HGNC Symbol;Acc:HGNC:3373]	0.000455781	1.15326
C5orf51	285636	chromosome 5 open reading frame 51 [Source:HGNC Symbol;Acc:HGNC:27750]	0.00286532	1.16814
BLM	641	Bloom syndrome RecQ like helicase [Source:HGNC Symbol;Acc:HGNC:1058]	6.08911e-08	1.29968
NKAIN1	79570	sodium/potassium transporting ATPase interacting 1 [Source:HGNC Symbol;Acc:HGNC:25743]	4.36439e-08	1.34069
PRKD1	5587	protein kinase D1 [Source:HGNC Symbol;Acc:HGNC:9407]	6.14833e-05	1.26679
DTL	51514	denticleless E3 ubiquitin protein ligase homolog [Source:HGNC Symbol;Acc:HGNC:30288]	3.02749e-17	1.4059
PIGA	5277	phosphatidylinositol glycan anchor biosynthesis class A [Source:HGNC Symbol;Acc:HGNC:8957]	0.00188913	1.19624
SCUBE3	222663	signal peptide, CUB domain and EGF like domain containing 3 [Source:HGNC Symbol;Acc:HGNC:13655]	3.38511e-07	1.30256
CREBBP	1387	CREB binding protein [Source:HGNC Symbol;Acc:HGNC:2348]	0.000529432	1.16615
TMEM245	23731	transmembrane protein 245 [Source:HGNC Symbol;Acc:HGNC:1363]	0.000508687	1.16923
INPP5F	22876	inositol polyphosphate-5-phosphatase F [Source:HGNC Symbol;Acc:HGNC:17054]	5.34693e-11	1.27286
FANCD2	2177	Fanconi anemia complementation group D2 [Source:HGNC Symbol;Acc:HGNC:3585]	4.19194e-12	1.35893
GSTCD	79807	glutathione S-transferase C-terminal domain containing [Source:HGNC Symbol;Acc:HGNC:25806]	2.62308e-14	1.47205
FNIP2	57600	folliculin interacting protein 2 [Source:HGNC Symbol;Acc:HGNC:29280]	0.000110707	1.21035
DPYSL2	1808	dihydropyrimidinase like 2 [Source:HGNC Symbol;Acc:HGNC:3014]	1.41227e-06	1.21816
USP31	57478	ubiquitin specific peptidase 31 [Source:HGNC Symbol;Acc:HGNC:20060]	1.34116e-06	1.35331
UGGT1	56886	UDP-glucose glycoprotein glucosyltransferase 1 [Source:HGNC Symbol;Acc:HGNC:15663]	2.81202e-05	1.17717
DCLK1	9201	doublecortin like kinase 1 [Source:HGNC Symbol;Acc:HGNC:2700]	0.000111562	1.22753
MAP1B	4131	microtubule associated protein 1B [Source:HGNC Symbol;Acc:HGNC:6836]	5.08309e-06	1.25803
CLSPN	63967	claspin [Source:HGNC Symbol;Acc:HGNC:19715]	1.56058e-14	1.48188
AGO1	26523	argonaute 1, RISC catalytic component [Source:HGNC Symbol;Acc:HGNC:3262]	1.47859e-51	2.17841
GLI3	2737	GLI family zinc finger 3 [Source:HGNC Symbol;Acc:HGNC:4319]	0.00529553	1.11577
LDHA	3939	lactate dehydrogenase A [Source:HGNC Symbol;Acc:HGNC:6535]	1.1406e-63	2.00278
PRKDC	5591	protein kinase, DNA-activated, catalytic polypeptide [Source:HGNC Symbol;Acc:HGNC:9413]	7.23592e-09	1.23684
IGF2BP1	10642	insulin like growth factor 2 mRNA binding protein 1 [Source:HGNC Symbol;Acc:HGNC:28866]	3.95116e-11	1.28121
IPO7	10527	importin 7 [Source:HGNC Symbol;Acc:HGNC:9852]	0.00145662	1.1247
MASTL	84930	microtubule associated serine/threonine kinase like [Source:HGNC Symbol;Acc:HGNC:19042]	0.00382501	1.15505
UNC13B	10497	unc-13 homolog B [Source:HGNC Symbol;Acc:HGNC:12566]	3.37334e-09	1.26711
SKP2	6502	S-phase kinase associated protein 2 [Source:HGNC Symbol;Acc:HGNC:10901]	0.000265306	1.165
SPATA13	221178	spermatogenesis associated 13 [Source:NCBI gene;Acc:221178]	0.091397	1.29971
PTPRJ	5795	protein tyrosine phosphatase, receptor type J [Source:HGNC Symbol;Acc:HGNC:9673]	2.54216e-06	1.271
MLH1	4292	mutL homolog 1 [Source:HGNC Symbol;Acc:HGNC:7127]	7.18845e-05	1.22702
GINS4	84296	GINS complex subunit 4 [Source:HGNC Symbol;Acc:HGNC:28226]	1.58635e-06	1.2787
SLAIN1	122060	SLAIN motif family member 1 [Source:HGNC Symbol;Acc:HGNC:26387]	0.0032484	1.15416
TNKS2	80351	tankyrase 2 [Source:HGNC Symbol;Acc:HGNC:15677]	5.75709e-07	1.21826
ZNF619	285267	zinc finger protein 619 [Source:HGNC Symbol;Acc:HGNC:26910]	1.76008e-20	2.39384
BCAR3	8412	breast cancer anti-estrogen resistance 3 [Source:HGNC Symbol;Acc:HGNC:973]	0.001514	1.24534
KNTC1	9735	kinetochore associated 1 [Source:HGNC Symbol;Acc:HGNC:17255]	5.82224e-10	1.26036
ACTR3B	57180	ARP3 actin related protein 3 homolog B [Source:HGNC Symbol;Acc:HGNC:17256]	1.29484e-09	1.49619
QSER1	79832	glutamine and serine rich 1 [Source:HGNC Symbol;Acc:HGNC:26154]	2.2818e-14	1.37207
LNPK	80856	lunapark, ER junction formation factor [Source:HGNC Symbol;Acc:HGNC:21610]	5.12726e-14	1.40816
TRIM2	23321	tripartite motif containing 2 [Source:HGNC Symbol;Acc:HGNC:15974]	2.58017e-09	1.2827
CDK1	983	cyclin dependent kinase 1 [Source:HGNC Symbol;Acc:HGNC:1722]	1.18685e-05	1.21344
SEC16A	9919	SEC16 homolog A, endoplasmic reticulum export factor [Source:HGNC Symbol;Acc:HGNC:29006]	0.00464838	1.15152
TRRAP	8295	transformation/transcription domain associated protein [Source:HGNC Symbol;Acc:HGNC:12347]	5.31061e-08	1.25384
DCLRE1A	9937	DNA cross-link repair 1A [Source:HGNC Symbol;Acc:HGNC:17660]	0.000382128	1.2266
CPOX	1371	coproporphyrinogen oxidase [Source:HGNC Symbol;Acc:HGNC:2321]	0.00122277	1.19927
KLF13	51621	Kruppel like factor 13 [Source:HGNC Symbol;Acc:HGNC:13672]	3.27584e-06	1.22825
POLA2	23649	DNA polymerase alpha 2, accessory subunit [Source:HGNC Symbol;Acc:HGNC:30073]	5.4048e-12	1.43264
BCL2L11	10018	BCL2 like 11 [Source:HGNC Symbol;Acc:HGNC:994]	5.99456e-17	1.58758
CYFIP2	26999	cytoplasmic FMR1 interacting protein 2 [Source:HGNC Symbol;Acc:HGNC:13760]	0.000552705	1.14897
MED13	9969	mediator complex subunit 13 [Source:HGNC Symbol;Acc:HGNC:22474]	2.37164e-07	1.23707
PLCH1	23007	phospholipase C eta 1 [Source:HGNC Symbol;Acc:HGNC:29185]	8.50769e-27	1.60172
LSS	4047	lanosterol synthase [Source:HGNC Symbol;Acc:HGNC:6708]	2.31927e-05	1.19357
ANKRD50	57182	ankyrin repeat domain 50 [Source:HGNC Symbol;Acc:HGNC:29223]	2.9258e-14	1.38741
ELMO2	63916	engulfment and cell motility 2 [Source:HGNC Symbol;Acc:HGNC:17233]	0.00632672	1.14146
LMNB1	4001	lamin B1 [Source:HGNC Symbol;Acc:HGNC:6637]	0.00135741	1.13937
ZBTB20	26137	zinc finger and BTB domain containing 20 [Source:HGNC Symbol;Acc:HGNC:13503]	4.50813e-21	1.61739
BRCA1	672	BRCA1, DNA repair associated [Source:HGNC Symbol;Acc:HGNC:1100]	9.12794e-15	1.44465
MMS22L	253714	MMS22 like, DNA repair protein [Source:HGNC Symbol;Acc:HGNC:21475]	3.609e-16	1.49437
OTULIN	90268	OTU deubiquitinase with linear linkage specificity [Source:HGNC Symbol;Acc:HGNC:25118]	2.00903e-11	1.42317
DNMT1	1786	DNA methyltransferase 1 [Source:HGNC Symbol;Acc:HGNC:2976]	3.52541e-10	1.30958
C2orf72	257407	chromosome 2 open reading frame 72 [Source:HGNC Symbol;Acc:HGNC:27418]	0.000121649	1.51461
MORC2	22880	MORC family CW-type zinc finger 2 [Source:HGNC Symbol;Acc:HGNC:23573]	1.03626e-19	1.52927
RASAL2	9462	RAS protein activator like 2 [Source:HGNC Symbol;Acc:HGNC:9874]	0.00269702	1.1493
ZNF532	55205	zinc finger protein 532 [Source:HGNC Symbol;Acc:HGNC:30940]	0.000184528	1.15735
C2CD3	26005	C2 calcium dependent domain containing 3 [Source:HGNC Symbol;Acc:HGNC:24564]	2.86639e-10	1.3202
NCAPD3	23310	non-SMC condensin II complex subunit D3 [Source:HGNC Symbol;Acc:HGNC:28952]	3.84689e-10	1.29838
GZF1	64412	GDNF inducible zinc finger protein 1 [Source:HGNC Symbol;Acc:HGNC:15808]	0.00293751	1.18731
KIAA1549	57670	KIAA1549 [Source:HGNC Symbol;Acc:HGNC:22219]	1.36094e-10	1.31482
ZFYVE26	23503	zinc finger FYVE-type containing 26 [Source:HGNC Symbol;Acc:HGNC:20761]	0.000261339	1.23426
RALGAPA2	57186	Ral GTPase activating protein catalytic alpha subunit 2 [Source:HGNC Symbol;Acc:HGNC:16207]	5.86029e-25	1.54521
ARID1A	8289	AT-rich interaction domain 1A [Source:HGNC Symbol;Acc:HGNC:11110]	1.5252e-09	1.25574
MTFP1	51537	mitochondrial fission process 1 [Source:HGNC Symbol;Acc:HGNC:26945]	9.53159e-32	2.42523
EDEM3	80267	ER degradation enhancing alpha-mannosidase like protein 3 [Source:HGNC Symbol;Acc:HGNC:16787]	6.7735e-06	1.24685
DEPDC1	55635	DEP domain containing 1 [Source:HGNC Symbol;Acc:HGNC:22949]	0.00857495	1.16877
BICD1	636	BICD cargo adaptor 1 [Source:HGNC Symbol;Acc:HGNC:1049]	8.41183e-05	1.1958
CENPF	1063	centromere protein F [Source:HGNC Symbol;Acc:HGNC:1857]	0.000147516	1.17796
FGF13	2258	fibroblast growth factor 13 [Source:HGNC Symbol;Acc:HGNC:3670]	3.2195e-07	1.31464
FER	2241	FER tyrosine kinase [Source:HGNC Symbol;Acc:HGNC:3655]	0.00962872	1.15062
C14orf37	145407	chromosome 14 open reading frame 37 [Source:HGNC Symbol;Acc:HGNC:19846]	0.000319662	1.17516
BAZ1B	9031	bromodomain adjacent to zinc finger domain 1B [Source:HGNC Symbol;Acc:HGNC:961]	7.95993e-08	1.21214
UBE3A	7337	ubiquitin protein ligase E3A [Source:HGNC Symbol;Acc:HGNC:12496]	0.00417836	1.13122
SIX3	6496	SIX homeobox 3 [Source:HGNC Symbol;Acc:HGNC:10889]	6.07486e-15	1.4801
GADD45G	10912	growth arrest and DNA damage inducible gamma [Source:HGNC Symbol;Acc:HGNC:4097]	2.1834e-21	1.8299
KMT2A	4297	lysine methyltransferase 2A [Source:HGNC Symbol;Acc:HGNC:7132]	4.81354e-15	1.33295
TMEM106C	79022	transmembrane protein 106C [Source:HGNC Symbol;Acc:HGNC:28775]	0.00304789	1.13821
SYNE2	23224	spectrin repeat containing nuclear envelope protein 2 [Source:HGNC Symbol;Acc:HGNC:17084]	0.000509628	1.15252
ANLN	54443	anillin actin binding protein [Source:HGNC Symbol;Acc:HGNC:14082]	0.000223714	1.1862
CCNA2	890	cyclin A2 [Source:HGNC Symbol;Acc:HGNC:1578]	1.36589e-05	1.20097
CCDC77	84318	coiled-coil domain containing 77 [Source:HGNC Symbol;Acc:HGNC:28203]	0.00305861	1.2096
MGA	23269	MGA, MAX dimerization protein [Source:HGNC Symbol;Acc:HGNC:14010]	5.7422e-14	1.35747
C15orf39	56905	chromosome 15 open reading frame 39 [Source:HGNC Symbol;Acc:HGNC:24497]	0.000809394	1.29815
SMC2	10592	structural maintenance of chromosomes 2 [Source:HGNC Symbol;Acc:HGNC:14011]	0.00153593	1.15511
KIAA1549L	25758	KIAA1549 like [Source:HGNC Symbol;Acc:HGNC:24836]	2.89178e-08	1.33315
INTS7	25896	integrator complex subunit 7 [Source:HGNC Symbol;Acc:HGNC:24484]	1.43252e-08	1.35664
RPA2	6118	replication protein A2 [Source:HGNC Symbol;Acc:HGNC:10290]	0.000312332	1.17976
ZEB1	6935	zinc finger E-box binding homeobox 1 [Source:HGNC Symbol;Acc:HGNC:11642]	0.000134614	1.17484
BNIP3	664	BCL2 interacting protein 3 [Source:HGNC Symbol;Acc:HGNC:1084]	9.58303e-141	3.92313
RHBDL3	162494	rhomboid like 3 [Source:HGNC Symbol;Acc:HGNC:16502]	0.00192541	1.25302
ZFR	51663	zinc finger RNA binding protein [Source:HGNC Symbol;Acc:HGNC:17277]	0.00168179	1.13529
PLS3	5358	plastin 3 [Source:HGNC Symbol;Acc:HGNC:9091]	1.14843e-09	1.31714
PANK1	53354	pantothenate kinase 1 [Source:HGNC Symbol;Acc:HGNC:8598]	7.45506e-09	1.34428
DDI2	84301	DNA damage inducible 1 homolog 2 [Source:HGNC Symbol;Acc:HGNC:24578]	1.59544e-05	1.24744
DIP2B	57609	disco interacting protein 2 homolog B [Source:HGNC Symbol;Acc:HGNC:29284]	0.00979879	1.12703
EML1	2009	echinoderm microtubule associated protein like 1 [Source:HGNC Symbol;Acc:HGNC:3330]	4.74134e-05	1.22228
NUP160	23279	nucleoporin 160 [Source:HGNC Symbol;Acc:HGNC:18017]	0.00121581	1.1559
MTOR	2475	mechanistic target of rapamycin kinase [Source:HGNC Symbol;Acc:HGNC:3942]	1.89655e-10	1.28919
ZFP64	55734	ZFP64 zinc finger protein [Source:HGNC Symbol;Acc:HGNC:15940]	0.00380337	1.1884
PDZRN3	23024	PDZ domain containing ring finger 3 [Source:HGNC Symbol;Acc:HGNC:17704]	1.23115e-05	1.28561
MLH3	27030	mutL homolog 3 [Source:HGNC Symbol;Acc:HGNC:7128]	6.14768e-12	1.54533
NOTCH1	4851	notch 1 [Source:HGNC Symbol;Acc:HGNC:7881]	2.56642e-24	1.67999
BRCA2	675	BRCA2, DNA repair associated [Source:HGNC Symbol;Acc:HGNC:1101]	3.9039e-24	1.73472
BRPF3	27154	bromodomain and PHD finger containing 3 [Source:HGNC Symbol;Acc:HGNC:14256]	1.42922e-07	1.26981
TNRC6B	23112	trinucleotide repeat containing 6B [Source:HGNC Symbol;Acc:HGNC:29190]	2.14315e-08	1.30016
HUWE1	10075	HECT, UBA and WWE domain containing 1, E3 ubiquitin protein ligase [Source:HGNC Symbol;Acc:HGNC:30892]	1.1496e-23	1.39344
DARS2	55157	aspartyl-tRNA synthetase 2, mitochondrial [Source:HGNC Symbol;Acc:HGNC:25538]	8.29259e-10	1.41934
HIPK2	28996	homeodomain interacting protein kinase 2 [Source:HGNC Symbol;Acc:HGNC:14402]	6.68788e-09	1.23956
SALL2	6297	spalt like transcription factor 2 [Source:HGNC Symbol;Acc:HGNC:10526]	4.45971e-11	1.28755
HERC1	8925	HECT and RLD domain containing E3 ubiquitin protein ligase family member 1 [Source:HGNC Symbol;Acc:HGNC:4867]	1.2556e-16	1.36411
RALGAPB	57148	Ral GTPase activating protein non-catalytic beta subunit [Source:HGNC Symbol;Acc:HGNC:29221]	5.83601e-07	1.24852
PRPF8	10594	pre-mRNA processing factor 8 [Source:HGNC Symbol;Acc:HGNC:17340]	1.50479e-10	1.26565
CPD	1362	carboxypeptidase D [Source:HGNC Symbol;Acc:HGNC:2301]	0.0068395	1.12738
FKBP4	2288	FK506 binding protein 4 [Source:HGNC Symbol;Acc:HGNC:3720]	1.24198e-20	1.42719
SLC20A1	6574	solute carrier family 20 member 1 [Source:HGNC Symbol;Acc:HGNC:10946]	0.000245982	1.17967
TIMELESS	8914	timeless circadian regulator [Source:HGNC Symbol;Acc:HGNC:11813]	7.17141e-19	1.40917
ABCA2	20	ATP binding cassette subfamily A member 2 [Source:HGNC Symbol;Acc:HGNC:32]	0.000333511	1.24951
ABCD4	5826	ATP binding cassette subfamily D member 4 [Source:HGNC Symbol;Acc:HGNC:68]	5.73749e-06	1.24632
ABHD3	171586	abhydrolase domain containing 3 [Source:HGNC Symbol;Acc:HGNC:18718]	6.17561e-13	1.57243
ABHD4	63874	abhydrolase domain containing 4 [Source:HGNC Symbol;Acc:HGNC:20154]	2.37723e-06	1.29376
ABL1	25	ABL proto-oncogene 1, non-receptor tyrosine kinase [Source:HGNC Symbol;Acc:HGNC:76]	1.99918e-05	1.18025
ACACB	32	acetyl-CoA carboxylase beta [Source:HGNC Symbol;Acc:HGNC:85]	8.83927e-07	1.44503
ACO1	48	aconitase 1 [Source:HGNC Symbol;Acc:HGNC:117]	0.000626341	1.18107
ACP6	51205	acid phosphatase 6, lysophosphatidic [Source:HGNC Symbol;Acc:HGNC:29609]	1.47382e-05	1.34986
ADCY6	112	adenylate cyclase 6 [Source:HGNC Symbol;Acc:HGNC:237]	1.917e-08	1.32996
ADCYAP1R1	117	ADCYAP receptor type I [Source:HGNC Symbol;Acc:HGNC:242]	0.00012695	1.39685
AGO3	192669	argonaute 3, RISC catalytic component [Source:HGNC Symbol;Acc:HGNC:18421]	5.72336e-14	1.4445
AGPS	8540	alkylglycerone phosphate synthase [Source:HGNC Symbol;Acc:HGNC:327]	0.000186912	1.19552
AHCYL1	10768	adenosylhomocysteinase like 1 [Source:HGNC Symbol;Acc:HGNC:344]	3.60874e-08	1.25341
AKAP13	11214	A-kinase anchoring protein 13 [Source:HGNC Symbol;Acc:HGNC:371]	0.00504136	1.13181
AKR1C1	1645	aldo-keto reductase family 1 member C1 [Source:HGNC Symbol;Acc:HGNC:384]	3.48619e-05	1.33389
AKR1C2	1646	aldo-keto reductase family 1 member C2 [Source:HGNC Symbol;Acc:HGNC:385]	7.57979e-09	1.54164
ALX3	257	ALX homeobox 3 [Source:HGNC Symbol;Acc:HGNC:449]	0.00972955	1.32436
AMOTL1	154810	angiomotin like 1 [Source:HGNC Symbol;Acc:HGNC:17811]	2.42891e-05	1.19695
ANKFY1	51479	ankyrin repeat and FYVE domain containing 1 [Source:HGNC Symbol;Acc:HGNC:20763]	0.00115022	1.13315
ANKRD9	122416	ankyrin repeat domain 9 [Source:HGNC Symbol;Acc:HGNC:20096]	0.0055549	1.18684
AP3M1	26985	adaptor related protein complex 3 mu 1 subunit [Source:HGNC Symbol;Acc:HGNC:569]	3.83775e-11	1.27514
APAF1	317	apoptotic peptidase activating factor 1 [Source:HGNC Symbol;Acc:HGNC:576]	5.32282e-10	1.31868
ARFGAP3	26286	ADP ribosylation factor GTPase activating protein 3 [Source:HGNC Symbol;Acc:HGNC:661]	0.00183914	1.17239
ARHGAP6	395	Rho GTPase activating protein 6 [Source:HGNC Symbol;Acc:HGNC:676]	5.53727e-06	2.085
ARID2	196528	AT-rich interaction domain 2 [Source:HGNC Symbol;Acc:HGNC:18037]	1.87833e-09	1.28947
ARIH1	25820	ariadne RBR E3 ubiquitin protein ligase 1 [Source:HGNC Symbol;Acc:HGNC:689]	7.83036e-05	1.19672
ARNT	405	aryl hydrocarbon receptor nuclear translocator [Source:HGNC Symbol;Acc:HGNC:700]	2.26945e-09	1.31868
ARRDC2	27106	arrestin domain containing 2 [Source:HGNC Symbol;Acc:HGNC:25225]	0.0043316	1.71103
ASCL1	429	achaete-scute family bHLH transcription factor 1 [Source:HGNC Symbol;Acc:HGNC:738]	5.84614e-24	1.70385
ATF7IP	55729	activating transcription factor 7 interacting protein [Source:HGNC Symbol;Acc:HGNC:20092]	8.93583e-13	1.32003
ATM	472	ATM serine/threonine kinase [Source:HGNC Symbol;Acc:HGNC:795]	1.27086e-13	1.34298
ATP1A2	477	ATPase Na+/K+ transporting subunit alpha 2 [Source:HGNC Symbol;Acc:HGNC:800]	1.71533e-13	1.6796
ATP2B4	493	ATPase plasma membrane Ca2+ transporting 4 [Source:HGNC Symbol;Acc:HGNC:817]	5.0131e-30	1.52544
ATP2C1	27032	ATPase secretory pathway Ca2+ transporting 1 [Source:HGNC Symbol;Acc:HGNC:13211]	4.12229e-06	1.22743
AUTS2	26053	AUTS2, activator of transcription and developmental regulator [Source:HGNC Symbol;Acc:HGNC:14262]	0.00211455	1.17916
BANP	54971	BTG3 associated nuclear protein [Source:HGNC Symbol;Acc:HGNC:13450]	4.86951e-10	1.57322
BAZ2A	11176	bromodomain adjacent to zinc finger domain 2A [Source:HGNC Symbol;Acc:HGNC:962]	2.90515e-12	1.28013
BAZ2B	29994	bromodomain adjacent to zinc finger domain 2B [Source:HGNC Symbol;Acc:HGNC:963]	6.79507e-08	1.26885
BBX	56987	BBX, HMG-box containing [Source:HGNC Symbol;Acc:HGNC:14422]	2.3524e-06	1.25375
BCAN	63827	brevican [Source:HGNC Symbol;Acc:HGNC:23059]	7.61447e-06	1.82736
BCL9	607	B-cell CLL/lymphoma 9 [Source:HGNC Symbol;Acc:HGNC:1008]	3.19464e-08	1.25129
BICD2	23299	BICD cargo adaptor 2 [Source:HGNC Symbol;Acc:HGNC:17208]	3.87459e-09	1.31434
BRD2	6046	bromodomain containing 2 [Source:HGNC Symbol;Acc:HGNC:1103]	0.000613847	1.13277
BRD3	8019	bromodomain containing 3 [Source:HGNC Symbol;Acc:HGNC:1104]	0.00234543	1.13926
BRD4	23476	bromodomain containing 4 [Source:HGNC Symbol;Acc:HGNC:13575]	0.00301158	1.1498
BRD8	10902	bromodomain containing 8 [Source:HGNC Symbol;Acc:HGNC:19874]	0.00156878	1.1559
BTBD7	55727	BTB domain containing 7 [Source:HGNC Symbol;Acc:HGNC:18269]	1.44716e-13	1.36435
BTG1	694	BTG anti-proliferation factor 1 [Source:HGNC Symbol;Acc:HGNC:1130]	2.96273e-06	1.27037
BTG2	7832	BTG anti-proliferation factor 2 [Source:HGNC Symbol;Acc:HGNC:1131]	8.12324e-52	1.95632
C1orf21	81563	chromosome 1 open reading frame 21 [Source:HGNC Symbol;Acc:HGNC:15494]	3.1238e-05	1.21748
C21orf62	56245	chromosome 21 open reading frame 62 [Source:HGNC Symbol;Acc:HGNC:1305]	0.0018891	1.58439
CAD	790	carbamoyl-phosphate synthetase 2, aspartate transcarbamylase, and dihydroorotase [Source:HGNC Symbol;Acc:HGNC:1424]	3.75264e-08	1.35153
CAPS2	84698	calcyphosine 2 [Source:HGNC Symbol;Acc:HGNC:16471]	0.00235979	1.35904
CASKIN2	57513	CASK interacting protein 2 [Source:HGNC Symbol;Acc:HGNC:18200]	0.000550965	1.22194
CASP2	835	caspase 2 [Source:HGNC Symbol;Acc:HGNC:1503]	0.000235041	1.2205
CAT	847	catalase [Source:HGNC Symbol;Acc:HGNC:1516]	5.97057e-31	1.96232
CBL	867	Cbl proto-oncogene [Source:HGNC Symbol;Acc:HGNC:1541]	4.05679e-20	1.40273
CCDC8	83987	coiled-coil domain containing 8 [Source:HGNC Symbol;Acc:HGNC:25367]	3.34887e-11	1.39073
CDC42EP4	23580	CDC42 effector protein 4 [Source:HGNC Symbol;Acc:HGNC:17147]	3.50535e-12	1.34644
CDH23	64072	cadherin related 23 [Source:HGNC Symbol;Acc:HGNC:13733]	0.000991654	1.26191
CDK2	1017	cyclin dependent kinase 2 [Source:HGNC Symbol;Acc:HGNC:1771]	5.08623e-07	1.23546
CDK5RAP2	55755	CDK5 regulatory subunit associated protein 2 [Source:HGNC Symbol;Acc:HGNC:18672]	1.77987e-07	1.24613
CDK9	1025	cyclin dependent kinase 9 [Source:HGNC Symbol;Acc:HGNC:1780]	0.00991054	1.15654
CDKN1C	1028	cyclin dependent kinase inhibitor 1C [Source:HGNC Symbol;Acc:HGNC:1786]	9.65586e-27	1.70994
CETN3	1070	centrin 3 [Source:HGNC Symbol;Acc:HGNC:1868]	4.26727e-06	1.34563
CHD6	84181	chromodomain helicase DNA binding protein 6 [Source:HGNC Symbol;Acc:HGNC:19057]	5.82756e-08	1.2287
CHERP	10523	calcium homeostasis endoplasmic reticulum protein [Source:HGNC Symbol;Acc:HGNC:16930]	0.000598456	1.18547
CHST3	9469	carbohydrate sulfotransferase 3 [Source:HGNC Symbol;Acc:HGNC:1971]	7.38035e-09	1.38384
CLK1	1195	CDC like kinase 1 [Source:HGNC Symbol;Acc:HGNC:2068]	3.49936e-14	1.5511
CLK2	1196	CDC like kinase 2 [Source:HGNC Symbol;Acc:HGNC:2069]	1.16351e-09	1.39274
CNNM3	26505	cyclin and CBS domain divalent metal cation transport mediator 3 [Source:HGNC Symbol;Acc:HGNC:104]	0.000485362	1.23108
COG4	25839	component of oligomeric golgi complex 4 [Source:HGNC Symbol;Acc:HGNC:18620]	9.49287e-12	1.34183
COL27A1	85301	collagen type XXVII alpha 1 chain [Source:HGNC Symbol;Acc:HGNC:22986]	0.000232248	1.3106
COX15	1355	COX15, cytochrome c oxidase assembly homolog [Source:HGNC Symbol;Acc:HGNC:2263]	0.00072788	1.19294
CRB1	23418	crumbs 1, cell polarity complex component [Source:HGNC Symbol;Acc:HGNC:2343]	4.75537e-06	1.37837
CRKL	1399	CRK like proto-oncogene, adaptor protein [Source:HGNC Symbol;Acc:HGNC:2363]	3.32306e-07	1.23273
CRTAC1	55118	cartilage acidic protein 1 [Source:HGNC Symbol;Acc:HGNC:14882]	4.63546e-05	1.57851
CSK	1445	C-terminal Src kinase [Source:HGNC Symbol;Acc:HGNC:2444]	0.00365567	1.15884
CTNND1	1500	catenin delta 1 [Source:HGNC Symbol;Acc:HGNC:2515]	2.00598e-08	1.20328
CXCL12	6387	C-X-C motif chemokine ligand 12 [Source:HGNC Symbol;Acc:HGNC:10672]	0.00198541	1.59434
CXXC5	51523	CXXC finger protein 5 [Source:HGNC Symbol;Acc:HGNC:26943]	3.92269e-07	1.32758
CYP39A1	51302	cytochrome P450 family 39 subfamily A member 1 [Source:HGNC Symbol;Acc:HGNC:17449]	0.00910576	1.41959
DAXX	1616	death domain associated protein [Source:HGNC Symbol;Acc:HGNC:2681]	0.00236497	1.16427
DBP	1628	D-box binding PAR bZIP transcription factor [Source:HGNC Symbol;Acc:HGNC:2697]	0.00333753	1.3198
DBT	1629	dihydrolipoamide branched chain transacylase E2 [Source:HGNC Symbol;Acc:HGNC:2698]	0.00276357	1.21199
DDX17	10521	DEAD-box helicase 17 [Source:HGNC Symbol;Acc:HGNC:2740]	4.21199e-15	1.29139
DICER1	23405	dicer 1, ribonuclease III [Source:HGNC Symbol;Acc:HGNC:17098]	0.00620977	1.11477
DLGAP4	22839	DLG associated protein 4 [Source:HGNC Symbol;Acc:HGNC:24476]	3.46059e-05	1.21211
DNAJB2	3300	DnaJ heat shock protein family (Hsp40) member B2 [Source:HGNC Symbol;Acc:HGNC:5228]	3.89847e-13	1.42536
DPP3	10072	dipeptidyl peptidase 3 [Source:HGNC Symbol;Acc:HGNC:3008]	6.85832e-07	1.26688
DPYSL3	1809	dihydropyrimidinase like 3 [Source:HGNC Symbol;Acc:HGNC:3015]	6.82342e-10	1.2284
DUSP18	150290	dual specificity phosphatase 18 [Source:HGNC Symbol;Acc:HGNC:18484]	3.67511e-05	1.34037
DVL2	1856	dishevelled segment polarity protein 2 [Source:HGNC Symbol;Acc:HGNC:3086]	5.04764e-06	1.24145
DYRK3	8444	dual specificity tyrosine phosphorylation regulated kinase 3 [Source:HGNC Symbol;Acc:HGNC:3094]	0.00088463	1.28752
E2F2	1870	E2F transcription factor 2 [Source:HGNC Symbol;Acc:HGNC:3114]	2.88353e-09	1.42357
EED	8726	embryonic ectoderm development [Source:HGNC Symbol;Acc:HGNC:3188]	2.64902e-13	1.51148
EFNA4	1945	ephrin A4 [Source:HGNC Symbol;Acc:HGNC:3224]	2.24868e-05	1.38747
EFS	10278	embryonal Fyn-associated substrate [Source:HGNC Symbol;Acc:HGNC:16898]	1.83939e-29	1.64172
EGLN3	112399	egl-9 family hypoxia inducible factor 3 [Source:HGNC Symbol;Acc:HGNC:14661]	1.45452e-86	6.05809
EHMT1	79813	euchromatic histone lysine methyltransferase 1 [Source:HGNC Symbol;Acc:HGNC:24650]	0.00107556	1.14508
EIF4EBP2	1979	eukaryotic translation initiation factor 4E binding protein 2 [Source:HGNC Symbol;Acc:HGNC:3289]	3.05188e-05	1.20267
ELF2	1998	E74 like ETS transcription factor 2 [Source:HGNC Symbol;Acc:HGNC:3317]	0.00850107	1.13526
ELN	2006	elastin [Source:HGNC Symbol;Acc:HGNC:3327]	5.90984e-05	1.65241
EML2	24139	echinoderm microtubule associated protein like 2 [Source:HGNC Symbol;Acc:HGNC:18035]	2.43187e-06	1.5838
ENTPD1	953	ectonucleoside triphosphate diphosphohydrolase 1 [Source:HGNC Symbol;Acc:HGNC:3363]	0.0024578	1.29817
EP400	57634	E1A binding protein p400 [Source:HGNC Symbol;Acc:HGNC:11958]	0.000661531	1.15499
EPB41L5	57669	erythrocyte membrane protein band 4.1 like 5 [Source:HGNC Symbol;Acc:HGNC:19819]	2.27202e-12	1.32461
ERBB2	2064	erb-b2 receptor tyrosine kinase 2 [Source:HGNC Symbol;Acc:HGNC:3430]	6.14868e-05	1.20154
ERCC5	2073	ERCC excision repair 5, endonuclease [Source:HGNC Symbol;Acc:HGNC:3437]	0.00492257	1.15978
EVC	2121	EvC ciliary complex subunit 1 [Source:HGNC Symbol;Acc:HGNC:3497]	0.000936474	1.23295
EYA2	2139	EYA transcriptional coactivator and phosphatase 2 [Source:HGNC Symbol;Acc:HGNC:3520]	2.65822e-29	2.4143
EYA3	2140	EYA transcriptional coactivator and phosphatase 3 [Source:HGNC Symbol;Acc:HGNC:3521]	1.31965e-06	1.26648
EZH1	2145	enhancer of zeste 1 polycomb repressive complex 2 subunit [Source:HGNC Symbol;Acc:HGNC:3526]	0.000127967	1.22929
FADS1	3992	fatty acid desaturase 1 [Source:HGNC Symbol;Acc:HGNC:3574]	4.10482e-11	1.26627
FANCG	2189	Fanconi anemia complementation group G [Source:HGNC Symbol;Acc:HGNC:3588]	3.39652e-20	1.5967
FANCL	55120	Fanconi anemia complementation group L [Source:HGNC Symbol;Acc:HGNC:20748]	5.45132e-07	1.32473
FARP1	10160	FERM, ARH/RhoGEF and pleckstrin domain protein 1 [Source:HGNC Symbol;Acc:HGNC:3591]	0.00855701	1.11211
FBXO30	84085	F-box protein 30 [Source:HGNC Symbol;Acc:HGNC:15600]	0.00139824	1.18874
FGD1	2245	FYVE, RhoGEF and PH domain containing 1 [Source:HGNC Symbol;Acc:HGNC:3663]	0.00163541	1.16514
FGD6	55785	FYVE, RhoGEF and PH domain containing 6 [Source:HGNC Symbol;Acc:HGNC:21740]	5.98179e-06	1.29361
FGFR3	2261	fibroblast growth factor receptor 3 [Source:HGNC Symbol;Acc:HGNC:3690]	3.23351e-06	1.6783
FLII	2314	FLII, actin remodeling protein [Source:HGNC Symbol;Acc:HGNC:3750]	0.00228153	1.16304
FMNL3	91010	formin like 3 [Source:HGNC Symbol;Acc:HGNC:23698]	0.00372752	1.15371
FUT11	170384	fucosyltransferase 11 [Source:HGNC Symbol;Acc:HGNC:19233]	1.90722e-16	1.74969
GCNT2	2651	glucosaminyl (N-acetyl) transferase 2, I-branching enzyme (I blood group) [Source:HGNC Symbol;Acc:HGNC:4204]	0.000291128	1.26034
GEMIN6	79833	gem nuclear organelle associated protein 6 [Source:HGNC Symbol;Acc:HGNC:20044]	0.00674775	1.25791
GKAP1	80318	G kinase anchoring protein 1 [Source:HGNC Symbol;Acc:HGNC:17496]	4.1581e-09	1.53764
GLIS2	84662	GLIS family zinc finger 2 [Source:HGNC Symbol;Acc:HGNC:29450]	0.00061004	1.25113
GNAI2	2771	G protein subunit alpha i2 [Source:HGNC Symbol;Acc:HGNC:4385]	0.00681399	1.1019
GNAO1	2775	G protein subunit alpha o1 [Source:HGNC Symbol;Acc:HGNC:4389]	3.84578e-26	1.58197
GOPC	57120	golgi associated PDZ and coiled-coil motif containing [Source:HGNC Symbol;Acc:HGNC:17643]	1.08639e-05	1.22906
GPI	2821	glucose-6-phosphate isomerase [Source:HGNC Symbol;Acc:HGNC:4458]	5.05506e-54	1.74635
GTF2E1	2960	general transcription factor IIE subunit 1 [Source:HGNC Symbol;Acc:HGNC:4650]	9.58994e-05	1.28934
GTF2I	2969	general transcription factor IIi [Source:HGNC Symbol;Acc:HGNC:4659]	5.74064e-05	1.18402
GTF3C5	9328	general transcription factor IIIC subunit 5 [Source:HGNC Symbol;Acc:HGNC:4668]	0.00127721	1.17391
GTPBP1	9567	GTP binding protein 1 [Source:HGNC Symbol;Acc:HGNC:4669]	0.00191028	1.13318
GTSE1	51512	G2 and S-phase expressed 1 [Source:HGNC Symbol;Acc:HGNC:13698]	7.81839e-12	1.43187
GYS1	2997	glycogen synthase 1 [Source:HGNC Symbol;Acc:HGNC:4706]	3.95337e-07	1.31436
H1F0	3005	H1 histone family member 0 [Source:HGNC Symbol;Acc:HGNC:4714]	1.53591e-06	1.61655
HDAC5	10014	histone deacetylase 5 [Source:HGNC Symbol;Acc:HGNC:14068]	1.17836e-34	1.61844
HES1	3280	hes family bHLH transcription factor 1 [Source:HGNC Symbol;Acc:HGNC:5192]	1.21012e-07	1.41143
HIF1AN	55662	hypoxia inducible factor 1 alpha subunit inhibitor [Source:HGNC Symbol;Acc:HGNC:17113]	0.00996276	1.11355
HIP1	3092	huntingtin interacting protein 1 [Source:HGNC Symbol;Acc:HGNC:4913]	1.22025e-10	1.27736
HIP1R	9026	huntingtin interacting protein 1 related [Source:HGNC Symbol;Acc:HGNC:18415]	7.05182e-05	1.22058
HIRIP3	8479	HIRA interacting protein 3 [Source:HGNC Symbol;Acc:HGNC:4917]	2.41055e-07	1.28128
HLA-DQB1	3119	major histocompatibility complex, class II, DQ beta 1 [Source:HGNC Symbol;Acc:HGNC:4944]	9.26143e-05	2.01214
HPSE2	60495	heparanase 2 (inactive) [Source:HGNC Symbol;Acc:HGNC:18374]	0.000118758	1.98819
HSD17B4	3295	hydroxysteroid 17-beta dehydrogenase 4 [Source:HGNC Symbol;Acc:HGNC:5213]	0.00108929	1.15978
HSPA1B	3304	heat shock protein family A (Hsp70) member 1B [Source:HGNC Symbol;Acc:HGNC:5233]	1.03111e-08	1.4733
IFI27	3429	interferon alpha inducible protein 27 [Source:HGNC Symbol;Acc:HGNC:5397]	0.000175555	1.68906
IL17RB	55540	interleukin 17 receptor B [Source:HGNC Symbol;Acc:HGNC:18015]	0.00276996	1.31722
INPPL1	3636	inositol polyphosphate phosphatase like 1 [Source:HGNC Symbol;Acc:HGNC:6080]	5.43033e-14	1.40504
INSIG1	3638	insulin induced gene 1 [Source:HGNC Symbol;Acc:HGNC:6083]	7.38684e-05	1.24522
INVS	27130	inversin [Source:HGNC Symbol;Acc:HGNC:17870]	8.41693e-05	1.30479
IPO8	10526	importin 8 [Source:HGNC Symbol;Acc:HGNC:9853]	0.00293608	1.15331
IRF2	3660	interferon regulatory factor 2 [Source:HGNC Symbol;Acc:HGNC:6117]	0.00337829	1.28646
IRF2BP2	359948	interferon regulatory factor 2 binding protein 2 [Source:HGNC Symbol;Acc:HGNC:21729]	1.3259e-13	1.40355
IRF7	3665	interferon regulatory factor 7 [Source:HGNC Symbol;Acc:HGNC:6122]	0.0067988	1.34344
ITGA2	3673	integrin subunit alpha 2 [Source:HGNC Symbol;Acc:HGNC:6137]	8.11203e-23	1.67321
JAM2	58494	junctional adhesion molecule 2 [Source:HGNC Symbol;Acc:HGNC:14686]	4.87293e-11	1.4678
JRKL	8690	JRK like [Source:HGNC Symbol;Acc:HGNC:6200]	9.6662e-06	1.37678
KCNJ10	3766	potassium voltage-gated channel subfamily J member 10 [Source:HGNC Symbol;Acc:HGNC:6256]	1.31496e-72	3.4927
KCNN2	3781	potassium calcium-activated channel subfamily N member 2 [Source:HGNC Symbol;Acc:HGNC:6291]	1.12322e-07	2.45436
KCNN3	3782	potassium calcium-activated channel subfamily N member 3 [Source:HGNC Symbol;Acc:HGNC:6292]	3.28149e-06	1.42518
KIAA0355	9710	KIAA0355 [Source:HGNC Symbol;Acc:HGNC:29016]	9.55107e-07	1.26748
KIAA0556	23247	KIAA0556 [Source:HGNC Symbol;Acc:HGNC:29068]	0.000669239	1.22552
KIF1B	23095	kinesin family member 1B [Source:HGNC Symbol;Acc:HGNC:16636]	0.00049451	1.15679
LIMD1	8994	LIM domains containing 1 [Source:HGNC Symbol;Acc:HGNC:6612]	0.000215549	1.1997
LLGL1	3996	LLGL1, scribble cell polarity complex component [Source:HGNC Symbol;Acc:HGNC:6628]	2.61366e-09	1.27737
LOXL3	84695	lysyl oxidase like 3 [Source:HGNC Symbol;Acc:HGNC:13869]	0.00897454	1.1791
LSM2	57819	LSM2 homolog, U6 small nuclear RNA and mRNA degradation associated [Source:HGNC Symbol;Acc:HGNC:13940]	0.00864996	1.17674
LUC7L	55692	LUC7 like [Source:HGNC Symbol;Acc:HGNC:6723]	2.10958e-22	1.50951
MAFK	7975	MAF bZIP transcription factor K [Source:HGNC Symbol;Acc:HGNC:6782]	0.00665201	1.26675
MANBA	4126	mannosidase beta [Source:HGNC Symbol;Acc:HGNC:6831]	0.00121581	1.24728
MAP3K4	4216	mitogen-activated protein kinase kinase kinase 4 [Source:HGNC Symbol;Acc:HGNC:6856]	0.00347244	1.16342
MAP3K7	6885	mitogen-activated protein kinase kinase kinase 7 [Source:HGNC Symbol;Acc:HGNC:6859]	0.00672354	1.13032
MAP7	9053	microtubule associated protein 7 [Source:HGNC Symbol;Acc:HGNC:6869]	0.000824578	1.42829
MBD6	114785	methyl-CpG binding domain protein 6 [Source:HGNC Symbol;Acc:HGNC:20445]	4.6155e-19	1.589
MDM1	56890	Mdm1 nuclear protein [Source:HGNC Symbol;Acc:HGNC:29917]	9.88455e-06	1.30754
MFAP1	4236	microfibril associated protein 1 [Source:HGNC Symbol;Acc:HGNC:7032]	1.22073e-05	1.22134
MIDN	90007	midnolin [Source:HGNC Symbol;Acc:HGNC:16298]	1.20087e-10	1.33122
MKLN1	4289	muskelin 1 [Source:HGNC Symbol;Acc:HGNC:7109]	0.000356543	1.16873
MKNK2	2872	MAP kinase interacting serine/threonine kinase 2 [Source:HGNC Symbol;Acc:HGNC:7111]	0.000102068	1.23255
MPDZ	8777	multiple PDZ domain crumbs cell polarity complex component [Source:HGNC Symbol;Acc:HGNC:7208]	9.89189e-13	1.34515
MRVI1	10335	murine retrovirus integration site 1 homolog [Source:HGNC Symbol;Acc:HGNC:7237]	2.84897e-05	1.61715
MST1	4485	macrophage stimulating 1 [Source:HGNC Symbol;Acc:HGNC:7380]	3.37016e-06	1.58388
MTM1	4534	myotubularin 1 [Source:HGNC Symbol;Acc:HGNC:7448]	1.33358e-19	1.71436
MUM1	84939	melanoma associated antigen (mutated) 1 [Source:HGNC Symbol;Acc:HGNC:29641]	3.13823e-12	1.34891
MUS81	80198	MUS81 structure-specific endonuclease subunit [Source:HGNC Symbol;Acc:HGNC:29814]	2.06811e-05	1.27553
MUT	4594	methylmalonyl-CoA mutase [Source:HGNC Symbol;Acc:HGNC:7526]	0.000888946	1.18745
MUTYH	4595	mutY DNA glycosylase [Source:HGNC Symbol;Acc:HGNC:7527]	2.64358e-10	1.48987
N4BP1	9683	NEDD4 binding protein 1 [Source:HGNC Symbol;Acc:HGNC:29850]	0.00112857	1.17969
NCOA3	8202	nuclear receptor coactivator 3 [Source:HGNC Symbol;Acc:HGNC:7670]	0.0018546	1.17204
NCOA6	23054	nuclear receptor coactivator 6 [Source:HGNC Symbol;Acc:HGNC:15936]	0.000115133	1.18261
NCOR1	9611	nuclear receptor corepressor 1 [Source:HGNC Symbol;Acc:HGNC:7672]	0.000123635	1.15743
NEK1	4750	NIMA related kinase 1 [Source:HGNC Symbol;Acc:HGNC:7744]	2.8386e-06	1.31763
NEK4	6787	NIMA related kinase 4 [Source:HGNC Symbol;Acc:HGNC:11399]	3.99592e-05	1.21317
NEK7	140609	NIMA related kinase 7 [Source:HGNC Symbol;Acc:HGNC:13386]	5.78595e-05	1.31396
NFATC3	4775	nuclear factor of activated T-cells 3 [Source:HGNC Symbol;Acc:HGNC:7777]	8.77943e-05	1.21367
NFATC4	4776	nuclear factor of activated T-cells 4 [Source:HGNC Symbol;Acc:HGNC:7778]	0.00485124	1.19472
NFIA	4774	nuclear factor I A [Source:HGNC Symbol;Acc:HGNC:7784]	9.70272e-08	1.48838
NFYA	4800	nuclear transcription factor Y subunit alpha [Source:HGNC Symbol;Acc:HGNC:7804]	3.38442e-15	1.42089
NHLH2	4808	nescient helix-loop-helix 2 [Source:HGNC Symbol;Acc:HGNC:7818]	1.99145e-24	2.2787
NIT1	4817	nitrilase 1 [Source:HGNC Symbol;Acc:HGNC:7828]	7.86053e-07	1.27857
NOL3	8996	nucleolar protein 3 [Source:HGNC Symbol;Acc:HGNC:7869]	0.000682924	1.4028
NONO	4841	non-POU domain containing octamer binding [Source:HGNC Symbol;Acc:HGNC:7871]	1.02917e-06	1.19065
NPC1	4864	NPC intracellular cholesterol transporter 1 [Source:HGNC Symbol;Acc:HGNC:7897]	4.67793e-15	1.44046
NSD1	64324	nuclear receptor binding SET domain protein 1 [Source:HGNC Symbol;Acc:HGNC:14234]	2.22984e-23	1.45761
NUMA1	4926	nuclear mitotic apparatus protein 1 [Source:HGNC Symbol;Acc:HGNC:8059]	6.06006e-11	1.29342
NUP214	8021	nucleoporin 214 [Source:HGNC Symbol;Acc:HGNC:8064]	1.54106e-07	1.29701
ODF2	4957	outer dense fiber of sperm tails 2 [Source:HGNC Symbol;Acc:HGNC:8114]	2.13984e-05	1.21221
OLIG2	10215	oligodendrocyte transcription factor 2 [Source:HGNC Symbol;Acc:HGNC:9398]	1.16115e-30	2.14508
P4HA1	5033	prolyl 4-hydroxylase subunit alpha 1 [Source:HGNC Symbol;Acc:HGNC:8546]	6.04715e-48	2.29704
PAH	5053	phenylalanine hydroxylase [Source:HGNC Symbol;Acc:HGNC:8582]	9.56201e-08	1.62431
PCBP2	5094	poly(rC) binding protein 2 [Source:HGNC Symbol;Acc:HGNC:8648]	0.000468052	1.13473
PCCA	5095	propionyl-CoA carboxylase alpha subunit [Source:HGNC Symbol;Acc:HGNC:8653]	6.44616e-05	1.24039
PCF11	51585	PCF11 cleavage and polyadenylation factor subunit [Source:HGNC Symbol;Acc:HGNC:30097]	0.00135603	1.14861
PCK2	5106	phosphoenolpyruvate carboxykinase 2, mitochondrial [Source:HGNC Symbol;Acc:HGNC:8725]	0.000205844	1.34547
PDCD4	27250	programmed cell death 4 [Source:HGNC Symbol;Acc:HGNC:8763]	2.97725e-05	1.26195
PDCD7	10081	programmed cell death 7 [Source:HGNC Symbol;Acc:HGNC:8767]	4.53283e-08	1.33759
PDE4DIP	9659	phosphodiesterase 4D interacting protein [Source:HGNC Symbol;Acc:HGNC:15580]	2.67094e-08	1.3255
PER1	5187	period circadian regulator 1 [Source:HGNC Symbol;Acc:HGNC:8845]	4.5076e-10	1.40332
PFKFB4	5210	6-phosphofructo-2-kinase/fructose-2,6-biphosphatase 4 [Source:HGNC Symbol;Acc:HGNC:8875]	4.58875e-17	1.76265
PHC3	80012	polyhomeotic homolog 3 [Source:HGNC Symbol;Acc:HGNC:15682]	0.00924099	1.14065
PHF19	26147	PHD finger protein 19 [Source:HGNC Symbol;Acc:HGNC:24566]	0.00854783	1.17554
PHF3	23469	PHD finger protein 3 [Source:HGNC Symbol;Acc:HGNC:8921]	0.000128814	1.17632
PHYHIPL	84457	phytanoyl-CoA 2-hydroxylase interacting protein like [Source:HGNC Symbol;Acc:HGNC:29378]	2.39435e-07	1.29326
PIGM	93183	phosphatidylinositol glycan anchor biosynthesis class M [Source:HGNC Symbol;Acc:HGNC:18858]	1.80038e-20	1.67673
PIPOX	51268	pipecolic acid and sarcosine oxidase [Source:HGNC Symbol;Acc:HGNC:17804]	2.39533e-15	1.79807
PLAG1	5324	PLAG1 zinc finger [Source:HGNC Symbol;Acc:HGNC:9045]	0.000413675	1.26967
PLCB3	5331	phospholipase C beta 3 [Source:HGNC Symbol;Acc:HGNC:9056]	0.00130128	1.20845
PLCD1	5333	phospholipase C delta 1 [Source:HGNC Symbol;Acc:HGNC:9060]	0.00779565	1.2112
PLCE1	51196	phospholipase C epsilon 1 [Source:HGNC Symbol;Acc:HGNC:17175]	0.00164629	1.2462
PLXNB1	5364	plexin B1 [Source:HGNC Symbol;Acc:HGNC:9103]	0.00354496	1.1668
PLXNB3	5365	plexin B3 [Source:HGNC Symbol;Acc:HGNC:9105]	0.00027241	1.47722
POGZ	23126	pogo transposable element derived with ZNF domain [Source:HGNC Symbol;Acc:HGNC:18801]	1.86661e-11	1.30802
POLD3	10714	DNA polymerase delta 3, accessory subunit [Source:HGNC Symbol;Acc:HGNC:20932]	2.85727e-05	1.20665
PPOX	5498	protoporphyrinogen oxidase [Source:HGNC Symbol;Acc:HGNC:9280]	0.000304714	1.27754
PPP1R3E	90673	protein phosphatase 1 regulatory subunit 3E [Source:HGNC Symbol;Acc:HGNC:14943]	6.79827e-06	1.43347
PRDM15	63977	PR/SET domain 15 [Source:HGNC Symbol;Acc:HGNC:13999]	0.0007611	1.26835
PRDM16	63976	PR/SET domain 16 [Source:HGNC Symbol;Acc:HGNC:14000]	1.00264e-05	1.21852
PRDM2	7799	PR/SET domain 2 [Source:HGNC Symbol;Acc:HGNC:9347]	8.22225e-08	1.24994
PRELP	5549	proline and arginine rich end leucine rich repeat protein [Source:HGNC Symbol;Acc:HGNC:9357]	0.00373105	1.70345
PREX1	57580	phosphatidylinositol-3,4,5-trisphosphate dependent Rac exchange factor 1 [Source:HGNC Symbol;Acc:HGNC:32594]	9.5128e-05	1.23477
PRIMA1	145270	proline rich membrane anchor 1 [Source:HGNC Symbol;Acc:HGNC:18319]	0.000284765	1.70264
PRKD2	25865	protein kinase D2 [Source:HGNC Symbol;Acc:HGNC:17293]	0.000783218	1.2677
PSPH	5723	phosphoserine phosphatase [Source:HGNC Symbol;Acc:HGNC:9577]	1.87149e-10	1.44693
PTAR1	375743	protein prenyltransferase alpha subunit repeat containing 1 [Source:HGNC Symbol;Acc:HGNC:30449]	0.00227529	1.15732
PTK2	5747	protein tyrosine kinase 2 [Source:HGNC Symbol;Acc:HGNC:9611]	1.5266e-06	1.19109
PTPN13	5783	protein tyrosine phosphatase, non-receptor type 13 [Source:HGNC Symbol;Acc:HGNC:9646]	0.0026008	1.13247
PURA	5813	purine rich element binding protein A [Source:HGNC Symbol;Acc:HGNC:9701]	6.69608e-05	1.35039
PYCR2	29920	pyrroline-5-carboxylate reductase 2 [Source:HGNC Symbol;Acc:HGNC:30262]	4.90851e-05	1.2704
RAB23	51715	RAB23, member RAS oncogene family [Source:HGNC Symbol;Acc:HGNC:14263]	3.52841e-06	1.30075
RAD52	5893	RAD52 homolog, DNA repair protein [Source:HGNC Symbol;Acc:HGNC:9824]	0.00113072	1.27068
RARA	5914	retinoic acid receptor alpha [Source:HGNC Symbol;Acc:HGNC:9864]	1.03585e-24	1.70721
RASA1	5921	RAS p21 protein activator 1 [Source:HGNC Symbol;Acc:HGNC:9871]	0.000522768	1.16598
RASA3	22821	RAS p21 protein activator 3 [Source:HGNC Symbol;Acc:HGNC:20331]	0.00404349	1.1725
RASSF4	83937	Ras association domain family member 4 [Source:HGNC Symbol;Acc:HGNC:20793]	0.00836316	1.18706
RAVER1	125950	ribonucleoprotein, PTB binding 1 [Source:HGNC Symbol;Acc:HGNC:30296]	0.00835648	1.15028
RB1	5925	RB transcriptional corepressor 1 [Source:HGNC Symbol;Acc:HGNC:9884]	2.05124e-08	1.26443
RBL2	5934	RB transcriptional corepressor like 2 [Source:HGNC Symbol;Acc:HGNC:9894]	1.72544e-05	1.20848
RBM10	8241	RNA binding motif protein 10 [Source:HGNC Symbol;Acc:HGNC:9896]	2.74488e-16	1.42422
RBM14	10432	RNA binding motif protein 14 [Source:HGNC Symbol;Acc:HGNC:14219]	7.16197e-19	1.58693
RBM15	64783	RNA binding motif protein 15 [Source:HGNC Symbol;Acc:HGNC:14959]	0.000485362	1.25513
RBM5	10181	RNA binding motif protein 5 [Source:HGNC Symbol;Acc:HGNC:9902]	3.8901e-13	1.29957
RBMS2	5939	RNA binding motif single stranded interacting protein 2 [Source:HGNC Symbol;Acc:HGNC:9909]	0.00165576	1.19401
RECQL5	9400	RecQ like helicase 5 [Source:HGNC Symbol;Acc:HGNC:9950]	4.93302e-07	1.44254
RFC5	5985	replication factor C subunit 5 [Source:HGNC Symbol;Acc:HGNC:9973]	0.00183888	1.17193
RFX2	5990	regulatory factor X2 [Source:HGNC Symbol;Acc:HGNC:9983]	5.12082e-05	1.31036
RFX3	5991	regulatory factor X3 [Source:HGNC Symbol;Acc:HGNC:9984]	1.11716e-11	1.39753
RFX4	5992	regulatory factor X4 [Source:HGNC Symbol;Acc:HGNC:9985]	0.000437079	1.26504
RGR	5995	retinal G protein coupled receptor [Source:HGNC Symbol;Acc:HGNC:9990]	1.28505e-08	2.08064
RNF20	56254	ring finger protein 20 [Source:HGNC Symbol;Acc:HGNC:10062]	0.00150802	1.15425
RPA1	6117	replication protein A1 [Source:HGNC Symbol;Acc:HGNC:10289]	6.01233e-07	1.20615
RPS6KA1	6195	ribosomal protein S6 kinase A1 [Source:HGNC Symbol;Acc:HGNC:10430]	0.00545889	1.17938
RRM1	6240	ribonucleotide reductase catalytic subunit M1 [Source:HGNC Symbol;Acc:HGNC:10451]	0.0013497	1.13953
RTKN	6242	rhotekin [Source:HGNC Symbol;Acc:HGNC:10466]	0.000274695	1.26654
RXRA	6256	retinoid X receptor alpha [Source:HGNC Symbol;Acc:HGNC:10477]	0.000196214	1.2043
RYR3	6263	ryanodine receptor 3 [Source:HGNC Symbol;Acc:HGNC:10485]	9.60459e-07	1.49722
SAFB	6294	scaffold attachment factor B [Source:HGNC Symbol;Acc:HGNC:10520]	2.65289e-14	1.36276
SALL1	6299	spalt like transcription factor 1 [Source:HGNC Symbol;Acc:HGNC:10524]	1.54722e-09	1.33114
SAP30	8819	Sin3A associated protein 30 [Source:HGNC Symbol;Acc:HGNC:10532]	0.00144629	1.21758
SATB1	6304	SATB homeobox 1 [Source:HGNC Symbol;Acc:HGNC:10541]	1.6303e-20	1.52864
SDCCAG8	10806	serologically defined colon cancer antigen 8 [Source:HGNC Symbol;Acc:HGNC:10671]	0.000720623	1.24382
SEC24C	9632	SEC24 homolog C, COPII coat complex component [Source:HGNC Symbol;Acc:HGNC:10705]	2.49705e-07	1.24208
SELENBP1	8991	selenium binding protein 1 [Source:HGNC Symbol;Acc:HGNC:10719]	0.00640957	1.21977
SESN2	83667	sestrin 2 [Source:HGNC Symbol;Acc:HGNC:20746]	4.40894e-05	1.27749
SHMT2	6472	serine hydroxymethyltransferase 2 [Source:HGNC Symbol;Acc:HGNC:10852]	8.82871e-15	1.4656
SHPRH	257218	SNF2 histone linker PHD RING helicase [Source:HGNC Symbol;Acc:HGNC:19336]	2.34963e-05	1.21813
SIPA1	6494	signal-induced proliferation-associated 1 [Source:HGNC Symbol;Acc:HGNC:10885]	0.00464648	1.31114
SIX5	147912	SIX homeobox 5 [Source:HGNC Symbol;Acc:HGNC:10891]	0.00025071	1.34351
SLC27A3	11000	solute carrier family 27 member 3 [Source:HGNC Symbol;Acc:HGNC:10997]	0.00329272	1.3699
SLC2A10	81031	solute carrier family 2 member 10 [Source:HGNC Symbol;Acc:HGNC:13444]	0.00147748	1.349
SLC38A3	10991	solute carrier family 38 member 3 [Source:HGNC Symbol;Acc:HGNC:18044]	0.00303436	1.39913
SLC41A1	254428	solute carrier family 41 member 1 [Source:HGNC Symbol;Acc:HGNC:19429]	4.90633e-05	1.24648
SLC5A3	6526	solute carrier family 5 member 3 [Source:HGNC Symbol;Acc:HGNC:11038]	0.00022414	1.19754
SMTN	6525	smoothelin [Source:HGNC Symbol;Acc:HGNC:11126]	0.000266234	1.32316
SORL1	6653	sortilin related receptor 1 [Source:HGNC Symbol;Acc:HGNC:11185]	2.94257e-11	1.53696
SOS1	6654	SOS Ras/Rac guanine nucleotide exchange factor 1 [Source:HGNC Symbol;Acc:HGNC:11187]	0.000174236	1.1818
SOX12	6666	SRY-box 12 [Source:HGNC Symbol;Acc:HGNC:11198]	1.63865e-06	1.21874
SOX13	9580	SRY-box 13 [Source:HGNC Symbol;Acc:HGNC:11192]	1.00062e-10	1.82156
SOX5	6660	SRY-box 5 [Source:HGNC Symbol;Acc:HGNC:11201]	3.1215e-12	1.37137
SOX8	30812	SRY-box 8 [Source:HGNC Symbol;Acc:HGNC:11203]	1.04515e-14	1.53565
SOX9	6662	SRY-box 9 [Source:HGNC Symbol;Acc:HGNC:11204]	3.08209e-24	1.47826
SP1	6667	Sp1 transcription factor [Source:HGNC Symbol;Acc:HGNC:11205]	1.46817e-05	1.18399
SPHK1	8877	sphingosine kinase 1 [Source:HGNC Symbol;Acc:HGNC:11240]	1.04987e-23	2.98053
SPON1	10418	spondin 1 [Source:HGNC Symbol;Acc:HGNC:11252]	1.69043e-32	2.76924
SPOP	8405	speckle type BTB/POZ protein [Source:HGNC Symbol;Acc:HGNC:11254]	0.00107186	1.17658
SPPL2A	84888	signal peptide peptidase like 2A [Source:HGNC Symbol;Acc:HGNC:30227]	0.000864805	1.18437
SPR	6697	sepiapterin reductase [Source:HGNC Symbol;Acc:HGNC:11257]	0.00906421	1.39298
SSRP1	6749	structure specific recognition protein 1 [Source:HGNC Symbol;Acc:HGNC:11327]	0.000781724	1.1512
ST18	9705	ST18, C2H2C-type zinc finger [Source:HGNC Symbol;Acc:HGNC:18695]	0.00099795	1.20992
ST5	6764	suppression of tumorigenicity 5 [Source:HGNC Symbol;Acc:HGNC:11350]	0.000369766	1.20934
STAT2	6773	signal transducer and activator of transcription 2 [Source:HGNC Symbol;Acc:HGNC:11363]	2.80456e-05	1.27315
STK38	11329	serine/threonine kinase 38 [Source:HGNC Symbol;Acc:HGNC:17847]	1.01068e-14	1.40666
STK4	6789	serine/threonine kinase 4 [Source:HGNC Symbol;Acc:HGNC:11408]	0.000248399	1.18012
STXBP4	252983	syntaxin binding protein 4 [Source:HGNC Symbol;Acc:HGNC:19694]	3.49462e-07	1.37141
SUFU	51684	SUFU negative regulator of hedgehog signaling [Source:HGNC Symbol;Acc:HGNC:16466]	4.97062e-09	1.31294
SVIL	6840	supervillin [Source:HGNC Symbol;Acc:HGNC:11480]	0.000374144	1.17136
SYNE1	23345	spectrin repeat containing nuclear envelope protein 1 [Source:HGNC Symbol;Acc:HGNC:17089]	1.30479e-07	1.27748
TAF1	6872	TATA-box binding protein associated factor 1 [Source:HGNC Symbol;Acc:HGNC:11535]	0.00870188	1.13428
TAF4	6874	TATA-box binding protein associated factor 4 [Source:HGNC Symbol;Acc:HGNC:11537]	0.000219473	1.25929
TBC1D1	23216	TBC1 domain family member 1 [Source:HGNC Symbol;Acc:HGNC:11578]	6.00859e-10	1.30791
TBC1D5	9779	TBC1 domain family member 5 [Source:HGNC Symbol;Acc:HGNC:19166]	2.71878e-18	1.43719
TCF12	6938	transcription factor 12 [Source:HGNC Symbol;Acc:HGNC:11623]	7.78571e-05	1.18984
TCFL5	10732	transcription factor like 5 [Source:HGNC Symbol;Acc:HGNC:11646]	0.00183767	1.2387
TEP1	7011	telomerase associated protein 1 [Source:HGNC Symbol;Acc:HGNC:11726]	7.9042e-16	1.64569
TIAF1	9220	TGFB1-induced anti-apoptotic factor 1 [Source:HGNC Symbol;Acc:HGNC:11803]	3.52267e-05	1.29966
TLE3	7090	transducin like enhancer of split 3 [Source:HGNC Symbol;Acc:HGNC:11839]	5.4936e-21	1.64529
TLR5	7100	toll like receptor 5 [Source:HGNC Symbol;Acc:HGNC:11851]	0.00442526	1.7087
TMPRSS5	80975	transmembrane protease, serine 5 [Source:HGNC Symbol;Acc:HGNC:14908]	1.67249e-10	1.7723
TNIP1	10318	TNFAIP3 interacting protein 1 [Source:HGNC Symbol;Acc:HGNC:16903]	1.57206e-14	1.56408
TOB1	10140	transducer of ERBB2, 1 [Source:HGNC Symbol;Acc:HGNC:11979]	4.6286e-06	1.35501
TOB2	10766	transducer of ERBB2, 2 [Source:HGNC Symbol;Acc:HGNC:11980]	4.02724e-23	1.64956
TP53INP1	94241	tumor protein p53 inducible nuclear protein 1 [Source:HGNC Symbol;Acc:HGNC:18022]	0.00358358	1.14098
TRA2A	29896	transformer 2 alpha homolog [Source:HGNC Symbol;Acc:HGNC:16645]	0.000273584	1.20713
TRAF1	7185	TNF receptor associated factor 1 [Source:HGNC Symbol;Acc:HGNC:12031]	1.03568e-11	2.08751
TRIM28	10155	tripartite motif containing 28 [Source:HGNC Symbol;Acc:HGNC:16384]	1.01397e-06	1.21608
TRIM4	89122	tripartite motif containing 4 [Source:HGNC Symbol;Acc:HGNC:16275]	8.03146e-23	2.20891
TRIM45	80263	tripartite motif containing 45 [Source:HGNC Symbol;Acc:HGNC:19018]	4.26727e-06	1.4102
TRIM56	81844	tripartite motif containing 56 [Source:HGNC Symbol;Acc:HGNC:19028]	6.21544e-05	1.31505
TRIP10	9322	thyroid hormone receptor interactor 10 [Source:HGNC Symbol;Acc:HGNC:12304]	0.000231619	1.28685
TTC14	151613	tetratricopeptide repeat domain 14 [Source:HGNC Symbol;Acc:HGNC:24697]	4.34954e-10	1.34116
TYK2	7297	tyrosine kinase 2 [Source:HGNC Symbol;Acc:HGNC:12440]	0.00123802	1.24592
UBE2H	7328	ubiquitin conjugating enzyme E2 H [Source:HGNC Symbol;Acc:HGNC:12484]	0.000150377	1.16911
UBE3B	89910	ubiquitin protein ligase E3B [Source:HGNC Symbol;Acc:HGNC:13478]	0.00674669	1.15128
UHRF1	29128	ubiquitin like with PHD and ring finger domains 1 [Source:HGNC Symbol;Acc:HGNC:12556]	0.000901199	1.20471
UHRF2	115426	ubiquitin like with PHD and ring finger domains 2 [Source:HGNC Symbol;Acc:HGNC:12557]	1.4997e-10	1.34494
UNC5B	219699	unc-5 netrin receptor B [Source:HGNC Symbol;Acc:HGNC:12568]	6.50952e-10	1.59392
USH1C	10083	USH1 protein network component harmonin [Source:HGNC Symbol;Acc:HGNC:12597]	5.70191e-05	2.08533
USP19	10869	ubiquitin specific peptidase 19 [Source:HGNC Symbol;Acc:HGNC:12617]	3.59895e-08	1.27977
USP21	27005	ubiquitin specific peptidase 21 [Source:HGNC Symbol;Acc:HGNC:12620]	7.53633e-11	1.42675
USP3	9960	ubiquitin specific peptidase 3 [Source:HGNC Symbol;Acc:HGNC:12626]	0.00629065	1.14104
USP37	57695	ubiquitin specific peptidase 37 [Source:HGNC Symbol;Acc:HGNC:20063]	0.000537644	1.21476
USP42	84132	ubiquitin specific peptidase 42 [Source:HGNC Symbol;Acc:HGNC:20068]	0.000563413	1.19927
USP54	159195	ubiquitin specific peptidase 54 [Source:HGNC Symbol;Acc:HGNC:23513]	0.000287168	1.17961
VANGL2	57216	VANGL planar cell polarity protein 2 [Source:HGNC Symbol;Acc:HGNC:15511]	6.30907e-08	1.21897
VCAM1	7412	vascular cell adhesion molecule 1 [Source:HGNC Symbol;Acc:HGNC:12663]	5.96696e-11	1.53844
WDFY3	23001	WD repeat and FYVE domain containing 3 [Source:HGNC Symbol;Acc:HGNC:20751]	8.99854e-10	1.28033
XPO1	7514	exportin 1 [Source:HGNC Symbol;Acc:HGNC:12825]	1.6471e-05	1.18122
YPEL2	388403	yippee like 2 [Source:HGNC Symbol;Acc:HGNC:18326]	3.75784e-09	1.53525
ZBTB10	65986	zinc finger and BTB domain containing 10 [Source:HGNC Symbol;Acc:HGNC:30953]	1.8082e-12	1.36853
ZBTB34	403341	zinc finger and BTB domain containing 34 [Source:HGNC Symbol;Acc:HGNC:31446]	0.000219252	1.22657
ZCCHC6	79670	zinc finger CCHC-type containing 6 [Source:HGNC Symbol;Acc:HGNC:25817]	3.42862e-06	1.27321
ZDHHC11	79844	zinc finger DHHC-type containing 11 [Source:HGNC Symbol;Acc:HGNC:19158]	7.1248e-05	1.45144
ZFP36L1	677	ZFP36 ring finger protein like 1 [Source:HGNC Symbol;Acc:HGNC:1107]	9.45863e-07	1.26667
ZFP36L2	678	ZFP36 ring finger protein like 2 [Source:HGNC Symbol;Acc:HGNC:1108]	0.00320319	1.25041
ZFP62	643836	ZFP62 zinc finger protein [Source:HGNC Symbol;Acc:HGNC:23241]	5.28331e-19	1.51419
ZFYVE16	9765	zinc finger FYVE-type containing 16 [Source:HGNC Symbol;Acc:HGNC:20756]	0.00954753	1.13898
ZHX1	11244	zinc fingers and homeoboxes 1 [Source:HGNC Symbol;Acc:HGNC:12871]	0.00650395	1.16271
ZNF160	90338	zinc finger protein 160 [Source:HGNC Symbol;Acc:HGNC:12948]	3.6638e-20	1.55137
ZNF177	7730	zinc finger protein 177 [Source:HGNC Symbol;Acc:HGNC:12966]	2.34177e-07	1.65207
ZNF211	10520	zinc finger protein 211 [Source:HGNC Symbol;Acc:HGNC:13003]	3.86005e-06	1.31706
ZNF217	7764	zinc finger protein 217 [Source:HGNC Symbol;Acc:HGNC:13009]	1.37154e-08	1.29505
ZNF24	7572	zinc finger protein 24 [Source:HGNC Symbol;Acc:HGNC:13032]	1.48881e-09	1.28274
ZNF274	10782	zinc finger protein 274 [Source:HGNC Symbol;Acc:HGNC:13068]	7.86175e-05	1.24029
ZNF281	23528	zinc finger protein 281 [Source:HGNC Symbol;Acc:HGNC:13075]	0.00973482	1.15029
ZNF292	23036	zinc finger protein 292 [Source:HGNC Symbol;Acc:HGNC:18410]	9.21266e-05	1.18379
ZNF319	57567	zinc finger protein 319 [Source:HGNC Symbol;Acc:HGNC:13644]	0.00212578	1.23842
ZNF395	55893	zinc finger protein 395 [Source:HGNC Symbol;Acc:HGNC:18737]	4.34955e-12	1.35026
ZNF397	84307	zinc finger protein 397 [Source:HGNC Symbol;Acc:HGNC:18818]	1.39077e-08	1.28842
ZNF404	342908	zinc finger protein 404 [Source:HGNC Symbol;Acc:HGNC:19417]	0.00415859	1.38978
ZNF514	84874	zinc finger protein 514 [Source:HGNC Symbol;Acc:HGNC:25894]	0.00226467	1.22382
ZNF599	148103	zinc finger protein 599 [Source:HGNC Symbol;Acc:HGNC:26408]	0.00698504	1.26228
ZNF618	114991	zinc finger protein 618 [Source:HGNC Symbol;Acc:HGNC:29416]	0.00156784	1.13797
ANGPTL2	23452	angiopoietin like 2 [Source:HGNC Symbol;Acc:HGNC:490]	0.00469878	1.27209
ARHGEF2	9181	Rho/Rac guanine nucleotide exchange factor 2 [Source:HGNC Symbol;Acc:HGNC:682]	2.51248e-07	1.22598
BVES	11149	blood vessel epicardial substance [Source:HGNC Symbol;Acc:HGNC:1152]	3.9407e-06	1.46012
CASZ1	54897	castor zinc finger 1 [Source:HGNC Symbol;Acc:HGNC:26002]	3.79729e-13	1.7023
CCNG2	901	cyclin G2 [Source:HGNC Symbol;Acc:HGNC:1593]	4.33901e-07	1.25022
CDC25B	994	cell division cycle 25B [Source:HGNC Symbol;Acc:HGNC:1726]	2.89187e-14	1.511
CDH11	1009	cadherin 11 [Source:HGNC Symbol;Acc:HGNC:1750]	1.38911e-25	1.75696
EFHD2	79180	EF-hand domain family member D2 [Source:HGNC Symbol;Acc:HGNC:28670]	0.000739695	1.21783
FABP3	2170	fatty acid binding protein 3 [Source:HGNC Symbol;Acc:HGNC:3557]	6.722e-06	1.45733
FBXO10	26267	F-box protein 10 [Source:HGNC Symbol;Acc:HGNC:13589]	8.93705e-06	1.28602
FRZB	2487	frizzled-related protein [Source:HGNC Symbol;Acc:HGNC:3959]	1.31375e-77	2.58517
FST	10468	follistatin [Source:HGNC Symbol;Acc:HGNC:3971]	2.36864e-12	3.20737
KANK2	25959	KN motif and ankyrin repeat domains 2 [Source:HGNC Symbol;Acc:HGNC:29300]	0.00418226	1.21212
KCNK15	60598	potassium two pore domain channel subfamily K member 15 [Source:HGNC Symbol;Acc:HGNC:13814]	0.00878951	1.36403
PDLIM3	27295	PDZ and LIM domain 3 [Source:HGNC Symbol;Acc:HGNC:20767]	2.02852e-06	1.32932
PYGM	5837	glycogen phosphorylase, muscle associated [Source:HGNC Symbol;Acc:HGNC:9726]	0.002103	1.7741
WWTR1	25937	WW domain containing transcription regulator 1 [Source:HGNC Symbol;Acc:HGNC:24042]	3.41061e-10	1.4971
ZNF106	64397	zinc finger protein 106 [Source:HGNC Symbol;Acc:HGNC:12886]	9.31922e-07	1.2108
ACSL5	51703	acyl-CoA synthetase long chain family member 5 [Source:HGNC Symbol;Acc:HGNC:16526]	4.11187e-07	2.38745
AKR1A1	10327	aldo-keto reductase family 1 member A1 [Source:HGNC Symbol;Acc:HGNC:380]	6.8778e-06	1.2227
ARHGEF25	115557	Rho guanine nucleotide exchange factor 25 [Source:HGNC Symbol;Acc:HGNC:30275]	1.63102e-05	1.31684
ARHGEF37	389337	Rho guanine nucleotide exchange factor 37 [Source:HGNC Symbol;Acc:HGNC:34430]	0.00808905	1.47107
ARMCX2	9823	armadillo repeat containing, X-linked 2 [Source:HGNC Symbol;Acc:HGNC:16869]	7.36255e-07	1.27316
ATAD2B	54454	ATPase family, AAA domain containing 2B [Source:HGNC Symbol;Acc:HGNC:29230]	5.54121e-11	1.37734
ATG4C	84938	autophagy related 4C cysteine peptidase [Source:HGNC Symbol;Acc:HGNC:16040]	2.30498e-05	1.34414
BLOC1S5	63915	biogenesis of lysosomal organelles complex 1 subunit 5 [Source:HGNC Symbol;Acc:HGNC:18561]	2.99583e-05	1.26336
C11orf95	65998	chromosome 11 open reading frame 95 [Source:HGNC Symbol;Acc:HGNC:28449]	0.00031855	1.1621
C2orf42	54980	chromosome 2 open reading frame 42 [Source:HGNC Symbol;Acc:HGNC:26056]	0.000294748	1.23457
C6orf62	81688	chromosome 6 open reading frame 62 [Source:HGNC Symbol;Acc:HGNC:20998]	8.98188e-07	1.21747
CBX8	57332	chromobox 8 [Source:HGNC Symbol;Acc:HGNC:15962]	1.46527e-05	1.29732
CCHCR1	54535	coiled-coil alpha-helical rod protein 1 [Source:HGNC Symbol;Acc:HGNC:13930]	8.71692e-06	1.36098
CDC45	8318	cell division cycle 45 [Source:HGNC Symbol;Acc:HGNC:1739]	0.000225978	1.25724
CDCA2	157313	cell division cycle associated 2 [Source:HGNC Symbol;Acc:HGNC:14623]	0.00291789	1.19552
CGGBP1	8545	CGG triplet repeat binding protein 1 [Source:HGNC Symbol;Acc:HGNC:1888]	0.000285949	1.16583
CHAF1A	10036	chromatin assembly factor 1 subunit A [Source:HGNC Symbol;Acc:HGNC:1910]	6.86416e-05	1.21884
CHP1	11261	calcineurin like EF-hand protein 1 [Source:HGNC Symbol;Acc:HGNC:17433]	0.00509477	1.14523
CHTF18	63922	chromosome transmission fidelity factor 18 [Source:HGNC Symbol;Acc:HGNC:18435]	2.45541e-06	1.40188
CLCN3	1182	chloride voltage-gated channel 3 [Source:HGNC Symbol;Acc:HGNC:2021]	8.10948e-05	1.18387
CLIP3	25999	CAP-Gly domain containing linker protein 3 [Source:HGNC Symbol;Acc:HGNC:24314]	3.0197e-06	1.20302
CNKSR3	154043	CNKSR family member 3 [Source:HGNC Symbol;Acc:HGNC:23034]	0.00910729	1.2425
COL2A1	1280	collagen type II alpha 1 chain [Source:HGNC Symbol;Acc:HGNC:2200]	5.67627e-16	1.46972
COPA	1314	coatomer protein complex subunit alpha [Source:HGNC Symbol;Acc:HGNC:2230]	0.00428533	1.11831
CORO1A	11151	coronin 1A [Source:HGNC Symbol;Acc:HGNC:2252]	8.75443e-05	1.24506
CXXC4	80319	CXXC finger protein 4 [Source:HGNC Symbol;Acc:HGNC:24593]	2.01527e-65	2.05215
DCAF5	8816	DDB1 and CUL4 associated factor 5 [Source:HGNC Symbol;Acc:HGNC:20224]	0.0020122	1.13699
DDX52	11056	DExD-box helicase 52 [Source:HGNC Symbol;Acc:HGNC:20038]	0.00412288	1.16601
EIF4A2	1974	eukaryotic translation initiation factor 4A2 [Source:HGNC Symbol;Acc:HGNC:3284]	4.98697e-17	1.3733
ERI2	112479	ERI1 exoribonuclease family member 2 [Source:HGNC Symbol;Acc:HGNC:30541]	0.000991654	1.20851
EXD2	55218	exonuclease 3'-5' domain containing 2 [Source:HGNC Symbol;Acc:HGNC:20217]	0.0049148	1.15685
FAM126A	84668	family with sequence similarity 126 member A [Source:HGNC Symbol;Acc:HGNC:24587]	3.9407e-06	1.24043
FAM219B	57184	family with sequence similarity 219 member B [Source:HGNC Symbol;Acc:HGNC:24695]	9.58615e-05	1.18031
GAPDH	2597	glyceraldehyde-3-phosphate dehydrogenase [Source:HGNC Symbol;Acc:HGNC:4141]	0.000364341	1.15682
GLE1	2733	GLE1, RNA export mediator [Source:HGNC Symbol;Acc:HGNC:4315]	9.51456e-06	1.2692
GMPPB	29925	GDP-mannose pyrophosphorylase B [Source:HGNC Symbol;Acc:HGNC:22932]	0.0091314	1.15259
GPD2	2820	glycerol-3-phosphate dehydrogenase 2 [Source:HGNC Symbol;Acc:HGNC:4456]	0.000116473	1.22616
GPR85	54329	G protein-coupled receptor 85 [Source:HGNC Symbol;Acc:HGNC:4536]	0.000737519	1.26801
GPSM2	29899	G protein signaling modulator 2 [Source:HGNC Symbol;Acc:HGNC:29501]	0.00119044	1.16299
GSPT2	23708	G1 to S phase transition 2 [Source:HGNC Symbol;Acc:HGNC:4622]	4.35369e-06	1.27057
HOMEZ	57594	homeobox and leucine zipper encoding [Source:HGNC Symbol;Acc:HGNC:20164]	2.69521e-12	1.58327
IMPDH2	3615	inosine monophosphate dehydrogenase 2 [Source:HGNC Symbol;Acc:HGNC:6053]	0.0017466	1.16855
INCENP	3619	inner centromere protein [Source:HGNC Symbol;Acc:HGNC:6058]	2.02942e-09	1.34323
ISL1	3670	ISL LIM homeobox 1 [Source:HGNC Symbol;Acc:HGNC:6132]	0.00194072	1.33739
JAM3	83700	junctional adhesion molecule 3 [Source:HGNC Symbol;Acc:HGNC:15532]	0.00384519	1.15161
KAT2B	8850	lysine acetyltransferase 2B [Source:HGNC Symbol;Acc:HGNC:8638]	1.16342e-13	1.51723
KBTBD6	89890	kelch repeat and BTB domain containing 6 [Source:HGNC Symbol;Acc:HGNC:25340]	0.00718852	1.14836
KDM6B	23135	lysine demethylase 6B [Source:HGNC Symbol;Acc:HGNC:29012]	1.04399e-44	1.76166
KIAA0895L	653319	KIAA0895 like [Source:HGNC Symbol;Acc:HGNC:34408]	0.000248399	1.19198
KIAA1841	84542	KIAA1841 [Source:HGNC Symbol;Acc:HGNC:29387]	1.89168e-08	1.33488
KIF20A	10112	kinesin family member 20A [Source:HGNC Symbol;Acc:HGNC:9787]	6.77806e-11	1.38538
KIF4A	24137	kinesin family member 4A [Source:HGNC Symbol;Acc:HGNC:13339]	5.93101e-07	1.25642
KIF7	374654	kinesin family member 7 [Source:HGNC Symbol;Acc:HGNC:30497]	0.000252781	1.26213
KIFAP3	22920	kinesin associated protein 3 [Source:HGNC Symbol;Acc:HGNC:17060]	0.000411114	1.21212
KIFC1	3833	kinesin family member C1 [Source:HGNC Symbol;Acc:HGNC:6389]	9.67004e-07	1.26944
KLF8	11279	Kruppel like factor 8 [Source:HGNC Symbol;Acc:HGNC:6351]	1.78631e-08	1.57414
KLHL25	64410	kelch like family member 25 [Source:HGNC Symbol;Acc:HGNC:25732]	0.000224821	1.21309
L3MBTL3	84456	L3MBTL3, histone methyl-lysine binding protein [Source:HGNC Symbol;Acc:HGNC:23035]	1.84971e-05	1.30352
LCA5	167691	LCA5, lebercilin [Source:HGNC Symbol;Acc:HGNC:31923]	5.4327e-05	1.31464
LMAN2L	81562	lectin, mannose binding 2 like [Source:HGNC Symbol;Acc:HGNC:19263]	8.1185e-05	1.26847
LRP11	84918	LDL receptor related protein 11 [Source:HGNC Symbol;Acc:HGNC:16936]	2.78337e-06	1.27139
LUC7L3	51747	LUC7 like 3 pre-mRNA splicing factor [Source:HGNC Symbol;Acc:HGNC:24309]	4.08825e-08	1.25273
MAGED1	9500	MAGE family member D1 [Source:HGNC Symbol;Acc:HGNC:6813]	0.0087307	1.10798
MAPK8IP2	23542	mitogen-activated protein kinase 8 interacting protein 2 [Source:HGNC Symbol;Acc:HGNC:6883]	0.00269702	1.15907
METTL15	196074	methyltransferase like 15 [Source:HGNC Symbol;Acc:HGNC:26606]	0.00754184	1.25728
MORF4L2	9643	mortality factor 4 like 2 [Source:HGNC Symbol;Acc:HGNC:16849]	1.58728e-15	1.39915
MSI1	4440	musashi RNA binding protein 1 [Source:HGNC Symbol;Acc:HGNC:7330]	5.30298e-18	1.50242
MSRB2	22921	methionine sulfoxide reductase B2 [Source:HGNC Symbol;Acc:HGNC:17061]	0.000144976	1.26035
NACAD	23148	NAC alpha domain containing [Source:HGNC Symbol;Acc:HGNC:22196]	3.64591e-09	1.31259
NCAPH	23397	non-SMC condensin I complex subunit H [Source:HGNC Symbol;Acc:HGNC:1112]	0.000264739	1.20833
NCKAP5	344148	NCK associated protein 5 [Source:HGNC Symbol;Acc:HGNC:29847]	1.02427e-06	1.47316
NCKIPSD	51517	NCK interacting protein with SH3 domain [Source:HGNC Symbol;Acc:HGNC:15486]	1.02631e-05	1.32223
NDRG3	57446	NDRG family member 3 [Source:HGNC Symbol;Acc:HGNC:14462]	9.21394e-06	1.23409
NGLY1	55768	N-glycanase 1 [Source:HGNC Symbol;Acc:HGNC:17646]	1.24959e-08	1.3714
OPRL1	4987	opioid related nociceptin receptor 1 [Source:HGNC Symbol;Acc:HGNC:8155]	0.000146955	1.47231
OTUD7B	56957	OTU deubiquitinase 7B [Source:HGNC Symbol;Acc:HGNC:16683]	0.00597036	1.19052
PAK1	5058	p21 (RAC1) activated kinase 1 [Source:HGNC Symbol;Acc:HGNC:8590]	2.77397e-18	1.4574
PCDH11X	27328	protocadherin 11 X-linked [Source:HGNC Symbol;Acc:HGNC:8656]	1.97871e-15	1.92432
PCDHB11	56125	protocadherin beta 11 [Source:HGNC Symbol;Acc:HGNC:8682]	0.0360877	1.33409
PCDHB14	56122	protocadherin beta 14 [Source:HGNC Symbol;Acc:HGNC:8685]	0.0007611	1.30611
PCDHB16	57717	protocadherin beta 16 [Source:HGNC Symbol;Acc:HGNC:14546]	0.00127386	1.60762
PDK1	5163	pyruvate dehydrogenase kinase 1 [Source:HGNC Symbol;Acc:HGNC:8809]	2.87089e-77	2.88929
PFKL	5211	phosphofructokinase, liver type [Source:HGNC Symbol;Acc:HGNC:8876]	0.00048842	1.21019
PHF6	84295	PHD finger protein 6 [Source:HGNC Symbol;Acc:HGNC:18145]	4.54444e-07	1.22614
PRKAB2	5565	protein kinase AMP-activated non-catalytic subunit beta 2 [Source:HGNC Symbol;Acc:HGNC:9379]	0.000592348	1.20662
PRRG3	79057	proline rich and Gla domain 3 [Source:HGNC Symbol;Acc:HGNC:30798]	0.000424286	1.41757
PSMC3IP	29893	PSMC3 interacting protein [Source:HGNC Symbol;Acc:HGNC:17928]	6.16669e-06	1.35917
PTBP2	58155	polypyrimidine tract binding protein 2 [Source:HGNC Symbol;Acc:HGNC:17662]	0.00949184	1.12734
PTGS2	5743	prostaglandin-endoperoxide synthase 2 [Source:HGNC Symbol;Acc:HGNC:9605]	2.94558e-07	2.3024
PTPRH	5794	protein tyrosine phosphatase, receptor type H [Source:HGNC Symbol;Acc:HGNC:9672]	4.38192e-06	1.64023
QSOX2	169714	quiescin sulfhydryl oxidase 2 [Source:HGNC Symbol;Acc:HGNC:30249]	8.73541e-06	1.23714
RAB2B	84932	RAB2B, member RAS oncogene family [Source:HGNC Symbol;Acc:HGNC:20246]	0.00060007	1.18868
RABGAP1	2844	RAB GTPase activating protein 1 [Source:HGNC Symbol;Acc:HGNC:17155]	0.00479634	1.13267
RACGAP1	29127	Rac GTPase activating protein 1 [Source:HGNC Symbol;Acc:HGNC:9804]	3.88507e-08	1.27883
RBM27	54439	RNA binding motif protein 27 [Source:HGNC Symbol;Acc:HGNC:29243]	9.22052e-05	1.19974
RCAN3	11123	RCAN family member 3 [Source:HGNC Symbol;Acc:HGNC:3042]	0.00754948	1.20475
RHBDD1	84236	rhomboid domain containing 1 [Source:HGNC Symbol;Acc:HGNC:23081]	0.000709781	1.26497
RNASEL	6041	ribonuclease L [Source:HGNC Symbol;Acc:HGNC:10050]	0.000279194	1.71236
RNF168	165918	ring finger protein 168 [Source:HGNC Symbol;Acc:HGNC:26661]	4.40184e-09	1.38828
RPRM	56475	reprimo, TP53 dependent G2 arrest mediator homolog [Source:HGNC Symbol;Acc:HGNC:24201]	2.72042e-23	2.50061
SEC23B	10483	Sec23 homolog B, coat complex II component [Source:HGNC Symbol;Acc:HGNC:10702]	0.000654592	1.15622
SENP5	205564	SUMO1/sentrin specific peptidase 5 [Source:HGNC Symbol;Acc:HGNC:28407]	0.000463938	1.1961
SHCBP1	79801	SHC binding and spindle associated 1 [Source:HGNC Symbol;Acc:HGNC:29547]	9.94374e-05	1.33175
SLC16A3	9123	solute carrier family 16 member 3 [Source:HGNC Symbol;Acc:HGNC:10924]	5.92566e-25	4.03481
SLC30A5	64924	solute carrier family 30 member 5 [Source:HGNC Symbol;Acc:HGNC:19089]	0.00432618	1.16858
SLC35E4	339665	solute carrier family 35 member E4 [Source:HGNC Symbol;Acc:HGNC:17058]	0.000399882	1.29492
SLC6A15	55117	solute carrier family 6 member 15 [Source:HGNC Symbol;Acc:HGNC:13621]	9.52077e-30	1.95395
SMC4	10051	structural maintenance of chromosomes 4 [Source:HGNC Symbol;Acc:HGNC:14013]	1.75527e-10	1.29197
SMYD4	114826	SET and MYND domain containing 4 [Source:HGNC Symbol;Acc:HGNC:21067]	5.90353e-06	1.32857
SOX11	6664	SRY-box 11 [Source:HGNC Symbol;Acc:HGNC:11191]	1.51734e-18	1.43016
SPC24	147841	SPC24, NDC80 kinetochore complex component [Source:HGNC Symbol;Acc:HGNC:26913]	0.00163885	1.20575
STIL	6491	STIL, centriolar assembly protein [Source:HGNC Symbol;Acc:HGNC:10879]	2.65952e-05	1.27136
TAF5	6877	TATA-box binding protein associated factor 5 [Source:HGNC Symbol;Acc:HGNC:11539]	9.27953e-08	1.39597
TBCCD1	55171	TBCC domain containing 1 [Source:HGNC Symbol;Acc:HGNC:25546]	5.71119e-08	1.41834
TCF19	6941	transcription factor 19 [Source:HGNC Symbol;Acc:HGNC:11629]	0.000310522	1.26885
TET2	54790	tet methylcytosine dioxygenase 2 [Source:HGNC Symbol;Acc:HGNC:25941]	6.76666e-13	1.46526
THNSL1	79896	threonine synthase like 1 [Source:HGNC Symbol;Acc:HGNC:26160]	0.00276891	1.30805
THTPA	79178	thiamine triphosphatase [Source:HGNC Symbol;Acc:HGNC:18987]	0.0052373	1.16985
TJAP1	93643	tight junction associated protein 1 [Source:HGNC Symbol;Acc:HGNC:17949]	0.00116538	1.22097
TMEM169	92691	transmembrane protein 169 [Source:HGNC Symbol;Acc:HGNC:25130]	1.49953e-08	1.32322
TMEM42	131616	transmembrane protein 42 [Source:HGNC Symbol;Acc:HGNC:28444]	5.33335e-05	1.48174
TPX2	22974	TPX2, microtubule nucleation factor [Source:HGNC Symbol;Acc:HGNC:1249]	3.3054e-11	1.31047
TRIM26	7726	tripartite motif containing 26 [Source:HGNC Symbol;Acc:HGNC:12962]	8.81767e-07	1.28376
TTC9C	283237	tetratricopeptide repeat domain 9C [Source:HGNC Symbol;Acc:HGNC:28432]	0.000518159	1.2699
TTLL9	164395	tubulin tyrosine ligase like 9 [Source:HGNC Symbol;Acc:HGNC:16118]	0.00779565	1.37562
UBA1	7317	ubiquitin like modifier activating enzyme 1 [Source:HGNC Symbol;Acc:HGNC:12469]	3.1215e-12	1.25269
UBE2T	29089	ubiquitin conjugating enzyme E2 T [Source:HGNC Symbol;Acc:HGNC:25009]	2.14798e-10	1.33832
UBXN7	26043	UBX domain protein 7 [Source:HGNC Symbol;Acc:HGNC:29119]	2.50437e-05	1.19881
VASH1	22846	vasohibin 1 [Source:HGNC Symbol;Acc:HGNC:19964]	1.55042e-09	1.27137
VEZF1	7716	vascular endothelial zinc finger 1 [Source:HGNC Symbol;Acc:HGNC:12949]	4.61515e-06	1.19786
WDR27	253769	WD repeat domain 27 [Source:HGNC Symbol;Acc:HGNC:21248]	4.29929e-08	1.3596
WIZ	58525	widely interspaced zinc finger motifs [Source:HGNC Symbol;Acc:HGNC:30917]	0.00515335	1.15133
XRCC2	7516	X-ray repair cross complementing 2 [Source:HGNC Symbol;Acc:HGNC:12829]	6.66439e-26	1.59125
ZCCHC2	54877	zinc finger CCHC-type containing 2 [Source:HGNC Symbol;Acc:HGNC:22916]	0.000693271	1.27116
ZCCHC3	85364	zinc finger CCHC-type containing 3 [Source:HGNC Symbol;Acc:HGNC:16230]	0.000460163	1.17665
ZCCHC8	55596	zinc finger CCHC-type containing 8 [Source:HGNC Symbol;Acc:HGNC:25265]	4.76675e-08	1.35609
ZDHHC16	84287	zinc finger DHHC-type containing 16 [Source:HGNC Symbol;Acc:HGNC:20714]	0.00720479	1.18918
ZFAND6	54469	zinc finger AN1-type containing 6 [Source:HGNC Symbol;Acc:HGNC:30164]	0.00074882	1.17261
ZNF248	57209	zinc finger protein 248 [Source:HGNC Symbol;Acc:HGNC:13041]	2.65404e-05	1.3306
ZNF322	79692	zinc finger protein 322 [Source:HGNC Symbol;Acc:HGNC:23640]	2.28046e-06	1.31024
ZNF775	285971	zinc finger protein 775 [Source:HGNC Symbol;Acc:HGNC:28501]	0.00432333	1.25088
ZNF780A	284323	zinc finger protein 780A [Source:HGNC Symbol;Acc:HGNC:27603]	4.67822e-08	1.44874
ACIN1	22985	apoptotic chromatin condensation inducer 1 [Source:HGNC Symbol;Acc:HGNC:17066]	0.00815907	1.12893
AFF2	2334	AF4/FMR2 family member 2 [Source:HGNC Symbol;Acc:HGNC:3776]	6.50185e-42	1.74244
AHI1	54806	Abelson helper integration site 1 [Source:HGNC Symbol;Acc:HGNC:21575]	0.00452912	1.18762
APEH	327	acylaminoacyl-peptide hydrolase [Source:HGNC Symbol;Acc:HGNC:586]	0.00374206	1.15322
ARL10	285598	ADP ribosylation factor like GTPase 10 [Source:HGNC Symbol;Acc:HGNC:22042]	0.00962872	1.12644
BMPR2	659	bone morphogenetic protein receptor type 2 [Source:HGNC Symbol;Acc:HGNC:1078]	4.69128e-06	1.24296
C14orf132	56967	chromosome 14 open reading frame 132 [Source:HGNC Symbol;Acc:HGNC:20346]	1.71725e-11	1.28926
CDH10	1008	cadherin 10 [Source:HGNC Symbol;Acc:HGNC:1749]	9.45385e-07	1.40832
CDH12	1010	cadherin 12 [Source:HGNC Symbol;Acc:HGNC:1751]	1.32567e-12	2.16466
CLASP1	23332	cytoplasmic linker associated protein 1 [Source:HGNC Symbol;Acc:HGNC:17088]	0.0020973	1.1279
CREBL2	1389	cAMP responsive element binding protein like 2 [Source:HGNC Symbol;Acc:HGNC:2350]	0.00996352	1.1579
CTR9	9646	CTR9 homolog, Paf1/RNA polymerase II complex component [Source:HGNC Symbol;Acc:HGNC:16850]	0.000156215	1.17413
CUL7	9820	cullin 7 [Source:HGNC Symbol;Acc:HGNC:21024]	4.52809e-09	1.3181
DCAKD	79877	dephospho-CoA kinase domain containing [Source:HGNC Symbol;Acc:HGNC:26238]	0.0002706	1.22098
DLG3	1741	discs large MAGUK scaffold protein 3 [Source:HGNC Symbol;Acc:HGNC:2902]	0.000311252	1.17126
DLX2	1746	distal-less homeobox 2 [Source:HGNC Symbol;Acc:HGNC:2915]	2.16022e-08	1.31361
DMXL2	23312	Dmx like 2 [Source:HGNC Symbol;Acc:HGNC:2938]	0.00107514	1.14654
DYNC1H1	1778	dynein cytoplasmic 1 heavy chain 1 [Source:HGNC Symbol;Acc:HGNC:2961]	0.00148337	1.12511
EIF4G3	8672	eukaryotic translation initiation factor 4 gamma 3 [Source:HGNC Symbol;Acc:HGNC:3298]	0.000158406	1.14984
FNDC3A	22862	fibronectin type III domain containing 3A [Source:HGNC Symbol;Acc:HGNC:20296]	0.000131305	1.16781
FTO	79068	FTO, alpha-ketoglutarate dependent dioxygenase [Source:HGNC Symbol;Acc:HGNC:24678]	0.00048286	1.19116
GAPVD1	26130	GTPase activating protein and VPS9 domains 1 [Source:HGNC Symbol;Acc:HGNC:23375]	1.32355e-07	1.28951
GBF1	8729	golgi brefeldin A resistant guanine nucleotide exchange factor 1 [Source:HGNC Symbol;Acc:HGNC:4181]	1.00119e-05	1.20466
GDA	9615	guanine deaminase [Source:HGNC Symbol;Acc:HGNC:4212]	0.00652664	1.66529
GPBP1L1	60313	GC-rich promoter binding protein 1 like 1 [Source:HGNC Symbol;Acc:HGNC:28843]	0.000463509	1.17584
GPC2	221914	glypican 2 [Source:HGNC Symbol;Acc:HGNC:4450]	2.96932e-05	1.18108
GPR162	27239	G protein-coupled receptor 162 [Source:HGNC Symbol;Acc:HGNC:16693]	0.000792371	1.20409
HCN3	57657	hyperpolarization activated cyclic nucleotide gated potassium channel 3 [Source:HGNC Symbol;Acc:HGNC:19183]	4.5599e-08	1.38473
HEATR5B	54497	HEAT repeat containing 5B [Source:HGNC Symbol;Acc:HGNC:29273]	0.00382207	1.14926
HJURP	55355	Holliday junction recognition protein [Source:HGNC Symbol;Acc:HGNC:25444]	1.6235e-13	1.41961
IFT172	26160	intraflagellar transport 172 [Source:HGNC Symbol;Acc:HGNC:30391]	0.00275591	1.19109
INTU	27152	inturned planar cell polarity protein [Source:HGNC Symbol;Acc:HGNC:29239]	3.90397e-05	1.22868
KLHDC10	23008	kelch domain containing 10 [Source:HGNC Symbol;Acc:HGNC:22194]	0.000375775	1.21232
LRCH2	57631	leucine rich repeats and calponin homology domain containing 2 [Source:HGNC Symbol;Acc:HGNC:29292]	8.41693e-05	1.22542
LRP2BP	55805	LRP2 binding protein [Source:HGNC Symbol;Acc:HGNC:25434]	0.000120517	1.58635
LRRC9	341883	leucine rich repeat containing 9 [Source:HGNC Symbol;Acc:HGNC:19848]	4.54234e-08	1.81482
LYSMD4	145748	LysM domain containing 4 [Source:HGNC Symbol;Acc:HGNC:26571]	0.00213462	1.22139
LZTR1	8216	leucine zipper like transcription regulator 1 [Source:HGNC Symbol;Acc:HGNC:6742]	1.73819e-07	1.30461
MEX3A	92312	mex-3 RNA binding family member A [Source:HGNC Symbol;Acc:HGNC:33482]	0.000846932	1.13453
MGAT4C	25834	MGAT4 family member C [Source:HGNC Symbol;Acc:HGNC:30871]	4.28507e-09	1.68179
MYO7A	4647	myosin VIIA [Source:HGNC Symbol;Acc:HGNC:7606]	1.03766e-11	2.27116
MYT1	4661	myelin transcription factor 1 [Source:HGNC Symbol;Acc:HGNC:7622]	4.37403e-19	1.41654
NHS	4810	NHS actin remodeling regulator [Source:HGNC Symbol;Acc:HGNC:7820]	1.8764e-11	1.41309
[truncated: 37 more rows]

## Sheet: MSN30_HD
geneName	entrezID	description	padj	FC
MFAP4	4239	microfibril associated protein 4 [Source:HGNC Symbol;Acc:HGNC:7035]	1.17577e-11	-2.46618
IFITM1	8519	interferon induced transmembrane protein 1 [Source:HGNC Symbol;Acc:HGNC:5412]	3.67226e-05	-2.83824
SERPINF1	5176	serpin family F member 1 [Source:HGNC Symbol;Acc:HGNC:8824]	6.89101e-05	-1.52307
BST2	684	bone marrow stromal cell antigen 2 [Source:HGNC Symbol;Acc:HGNC:1119]	0.000958675	-2.29155
COL3A1	1281	collagen type III alpha 1 chain [Source:HGNC Symbol;Acc:HGNC:2201]	0.00431449	-2.28006
TBX15	6913	T-box 15 [Source:HGNC Symbol;Acc:HGNC:11594]	6.10245e-08	-4.43513
PARM1	25849	prostate androgen-regulated mucin-like protein 1 [Source:HGNC Symbol;Acc:HGNC:24536]	3.43194e-13	-3.67737
PPP1R1B	84152	protein phosphatase 1 regulatory inhibitor subunit 1B [Source:HGNC Symbol;Acc:HGNC:9287]	0.000690407	-1.76147
KLF10	7071	Kruppel like factor 10 [Source:HGNC Symbol;Acc:HGNC:11810]	0.00026824	-1.25627
EDA	1896	ectodysplasin A [Source:HGNC Symbol;Acc:HGNC:3157]	2.24508e-07	-1.85714
IGFBP4	3487	insulin like growth factor binding protein 4 [Source:HGNC Symbol;Acc:HGNC:5473]	6.51785e-06	-1.4762
SALL1	6299	spalt like transcription factor 1 [Source:HGNC Symbol;Acc:HGNC:10524]	3.64095e-09	-1.33604
COL16A1	1307	collagen type XVI alpha 1 chain [Source:HGNC Symbol;Acc:HGNC:2193]	0.0074672	-1.61945
F2RL2	2151	coagulation factor II thrombin receptor like 2 [Source:HGNC Symbol;Acc:HGNC:3539]	0.00131139	-2.48829
EPB41L3	23136	erythrocyte membrane protein band 4.1 like 3 [Source:HGNC Symbol;Acc:HGNC:3380]	3.73048e-07	-1.3105
COL6A2	1292	collagen type VI alpha 2 chain [Source:HGNC Symbol;Acc:HGNC:2212]	0.00643019	-1.24733
OAF	220323	out at first homolog [Source:HGNC Symbol;Acc:HGNC:28752]	0.00475148	-1.50246
S100A11	6282	S100 calcium binding protein A11 [Source:HGNC Symbol;Acc:HGNC:10488]	1.00005e-05	-2.16065
CSPG4	1464	chondroitin sulfate proteoglycan 4 [Source:HGNC Symbol;Acc:HGNC:2466]	0.00500651	-1.6776
MXRA5	25878	matrix remodeling associated 5 [Source:HGNC Symbol;Acc:HGNC:7539]	8.33541e-26	-2.80919
LGALS3	3958	galectin 3 [Source:HGNC Symbol;Acc:HGNC:6563]	1.12073e-14	-3.63356
CDH6	1004	cadherin 6 [Source:HGNC Symbol;Acc:HGNC:1765]	1.60893e-06	-1.41858
HLA-E	3133	major histocompatibility complex, class I, E [Source:HGNC Symbol;Acc:HGNC:4962]	5.46061e-10	-1.76916
TMEM92	162461	transmembrane protein 92 [Source:HGNC Symbol;Acc:HGNC:26579]	0.00862097	-2.22872
TNFRSF19	55504	TNF receptor superfamily member 19 [Source:HGNC Symbol;Acc:HGNC:11915]	4.42948e-42	-2.21494
ITGA11	22801	integrin subunit alpha 11 [Source:HGNC Symbol;Acc:HGNC:6136]	0.00989836	-1.88441
EMILIN1	11117	elastin microfibril interfacer 1 [Source:HGNC Symbol;Acc:HGNC:19880]	0.000145263	-1.64004
EMP3	2014	epithelial membrane protein 3 [Source:HGNC Symbol;Acc:HGNC:3335]	1.31495e-09	-2.01566
TGFB1	7040	transforming growth factor beta 1 [Source:HGNC Symbol;Acc:HGNC:11766]	6.47562e-06	-1.24876
DUOXA1	90527	dual oxidase maturation factor 1 [Source:HGNC Symbol;Acc:HGNC:26507]	1.74304e-08	-4.78272
PLTP	5360	phospholipid transfer protein [Source:HGNC Symbol;Acc:HGNC:9093]	0.000799487	-1.22859
SOX5	6660	SRY-box 5 [Source:HGNC Symbol;Acc:HGNC:11201]	7.50035e-27	-1.78123
ACTA2	59	actin, alpha 2, smooth muscle, aorta [Source:HGNC Symbol;Acc:HGNC:130]	5.18618e-05	-1.69639
MRC2	9902	mannose receptor C type 2 [Source:HGNC Symbol;Acc:HGNC:16875]	1.97094e-33	-1.76701
MYO7A	4647	myosin VIIA [Source:HGNC Symbol;Acc:HGNC:7606]	3.04855e-08	-2.53792
ID4	3400	inhibitor of DNA binding 4, HLH protein [Source:HGNC Symbol;Acc:HGNC:5363]	4.7883e-52	-2.10009
LTBP4	8425	latent transforming growth factor beta binding protein 4 [Source:HGNC Symbol;Acc:HGNC:6717]	1.34594e-06	-1.32964
LAPTM5	7805	lysosomal protein transmembrane 5 [Source:HGNC Symbol;Acc:HGNC:29612]	0.00336898	-2.16635
IGFBP7	3490	insulin like growth factor binding protein 7 [Source:HGNC Symbol;Acc:HGNC:5476]	5.80105e-06	-1.35598
IGDCC3	9543	immunoglobulin superfamily DCC subclass member 3 [Source:HGNC Symbol;Acc:HGNC:9700]	1.13626e-12	-1.44007
CFI	3426	complement factor I [Source:HGNC Symbol;Acc:HGNC:5394]	2.48438e-25	-4.16308
FKBP10	60681	FK506 binding protein 10 [Source:HGNC Symbol;Acc:HGNC:18169]	3.61825e-75	-2.5344
DUOX2	50506	dual oxidase 2 [Source:HGNC Symbol;Acc:HGNC:13273]	2.70983e-05	-2.77546
PSMD5	5711	proteasome 26S subunit, non-ATPase 5 [Source:HGNC Symbol;Acc:HGNC:9563]	6.93148e-06	-1.30175
LEF1	51176	lymphoid enhancer binding factor 1 [Source:HGNC Symbol;Acc:HGNC:6551]	1.63854e-21	-3.25796
PLXND1	23129	plexin D1 [Source:HGNC Symbol;Acc:HGNC:9107]	8.76524e-27	-2.18461
FDXR	2232	ferredoxin reductase [Source:HGNC Symbol;Acc:HGNC:3642]	2.73763e-05	-1.50715
LGALS3BP	3959	galectin 3 binding protein [Source:HGNC Symbol;Acc:HGNC:6564]	3.67901e-42	-2.07545
VCAM1	7412	vascular cell adhesion molecule 1 [Source:HGNC Symbol;Acc:HGNC:12663]	0.0015647	-1.26883
ARHGEF6	9459	Rac/Cdc42 guanine nucleotide exchange factor 6 [Source:HGNC Symbol;Acc:HGNC:685]	9.17782e-05	-1.3689
LCN9	392399	lipocalin 9 [Source:HGNC Symbol;Acc:HGNC:17442]	3.40037e-08	-1.88525
PAQR6	79957	progestin and adipoQ receptor family member 6 [Source:HGNC Symbol;Acc:HGNC:30132]	0.0013417	-1.31592
INTS6L	203522	integrator complex subunit 6 like [Source:HGNC Symbol;Acc:HGNC:27334]	1.19891e-06	-1.33807
COL6A1	1291	collagen type VI alpha 1 chain [Source:HGNC Symbol;Acc:HGNC:2211]	3.97313e-08	-1.33469
MAGEA4	4103	MAGE family member A4 [Source:HGNC Symbol;Acc:HGNC:6802]	4.4485e-05	-3.12254
VIM	7431	vimentin [Source:HGNC Symbol;Acc:HGNC:12692]	5.65604e-07	-1.29975
C1R	715	complement C1r [Source:HGNC Symbol;Acc:HGNC:1246]	4.42027e-10	-2.04784
HLA-B	3106	major histocompatibility complex, class I, B [Source:HGNC Symbol;Acc:HGNC:4932]	4.07004e-18	-1.82519
RSPO3	84870	R-spondin 3 [Source:HGNC Symbol;Acc:HGNC:20866]	2.76421e-08	-3.42186
PLAT	5327	plasminogen activator, tissue type [Source:HGNC Symbol;Acc:HGNC:9051]	7.06038e-08	-1.6416
CYBA	1535	cytochrome b-245 alpha chain [Source:HGNC Symbol;Acc:HGNC:2577]	0.00183392	-1.50893
EZR	7430	ezrin [Source:HGNC Symbol;Acc:HGNC:12691]	3.00182e-75	-3.32652
TP53I3	9540	tumor protein p53 inducible protein 3 [Source:HGNC Symbol;Acc:HGNC:19373]	0.00482204	-1.28136
CDKN2B	1030	cyclin dependent kinase inhibitor 2B [Source:HGNC Symbol;Acc:HGNC:1788]	1.57406e-08	-2.56458
TESC	54997	tescalcin [Source:HGNC Symbol;Acc:HGNC:26065]	1.45822e-08	-2.62671
TMEM131	23505	transmembrane protein 131 [Source:HGNC Symbol;Acc:HGNC:30366]	1.9105e-12	-1.4315
ABTB2	25841	ankyrin repeat and BTB domain containing 2 [Source:HGNC Symbol;Acc:HGNC:23842]	1.60903e-35	-2.09282
PCDHB15	56121	protocadherin beta 15 [Source:HGNC Symbol;Acc:HGNC:8686]	1.20498e-18	-1.92451
SHC1	6464	SHC adaptor protein 1 [Source:HGNC Symbol;Acc:HGNC:10840]	0.00537244	-1.19178
CILP	8483	cartilage intermediate layer protein [Source:HGNC Symbol;Acc:HGNC:1980]	3.02874e-12	-3.25626
SERPINE2	5270	serpin family E member 2 [Source:HGNC Symbol;Acc:HGNC:8951]	9.4336e-08	-1.35425
FSCN1	6624	fascin actin-bundling protein 1 [Source:HGNC Symbol;Acc:HGNC:11148]	5.39272e-05	-1.25169
ECM1	1893	extracellular matrix protein 1 [Source:HGNC Symbol;Acc:HGNC:3153]	2.67331e-05	-1.79323
APH1B	83464	aph-1 homolog B, gamma-secretase subunit [Source:HGNC Symbol;Acc:HGNC:24080]	1.90484e-06	-1.37008
LMO4	8543	LIM domain only 4 [Source:HGNC Symbol;Acc:HGNC:6644]	5.95531e-28	-1.79931
LRRFIP2	9209	LRR binding FLII interacting protein 2 [Source:HGNC Symbol;Acc:HGNC:6703]	3.40446e-05	-1.26842
RHBDL1	9028	rhomboid like 1 [Source:HGNC Symbol;Acc:HGNC:10007]	0.000385079	-1.85937
PALMD	54873	palmdelphin [Source:HGNC Symbol;Acc:HGNC:15846]	2.83897e-06	-1.75792
ADGRA2	25960	adhesion G protein-coupled receptor A2 [Source:HGNC Symbol;Acc:HGNC:17849]	6.61546e-05	-1.34583
IGDCC4	57722	immunoglobulin superfamily DCC subclass member 4 [Source:HGNC Symbol;Acc:HGNC:13770]	1.37797e-06	-1.36096
MXRA8	54587	matrix remodeling associated 8 [Source:HGNC Symbol;Acc:HGNC:7542]	0.000598889	-1.34215
SCG2	7857	secretogranin II [Source:HGNC Symbol;Acc:HGNC:10575]	6.02355e-16	-1.56166
DUOX1	53905	dual oxidase 1 [Source:HGNC Symbol;Acc:HGNC:3062]	3.87588e-11	-1.73094
ENO3	2027	enolase 3 [Source:HGNC Symbol;Acc:HGNC:3354]	0.00376891	-1.17609
TNFRSF10D	8793	TNF receptor superfamily member 10d [Source:HGNC Symbol;Acc:HGNC:11907]	9.21272e-66	-4.581
CC2D2A	57545	coiled-coil and C2 domain containing 2A [Source:HGNC Symbol;Acc:HGNC:29253]	0.000285037	-1.35095
MYRF	745	myelin regulatory factor [Source:HGNC Symbol;Acc:HGNC:1181]	0.00327023	-1.39631
C1orf54	79630	chromosome 1 open reading frame 54 [Source:HGNC Symbol;Acc:HGNC:26258]	7.44146e-11	-1.48616
TIMP1	7076	TIMP metallopeptidase inhibitor 1 [Source:HGNC Symbol;Acc:HGNC:11820]	9.72002e-17	-2.12214
YBX3	8531	Y-box binding protein 3 [Source:HGNC Symbol;Acc:HGNC:2428]	3.73245e-32	-2.85595
ZNF641	121274	zinc finger protein 641 [Source:HGNC Symbol;Acc:HGNC:31834]	0.00974158	-1.14282
EHBP1L1	254102	EH domain binding protein 1 like 1 [Source:HGNC Symbol;Acc:HGNC:30682]	1.40544e-11	-1.86439
KIF18A	81930	kinesin family member 18A [Source:HGNC Symbol;Acc:HGNC:29441]	1.43033e-07	-1.50796
KRT8	3856	keratin 8 [Source:HGNC Symbol;Acc:HGNC:6446]	1.1847e-11	-1.90909
LHX2	9355	LIM homeobox 2 [Source:HGNC Symbol;Acc:HGNC:6594]	4.29837e-80	-2.77082
SEL1L3	23231	SEL1L family member 3 [Source:HGNC Symbol;Acc:HGNC:29108]	4.20098e-34	-1.90928
BTG2	7832	BTG anti-proliferation factor 2 [Source:HGNC Symbol;Acc:HGNC:1131]	0.00511228	-1.17571
PTPN6	5777	protein tyrosine phosphatase, non-receptor type 6 [Source:HGNC Symbol;Acc:HGNC:9658]	0.00376281	-2.14353
LRG1	116844	leucine rich alpha-2-glycoprotein 1 [Source:HGNC Symbol;Acc:HGNC:29480]	5.54978e-07	-3.95242
SOX6	55553	SRY-box 6 [Source:HGNC Symbol;Acc:HGNC:16421]	0.000986941	-1.28398
ANGPTL2	23452	angiopoietin like 2 [Source:HGNC Symbol;Acc:HGNC:490]	6.31646e-11	-1.85815
CLMN	79789	calmin [Source:HGNC Symbol;Acc:HGNC:19972]	0.000351995	-1.57948
IQSEC3	440073	IQ motif and Sec7 domain 3 [Source:HGNC Symbol;Acc:HGNC:29193]	1.40474e-06	-1.29031
RHOC	389	ras homolog family member C [Source:HGNC Symbol;Acc:HGNC:669]	0.00150499	-1.21168
CD81	975	CD81 molecule [Source:HGNC Symbol;Acc:HGNC:1701]	2.95977e-11	-1.33736
MVP	9961	major vault protein [Source:HGNC Symbol;Acc:HGNC:7531]	0.000134888	-1.46461
CD44	960	CD44 molecule (Indian blood group) [Source:HGNC Symbol;Acc:HGNC:1681]	5.83738e-05	-2.86468
IL13RA1	3597	interleukin 13 receptor subunit alpha 1 [Source:HGNC Symbol;Acc:HGNC:5974]	0.00794385	-1.374
PHYKPL	85007	5-phosphohydroxy-L-lysine phospho-lyase [Source:HGNC Symbol;Acc:HGNC:28249]	1.72653e-20	-1.63073
APOE	348	apolipoprotein E [Source:HGNC Symbol;Acc:HGNC:613]	2.72971e-17	-3.21687
CD63	967	CD63 molecule [Source:HGNC Symbol;Acc:HGNC:1692]	1.22938e-05	-1.23467
TOP1MT	116447	DNA topoisomerase I mitochondrial [Source:HGNC Symbol;Acc:HGNC:29787]	1.14307e-08	-1.61126
HLA-C	3107	major histocompatibility complex, class I, C [Source:HGNC Symbol;Acc:HGNC:4933]	0.000477693	-1.3072
FZD2	2535	frizzled class receptor 2 [Source:HGNC Symbol;Acc:HGNC:4040]	0.000311154	-1.25336
GNAI2	2771	G protein subunit alpha i2 [Source:HGNC Symbol;Acc:HGNC:4385]	2.21199e-05	-1.1895
CCDC88B	283234	coiled-coil domain containing 88B [Source:HGNC Symbol;Acc:HGNC:26757]	0.00355519	-1.7673
WFIKKN1	117166	WAP, follistatin/kazal, immunoglobulin, kunitz and netrin domain containing 1 [Source:HGNC Symbol;Acc:HGNC:30912]	3.34882e-10	-2.28373
DEF6	50619	DEF6, guanine nucleotide exchange factor [Source:HGNC Symbol;Acc:HGNC:2760]	0.00139597	-2.20831
CRIP2	1397	cysteine rich protein 2 [Source:HGNC Symbol;Acc:HGNC:2361]	0.00801998	-1.16965
KCND1	3750	potassium voltage-gated channel subfamily D member 1 [Source:HGNC Symbol;Acc:HGNC:6237]	6.05197e-10	-1.79721
NKAIN4	128414	sodium/potassium transporting ATPase interacting 4 [Source:HGNC Symbol;Acc:HGNC:16191]	9.78359e-14	-1.621
HSPA12B	116835	heat shock protein family A (Hsp70) member 12B [Source:HGNC Symbol;Acc:HGNC:16193]	8.28745e-09	-3.68494
GPX1	2876	glutathione peroxidase 1 [Source:HGNC Symbol;Acc:HGNC:4553]	0.000553662	-1.21612
NGFR	4804	nerve growth factor receptor [Source:HGNC Symbol;Acc:HGNC:7809]	8.95132e-06	-2.26977
PLCD4	84812	phospholipase C delta 4 [Source:HGNC Symbol;Acc:HGNC:9062]	6.01578e-28	-3.02928
LSAMP	4045	limbic system-associated membrane protein [Source:HGNC Symbol;Acc:HGNC:6705]	0.000204469	-1.21836
SPHK1	8877	sphingosine kinase 1 [Source:HGNC Symbol;Acc:HGNC:11240]	0.000126956	-1.83625
POMT1	10585	protein O-mannosyltransferase 1 [Source:HGNC Symbol;Acc:HGNC:9202]	2.07617e-18	-1.52007
LTBP2	4053	latent transforming growth factor beta binding protein 2 [Source:HGNC Symbol;Acc:HGNC:6715]	1.04985e-38	-3.48169
DDR1	780	discoidin domain receptor tyrosine kinase 1 [Source:HGNC Symbol;Acc:HGNC:2730]	3.15033e-10	-1.25851
MSI1	4440	musashi RNA binding protein 1 [Source:HGNC Symbol;Acc:HGNC:7330]	3.32699e-40	-1.8417
CAPG	822	capping actin protein, gelsolin like [Source:HGNC Symbol;Acc:HGNC:1474]	1.05535e-05	-1.97022
RIN1	9610	Ras and Rab interactor 1 [Source:HGNC Symbol;Acc:HGNC:18749]	0.00292005	-1.54717
INPP5D	3635	inositol polyphosphate-5-phosphatase D [Source:HGNC Symbol;Acc:HGNC:6079]	1.93813e-06	-2.22663
IRAK1	3654	interleukin 1 receptor associated kinase 1 [Source:HGNC Symbol;Acc:HGNC:6112]	1.08917e-28	-1.96968
KATNAL2	83473	katanin catalytic subunit A1 like 2 [Source:HGNC Symbol;Acc:HGNC:25387]	0.00336142	-1.48556
KDELR1	10945	KDEL endoplasmic reticulum protein retention receptor 1 [Source:HGNC Symbol;Acc:HGNC:6304]	1.53786e-07	-1.25671
BOC	91653	BOC cell adhesion associated, oncogene regulated [Source:HGNC Symbol;Acc:HGNC:17173]	1.68185e-05	-1.29297
ABAT	18	4-aminobutyrate aminotransferase [Source:HGNC Symbol;Acc:HGNC:23]	0.000277625	-1.16486
RBM20	282996	RNA binding motif protein 20 [Source:HGNC Symbol;Acc:HGNC:27424]	0.000243215	-2.32944
SLC35A2	7355	solute carrier family 35 member A2 [Source:HGNC Symbol;Acc:HGNC:11022]	5.1937e-16	-1.55563
NPC2	10577	NPC intracellular cholesterol transporter 2 [Source:HGNC Symbol;Acc:HGNC:14537]	6.50382e-10	-1.4358
TESK2	10420	testis-specific kinase 2 [Source:HGNC Symbol;Acc:HGNC:11732]	0.00481796	-1.59285
ITGA4	3676	integrin subunit alpha 4 [Source:HGNC Symbol;Acc:HGNC:6140]	0.00530662	-2.15713
DLK1	8788	delta like non-canonical Notch ligand 1 [Source:HGNC Symbol;Acc:HGNC:2907]	4.01693e-13	-1.64131
PRKCSH	5589	protein kinase C substrate 80K-H [Source:HGNC Symbol;Acc:HGNC:9411]	5.27922e-17	-1.41718
MC1R	4157	melanocortin 1 receptor [Source:HGNC Symbol;Acc:HGNC:6929]	1.88539e-25	-1.95709
TTC31	64427	tetratricopeptide repeat domain 31 [Source:HGNC Symbol;Acc:HGNC:25759]	0.00767369	-1.2079
CTSZ	1522	cathepsin Z [Source:HGNC Symbol;Acc:HGNC:2547]	1.15216e-07	-2.12368
CA12	771	carbonic anhydrase 12 [Source:HGNC Symbol;Acc:HGNC:1371]	1.59532e-14	-1.59405
CALHM2	51063	calcium homeostasis modulator family member 2 [Source:HGNC Symbol;Acc:HGNC:23493]	1.00028e-21	-3.01741
ITGA9	3680	integrin subunit alpha 9 [Source:HGNC Symbol;Acc:HGNC:6145]	5.22705e-06	-1.9267
GSN	2934	gelsolin [Source:HGNC Symbol;Acc:HGNC:4620]	0.00386709	-1.29804
TSPAN18	90139	tetraspanin 18 [Source:HGNC Symbol;Acc:HGNC:20660]	4.1299e-19	-1.64662
TRPV2	51393	transient receptor potential cation channel subfamily V member 2 [Source:HGNC Symbol;Acc:HGNC:18082]	0.000341461	-2.39926
RIPOR3	140876	RIPOR family member 3 [Source:HGNC Symbol;Acc:HGNC:16168]	0.00275312	-2.2609
OXA1L	5018	OXA1L, mitochondrial inner membrane protein [Source:HGNC Symbol;Acc:HGNC:8526]	0.000471525	-1.18085
SELENOM	140606	selenoprotein M [Source:HGNC Symbol;Acc:HGNC:30397]	0.00763414	-1.32052
SDC4	6385	syndecan 4 [Source:HGNC Symbol;Acc:HGNC:10661]	2.12004e-07	-1.89485
IFI30	10437	IFI30, lysosomal thiol reductase [Source:HGNC Symbol;Acc:HGNC:5398]	0.00118437	-1.94843
IGLON5	402665	IgLON family member 5 [Source:HGNC Symbol;Acc:HGNC:34550]	1.97025e-14	-1.42181
PRPH	5630	peripherin [Source:HGNC Symbol;Acc:HGNC:9461]	9.77857e-10	-2.46956
ANK1	286	ankyrin 1 [Source:HGNC Symbol;Acc:HGNC:492]	1.40224e-09	-1.65378
PLA2R1	22925	phospholipase A2 receptor 1 [Source:HGNC Symbol;Acc:HGNC:9042]	0.000134945	-2.34476
ADGRE5	976	adhesion G protein-coupled receptor E5 [Source:HGNC Symbol;Acc:HGNC:1711]	0.00696875	-2.00873
ZIC2	7546	Zic family member 2 [Source:HGNC Symbol;Acc:HGNC:12873]	2.02663e-18	-2.24549
SOX9	6662	SRY-box 9 [Source:HGNC Symbol;Acc:HGNC:11204]	6.75058e-06	-1.23618
ABRAXAS1	84142	abraxas 1, BRCA1 A complex subunit [Source:HGNC Symbol;Acc:HGNC:25829]	4.69314e-11	-1.49197
CDKN1A	1026	cyclin dependent kinase inhibitor 1A [Source:HGNC Symbol;Acc:HGNC:1784]	2.61208e-14	-2.62651
SOX11	6664	SRY-box 11 [Source:HGNC Symbol;Acc:HGNC:11191]	0.000281238	-1.17728
EPHB6	2051	EPH receptor B6 [Source:HGNC Symbol;Acc:HGNC:3396]	0.00143343	-1.27922
FARP1	10160	FERM, ARH/RhoGEF and pleckstrin domain protein 1 [Source:HGNC Symbol;Acc:HGNC:3591]	1.42874e-07	-1.23012
CRYZ	1429	crystallin zeta [Source:HGNC Symbol;Acc:HGNC:2419]	3.15637e-05	-1.404
NINJ1	4814	ninjurin 1 [Source:HGNC Symbol;Acc:HGNC:7824]	0.000714974	-1.34846
CHRNB4	1143	cholinergic receptor nicotinic beta 4 subunit [Source:HGNC Symbol;Acc:HGNC:1964]	7.78724e-05	-2.34756
KREMEN1	83999	kringle containing transmembrane protein 1 [Source:HGNC Symbol;Acc:HGNC:17550]	0.000297509	-1.28802
DOCK6	57572	dedicator of cytokinesis 6 [Source:HGNC Symbol;Acc:HGNC:19189]	1.7658e-06	-1.98197
PARP4	143	poly(ADP-ribose) polymerase family member 4 [Source:HGNC Symbol;Acc:HGNC:271]	0.00923382	-1.18932
TLE3	7090	transducin like enhancer of split 3 [Source:HGNC Symbol;Acc:HGNC:11839]	0.000226835	-1.28484
ABR	29	active BCR-related [Source:HGNC Symbol;Acc:HGNC:81]	1.42945e-06	-1.19141
TRPV4	59341	transient receptor potential cation channel subfamily V member 4 [Source:HGNC Symbol;Acc:HGNC:18083]	0.000102776	-3.02564
ELN	2006	elastin [Source:HGNC Symbol;Acc:HGNC:3327]	0.00365577	-1.27214
C15orf59	388135	chromosome 15 open reading frame 59 [Source:HGNC Symbol;Acc:HGNC:33753]	9.19375e-07	-1.30617
BMP1	649	bone morphogenetic protein 1 [Source:HGNC Symbol;Acc:HGNC:1067]	0.00285052	-1.30782
SERPING1	710	serpin family G member 1 [Source:HGNC Symbol;Acc:HGNC:1228]	1.16642e-07	-1.52264
SIGIRR	59307	single Ig and TIR domain containing [Source:HGNC Symbol;Acc:HGNC:30575]	0.000105503	-1.71625
SSFA2	6744	sperm specific antigen 2 [Source:HGNC Symbol;Acc:HGNC:11319]	6.65773e-06	-1.24806
KLHDC8B	200942	kelch domain containing 8B [Source:HGNC Symbol;Acc:HGNC:28557]	0.00812948	-1.18543
SSPO	23145	SCO-spondin [Source:HGNC Symbol;Acc:HGNC:21998]	2.31395e-22	-2.97532
B2M	567	beta-2-microglobulin [Source:HGNC Symbol;Acc:HGNC:914]	3.52568e-30	-2.08632
CRIP1	1396	cysteine rich protein 1 [Source:HGNC Symbol;Acc:HGNC:2360]	2.93918e-06	-2.98766
IGF2	3481	insulin like growth factor 2 [Source:HGNC Symbol;Acc:HGNC:5466]	1.34188e-05	-1.89545
EIF3F	8665	eukaryotic translation initiation factor 3 subunit F [Source:HGNC Symbol;Acc:HGNC:3275]	1.78168e-11	-1.32091
ERGIC1	57222	endoplasmic reticulum-golgi intermediate compartment 1 [Source:HGNC Symbol;Acc:HGNC:29205]	0.00196262	-1.15277
RAB13	5872	RAB13, member RAS oncogene family [Source:HGNC Symbol;Acc:HGNC:9762]	0.00135746	-1.28403
EDA2R	60401	ectodysplasin A2 receptor [Source:HGNC Symbol;Acc:HGNC:17756]	7.80254e-16	-1.8454
EMILIN2	84034	elastin microfibril interfacer 2 [Source:HGNC Symbol;Acc:HGNC:19881]	0.00744055	-2.01654
CASP6	839	caspase 6 [Source:HGNC Symbol;Acc:HGNC:1507]	6.49379e-05	-1.5362
FUT5	2527	fucosyltransferase 5 [Source:HGNC Symbol;Acc:HGNC:4016]	2.76504e-08	-2.59653
LOXL4	84171	lysyl oxidase like 4 [Source:HGNC Symbol;Acc:HGNC:17171]	0.00115746	-1.9123
CDH11	1009	cadherin 11 [Source:HGNC Symbol;Acc:HGNC:1750]	3.36033e-10	-1.51587
LIMD2	80774	LIM domain containing 2 [Source:HGNC Symbol;Acc:HGNC:28142]	1.87492e-20	-1.62744
RBMX	27316	RNA binding motif protein, X-linked [Source:HGNC Symbol;Acc:HGNC:9910]	0.000122098	-1.20616
NRP1	8829	neuropilin 1 [Source:HGNC Symbol;Acc:HGNC:8004]	3.51575e-06	-1.36858
PRAF2	11230	PRA1 domain family member 2 [Source:HGNC Symbol;Acc:HGNC:28911]	0.000838415	-1.2263
VWCE	220001	von Willebrand factor C and EGF domains [Source:HGNC Symbol;Acc:HGNC:26487]	0.00158699	-1.41863
COL7A1	1294	collagen type VII alpha 1 chain [Source:HGNC Symbol;Acc:HGNC:2214]	0.00699513	-1.32166
PSRC1	84722	proline and serine rich coiled-coil 1 [Source:HGNC Symbol;Acc:HGNC:24472]	4.4847e-25	-1.80675
VSX2	338917	visual system homeobox 2 [Source:HGNC Symbol;Acc:HGNC:1975]	4.48351e-07	-2.75435
FADS3	3995	fatty acid desaturase 3 [Source:HGNC Symbol;Acc:HGNC:3576]	4.4937e-09	-1.57906
ESAM	90952	endothelial cell adhesion molecule [Source:HGNC Symbol;Acc:HGNC:17474]	4.41346e-36	-5.39568
ANOS1	3730	anosmin 1 [Source:HGNC Symbol;Acc:HGNC:6211]	5.20581e-10	-1.50543
CES3	23491	carboxylesterase 3 [Source:HGNC Symbol;Acc:HGNC:1865]	2.81993e-08	-2.29563
SULF1	23213	sulfatase 1 [Source:HGNC Symbol;Acc:HGNC:20391]	8.34614e-15	-2.5904
S100A4	6275	S100 calcium binding protein A4 [Source:HGNC Symbol;Acc:HGNC:10494]	0.00231664	-2.08362
HMGA2	8091	high mobility group AT-hook 2 [Source:HGNC Symbol;Acc:HGNC:5009]	9.92376e-07	-1.34926
TTPAL	79183	alpha tocopherol transfer protein like [Source:HGNC Symbol;Acc:HGNC:16114]	2.31752e-06	-1.32038
MMP14	4323	matrix metallopeptidase 14 [Source:HGNC Symbol;Acc:HGNC:7160]	0.00105363	-1.31421
NFATC2	4773	nuclear factor of activated T-cells 2 [Source:HGNC Symbol;Acc:HGNC:7776]	0.00111732	-2.44722
C20orf204	284739	chromosome 20 open reading frame 204 [Source:HGNC Symbol;Acc:HGNC:27655]	1.09776e-11	-2.37347
LRP10	26020	LDL receptor related protein 10 [Source:HGNC Symbol;Acc:HGNC:14553]	1.59749e-17	-1.94048
LOXL1	4016	lysyl oxidase like 1 [Source:HGNC Symbol;Acc:HGNC:6665]	2.79216e-18	-1.97373
FOXS1	2307	forkhead box S1 [Source:HGNC Symbol;Acc:HGNC:3735]	5.33104e-08	-4.12509
CSNK1G1	53944	casein kinase 1 gamma 1 [Source:HGNC Symbol;Acc:HGNC:2454]	1.94253e-06	-1.2695
ANXA2	302	annexin A2 [Source:HGNC Symbol;Acc:HGNC:537]	4.2666e-36	-2.23268
SFRP1	6422	secreted frizzled related protein 1 [Source:HGNC Symbol;Acc:HGNC:10776]	1.03551e-13	-1.37016
RNF114	55905	ring finger protein 114 [Source:HGNC Symbol;Acc:HGNC:13094]	0.00302169	-1.16182
OLFML2A	169611	olfactomedin like 2A [Source:HGNC Symbol;Acc:HGNC:27270]	1.95489e-10	-2.25339
EMP2	2013	epithelial membrane protein 2 [Source:HGNC Symbol;Acc:HGNC:3334]	1.70219e-06	-1.50772
ZNF503	84858	zinc finger protein 503 [Source:HGNC Symbol;Acc:HGNC:23589]	0.000651285	-1.81179
MEGF6	1953	multiple EGF like domains 6 [Source:HGNC Symbol;Acc:HGNC:3232]	2.14679e-09	-1.79142
COL5A1	1289	collagen type V alpha 1 chain [Source:HGNC Symbol;Acc:HGNC:2209]	6.17816e-58	-2.75515
NET1	10276	neuroepithelial cell transforming 1 [Source:HGNC Symbol;Acc:HGNC:14592]	5.60253e-25	-1.81974
CDIP1	29965	cell death inducing p53 target 1 [Source:HGNC Symbol;Acc:HGNC:13234]	0.00716529	-1.14731
MXD3	83463	MAX dimerization protein 3 [Source:HGNC Symbol;Acc:HGNC:14008]	0.00450703	-1.15254
CCDC80	151887	coiled-coil domain containing 80 [Source:HGNC Symbol;Acc:HGNC:30649]	2.35493e-07	-2.68531
UBE2L6	9246	ubiquitin conjugating enzyme E2 L6 [Source:HGNC Symbol;Acc:HGNC:12490]	0.00522259	-1.14156
RING1	6015	ring finger protein 1 [Source:HGNC Symbol;Acc:HGNC:10018]	0.000163946	-1.25842
IL7R	3575	interleukin 7 receptor [Source:HGNC Symbol;Acc:HGNC:6024]	0.0012375	-2.61113
HS3ST1	9957	heparan sulfate-glucosamine 3-sulfotransferase 1 [Source:HGNC Symbol;Acc:HGNC:5194]	7.82405e-05	-1.83109
MICALL2	79778	MICAL like 2 [Source:HGNC Symbol;Acc:HGNC:29672]	0.00259571	-1.37154
DSP	1832	desmoplakin [Source:HGNC Symbol;Acc:HGNC:3052]	1.0183e-42	-3.67396
ZFP36L1	677	ZFP36 ring finger protein like 1 [Source:HGNC Symbol;Acc:HGNC:1107]	4.72944e-06	-1.28878
GRIN3B	116444	glutamate ionotropic receptor NMDA type subunit 3B [Source:HGNC Symbol;Acc:HGNC:16768]	0.0038542	-1.43114
SCPEP1	59342	serine carboxypeptidase 1 [Source:HGNC Symbol;Acc:HGNC:29507]	1.46339e-06	-1.857
VIP	7432	vasoactive intestinal peptide [Source:HGNC Symbol;Acc:HGNC:12693]	6.33073e-15	-2.84114
TSPAN11	441631	tetraspanin 11 [Source:HGNC Symbol;Acc:HGNC:30795]	1.01535e-14	-1.42131
ARID5A	10865	AT-rich interaction domain 5A [Source:HGNC Symbol;Acc:HGNC:17361]	0.00102874	-1.46986
STXBP2	6813	syntaxin binding protein 2 [Source:HGNC Symbol;Acc:HGNC:11445]	0.00175115	-1.42344
PRKRIP1	79706	PRKR interacting protein 1 [Source:HGNC Symbol;Acc:HGNC:21894]	0.000536941	-1.20262
POLH	5429	DNA polymerase eta [Source:HGNC Symbol;Acc:HGNC:9181]	3.8607e-11	-1.50449
WBP1L	54838	WW domain binding protein 1 like [Source:HGNC Symbol;Acc:HGNC:23510]	0.000406659	-1.18575
ADAMTS6	11174	ADAM metallopeptidase with thrombospondin type 1 motif 6 [Source:HGNC Symbol;Acc:HGNC:222]	7.53301e-08	-1.6825
EIF3G	8666	eukaryotic translation initiation factor 3 subunit G [Source:HGNC Symbol;Acc:HGNC:3274]	1.02602e-06	-1.27548
SLCO1A2	6579	solute carrier organic anion transporter family member 1A2 [Source:HGNC Symbol;Acc:HGNC:10956]	1.10039e-07	-1.91676
TPCN1	53373	two pore segment channel 1 [Source:HGNC Symbol;Acc:HGNC:18182]	0.00121043	-1.32447
RELB	5971	RELB proto-oncogene, NF-kB subunit [Source:HGNC Symbol;Acc:HGNC:9956]	0.000100687	-1.81196
GGT1	2678	gamma-glutamyltransferase 1 [Source:HGNC Symbol;Acc:HGNC:4250]	8.52138e-05	-1.47944
TEAD2	8463	TEA domain transcription factor 2 [Source:HGNC Symbol;Acc:HGNC:11715]	1.76488e-15	-1.56151
TMEM163	81615	transmembrane protein 163 [Source:HGNC Symbol;Acc:HGNC:25380]	0.00402477	-1.3728
CRTC1	23373	CREB regulated transcription coactivator 1 [Source:HGNC Symbol;Acc:HGNC:16062]	0.000667862	-1.19007
TYW3	127253	tRNA-yW synthesizing protein 3 homolog [Source:HGNC Symbol;Acc:HGNC:24757]	0.00265022	-1.36168
TSPYL2	64061	TSPY like 2 [Source:HGNC Symbol;Acc:HGNC:24358]	0.000213032	-1.3216
TGIF1	7050	TGFB induced factor homeobox 1 [Source:HGNC Symbol;Acc:HGNC:11776]	4.14446e-10	-1.5526
KIF2C	11004	kinesin family member 2C [Source:HGNC Symbol;Acc:HGNC:6393]	3.53788e-15	-1.49957
HTRA1	5654	HtrA serine peptidase 1 [Source:HGNC Symbol;Acc:HGNC:9476]	2.96333e-08	-1.80194
FUOM	282969	fucose mutarotase [Source:HGNC Symbol;Acc:HGNC:24733]	0.000428264	-2.16024
LRRN4CL	221091	LRRN4 C-terminal like [Source:HGNC Symbol;Acc:HGNC:33724]	1.52327e-06	-3.85454
LRP5	4041	LDL receptor related protein 5 [Source:HGNC Symbol;Acc:HGNC:6697]	0.00279137	-1.16367
ADAMTSL4	54507	ADAMTS like 4 [Source:HGNC Symbol;Acc:HGNC:19706]	4.05165e-12	-3.20828
RPL8	6132	ribosomal protein L8 [Source:HGNC Symbol;Acc:HGNC:10368]	0.00380528	-1.16691
TRIM22	10346	tripartite motif containing 22 [Source:HGNC Symbol;Acc:HGNC:16379]	0.000202922	-1.65192
MN1	4330	MN1 proto-oncogene, transcriptional regulator [Source:HGNC Symbol;Acc:HGNC:7180]	5.16869e-06	-1.31233
LTB4R	1241	leukotriene B4 receptor [Source:HGNC Symbol;Acc:HGNC:6713]	9.42015e-27	-2.90821
BAIAP2L1	55971	BAI1 associated protein 2 like 1 [Source:HGNC Symbol;Acc:HGNC:21649]	1.08772e-16	-2.48739
CCNK	8812	cyclin K [Source:HGNC Symbol;Acc:HGNC:1596]	1.84991e-07	-1.31606
ADRA2A	150	adrenoceptor alpha 2A [Source:HGNC Symbol;Acc:HGNC:281]	5.43815e-11	-2.30439
EMP1	2012	epithelial membrane protein 1 [Source:HGNC Symbol;Acc:HGNC:3333]	0.00799105	-1.98261
P2RX4	5025	purinergic receptor P2X 4 [Source:HGNC Symbol;Acc:HGNC:8535]	0.00380813	-1.36797
MAPK15	225689	mitogen-activated protein kinase 15 [Source:HGNC Symbol;Acc:HGNC:24667]	0.00122025	-1.63915
CFB	629	complement factor B [Source:HGNC Symbol;Acc:HGNC:1037]	3.16832e-14	-3.51912
PON2	5445	paraoxonase 2 [Source:HGNC Symbol;Acc:HGNC:9205]	4.8377e-10	-1.53053
ZDHHC6	64429	zinc finger DHHC-type containing 6 [Source:HGNC Symbol;Acc:HGNC:19160]	0.000609496	-1.24029
EML3	256364	echinoderm microtubule associated protein like 3 [Source:HGNC Symbol;Acc:HGNC:26666]	0.00185892	-1.38694
TLE1	7088	transducin like enhancer of split 1 [Source:HGNC Symbol;Acc:HGNC:11837]	5.62051e-21	-1.418
PMPCB	9512	peptidase, mitochondrial processing beta subunit [Source:HGNC Symbol;Acc:HGNC:9119]	5.84302e-05	-1.21054
ANKDD1A	348094	ankyrin repeat and death domain containing 1A [Source:HGNC Symbol;Acc:HGNC:28002]	0.00205161	-1.2568
PRKACA	5566	protein kinase cAMP-activated catalytic subunit alpha [Source:HGNC Symbol;Acc:HGNC:9380]	7.97761e-13	-1.37213
ANAPC2	29882	anaphase promoting complex subunit 2 [Source:HGNC Symbol;Acc:HGNC:19989]	7.29878e-20	-1.66561
CCDC8	83987	coiled-coil domain containing 8 [Source:HGNC Symbol;Acc:HGNC:25367]	1.169e-12	-1.5218
GUSB	2990	glucuronidase beta [Source:HGNC Symbol;Acc:HGNC:4696]	1.02193e-07	-1.41921
SBNO2	22904	strawberry notch homolog 2 [Source:HGNC Symbol;Acc:HGNC:29158]	1.08106e-14	-1.77285
EEF1D	1936	eukaryotic translation elongation factor 1 delta [Source:HGNC Symbol;Acc:HGNC:3211]	1.81498e-05	-1.26305
MAGED1	9500	MAGE family member D1 [Source:HGNC Symbol;Acc:HGNC:6813]	1.23533e-11	-1.28491
PREX2	80243	phosphatidylinositol-3,4,5-trisphosphate dependent Rac exchange factor 2 [Source:HGNC Symbol;Acc:HGNC:22950]	5.20516e-36	-3.01946
CLDN19	149461	claudin 19 [Source:HGNC Symbol;Acc:HGNC:2040]	2.84541e-07	-2.91081
CLDN15	24146	claudin 15 [Source:HGNC Symbol;Acc:HGNC:2036]	2.21666e-22	-2.21609
DRAM1	55332	DNA damage regulated autophagy modulator 1 [Source:HGNC Symbol;Acc:HGNC:25645]	4.41335e-15	-3.8406
GDF15	9518	growth differentiation factor 15 [Source:HGNC Symbol;Acc:HGNC:30142]	7.25225e-05	-2.66512
PGPEP1	54858	pyroglutamyl-peptidase I [Source:HGNC Symbol;Acc:HGNC:13568]	9.79171e-16	-1.70377
HOMER3	9454	homer scaffolding protein 3 [Source:HGNC Symbol;Acc:HGNC:17514]	2.00282e-05	-1.30175
LXN	56925	latexin [Source:HGNC Symbol;Acc:HGNC:13347]	0.000230052	-1.4312
CRB2	286204	crumbs 2, cell polarity complex component [Source:HGNC Symbol;Acc:HGNC:18688]	0.00825798	-1.19034
ADHFE1	137872	alcohol dehydrogenase, iron containing 1 [Source:HGNC Symbol;Acc:HGNC:16354]	7.29026e-20	-2.89228
DMAP1	55929	DNA methyltransferase 1 associated protein 1 [Source:HGNC Symbol;Acc:HGNC:18291]	1.05048e-06	-1.29022
SLC39A4	55630	solute carrier family 39 member 4 [Source:HGNC Symbol;Acc:HGNC:17129]	0.000377918	-1.91098
EDNRB	1910	endothelin receptor type B [Source:HGNC Symbol;Acc:HGNC:3180]	1.90078e-29	-2.94968
ABCC4	10257	ATP binding cassette subfamily C member 4 [Source:HGNC Symbol;Acc:HGNC:55]	5.45915e-22	-2.78979
BARHL2	343472	BarH like homeobox 2 [Source:HGNC Symbol;Acc:HGNC:954]	2.59321e-10	-3.80807
OSBPL7	114881	oxysterol binding protein like 7 [Source:HGNC Symbol;Acc:HGNC:16387]	2.6135e-07	-1.57569
FGFR2	2263	fibroblast growth factor receptor 2 [Source:HGNC Symbol;Acc:HGNC:3689]	7.23043e-53	-2.05373
USE1	55850	unconventional SNARE in the ER 1 [Source:HGNC Symbol;Acc:HGNC:30882]	7.02849e-11	-1.54218
SRSF5	6430	serine and arginine rich splicing factor 5 [Source:HGNC Symbol;Acc:HGNC:10787]	7.60423e-11	-1.35248
ITIH5	80760	inter-alpha-trypsin inhibitor heavy chain family member 5 [Source:HGNC Symbol;Acc:HGNC:21449]	0.00721162	-2.07208
MOK	5891	MOK protein kinase [Source:HGNC Symbol;Acc:HGNC:9833]	0.00231136	-1.2188
AUTS2	26053	AUTS2, activator of transcription and developmental regulator [Source:HGNC Symbol;Acc:HGNC:14262]	3.47342e-07	-1.23874
FOXP1	27086	forkhead box P1 [Source:HGNC Symbol;Acc:HGNC:3823]	0.00725738	-1.1855
KCNQ4	9132	potassium voltage-gated channel subfamily Q member 4 [Source:HGNC Symbol;Acc:HGNC:6298]	5.33259e-05	-2.0753
CWF19L1	55280	CWF19 like 1, cell cycle control (S. pombe) [Source:HGNC Symbol;Acc:HGNC:25613]	4.8297e-13	-1.53342
BAIAP2	10458	BAI1 associated protein 2 [Source:HGNC Symbol;Acc:HGNC:947]	4.73522e-07	-1.32878
MORN1	79906	MORN repeat containing 1 [Source:HGNC Symbol;Acc:HGNC:25852]	1.88899e-05	-1.45486
SCARA3	51435	scavenger receptor class A member 3 [Source:HGNC Symbol;Acc:HGNC:19000]	1.19095e-13	-1.62893
PIGT	51604	phosphatidylinositol glycan anchor biosynthesis class T [Source:HGNC Symbol;Acc:HGNC:14938]	7.37738e-14	-1.48338
SYNE3	161176	spectrin repeat containing nuclear envelope family member 3 [Source:HGNC Symbol;Acc:HGNC:19861]	6.20874e-24	-3.80997
IFITM10	402778	interferon induced transmembrane protein 10 [Source:HGNC Symbol;Acc:HGNC:40022]	1.34978e-09	-2.2421
CD37	951	CD37 molecule [Source:HGNC Symbol;Acc:HGNC:1666]	3.83387e-10	-1.61239
ADM5	199800	adrenomedullin 5 (putative) [Source:HGNC Symbol;Acc:HGNC:27293]	1.19544e-17	-3.69545
RELA	5970	RELA proto-oncogene, NF-kB subunit [Source:HGNC Symbol;Acc:HGNC:9955]	0.000270607	-1.23201
HDAC1	3065	histone deacetylase 1 [Source:HGNC Symbol;Acc:HGNC:4852]	3.15483e-30	-1.77177
PTN	5764	pleiotrophin [Source:HGNC Symbol;Acc:HGNC:9630]	6.89257e-34	-2.01209
ZNF334	55713	zinc finger protein 334 [Source:HGNC Symbol;Acc:HGNC:15806]	1.69771e-15	-1.84
ERGIC3	51614	ERGIC and golgi 3 [Source:HGNC Symbol;Acc:HGNC:15927]	0.000447117	-1.16465
EVA1A	84141	eva-1 homolog A, regulator of programmed cell death [Source:HGNC Symbol;Acc:HGNC:25816]	0.000341875	-2.8525
LOXL2	4017	lysyl oxidase like 2 [Source:HGNC Symbol;Acc:HGNC:6666]	1.16087e-35	-2.22809
AUP1	550	AUP1, lipid droplet regulating VLDL assembly factor [Source:HGNC Symbol;Acc:HGNC:891]	1.0406e-21	-1.5342
CYP2E1	1571	cytochrome P450 family 2 subfamily E member 1 [Source:HGNC Symbol;Acc:HGNC:2631]	4.01468e-09	-3.10135
SHB	6461	SH2 domain containing adaptor protein B [Source:HGNC Symbol;Acc:HGNC:10838]	1.02286e-09	-1.48681
ZNF493	284443	zinc finger protein 493 [Source:HGNC Symbol;Acc:HGNC:23708]	1.25371e-05	-1.29535
LMF1	64788	lipase maturation factor 1 [Source:HGNC Symbol;Acc:HGNC:14154]	9.10711e-17	-1.99303
ZNF251	90987	zinc finger protein 251 [Source:HGNC Symbol;Acc:HGNC:13045]	1.85118e-06	-1.3087
NAT9	26151	N-acetyltransferase 9 (putative) [Source:HGNC Symbol;Acc:HGNC:23133]	0.00540415	-1.19825
HEYL	26508	hes related family bHLH transcription factor with YRPW motif-like [Source:HGNC Symbol;Acc:HGNC:4882]	0.00557971	-2.20446
FSTL4	23105	follistatin like 4 [Source:HGNC Symbol;Acc:HGNC:21389]	2.12918e-08	-1.5317
DRD2	1813	dopamine receptor D2 [Source:HGNC Symbol;Acc:HGNC:3023]	0.00672773	-1.29923
GNL1	2794	G protein nucleolar 1 (putative) [Source:HGNC Symbol;Acc:HGNC:4413]	1.77679e-13	-1.34772
SLC6A16	28968	solute carrier family 6 member 16 [Source:HGNC Symbol;Acc:HGNC:13622]	1.96248e-07	-1.99845
LIF	3976	LIF, interleukin 6 family cytokine [Source:HGNC Symbol;Acc:HGNC:6596]	1.92247e-09	-2.66803
EFHD2	79180	EF-hand domain family member D2 [Source:HGNC Symbol;Acc:HGNC:28670]	5.91944e-09	-1.42386
HGSNAT	138050	heparan-alpha-glucosaminide N-acetyltransferase [Source:HGNC Symbol;Acc:HGNC:26527]	9.99234e-06	-1.26133
FAS	355	Fas cell surface death receptor [Source:HGNC Symbol;Acc:HGNC:11920]	1.71611e-07	-2.5455
DHX57	90957	DExH-box helicase 57 [Source:HGNC Symbol;Acc:HGNC:20086]	2.6992e-12	-1.40803
MT2A	4502	metallothionein 2A [Source:HGNC Symbol;Acc:HGNC:7406]	0.00138007	-1.97563
MORC4	79710	MORC family CW-type zinc finger 4 [Source:HGNC Symbol;Acc:HGNC:23485]	0.00151731	-1.25167
TBR1	10716	T-box, brain 1 [Source:HGNC Symbol;Acc:HGNC:11590]	1.90519e-66	-4.88962
TMEM179B	374395	transmembrane protein 179B [Source:HGNC Symbol;Acc:HGNC:33744]	2.27698e-13	-1.78585
TTYH3	80727	tweety family member 3 [Source:HGNC Symbol;Acc:HGNC:22222]	2.6087e-05	-1.2221
ECI2	10455	enoyl-CoA delta isomerase 2 [Source:HGNC Symbol;Acc:HGNC:14601]	0.00338989	-1.18294
IFITM3	10410	interferon induced transmembrane protein 3 [Source:HGNC Symbol;Acc:HGNC:5414]	1.04871e-15	-2.19714
OTX1	5013	orthodenticle homeobox 1 [Source:HGNC Symbol;Acc:HGNC:8521]	8.65314e-08	-2.01533
XPC	7508	XPC complex subunit, DNA damage recognition and repair factor [Source:HGNC Symbol;Acc:HGNC:12816]	5.07551e-07	-1.27978
CDT1	81620	chromatin licensing and DNA replication factor 1 [Source:HGNC Symbol;Acc:HGNC:24576]	6.46362e-17	-1.8208
PGAP3	93210	post-GPI attachment to proteins 3 [Source:HGNC Symbol;Acc:HGNC:23719]	8.21732e-07	-1.43871
TOR4A	54863	torsin family 4 member A [Source:HGNC Symbol;Acc:HGNC:25981]	9.53794e-20	-4.26827
SETBP1	26040	SET binding protein 1 [Source:HGNC Symbol;Acc:HGNC:15573]	1.41872e-35	-1.66037
SFN	2810	stratifin [Source:HGNC Symbol;Acc:HGNC:10773]	0.000832267	-2.63989
GDF7	151449	growth differentiation factor 7 [Source:HGNC Symbol;Acc:HGNC:4222]	0.00128366	-1.90517
DYNC1LI2	1783	dynein cytoplasmic 1 light intermediate chain 2 [Source:HGNC Symbol;Acc:HGNC:2966]	8.82684e-13	-1.38364
LPCAT3	10162	lysophosphatidylcholine acyltransferase 3 [Source:HGNC Symbol;Acc:HGNC:30244]	6.21713e-06	-1.29373
WDR6	11180	WD repeat domain 6 [Source:HGNC Symbol;Acc:HGNC:12758]	1.82806e-12	-1.29524
KIF26B	55083	kinesin family member 26B [Source:HGNC Symbol;Acc:HGNC:25484]	4.37925e-07	-1.60014
SERINC4	619189	serine incorporator 4 [Source:HGNC Symbol;Acc:HGNC:32237]	0.0051433	-1.18169
RHOBTB2	23221	Rho related BTB domain containing 2 [Source:HGNC Symbol;Acc:HGNC:18756]	2.97677e-09	-1.272
CPSF6	11052	cleavage and polyadenylation specific factor 6 [Source:HGNC Symbol;Acc:HGNC:13871]	2.71167e-39	-1.87489
ABCE1	6059	ATP binding cassette subfamily E member 1 [Source:HGNC Symbol;Acc:HGNC:69]	1.05245e-17	-1.53214
ACADSB	36	acyl-CoA dehydrogenase short/branched chain [Source:HGNC Symbol;Acc:HGNC:91]	0.00302978	-1.23525
ACP1	52	acid phosphatase 1 [Source:HGNC Symbol;Acc:HGNC:122]	4.77464e-15	-1.38294
ACTN1	87	actinin alpha 1 [Source:HGNC Symbol;Acc:HGNC:163]	0.00368777	-1.16913
ADAM17	6868	ADAM metallopeptidase domain 17 [Source:HGNC Symbol;Acc:HGNC:195]	2.45468e-05	-1.24706
ADD1	118	adducin 1 [Source:HGNC Symbol;Acc:HGNC:243]	1.26829e-12	-1.29415
AKAP12	9590	A-kinase anchoring protein 12 [Source:HGNC Symbol;Acc:HGNC:370]	1.25815e-19	-1.5158
AMBN	258	ameloblastin [Source:HGNC Symbol;Acc:HGNC:452]	0.00206104	-1.23342
ANAPC7	51434	anaphase promoting complex subunit 7 [Source:HGNC Symbol;Acc:HGNC:17380]	2.66067e-20	-1.61154
AP1G1	164	adaptor related protein complex 1 gamma 1 subunit [Source:HGNC Symbol;Acc:HGNC:555]	0.000263075	-1.16723
AP3D1	8943	adaptor related protein complex 3 delta 1 subunit [Source:HGNC Symbol;Acc:HGNC:568]	6.55745e-13	-1.37464
AP4S1	11154	adaptor related protein complex 4 sigma 1 subunit [Source:HGNC Symbol;Acc:HGNC:575]	3.07715e-06	-1.4023
API5	8539	apoptosis inhibitor 5 [Source:HGNC Symbol;Acc:HGNC:594]	1.7033e-13	-1.44282
APLP2	334	amyloid beta precursor like protein 2 [Source:HGNC Symbol;Acc:HGNC:598]	5.11347e-06	-1.20546
ARF4	378	ADP ribosylation factor 4 [Source:HGNC Symbol;Acc:HGNC:655]	3.15883e-21	-1.61532
ARHGAP26	23092	Rho GTPase activating protein 26 [Source:HGNC Symbol;Acc:HGNC:17073]	0.000248023	-1.44853
ARHGDIA	396	Rho GDP dissociation inhibitor alpha [Source:HGNC Symbol;Acc:HGNC:678]	2.51889e-42	-1.90683
ARPC1A	10552	actin related protein 2/3 complex subunit 1A [Source:HGNC Symbol;Acc:HGNC:703]	1.10482e-18	-1.44541
ARPC5L	81873	actin related protein 2/3 complex subunit 5 like [Source:HGNC Symbol;Acc:HGNC:23366]	8.54443e-25	-1.93489
ASB6	140459	ankyrin repeat and SOCS box containing 6 [Source:HGNC Symbol;Acc:HGNC:17181]	4.59678e-06	-1.2826
ASPM	259266	abnormal spindle microtubule assembly [Source:HGNC Symbol;Acc:HGNC:19048]	0.000977609	-1.22375
ATP2A2	488	ATPase sarcoplasmic/endoplasmic reticulum Ca2+ transporting 2 [Source:HGNC Symbol;Acc:HGNC:812]	1.39492e-09	-1.29618
ATP2B3	492	ATPase plasma membrane Ca2+ transporting 3 [Source:HGNC Symbol;Acc:HGNC:816]	0.00176604	-1.21793
ATP5F1	515	ATP synthase, H+ transporting, mitochondrial Fo complex subunit B1 [Source:HGNC Symbol;Acc:HGNC:840]	2.05385e-06	-1.24903
ATP5G3	518	ATP synthase, H+ transporting, mitochondrial Fo complex subunit C3 (subunit 9) [Source:HGNC Symbol;Acc:HGNC:843]	0.0013351	-1.1587
ATP6V0B	533	ATPase H+ transporting V0 subunit b [Source:HGNC Symbol;Acc:HGNC:861]	0.00476574	-1.15022
ATP6V1E1	529	ATPase H+ transporting V1 subunit E1 [Source:HGNC Symbol;Acc:HGNC:857]	0.00440122	-1.15092
AVIL	10677	advillin [Source:HGNC Symbol;Acc:HGNC:14188]	7.17293e-29	-2.62085
B3GNT4	79369	UDP-GlcNAc:betaGal beta-1,3-N-acetylglucosaminyltransferase 4 [Source:HGNC Symbol;Acc:HGNC:15683]	4.67728e-11	-1.40957
B4GALT3	8703	beta-1,4-galactosyltransferase 3 [Source:HGNC Symbol;Acc:HGNC:926]	0.00120571	-1.18265
BCAP29	55973	B-cell receptor associated protein 29 [Source:HGNC Symbol;Acc:HGNC:24131]	1.86276e-06	-1.4078
BCAS2	10286	BCAS2, pre-mRNA processing factor [Source:HGNC Symbol;Acc:HGNC:975]	6.84081e-25	-1.61464
BCCIP	56647	BRCA2 and CDKN1A interacting protein [Source:HGNC Symbol;Acc:HGNC:978]	0.00060811	-1.18925
BCL7B	9275	BCL tumor suppressor 7B [Source:HGNC Symbol;Acc:HGNC:1005]	2.43884e-17	-1.60779
BCLAF1	9774	BCL2 associated transcription factor 1 [Source:HGNC Symbol;Acc:HGNC:16863]	5.6318e-33	-1.75397
BCR	613	BCR, RhoGEF and GTPase activating protein [Source:HGNC Symbol;Acc:HGNC:1014]	5.36034e-05	-1.18612
BDP1	55814	B double prime 1, subunit of RNA polymerase III transcription initiation factor IIIB [Source:HGNC Symbol;Acc:HGNC:13652]	0.000979084	-1.18924
BECN1	8678	beclin 1 [Source:HGNC Symbol;Acc:HGNC:1034]	1.31546e-20	-1.58925
BMPR2	659	bone morphogenetic protein receptor type 2 [Source:HGNC Symbol;Acc:HGNC:1078]	5.31196e-08	-1.29526
BOP1	23246	block of proliferation 1 [Source:HGNC Symbol;Acc:HGNC:15519]	8.3442e-13	-1.59043
BRD4	23476	bromodomain containing 4 [Source:HGNC Symbol;Acc:HGNC:13575]	1.2296e-14	-1.43561
BRIP1	83990	BRCA1 interacting protein C-terminal helicase 1 [Source:HGNC Symbol;Acc:HGNC:20473]	0.000789636	-1.39244
BRMS1L	84312	breast cancer metastasis-suppressor 1 like [Source:HGNC Symbol;Acc:HGNC:20512]	9.33514e-09	-1.43768
BSCL2	26580	BSCL2, seipin lipid droplet biogenesis associated [Source:HGNC Symbol;Acc:HGNC:15832]	2.47674e-05	-1.2177
BUB1B	701	BUB1 mitotic checkpoint serine/threonine kinase B [Source:HGNC Symbol;Acc:HGNC:1149]	6.12367e-06	-1.31772
C12orf10	60314	chromosome 12 open reading frame 10 [Source:HGNC Symbol;Acc:HGNC:17590]	0.00114341	-1.21002
C20orf24	55969	chromosome 20 open reading frame 24 [Source:HGNC Symbol;Acc:HGNC:15870]	2.01841e-30	-1.75039
C20orf27	54976	chromosome 20 open reading frame 27 [Source:HGNC Symbol;Acc:HGNC:15873]	7.54001e-10	-1.5164
CACNA1H	8912	calcium voltage-gated channel subunit alpha1 H [Source:HGNC Symbol;Acc:HGNC:1395]	0.000628832	-1.20676
CACNG4	27092	calcium voltage-gated channel auxiliary subunit gamma 4 [Source:HGNC Symbol;Acc:HGNC:1408]	2.08555e-13	-1.34626
CALU	813	calumenin [Source:HGNC Symbol;Acc:HGNC:1458]	5.64786e-47	-1.9456
CAMK4	814	calcium/calmodulin dependent protein kinase IV [Source:HGNC Symbol;Acc:HGNC:1464]	1.32051e-05	-1.2904
CANX	821	calnexin [Source:HGNC Symbol;Acc:HGNC:1473]	4.4256e-09	-1.27359
CASP3	836	caspase 3 [Source:HGNC Symbol;Acc:HGNC:1504]	0.00563606	-1.1378
CCNB1	891	cyclin B1 [Source:HGNC Symbol;Acc:HGNC:1579]	1.34992e-21	-1.66212
CCNDBP1	23582	cyclin D1 binding protein 1 [Source:HGNC Symbol;Acc:HGNC:1587]	0.00648122	-1.21778
CCT2	10576	chaperonin containing TCP1 subunit 2 [Source:HGNC Symbol;Acc:HGNC:1615]	0.00142983	-1.17251
CDC23	8697	cell division cycle 23 [Source:HGNC Symbol;Acc:HGNC:1724]	2.05306e-12	-1.47344
CDC27	996	cell division cycle 27 [Source:HGNC Symbol;Acc:HGNC:1728]	6.39987e-10	-1.35361
CDC5L	988	cell division cycle 5 like [Source:HGNC Symbol;Acc:HGNC:1743]	1.17615e-05	-1.23517
CDK10	8558	cyclin dependent kinase 10 [Source:HGNC Symbol;Acc:HGNC:1770]	0.000103438	-1.28012
CDR1	1038	cerebellar degeneration related protein 1 [Source:HGNC Symbol;Acc:HGNC:1798]	5.9064e-08	-1.6098
CHRNB2	1141	cholinergic receptor nicotinic beta 2 subunit [Source:HGNC Symbol;Acc:HGNC:1962]	4.82357e-22	-1.52429
CHST11	50515	carbohydrate sulfotransferase 11 [Source:HGNC Symbol;Acc:HGNC:17422]	0.000135899	-1.2102
CIAO1	9391	cytosolic iron-sulfur assembly component 1 [Source:HGNC Symbol;Acc:HGNC:14280]	9.13211e-14	-1.37018
CKAP2	26586	cytoskeleton associated protein 2 [Source:HGNC Symbol;Acc:HGNC:1990]	6.56958e-24	-1.5478
CLPTM1	1209	CLPTM1, transmembrane protein [Source:HGNC Symbol;Acc:HGNC:2087]	3.11217e-11	-1.34243
CLTC	1213	clathrin heavy chain [Source:HGNC Symbol;Acc:HGNC:2092]	5.96757e-06	-1.20097
CNR1	1268	cannabinoid receptor 1 [Source:HGNC Symbol;Acc:HGNC:2159]	0.00118357	-1.25404
COL11A1	1301	collagen type XI alpha 1 chain [Source:HGNC Symbol;Acc:HGNC:2186]	1.11555e-08	-1.32386
COL22A1	169044	collagen type XXII alpha 1 chain [Source:HGNC Symbol;Acc:HGNC:22989]	0.000332556	-1.3621
COPA	1314	coatomer protein complex subunit alpha [Source:HGNC Symbol;Acc:HGNC:2230]	2.73756e-06	-1.21627
COPS3	8533	COP9 signalosome subunit 3 [Source:HGNC Symbol;Acc:HGNC:2239]	2.1372e-14	-1.40542
COPS4	51138	COP9 signalosome subunit 4 [Source:HGNC Symbol;Acc:HGNC:16702]	0.00209472	-1.18361
COQ6	51004	coenzyme Q6, monooxygenase [Source:HGNC Symbol;Acc:HGNC:20233]	0.00423182	-1.21442
CORO2B	10391	coronin 2B [Source:HGNC Symbol;Acc:HGNC:2256]	1.43227e-10	-1.32626
COX11	1353	COX11, cytochrome c oxidase copper chaperone [Source:HGNC Symbol;Acc:HGNC:2261]	0.00044268	-1.20978
CPLX2	10814	complexin 2 [Source:HGNC Symbol;Acc:HGNC:2310]	7.21478e-07	-1.20522
CREM	1390	cAMP responsive element modulator [Source:HGNC Symbol;Acc:HGNC:2352]	1.5511e-08	-1.52715
CRIM1	51232	cysteine rich transmembrane BMP regulator 1 [Source:HGNC Symbol;Acc:HGNC:2359]	2.15713e-18	-1.70168
CRNKL1	51340	crooked neck pre-mRNA splicing factor 1 [Source:HGNC Symbol;Acc:HGNC:15762]	0.000265404	-1.20483
CROT	54677	carnitine O-octanoyltransferase [Source:HGNC Symbol;Acc:HGNC:2366]	4.07157e-05	-1.46493
CTBP1	1487	C-terminal binding protein 1 [Source:HGNC Symbol;Acc:HGNC:2494]	0.00755088	-1.13673
CUL3	8452	cullin 3 [Source:HGNC Symbol;Acc:HGNC:2553]	5.969e-10	-1.31336
CYC1	1537	cytochrome c1 [Source:HGNC Symbol;Acc:HGNC:2579]	7.575e-09	-1.34738
CYCS	54205	cytochrome c, somatic [Source:HGNC Symbol;Acc:HGNC:19986]	0.0025169	-1.1486
DBN1	1627	drebrin 1 [Source:HGNC Symbol;Acc:HGNC:2695]	9.10558e-15	-1.35454
DDX10	1662	DEAD-box helicase 10 [Source:HGNC Symbol;Acc:HGNC:2735]	1.37235e-16	-1.60924
DDX24	57062	DEAD-box helicase 24 [Source:HGNC Symbol;Acc:HGNC:13266]	1.18509e-10	-1.32136
DDX28	55794	DEAD-box helicase 28 [Source:HGNC Symbol;Acc:HGNC:17330]	2.21905e-19	-1.9391
DDX42	11325	DEAD-box helicase 42 [Source:HGNC Symbol;Acc:HGNC:18676]	8.67596e-52	-2.09322
DDX54	79039	DEAD-box helicase 54 [Source:HGNC Symbol;Acc:HGNC:20084]	2.17019e-07	-1.32042
DHX8	1659	DEAH-box helicase 8 [Source:HGNC Symbol;Acc:HGNC:2749]	2.71693e-10	-1.33754
DIAPH1	1729	diaphanous related formin 1 [Source:HGNC Symbol;Acc:HGNC:2876]	1.43315e-20	-1.59744
DIO2	1734	iodothyronine deiodinase 2 [Source:HGNC Symbol;Acc:HGNC:2884]	0.00758021	-1.53298
DLAT	1737	dihydrolipoamide S-acetyltransferase [Source:HGNC Symbol;Acc:HGNC:2896]	6.28771e-23	-1.63315
DLD	1738	dihydrolipoamide dehydrogenase [Source:HGNC Symbol;Acc:HGNC:2898]	0.00612765	-1.13892
DLG1	1739	discs large MAGUK scaffold protein 1 [Source:HGNC Symbol;Acc:HGNC:2900]	6.214e-05	-1.27167
DLL3	10683	delta like canonical Notch ligand 3 [Source:HGNC Symbol;Acc:HGNC:2909]	0.000760087	-1.28075
DNAJC7	7266	DnaJ heat shock protein family (Hsp40) member C7 [Source:HGNC Symbol;Acc:HGNC:12392]	2.53517e-20	-1.53657
DPM1	8813	dolichyl-phosphate mannosyltransferase subunit 1, catalytic [Source:HGNC Symbol;Acc:HGNC:3005]	1.19871e-15	-1.59457
DPP7	29952	dipeptidyl peptidase 7 [Source:HGNC Symbol;Acc:HGNC:14892]	0.000125882	-1.32535
DRD1	1812	dopamine receptor D1 [Source:HGNC Symbol;Acc:HGNC:3020]	2.34304e-05	-2.328
DRG1	4733	developmentally regulated GTP binding protein 1 [Source:HGNC Symbol;Acc:HGNC:3029]	7.5808e-11	-1.35805
DSCAML1	57453	DS cell adhesion molecule like 1 [Source:HGNC Symbol;Acc:HGNC:14656]	0.00596941	-1.14292
DUSP14	11072	dual specificity phosphatase 14 [Source:HGNC Symbol;Acc:HGNC:17007]	0.00016881	-1.32971
E2F3	1871	E2F transcription factor 3 [Source:HGNC Symbol;Acc:HGNC:3115]	2.96026e-05	-1.25731
EAF1	85403	ELL associated factor 1 [Source:HGNC Symbol;Acc:HGNC:20907]	3.44967e-11	-1.36002
EBF2	64641	early B-cell factor 2 [Source:HGNC Symbol;Acc:HGNC:19090]	5.20324e-09	-3.77533
EBNA1BP2	10969	EBNA1 binding protein 2 [Source:HGNC Symbol;Acc:HGNC:15531]	2.06073e-11	-1.42166
EEF1E1	9521	eukaryotic translation elongation factor 1 epsilon 1 [Source:HGNC Symbol;Acc:HGNC:3212]	6.09307e-14	-1.56019
EFNB2	1948	ephrin B2 [Source:HGNC Symbol;Acc:HGNC:3227]	5.93158e-49	-1.92064
ELAVL1	1994	ELAV like RNA binding protein 1 [Source:HGNC Symbol;Acc:HGNC:3312]	8.43612e-06	-1.21555
ELF3	1999	E74 like ETS transcription factor 3 [Source:HGNC Symbol;Acc:HGNC:3318]	9.01968e-05	-2.94372
ELL3	80237	elongation factor for RNA polymerase II 3 [Source:HGNC Symbol;Acc:HGNC:23113]	0.0051114	-1.49578
EML1	2009	echinoderm microtubule associated protein like 1 [Source:HGNC Symbol;Acc:HGNC:3330]	3.95887e-16	-1.54872
ENC1	8507	ectodermal-neural cortex 1 [Source:HGNC Symbol;Acc:HGNC:3345]	2.14333e-08	-1.23696
EPN1	29924	epsin 1 [Source:HGNC Symbol;Acc:HGNC:21604]	0.00940858	-1.17708
ETV5	2119	ETS variant 5 [Source:HGNC Symbol;Acc:HGNC:3494]	3.34095e-44	-2.12842
EXOSC1	51013	exosome component 1 [Source:HGNC Symbol;Acc:HGNC:17286]	3.8094e-16	-1.79309
EXOSC6	118460	exosome component 6 [Source:HGNC Symbol;Acc:HGNC:19055]	8.38994e-14	-1.51043
EXTL3	2137	exostosin like glycosyltransferase 3 [Source:HGNC Symbol;Acc:HGNC:3518]	0.000326685	-1.15766
FBXO22	26263	F-box protein 22 [Source:HGNC Symbol;Acc:HGNC:13593]	0.00142753	-1.19254
FBXO5	26271	F-box protein 5 [Source:HGNC Symbol;Acc:HGNC:13584]	5.92895e-24	-1.80222
FBXW7	55294	F-box and WD repeat domain containing 7 [Source:HGNC Symbol;Acc:HGNC:16712]	4.56363e-06	-1.25693
FH	2271	fumarate hydratase [Source:HGNC Symbol;Acc:HGNC:3700]	0.00303008	-1.1655
FKRP	79147	fukutin related protein [Source:HGNC Symbol;Acc:HGNC:17997]	1.53446e-14	-1.64082
FLRT1	23769	fibronectin leucine rich transmembrane protein 1 [Source:HGNC Symbol;Acc:HGNC:3760]	0.00454105	-1.19964
FOSB	2354	FosB proto-oncogene, AP-1 transcription factor subunit [Source:HGNC Symbol;Acc:HGNC:3797]	0.00349602	-2.16937
FTCD	10841	formimidoyltransferase cyclodeaminase [Source:HGNC Symbol;Acc:HGNC:3974]	9.09119e-09	-3.39308
FXR2	9513	FMR1 autosomal homolog 2 [Source:HGNC Symbol;Acc:HGNC:4024]	3.58563e-09	-1.28708
GAD2	2572	glutamate decarboxylase 2 [Source:HGNC Symbol;Acc:HGNC:4093]	0.000277448	-1.16225
GARS	2617	glycyl-tRNA synthetase [Source:HGNC Symbol;Acc:HGNC:4162]	5.24537e-18	-1.53411
GAS1	2619	growth arrest specific 1 [Source:HGNC Symbol;Acc:HGNC:4165]	0.00522569	-1.24015
GJC1	10052	gap junction protein gamma 1 [Source:HGNC Symbol;Acc:HGNC:4280]	0.00440128	-1.15935
GLCCI1	113263	glucocorticoid induced 1 [Source:HGNC Symbol;Acc:HGNC:18713]	0.00816437	-1.15252
GOLGA1	2800	golgin A1 [Source:HGNC Symbol;Acc:HGNC:4424]	0.00244472	-1.189
GOSR2	9570	golgi SNAP receptor complex member 2 [Source:HGNC Symbol;Acc:HGNC:4431]	4.61695e-05	-1.23532
GOT2	2806	glutamic-oxaloacetic transaminase 2 [Source:HGNC Symbol;Acc:HGNC:4433]	0.00383888	-1.12922
GPC1	2817	glypican 1 [Source:HGNC Symbol;Acc:HGNC:4449]	1.5542e-12	-1.45704
GRB10	2887	growth factor receptor bound protein 10 [Source:HGNC Symbol;Acc:HGNC:4564]	7.2205e-10	-1.30928
GRIN2A	2903	glutamate ionotropic receptor NMDA type subunit 2A [Source:HGNC Symbol;Acc:HGNC:4585]	2.69688e-21	-3.28731
GSPT1	2935	G1 to S phase transition 1 [Source:HGNC Symbol;Acc:HGNC:4621]	2.94697e-15	-1.47464
GTF2F1	2962	general transcription factor IIF subunit 1 [Source:HGNC Symbol;Acc:HGNC:4652]	5.25502e-13	-1.43657
GTF3C4	9329	general transcription factor IIIC subunit 4 [Source:HGNC Symbol;Acc:HGNC:4667]	3.02766e-21	-1.55979
H2AFZ	3015	H2A histone family member Z [Source:HGNC Symbol;Acc:HGNC:4741]	4.22014e-23	-1.45048
HARS	3035	histidyl-tRNA synthetase [Source:HGNC Symbol;Acc:HGNC:4816]	1.36515e-30	-1.70364
HAS1	3036	hyaluronan synthase 1 [Source:HGNC Symbol;Acc:HGNC:4818]	0.00529907	-2.20599
HCCS	3052	holocytochrome c synthase [Source:HGNC Symbol;Acc:HGNC:4837]	2.01617e-63	-2.60823
HDLBP	3069	high density lipoprotein binding protein [Source:HGNC Symbol;Acc:HGNC:4857]	0.000848987	-1.13593
HIST1H2BK	85236	histone cluster 1 H2B family member k [Source:HGNC Symbol;Acc:HGNC:13954]	0.000616773	-1.57936
HS2ST1	9653	heparan sulfate 2-O-sulfotransferase 1 [Source:HGNC Symbol;Acc:HGNC:5193]	3.03741e-11	-1.37743
HSPH1	10808	heat shock protein family H (Hsp110) member 1 [Source:HGNC Symbol;Acc:HGNC:16969]	1.07767e-63	-2.20846
HTR2A	3356	5-hydroxytryptamine receptor 2A [Source:HGNC Symbol;Acc:HGNC:5293]	0.00460315	-1.45386
HYOU1	10525	hypoxia up-regulated 1 [Source:HGNC Symbol;Acc:HGNC:16931]	3.53237e-39	-1.68387
IARS	3376	isoleucyl-tRNA synthetase [Source:HGNC Symbol;Acc:HGNC:5330]	8.08832e-35	-1.78719
ICMT	23463	isoprenylcysteine carboxyl methyltransferase [Source:HGNC Symbol;Acc:HGNC:5350]	2.38766e-26	-1.65903
IMMT	10989	inner membrane mitochondrial protein [Source:HGNC Symbol;Acc:HGNC:6047]	6.29254e-08	-1.25667
INSM2	84684	INSM transcriptional repressor 2 [Source:HGNC Symbol;Acc:HGNC:17539]	0.000241494	-2.92402
ITGAE	3682	integrin subunit alpha E [Source:HGNC Symbol;Acc:HGNC:6147]	8.98719e-07	-1.40419
ITPA	3704	inosine triphosphatase [Source:HGNC Symbol;Acc:HGNC:6176]	3.33669e-09	-1.50296
ITPKA	3706	inositol-trisphosphate 3-kinase A [Source:HGNC Symbol;Acc:HGNC:6178]	0.00267407	-1.78059
JAZF1	221895	JAZF zinc finger 1 [Source:HGNC Symbol;Acc:HGNC:28917]	5.75313e-05	-1.25214
JTB	10899	jumping translocation breakpoint [Source:HGNC Symbol;Acc:HGNC:6201]	0.000144461	-1.20397
KBTBD4	55709	kelch repeat and BTB domain containing 4 [Source:HGNC Symbol;Acc:HGNC:23761]	1.84754e-10	-1.35551
KCNH3	23416	potassium voltage-gated channel subfamily H member 3 [Source:HGNC Symbol;Acc:HGNC:6252]	0.0053334	-1.35092
KCNK1	3775	potassium two pore domain channel subfamily K member 1 [Source:HGNC Symbol;Acc:HGNC:6272]	1.02613e-06	-2.40734
KCNK2	3776	potassium two pore domain channel subfamily K member 2 [Source:HGNC Symbol;Acc:HGNC:6277]	1.08369e-23	-1.76705
KCNQ3	3786	potassium voltage-gated channel subfamily Q member 3 [Source:HGNC Symbol;Acc:HGNC:6297]	1.64762e-20	-1.5316
KHSRP	8570	KH-type splicing regulatory protein [Source:HGNC Symbol;Acc:HGNC:6316]	3.72548e-20	-1.48916
KIAA0368	23392	KIAA0368 [Source:HGNC Symbol;Acc:HGNC:29020]	0.00460608	-1.15599
KIAA1217	56243	KIAA1217 [Source:HGNC Symbol;Acc:HGNC:25428]	0.00739246	-1.32873
KIAA1324	57535	KIAA1324 [Source:HGNC Symbol;Acc:HGNC:29618]	5.83373e-07	-1.34815
KIF22	3835	kinesin family member 22 [Source:HGNC Symbol;Acc:HGNC:6391]	2.11612e-05	-1.23844
KIN	22944	Kin17 DNA and RNA binding protein [Source:HGNC Symbol;Acc:HGNC:6327]	2.47695e-05	-1.36619
KPNA1	3836	karyopherin subunit alpha 1 [Source:HGNC Symbol;Acc:HGNC:6394]	1.92343e-07	-1.24418
KPNA4	3840	karyopherin subunit alpha 4 [Source:HGNC Symbol;Acc:HGNC:6397]	2.07993e-06	-1.21088
L3MBTL2	83746	L3MBTL2, polycomb repressive complex 1 subunit [Source:HGNC Symbol;Acc:HGNC:18594]	1.32798e-38	-2.014
LAMC2	3918	laminin subunit gamma 2 [Source:HGNC Symbol;Acc:HGNC:6493]	0.000954638	-1.83906
LANCL2	55915	LanC like 2 [Source:HGNC Symbol;Acc:HGNC:6509]	3.0516e-34	-1.76312
LRPAP1	4043	LDL receptor related protein associated protein 1 [Source:HGNC Symbol;Acc:HGNC:6701]	1.92152e-14	-1.46134
LRPPRC	10128	leucine rich pentatricopeptide repeat containing [Source:HGNC Symbol;Acc:HGNC:15714]	6.21219e-20	-1.47857
LRRC4	64101	leucine rich repeat containing 4 [Source:HGNC Symbol;Acc:HGNC:15586]	2.97145e-18	-1.46926
LRRFIP1	9208	LRR binding FLII interacting protein 1 [Source:HGNC Symbol;Acc:HGNC:6702]	0.00202688	-1.16382
LSM10	84967	LSM10, U7 small nuclear RNA associated [Source:HGNC Symbol;Acc:HGNC:17562]	2.73308e-08	-1.36147
LZTS1	11178	leucine zipper tumor suppressor 1 [Source:HGNC Symbol;Acc:HGNC:13861]	2.4532e-05	-1.23686
MAD1L1	8379	mitotic arrest deficient 1 like 1 [Source:HGNC Symbol;Acc:HGNC:6762]	1.34729e-14	-1.55788
MAD2L1	4085	mitotic arrest deficient 2 like 1 [Source:HGNC Symbol;Acc:HGNC:6763]	1.03591e-14	-1.58393
MAP1A	4130	microtubule associated protein 1A [Source:HGNC Symbol;Acc:HGNC:6835]	5.12532e-21	-1.58414
MAP1B	4131	microtubule associated protein 1B [Source:HGNC Symbol;Acc:HGNC:6836]	6.97859e-16	-1.41232
MAPK4	5596	mitogen-activated protein kinase 4 [Source:HGNC Symbol;Acc:HGNC:6878]	0.00164471	-1.17541
MAPK8IP3	23162	mitogen-activated protein kinase 8 interacting protein 3 [Source:HGNC Symbol;Acc:HGNC:6884]	4.26798e-05	-1.23289
MARK2	2011	microtubule affinity regulating kinase 2 [Source:HGNC Symbol;Acc:HGNC:3332]	1.62822e-06	-1.26931
MARS	4141	methionyl-tRNA synthetase [Source:HGNC Symbol;Acc:HGNC:6898]	1.03348e-27	-1.53565
MCM4	4173	minichromosome maintenance complex component 4 [Source:HGNC Symbol;Acc:HGNC:6947]	3.2856e-12	-1.48432
MDH2	4191	malate dehydrogenase 2 [Source:HGNC Symbol;Acc:HGNC:6971]	0.00303862	-1.14037
MDK	4192	midkine [Source:HGNC Symbol;Acc:HGNC:6972]	0.000465901	-1.2664
MEF2B	100271849	myocyte enhancer factor 2B [Source:HGNC Symbol;Acc:HGNC:6995]	2.8684e-13	-2.53896
MEST	4232	mesoderm specific transcript [Source:HGNC Symbol;Acc:HGNC:7028]	8.64222e-17	-1.45619
MFN2	9927	mitofusin 2 [Source:HGNC Symbol;Acc:HGNC:16877]	1.70568e-15	-1.38204
MGAT2	4247	mannosyl (alpha-1,6-)-glycoprotein beta-1,2-N-acetylglucosaminyltransferase [Source:HGNC Symbol;Acc:HGNC:7045]	6.94215e-24	-1.88952
MGAT5B	146664	mannosyl (alpha-1,6-)-glycoprotein beta-1,6-N-acetyl-glucosaminyltransferase, isozyme B [Source:HGNC Symbol;Acc:HGNC:24140]	9.58797e-06	-1.25926
MKRN2	23609	makorin ring finger protein 2 [Source:HGNC Symbol;Acc:HGNC:7113]	3.36278e-05	-1.23534
MLF2	8079	myeloid leukemia factor 2 [Source:HGNC Symbol;Acc:HGNC:7126]	4.24718e-13	-1.37594
MRPL12	6182	mitochondrial ribosomal protein L12 [Source:HGNC Symbol;Acc:HGNC:10378]	1.20779e-12	-1.54733
MRPL15	29088	mitochondrial ribosomal protein L15 [Source:HGNC Symbol;Acc:HGNC:14054]	7.59065e-10	-1.3998
MRPL21	219927	mitochondrial ribosomal protein L21 [Source:HGNC Symbol;Acc:HGNC:14479]	4.32155e-14	-1.58663
MRPL3	11222	mitochondrial ribosomal protein L3 [Source:HGNC Symbol;Acc:HGNC:10379]	3.63506e-08	-1.34067
MRPL4	51073	mitochondrial ribosomal protein L4 [Source:HGNC Symbol;Acc:HGNC:14276]	1.24417e-24	-1.92127
MRPL41	64975	mitochondrial ribosomal protein L41 [Source:HGNC Symbol;Acc:HGNC:14492]	0.00108676	-1.25664
MRPS15	64960	mitochondrial ribosomal protein S15 [Source:HGNC Symbol;Acc:HGNC:14504]	0.000620531	-1.23421
MRPS18A	55168	mitochondrial ribosomal protein S18A [Source:HGNC Symbol;Acc:HGNC:14515]	1.43469e-09	-1.41821
MRPS18C	51023	mitochondrial ribosomal protein S18C [Source:HGNC Symbol;Acc:HGNC:16633]	9.46836e-15	-1.58949
MRPS22	56945	mitochondrial ribosomal protein S22 [Source:HGNC Symbol;Acc:HGNC:14508]	0.000973296	-1.2112
MRPS23	51649	mitochondrial ribosomal protein S23 [Source:HGNC Symbol;Acc:HGNC:14509]	1.387e-16	-1.55913
MRPS26	64949	mitochondrial ribosomal protein S26 [Source:HGNC Symbol;Acc:HGNC:14045]	0.0063391	-1.22962
MRPS35	60488	mitochondrial ribosomal protein S35 [Source:HGNC Symbol;Acc:HGNC:16635]	2.02564e-06	-1.29781
MTPN	136319	myotrophin [Source:HGNC Symbol;Acc:HGNC:15667]	3.15662e-05	-1.18223
MTX1	4580	metaxin 1 [Source:HGNC Symbol;Acc:HGNC:7504]	4.04049e-07	-1.48912
MUC20	200958	mucin 20, cell surface associated [Source:HGNC Symbol;Acc:HGNC:23282]	2.39199e-13	-2.24307
MUC4	4585	mucin 4, cell surface associated [Source:HGNC Symbol;Acc:HGNC:7514]	3.50228e-17	-6.65438
MYBBP1A	10514	MYB binding protein 1a [Source:HGNC Symbol;Acc:HGNC:7546]	5.3441e-44	-2.13353
NACA	4666	nascent polypeptide-associated complex alpha subunit [Source:HGNC Symbol;Acc:HGNC:7629]	1.47253e-05	-1.24926
NAP1L1	4673	nucleosome assembly protein 1 like 1 [Source:HGNC Symbol;Acc:HGNC:7637]	0.00784556	-1.13705
NAPA	8775	NSF attachment protein alpha [Source:HGNC Symbol;Acc:HGNC:7641]	0.00405939	-1.14601
NAPG	8774	NSF attachment protein gamma [Source:HGNC Symbol;Acc:HGNC:7642]	0.00360726	-1.19698
NCBP2	22916	nuclear cap binding protein subunit 2 [Source:HGNC Symbol;Acc:HGNC:7659]	0.00524425	-1.15494
NDUFAB1	4706	NADH:ubiquinone oxidoreductase subunit AB1 [Source:HGNC Symbol;Acc:HGNC:7694]	0.000987601	-1.19153
NDUFC2	4718	NADH:ubiquinone oxidoreductase subunit C2 [Source:HGNC Symbol;Acc:HGNC:7706]	0.00122032	-1.15472
NDUFS1	4719	NADH:ubiquinone oxidoreductase core subunit S1 [Source:HGNC Symbol;Acc:HGNC:7707]	4.26378e-17	-1.40052
NDUFS3	4722	NADH:ubiquinone oxidoreductase core subunit S3 [Source:HGNC Symbol;Acc:HGNC:7710]	1.00475e-07	-1.34195
NEFH	4744	neurofilament heavy [Source:HGNC Symbol;Acc:HGNC:7737]	0.000293441	-1.61982
NFRKB	4798	nuclear factor related to kappaB binding protein [Source:HGNC Symbol;Acc:HGNC:7802]	5.68376e-12	-1.4173
NFX1	4799	nuclear transcription factor, X-box binding 1 [Source:HGNC Symbol;Acc:HGNC:7803]	2.3378e-24	-1.6099
NFYC	4802	nuclear transcription factor Y subunit gamma [Source:HGNC Symbol;Acc:HGNC:7806]	5.744e-05	-1.22547
NHLH1	4807	nescient helix-loop-helix 1 [Source:HGNC Symbol;Acc:HGNC:7817]	6.93615e-28	-4.20609
NIF3L1	60491	NGG1 interacting factor 3 like 1 [Source:HGNC Symbol;Acc:HGNC:13390]	1.33016e-06	-1.36291
NME1	4830	NME/NM23 nucleoside diphosphate kinase 1 [Source:HGNC Symbol;Acc:HGNC:7849]	4.4541e-07	-1.27347
NME2	4831	NME/NM23 nucleoside diphosphate kinase 2 [Source:HGNC Symbol;Acc:HGNC:7850]	0.00548791	-1.16289
NOL6	65083	nucleolar protein 6 [Source:HGNC Symbol;Acc:HGNC:19910]	4.23546e-66	-2.5404
NOS1	4842	nitric oxide synthase 1 [Source:HGNC Symbol;Acc:HGNC:7872]	1.45478e-09	-1.92278
NPTX1	4884	neuronal pentraxin 1 [Source:HGNC Symbol;Acc:HGNC:7952]	6.67701e-21	-2.62718
NPY1R	4886	neuropeptide Y receptor Y1 [Source:HGNC Symbol;Acc:HGNC:7956]	2.07998e-06	-1.62268
NQO1	1728	NAD(P)H quinone dehydrogenase 1 [Source:HGNC Symbol;Acc:HGNC:2874]	1.64526e-06	-1.93946
NTRK3	4916	neurotrophic receptor tyrosine kinase 3 [Source:HGNC Symbol;Acc:HGNC:8033]	1.14403e-15	-1.49658
NUP50	10762	nucleoporin 50 [Source:HGNC Symbol;Acc:HGNC:8065]	2.2786e-21	-1.55329
OBSCN	84033	obscurin, cytoskeletal calmodulin and titin-interacting RhoGEF [Source:HGNC Symbol;Acc:HGNC:15719]	3.83247e-07	-1.33874
OSBP	5007	oxysterol binding protein [Source:HGNC Symbol;Acc:HGNC:8503]	5.84302e-05	-1.22499
P2RY1	5028	purinergic receptor P2Y1 [Source:HGNC Symbol;Acc:HGNC:8539]	0.00921297	-1.26641
PAIP1	10605	poly(A) binding protein interacting protein 1 [Source:HGNC Symbol;Acc:HGNC:16945]	2.79606e-06	-1.22033
PANK2	80025	pantothenate kinase 2 [Source:HGNC Symbol;Acc:HGNC:15894]	5.53489e-15	-1.49459
PANX1	24145	pannexin 1 [Source:HGNC Symbol;Acc:HGNC:8599]	3.75521e-13	-1.40743
PDCD2	5134	programmed cell death 2 [Source:HGNC Symbol;Acc:HGNC:8762]	5.77074e-11	-1.37129
PDCD5	9141	programmed cell death 5 [Source:HGNC Symbol;Acc:HGNC:8764]	0.000105174	-1.23828
PDF	64146	peptide deformylase, mitochondrial [Source:HGNC Symbol;Acc:HGNC:30012]	1.00202e-19	-1.92473
PDPK1	5170	3-phosphoinositide dependent protein kinase 1 [Source:HGNC Symbol;Acc:HGNC:8816]	1.27258e-11	-1.40052
PDYN	5173	prodynorphin [Source:HGNC Symbol;Acc:HGNC:8820]	3.24716e-10	-1.87194
PFDN1	5201	prefoldin subunit 1 [Source:HGNC Symbol;Acc:HGNC:8866]	4.32599e-09	-1.32136
PIP5K1C	23396	phosphatidylinositol-4-phosphate 5-kinase type 1 gamma [Source:HGNC Symbol;Acc:HGNC:8996]	4.11859e-13	-1.41401
PLAA	9373	phospholipase A2 activating protein [Source:HGNC Symbol;Acc:HGNC:9043]	1.88555e-10	-1.37473
PLCB1	23236	phospholipase C beta 1 [Source:HGNC Symbol;Acc:HGNC:15917]	0.000733552	-1.23291
PLXNA2	5362	plexin A2 [Source:HGNC Symbol;Acc:HGNC:9100]	8.52394e-65	-2.02969
PNMA1	9240	PNMA family member 1 [Source:HGNC Symbol;Acc:HGNC:9158]	9.75075e-33	-1.54043
POLR2C	5432	RNA polymerase II subunit C [Source:HGNC Symbol;Acc:HGNC:9189]	3.03899e-42	-1.895
POLR2E	5434	RNA polymerase II subunit E [Source:HGNC Symbol;Acc:HGNC:9192]	4.22006e-25	-1.6327
POLR2K	5440	RNA polymerase II subunit K [Source:HGNC Symbol;Acc:HGNC:9198]	1.09787e-12	-1.41842
POLR3H	171568	RNA polymerase III subunit H [Source:HGNC Symbol;Acc:HGNC:30349]	1.50331e-12	-1.34872
POP4	10775	POP4 homolog, ribonuclease P/MRP subunit [Source:HGNC Symbol;Acc:HGNC:30081]	1.36214e-12	-1.52745
PPIH	10465	peptidylprolyl isomerase H [Source:HGNC Symbol;Acc:HGNC:14651]	4.07779e-13	-1.59164
PPIL1	51645	peptidylprolyl isomerase like 1 [Source:HGNC Symbol;Acc:HGNC:9260]	2.23767e-07	-1.26995
PPP1CA	5499	protein phosphatase 1 catalytic subunit alpha [Source:HGNC Symbol;Acc:HGNC:9281]	1.18197e-11	-1.37966
PPP1R2	5504	protein phosphatase 1 regulatory inhibitor subunit 2 [Source:HGNC Symbol;Acc:HGNC:9288]	4.85118e-08	-1.32681
PPP2CA	5515	protein phosphatase 2 catalytic subunit alpha [Source:HGNC Symbol;Acc:HGNC:9299]	8.75221e-06	-1.1915
PRDM4	11108	PR/SET domain 4 [Source:HGNC Symbol;Acc:HGNC:9348]	0.00043667	-1.19003
PRICKLE1	144165	prickle planar cell polarity protein 1 [Source:HGNC Symbol;Acc:HGNC:17019]	0.00265444	-1.31918
PRKAR1A	5573	protein kinase cAMP-dependent type I regulatory subunit alpha [Source:HGNC Symbol;Acc:HGNC:9388]	0.00400889	-1.13469
PRKCG	5582	protein kinase C gamma [Source:HGNC Symbol;Acc:HGNC:9402]	3.62865e-10	-1.51044
PRKCH	5583	protein kinase C eta [Source:HGNC Symbol;Acc:HGNC:9403]	0.00398137	-2.17534
PRKDC	5591	protein kinase, DNA-activated, catalytic polypeptide [Source:HGNC Symbol;Acc:HGNC:9413]	0.00129548	-1.22703
PRMT6	55170	protein arginine methyltransferase 6 [Source:HGNC Symbol;Acc:HGNC:18241]	7.08525e-13	-1.54289
PRR3	80742	proline rich 3 [Source:HGNC Symbol;Acc:HGNC:21149]	2.72291e-11	-1.36002
PSMA1	5682	proteasome subunit alpha 1 [Source:HGNC Symbol;Acc:HGNC:9530]	0.000649266	-1.18796
PSMA3	5684	proteasome subunit alpha 3 [Source:HGNC Symbol;Acc:HGNC:9532]	1.70643e-23	-1.6319
PSMC3	5702	proteasome 26S subunit, ATPase 3 [Source:HGNC Symbol;Acc:HGNC:9549]	7.71455e-14	-1.36579
PSMD1	5707	proteasome 26S subunit, non-ATPase 1 [Source:HGNC Symbol;Acc:HGNC:9554]	1.7198e-15	-1.38799
PSMD12	5718	proteasome 26S subunit, non-ATPase 12 [Source:HGNC Symbol;Acc:HGNC:9557]	3.0516e-34	-1.88645
PSMD3	5709	proteasome 26S subunit, non-ATPase 3 [Source:HGNC Symbol;Acc:HGNC:9560]	5.93582e-20	-1.47868
PSME3	10197	proteasome activator subunit 3 [Source:HGNC Symbol;Acc:HGNC:9570]	2.86078e-44	-1.75865
PSMF1	9491	proteasome inhibitor subunit 1 [Source:HGNC Symbol;Acc:HGNC:9571]	1.93499e-07	-1.24164
PTDSS1	9791	phosphatidylserine synthase 1 [Source:HGNC Symbol;Acc:HGNC:9587]	7.62951e-17	-1.58727
PTHLH	5744	parathyroid hormone like hormone [Source:HGNC Symbol;Acc:HGNC:9607]	1.22323e-06	-3.67585
PTPN11	5781	protein tyrosine phosphatase, non-receptor type 11 [Source:HGNC Symbol;Acc:HGNC:9644]	9.00524e-09	-1.28339
PTPN9	5780	protein tyrosine phosphatase, non-receptor type 9 [Source:HGNC Symbol;Acc:HGNC:9661]	0.00211766	-1.14628
PTS	5805	6-pyruvoyltetrahydropterin synthase [Source:HGNC Symbol;Acc:HGNC:9689]	0.00026958	-1.23435
PWP1	11137	PWP1 homolog, endonuclein [Source:HGNC Symbol;Acc:HGNC:17015]	3.01011e-16	-1.4983
RAB18	22931	RAB18, member RAS oncogene family [Source:HGNC Symbol;Acc:HGNC:14244]	1.46587e-08	-1.31185
RAB5A	5868	RAB5A, member RAS oncogene family [Source:HGNC Symbol;Acc:HGNC:9783]	1.45196e-05	-1.234
RAB5C	5878	RAB5C, member RAS oncogene family [Source:HGNC Symbol;Acc:HGNC:9785]	0.00587019	-1.12544
RACGAP1	29127	Rac GTPase activating protein 1 [Source:HGNC Symbol;Acc:HGNC:9804]	8.04951e-19	-1.47089
RAD1	5810	RAD1 checkpoint DNA exonuclease [Source:HGNC Symbol;Acc:HGNC:9806]	1.40017e-05	-1.25043
RAD17	5884	RAD17 checkpoint clamp loader component [Source:HGNC Symbol;Acc:HGNC:9807]	8.00151e-05	-1.2283
RAD23B	5887	RAD23 homolog B, nucleotide excision repair protein [Source:HGNC Symbol;Acc:HGNC:9813]	6.1014e-05	-1.18144
RAI1	10743	retinoic acid induced 1 [Source:HGNC Symbol;Acc:HGNC:9834]	0.000191692	-1.21699
RAN	5901	RAN, member RAS oncogene family [Source:HGNC Symbol;Acc:HGNC:9846]	7.72744e-11	-1.28898
RANBP2	5903	RAN binding protein 2 [Source:HGNC Symbol;Acc:HGNC:9848]	1.30645e-14	-1.42448
RAP1GDS1	5910	Rap1 GTPase-GDP dissociation stimulator 1 [Source:HGNC Symbol;Acc:HGNC:9859]	5.01579e-06	-1.26208
RAP2B	5912	RAP2B, member of RAS oncogene family [Source:HGNC Symbol;Acc:HGNC:9862]	1.1e-05	-1.31522
RASGRP1	10125	RAS guanyl releasing protein 1 [Source:HGNC Symbol;Acc:HGNC:9878]	3.12722e-11	-1.96544
RBBP7	5931	RB binding protein 7, chromatin remodeling factor [Source:HGNC Symbol;Acc:HGNC:9890]	3.59098e-06	-1.21722
RBM18	92400	RNA binding motif protein 18 [Source:HGNC Symbol;Acc:HGNC:28413]	2.2011e-08	-1.31302
RBMS1	5937	RNA binding motif single stranded interacting protein 1 [Source:HGNC Symbol;Acc:HGNC:9907]	0.00616639	-1.50468
RCN1	5954	reticulocalbin 1 [Source:HGNC Symbol;Acc:HGNC:9934]	8.0633e-07	-1.23963
RDH10	157506	retinol dehydrogenase 10 [Source:HGNC Symbol;Acc:HGNC:19975]	4.57551e-38	-3.07531
RFPL3	10738	ret finger protein like 3 [Source:HGNC Symbol;Acc:HGNC:9980]	0.00108107	-1.98394
RGS20	8601	regulator of G protein signaling 20 [Source:HGNC Symbol;Acc:HGNC:14600]	0.000928443	-1.4211
RNF2	6045	ring finger protein 2 [Source:HGNC Symbol;Acc:HGNC:10061]	6.15003e-13	-1.43028
RNF6	6049	ring finger protein 6 [Source:HGNC Symbol;Acc:HGNC:10069]	5.69715e-11	-1.48229
ROCK2	9475	Rho associated coiled-coil containing protein kinase 2 [Source:HGNC Symbol;Acc:HGNC:10252]	1.27727e-08	-1.3468
RPF1	80135	ribosome production factor 1 homolog [Source:HGNC Symbol;Acc:HGNC:30350]	0.000254729	-1.2424
RPH3A	22895	rabphilin 3A [Source:HGNC Symbol;Acc:HGNC:17056]	0.00364234	-1.6166
RPL6	6128	ribosomal protein L6 [Source:HGNC Symbol;Acc:HGNC:10362]	0.00198949	-1.15697
RPP14	11102	ribonuclease P/MRP subunit p14 [Source:HGNC Symbol;Acc:HGNC:30327]	0.000109206	-1.20681
RRN3	54700	RRN3 homolog, RNA polymerase I transcription factor [Source:HGNC Symbol;Acc:HGNC:30346]	7.30489e-20	-1.59698
RUVBL1	8607	RuvB like AAA ATPase 1 [Source:HGNC Symbol;Acc:HGNC:10474]	1.68587e-17	-1.49092
SACS	26278	sacsin molecular chaperone [Source:HGNC Symbol;Acc:HGNC:10519]	2.66231e-19	-1.59478
SDAD1	55153	SDA1 domain containing 1 [Source:HGNC Symbol;Acc:HGNC:25537]	1.53694e-44	-2.03613
SDCBP2	27111	syndecan binding protein 2 [Source:HGNC Symbol;Acc:HGNC:15756]	8.5542e-20	-2.53583
SEC23A	10484	Sec23 homolog A, coat complex II component [Source:HGNC Symbol;Acc:HGNC:10701]	0.0012281	-1.18563
SENP2	59343	SUMO1/sentrin/SMT3 specific peptidase 2 [Source:HGNC Symbol;Acc:HGNC:23116]	5.7809e-06	-1.25956
SENP3	26168	SUMO1/sentrin/SMT3 specific peptidase 3 [Source:HGNC Symbol;Acc:HGNC:17862]	1.84648e-17	-1.50255
SEZ6	124925	seizure related 6 homolog [Source:HGNC Symbol;Acc:HGNC:15955]	7.07492e-08	-1.26867
SF3A1	10291	splicing factor 3a subunit 1 [Source:HGNC Symbol;Acc:HGNC:10765]	6.46003e-19	-1.44954
SGPP2	130367	sphingosine-1-phosphate phosphatase 2 [Source:HGNC Symbol;Acc:HGNC:19953]	6.29842e-41	-5.68044
SIN3B	23309	SIN3 transcription regulator family member B [Source:HGNC Symbol;Acc:HGNC:19354]	0.00131812	-1.15434
SLBP	7884	stem-loop binding protein [Source:HGNC Symbol;Acc:HGNC:10904]	5.08485e-13	-1.4246
SLC10A4	201780	solute carrier family 10 member 4 [Source:HGNC Symbol;Acc:HGNC:22980]	6.0319e-05	-1.65076
SLC25A3	5250	solute carrier family 25 member 3 [Source:HGNC Symbol;Acc:HGNC:10989]	8.98045e-05	-1.18168
SLC35B3	51000	solute carrier family 35 member B3 [Source:HGNC Symbol;Acc:HGNC:21601]	0.00043885	-1.30665
SLC4A1AP	22950	solute carrier family 4 member 1 adaptor protein [Source:HGNC Symbol;Acc:HGNC:13813]	7.24734e-05	-1.23084
SLC9A1	6548	solute carrier family 9 member A1 [Source:HGNC Symbol;Acc:HGNC:11071]	7.39231e-05	-1.31456
SLIT3	6586	slit guidance ligand 3 [Source:HGNC Symbol;Acc:HGNC:11087]	0.00181085	-1.52471
SMARCD1	6602	SWI/SNF related, matrix associated, actin dependent regulator of chromatin, subfamily d, member 1 [Source:HGNC Symbol;Acc:HGNC:11106]	1.90646e-07	-1.221
SMARCE1	6605	SWI/SNF related, matrix associated, actin dependent regulator of chromatin, subfamily e, member 1 [Source:HGNC Symbol;Acc:HGNC:11109]	0.000628825	-1.15995
SNAP29	9342	synaptosome associated protein 29 [Source:HGNC Symbol;Acc:HGNC:11133]	1.07955e-05	-1.27465
SNCG	6623	synuclein gamma [Source:HGNC Symbol;Acc:HGNC:11141]	0.00716117	-1.6346
SNN	8303	stannin [Source:HGNC Symbol;Acc:HGNC:11149]	7.71555e-05	-1.16265
SNRPD1	6632	small nuclear ribonucleoprotein D1 polypeptide [Source:HGNC Symbol;Acc:HGNC:11158]	1.63107e-30	-1.74831
SNRPD3	6634	small nuclear ribonucleoprotein D3 polypeptide [Source:HGNC Symbol;Acc:HGNC:11160]	0.00460264	-1.14019
SORCS1	114815	sortilin related VPS10 domain containing receptor 1 [Source:HGNC Symbol;Acc:HGNC:16697]	9.35339e-05	-1.30359
SOS2	6655	SOS Ras/Rho guanine nucleotide exchange factor 2 [Source:HGNC Symbol;Acc:HGNC:11188]	4.36808e-11	-1.41658
SPATA2	9825	spermatogenesis associated 2 [Source:HGNC Symbol;Acc:HGNC:14681]	1.76311e-05	-1.3037
SPG7	6687	SPG7, paraplegin matrix AAA peptidase subunit [Source:HGNC Symbol;Acc:HGNC:11237]	3.78e-05	-1.2148
SPRED1	161742	sprouty related EVH1 domain containing 1 [Source:HGNC Symbol;Acc:HGNC:20249]	0.00143052	-1.17539
SPTLC1	10558	serine palmitoyltransferase long chain base subunit 1 [Source:HGNC Symbol;Acc:HGNC:11277]	5.99332e-07	-1.34115
SRF	6722	serum response factor [Source:HGNC Symbol;Acc:HGNC:11291]	5.25504e-05	-1.20487
SRM	6723	spermidine synthase [Source:HGNC Symbol;Acc:HGNC:11296]	1.78145e-13	-1.46536
SSBP3	23648	single stranded DNA binding protein 3 [Source:HGNC Symbol;Acc:HGNC:15674]	1.36389e-05	-1.19401
SSTR2	6752	somatostatin receptor 2 [Source:HGNC Symbol;Acc:HGNC:11331]	0.00981038	-1.37114
SSX2IP	117178	SSX family member 2 interacting protein [Source:HGNC Symbol;Acc:HGNC:16509]	4.83722e-23	-1.96197
STK17A	9263	serine/threonine kinase 17a [Source:HGNC Symbol;Acc:HGNC:11395]	5.76338e-30	-2.28944
STMN3	50861	stathmin 3 [Source:HGNC Symbol;Acc:HGNC:15926]	0.00041018	-1.19051
STS	412	steroid sulfatase [Source:HGNC Symbol;Acc:HGNC:11425]	5.0228e-11	-1.65502
STUB1	10273	STIP1 homology and U-box containing protein 1 [Source:HGNC Symbol;Acc:HGNC:11427]	0.000228832	-1.20117
SUPT16H	11198	SPT16 homolog, facilitates chromatin remodeling subunit [Source:HGNC Symbol;Acc:HGNC:11465]	2.55963e-16	-1.37362
SUPT4H1	6827	SPT4 homolog, DSIF elongation factor subunit [Source:HGNC Symbol;Acc:HGNC:11467]	1.16458e-18	-1.52464
SUSD1	64420	sushi domain containing 1 [Source:HGNC Symbol;Acc:HGNC:25413]	0.000269863	-1.34642
SYNCRIP	10492	synaptotagmin binding cytoplasmic RNA interacting protein [Source:HGNC Symbol;Acc:HGNC:16918]	3.772e-28	-1.59296
SYT6	148281	synaptotagmin 6 [Source:HGNC Symbol;Acc:HGNC:18638]	1.5324e-21	-1.49618
TAF6L	10629	TATA-box binding protein associated factor 6 like [Source:HGNC Symbol;Acc:HGNC:17305]	0.00100921	-1.2676
TBRG1	84897	transforming growth factor beta regulator 1 [Source:HGNC Symbol;Acc:HGNC:29551]	0.00508701	-1.14104
TCP1	6950	t-complex 1 [Source:HGNC Symbol;Acc:HGNC:11655]	0.00509008	-1.11845
TECTA	7007	tectorin alpha [Source:HGNC Symbol;Acc:HGNC:11720]	1.75779e-07	-1.49415
TERF2	7014	telomeric repeat binding factor 2 [Source:HGNC Symbol;Acc:HGNC:11729]	6.63157e-06	-1.25359
TFAM	7019	transcription factor A, mitochondrial [Source:HGNC Symbol;Acc:HGNC:11741]	5.6102e-05	-1.27736
TFDP1	7027	transcription factor Dp-1 [Source:HGNC Symbol;Acc:HGNC:11749]	1.88226e-18	-1.4944
TH	7054	tyrosine hydroxylase [Source:HGNC Symbol;Acc:HGNC:11782]	8.24702e-05	-1.29284
THBS3	7059	thrombospondin 3 [Source:HGNC Symbol;Acc:HGNC:11787]	0.000480893	-1.22912
THOP1	7064	thimet oligopeptidase 1 [Source:HGNC Symbol;Acc:HGNC:11793]	4.61452e-18	-1.73682
TIMM17A	10440	translocase of inner mitochondrial membrane 17A [Source:HGNC Symbol;Acc:HGNC:17315]	0.00282798	-1.17445
TIMM23	100287932	translocase of inner mitochondrial membrane 23 [Source:HGNC Symbol;Acc:HGNC:17312]	2.22277e-27	-1.71747
TIMM50	92609	translocase of inner mitochondrial membrane 50 [Source:HGNC Symbol;Acc:HGNC:23656]	1.76064e-25	-1.72665
TLK1	9874	tousled like kinase 1 [Source:HGNC Symbol;Acc:HGNC:11841]	0.00598806	-1.14852
TLN1	7094	talin 1 [Source:HGNC Symbol;Acc:HGNC:11845]	4.77328e-33	-1.77706
TM9SF2	9375	transmembrane 9 superfamily member 2 [Source:HGNC Symbol;Acc:HGNC:11865]	5.57206e-13	-1.39716
TMEM19	55266	transmembrane protein 19 [Source:HGNC Symbol;Acc:HGNC:25605]	0.000306705	-1.2485
TOLLIP	54472	toll interacting protein [Source:HGNC Symbol;Acc:HGNC:16476]	2.5967e-06	-1.2683
TOMM22	56993	translocase of outer mitochondrial membrane 22 [Source:HGNC Symbol;Acc:HGNC:18002]	1.444e-33	-1.73474
TPCN2	219931	two pore segment channel 2 [Source:HGNC Symbol;Acc:HGNC:20820]	2.54323e-07	-1.48359
TPM3	7170	tropomyosin 3 [Source:HGNC Symbol;Acc:HGNC:12012]	1.16222e-18	-1.43551
TRIM11	81559	tripartite motif containing 11 [Source:HGNC Symbol;Acc:HGNC:16281]	0.00481421	-1.1993
TRIM8	81603	tripartite motif containing 8 [Source:HGNC Symbol;Acc:HGNC:15579]	8.42821e-06	-1.29106
TRUB1	142940	TruB pseudouridine synthase family member 1 [Source:HGNC Symbol;Acc:HGNC:16060]	1.5089e-06	-1.34153
TSN	7247	translin [Source:HGNC Symbol;Acc:HGNC:12379]	2.9891e-16	-1.4674
UBE2B	7320	ubiquitin conjugating enzyme E2 B [Source:HGNC Symbol;Acc:HGNC:12473]	0.00200325	-1.19681
UBE2D2	7322	ubiquitin conjugating enzyme E2 D2 [Source:HGNC Symbol;Acc:HGNC:12475]	1.75289e-10	-1.30849
UBE2G1	7326	ubiquitin conjugating enzyme E2 G1 [Source:HGNC Symbol;Acc:HGNC:12482]	6.71459e-15	-1.52469
UBE2M	9040	ubiquitin conjugating enzyme E2 M [Source:HGNC Symbol;Acc:HGNC:12491]	0.00710575	-1.16917
UBE2N	7334	ubiquitin conjugating enzyme E2 N [Source:HGNC Symbol;Acc:HGNC:12492]	2.73536e-05	-1.19334
UCHL5	51377	ubiquitin C-terminal hydrolase L5 [Source:HGNC Symbol;Acc:HGNC:19678]	0.00316362	-1.1761
UQCRFS1	7386	ubiquinol-cytochrome c reductase, Rieske iron-sulfur polypeptide 1 [Source:HGNC Symbol;Acc:HGNC:12587]	0.00280492	-1.17065
USP14	9097	ubiquitin specific peptidase 14 [Source:HGNC Symbol;Acc:HGNC:12612]	1.86651e-14	-1.48483
VAPB	9217	VAMP associated protein B and C [Source:HGNC Symbol;Acc:HGNC:12649]	1.28014e-14	-1.40071
VKORC1L1	154807	vitamin K epoxide reductase complex subunit 1 like 1 [Source:HGNC Symbol;Acc:HGNC:21492]	2.86783e-20	-1.58739
VPS33A	65082	VPS33A, CORVET/HOPS core subunit [Source:HGNC Symbol;Acc:HGNC:18179]	3.99158e-19	-1.5519
VRK1	7443	vaccinia related kinase 1 [Source:HGNC Symbol;Acc:HGNC:12718]	1.74223e-09	-1.4186
WAC	51322	WW domain containing adaptor with coiled-coil [Source:HGNC Symbol;Acc:HGNC:17327]	0.00115785	-1.14134
WBP11	51729	WW domain binding protein 11 [Source:HGNC Symbol;Acc:HGNC:16461]	7.39658e-11	-1.35632
WDR12	55759	WD repeat domain 12 [Source:HGNC Symbol;Acc:HGNC:14098]	2.14354e-19	-1.6497
WDR5B	54554	WD repeat domain 5B [Source:HGNC Symbol;Acc:HGNC:17826]	2.05806e-07	-1.4786
WNT2B	7482	Wnt family member 2B [Source:HGNC Symbol;Acc:HGNC:12781]	1.7109e-21	-1.88889
XPO5	57510	exportin 5 [Source:HGNC Symbol;Acc:HGNC:17675]	1.62787e-11	-1.3636
YARS	8565	tyrosyl-tRNA synthetase [Source:HGNC Symbol;Acc:HGNC:12840]	5.37894e-19	-1.48077
YKT6	10652	YKT6 v-SNARE homolog [Source:HGNC Symbol;Acc:HGNC:16959]	3.32221e-26	-1.60323
ZDHHC18	84243	zinc finger DHHC-type containing 18 [Source:HGNC Symbol;Acc:HGNC:20712]	6.50382e-10	-1.38997
ZDHHC21	340481	zinc finger DHHC-type containing 21 [Source:HGNC Symbol;Acc:HGNC:20750]	5.70182e-05	-1.26903
ZDHHC5	25921	zinc finger DHHC-type containing 5 [Source:HGNC Symbol;Acc:HGNC:18472]	2.63721e-09	-1.34657
ZFYVE27	118813	zinc finger FYVE-type containing 27 [Source:HGNC Symbol;Acc:HGNC:26559]	6.77956e-06	-1.23142
ZMYND19	116225	zinc finger MYND-type containing 19 [Source:HGNC Symbol;Acc:HGNC:21146]	6.06081e-10	-1.47003
ZNF233	353355	zinc finger protein 233 [Source:HGNC Symbol;Acc:HGNC:30946]	1.07573e-08	-2.80001
ZNF304	57343	zinc finger protein 304 [Source:HGNC Symbol;Acc:HGNC:13505]	4.60052e-06	-1.30372
ZNF546	339327	zinc finger protein 546 [Source:HGNC Symbol;Acc:HGNC:28671]	0.00151435	-1.24504
ZNF615	284370	zinc finger protein 615 [Source:HGNC Symbol;Acc:HGNC:24740]	8.93351e-13	-1.71981
ZNRF1	84937	zinc and ring finger 1 [Source:HGNC Symbol;Acc:HGNC:18452]	0.00188032	-1.14452
ZWINT	11130	ZW10 interacting kinetochore protein [Source:HGNC Symbol;Acc:HGNC:13195]	1.01702e-22	-2.16944
ACBD7	414149	acyl-CoA binding domain containing 7 [Source:HGNC Symbol;Acc:HGNC:17715]	1.30373e-05	-1.42917
ARHGAP8	23779	Rho GTPase activating protein 8 [Source:HGNC Symbol;Acc:HGNC:677]	6.13171e-17	-2.49623
BRSK2	9024	BR serine/threonine kinase 2 [Source:HGNC Symbol;Acc:HGNC:11405]	0.00455135	-1.40507
CCDC88C	440193	coiled-coil domain containing 88C [Source:HGNC Symbol;Acc:HGNC:19967]	7.22162e-25	-1.65244
CDH2	1000	cadherin 2 [Source:HGNC Symbol;Acc:HGNC:1759]	1.16698e-09	-1.27586
CHST8	64377	carbohydrate sulfotransferase 8 [Source:HGNC Symbol;Acc:HGNC:15993]	5.71447e-31	-5.49041
CUBN	8029	cubilin [Source:HGNC Symbol;Acc:HGNC:2548]	0.000743388	-1.38172
CUX2	23316	cut like homeobox 2 [Source:HGNC Symbol;Acc:HGNC:19347]	6.82293e-17	-1.64588
DTX1	1840	deltex E3 ubiquitin ligase 1 [Source:HGNC Symbol;Acc:HGNC:3060]	0.00127338	-1.1837
FAM84B	157638	family with sequence similarity 84 member B [Source:HGNC Symbol;Acc:HGNC:24166]	1.169e-12	-1.78738
FUT3	2525	fucosyltransferase 3 (Lewis blood group) [Source:HGNC Symbol;Acc:HGNC:4014]	8.47261e-14	-3.32864
GSX2	170825	GS homeobox 2 [Source:HGNC Symbol;Acc:HGNC:24959]	6.10991e-23	-1.62689
HPX	3263	hemopexin [Source:HGNC Symbol;Acc:HGNC:5171]	1.62981e-07	-2.01305
KIAA1147	57189	KIAA1147 [Source:HGNC Symbol;Acc:HGNC:29472]	3.6499e-05	-1.24941
LAMP5	24141	lysosomal associated membrane protein family member 5 [Source:HGNC Symbol;Acc:HGNC:16097]	2.12759e-05	-1.75111
MMP15	4324	matrix metallopeptidase 15 [Source:HGNC Symbol;Acc:HGNC:7161]	6.24114e-24	-1.5971
NEUROD1	4760	neuronal differentiation 1 [Source:HGNC Symbol;Acc:HGNC:7762]	1.39774e-12	-5.35045
NEUROG2	63973	neurogenin 2 [Source:HGNC Symbol;Acc:HGNC:13805]	1.01315e-25	-5.91329
NHLH2	4808	nescient helix-loop-helix 2 [Source:HGNC Symbol;Acc:HGNC:7818]	7.61804e-33	-6.42225
NTSR1	4923	neurotensin receptor 1 [Source:HGNC Symbol;Acc:HGNC:8039]	3.03674e-63	-3.42714
PTPRZ1	5803	protein tyrosine phosphatase, receptor type Z1 [Source:HGNC Symbol;Acc:HGNC:9685]	0.00144391	-1.18604
SLC17A6	57084	solute carrier family 17 member 6 [Source:HGNC Symbol;Acc:HGNC:16703]	7.3287e-33	-3.29147
SOX21	11166	SRY-box 21 [Source:HGNC Symbol;Acc:HGNC:11197]	1.03413e-83	-3.59442
ST8SIA2	8128	ST8 alpha-N-acetyl-neuraminide alpha-2,8-sialyltransferase 2 [Source:HGNC Symbol;Acc:HGNC:10870]	8.52493e-07	-1.22586
SYT11	23208	synaptotagmin 11 [Source:HGNC Symbol;Acc:HGNC:19239]	6.26718e-13	-1.43415
TOX	9760	thymocyte selection associated high mobility group box [Source:HGNC Symbol;Acc:HGNC:18988]	0.0061691	-1.17927
WNT7B	7477	Wnt family member 7B [Source:HGNC Symbol;Acc:HGNC:12787]	0.00982618	-1.47278
WWC1	23286	WW and C2 domain containing 1 [Source:HGNC Symbol;Acc:HGNC:29435]	0.000243215	-1.30781
ZNF558	148156	zinc finger protein 558 [Source:HGNC Symbol;Acc:HGNC:26422]	1.3465e-80	-74.1067
ABCF1	23	ATP binding cassette subfamily F member 1 [Source:HGNC Symbol;Acc:HGNC:70]	1.93023e-33	-1.70338
ABHD2	11057	abhydrolase domain containing 2 [Source:HGNC Symbol;Acc:HGNC:18717]	7.67379e-08	-1.24561
ABI3BP	25890	ABI family member 3 binding protein [Source:HGNC Symbol;Acc:HGNC:17265]	2.49677e-08	-3.14848
ACAA1	30	acetyl-CoA acyltransferase 1 [Source:HGNC Symbol;Acc:HGNC:82]	0.00087409	-1.25534
ACOX1	51	acyl-CoA oxidase 1 [Source:HGNC Symbol;Acc:HGNC:119]	4.4524e-06	-1.27385
ACTN4	81	actinin alpha 4 [Source:HGNC Symbol;Acc:HGNC:166]	1.21683e-15	-1.41815
ACVR1	90	activin A receptor type 1 [Source:HGNC Symbol;Acc:HGNC:171]	1.12059e-24	-1.72212
ADAM8	101	ADAM metallopeptidase domain 8 [Source:HGNC Symbol;Acc:HGNC:215]	5.59176e-10	-2.44932
ADAMTS18	170692	ADAM metallopeptidase with thrombospondin type 1 motif 18 [Source:HGNC Symbol;Acc:HGNC:17110]	2.0989e-06	-2.51164
AHNAK	79026	AHNAK nucleoprotein [Source:HGNC Symbol;Acc:HGNC:347]	1.33734e-78	-3.72097
AJAP1	55966	adherens junctions associated protein 1 [Source:HGNC Symbol;Acc:HGNC:30801]	1.71225e-22	-1.75316
AMH	268	anti-Mullerian hormone [Source:HGNC Symbol;Acc:HGNC:464]	0.000476721	-1.51545
ANGEL2	90806	angel homolog 2 [Source:HGNC Symbol;Acc:HGNC:30534]	1.94799e-07	-1.33986
ANKRD11	29123	ankyrin repeat domain 11 [Source:HGNC Symbol;Acc:HGNC:21316]	6.31221e-37	-1.9184
ANO3	63982	anoctamin 3 [Source:HGNC Symbol;Acc:HGNC:14004]	2.69167e-12	-2.97643
AOC2	314	amine oxidase, copper containing 2 [Source:HGNC Symbol;Acc:HGNC:549]	0.00623994	-1.34257
AP1AR	55435	adaptor related protein complex 1 associated regulatory protein [Source:HGNC Symbol;Acc:HGNC:28808]	0.00134456	-1.19442
ARFRP1	10139	ADP ribosylation factor related protein 1 [Source:HGNC Symbol;Acc:HGNC:662]	1.62991e-15	-1.57163
ARHGAP10	79658	Rho GTPase activating protein 10 [Source:HGNC Symbol;Acc:HGNC:26099]	7.70564e-08	-3.26653
ARMC9	80210	armadillo repeat containing 9 [Source:HGNC Symbol;Acc:HGNC:20730]	9.4466e-09	-1.53507
ATG13	9776	autophagy related 13 [Source:HGNC Symbol;Acc:HGNC:29091]	0.000390605	-1.19667
ATP1B3	483	ATPase Na+/K+ transporting subunit beta 3 [Source:HGNC Symbol;Acc:HGNC:806]	2.10946e-09	-1.2916
ATP6V1C2	245973	ATPase H+ transporting V1 subunit C2 [Source:HGNC Symbol;Acc:HGNC:18264]	0.000287693	-1.20957
ATXN7L2	127002	ataxin 7 like 2 [Source:HGNC Symbol;Acc:HGNC:28713]	0.00298361	-1.21918
B3GNT2	10678	UDP-GlcNAc:betaGal beta-1,3-N-acetylglucosaminyltransferase 2 [Source:HGNC Symbol;Acc:HGNC:15629]	1.12784e-11	-2.26399
BAZ1A	11177	bromodomain adjacent to zinc finger domain 1A [Source:HGNC Symbol;Acc:HGNC:960]	5.40507e-20	-1.62681
BCAR3	8412	breast cancer anti-estrogen resistance 3 [Source:HGNC Symbol;Acc:HGNC:973]	5.96572e-05	-1.49436
BMP6	654	bone morphogenetic protein 6 [Source:HGNC Symbol;Acc:HGNC:1073]	4.09662e-07	-2.1042
BMPR1A	657	bone morphogenetic protein receptor type 1A [Source:HGNC Symbol;Acc:HGNC:1076]	3.35561e-09	-1.33874
BORA	79866	bora, aurora kinase A activator [Source:HGNC Symbol;Acc:HGNC:24724]	0.00156309	-1.28158
BRMS1	25855	breast cancer metastasis suppressor 1 [Source:HGNC Symbol;Acc:HGNC:17262]	6.38836e-52	-2.28038
C18orf25	147339	chromosome 18 open reading frame 25 [Source:HGNC Symbol;Acc:HGNC:28172]	2.87693e-06	-1.29839
C1orf198	84886	chromosome 1 open reading frame 198 [Source:HGNC Symbol;Acc:HGNC:25900]	0.000821773	-1.20713
C5orf22	55322	chromosome 5 open reading frame 22 [Source:HGNC Symbol;Acc:HGNC:25639]	8.24456e-07	-1.38881
C5orf63	401207	chromosome 5 open reading frame 63 [Source:HGNC Symbol;Acc:HGNC:40051]	6.17717e-05	-3.29996
CA2	760	carbonic anhydrase 2 [Source:HGNC Symbol;Acc:HGNC:1373]	5.90879e-51	-5.69793
CACNG1	786	calcium voltage-gated channel auxiliary subunit gamma 1 [Source:HGNC Symbol;Acc:HGNC:1405]	1.96625e-06	-1.90701
CAP1	10487	cyclase associated actin cytoskeleton regulatory protein 1 [Source:HGNC Symbol;Acc:HGNC:20040]	9.55749e-18	-1.39735
CASQ2	845	calsequestrin 2 [Source:HGNC Symbol;Acc:HGNC:1513]	0.00152185	-2.56009
CCDC106	29903	coiled-coil domain containing 106 [Source:HGNC Symbol;Acc:HGNC:30181]	1.71142e-06	-1.39143
CCDC12	151903	coiled-coil domain containing 12 [Source:HGNC Symbol;Acc:HGNC:28332]	3.70157e-06	-1.32121
CDH4	1002	cadherin 4 [Source:HGNC Symbol;Acc:HGNC:1763]	7.67185e-12	-1.3657
CDK2AP1	8099	cyclin dependent kinase 2 associated protein 1 [Source:HGNC Symbol;Acc:HGNC:14002]	6.18876e-10	-1.36958
CDK4	1019	cyclin dependent kinase 4 [Source:HGNC Symbol;Acc:HGNC:1773]	7.40999e-26	-1.53673
CEBPZ	10153	CCAAT/enhancer binding protein zeta [Source:HGNC Symbol;Acc:HGNC:24218]	3.39899e-06	-1.24093
CELSR1	9620	cadherin EGF LAG seven-pass G-type receptor 1 [Source:HGNC Symbol;Acc:HGNC:1850]	9.5348e-69	-2.47819
CHRDL1	91851	chordin like 1 [Source:HGNC Symbol;Acc:HGNC:29861]	1.31614e-28	-1.99696
CLCN1	1180	chloride voltage-gated channel 1 [Source:HGNC Symbol;Acc:HGNC:2019]	2.14029e-14	-4.19901
CLCN2	1181	chloride voltage-gated channel 2 [Source:HGNC Symbol;Acc:HGNC:2020]	0.000640339	-1.26857
CLSPN	63967	claspin [Source:HGNC Symbol;Acc:HGNC:19715]	7.17881e-23	-1.99046
CLU	1191	clusterin [Source:HGNC Symbol;Acc:HGNC:2095]	0.000182679	-1.23097
CNGA3	1261	cyclic nucleotide gated channel alpha 3 [Source:HGNC Symbol;Acc:HGNC:2150]	1.16724e-12	-2.17269
CNST	163882	consortin, connexin sorting protein [Source:HGNC Symbol;Acc:HGNC:26486]	0.00673425	-1.15606
COL20A1	57642	collagen type XX alpha 1 chain [Source:HGNC Symbol;Acc:HGNC:14670]	1.19849e-05	-2.38996
CRABP2	1382	cellular retinoic acid binding protein 2 [Source:HGNC Symbol;Acc:HGNC:2339]	0.00018684	-1.29949
CRHR1	1394	corticotropin releasing hormone receptor 1 [Source:HGNC Symbol;Acc:HGNC:2357]	1.58646e-05	-1.47381
CXXC1	30827	CXXC finger protein 1 [Source:HGNC Symbol;Acc:HGNC:24343]	4.15756e-15	-1.50415
CYP27B1	1594	cytochrome P450 family 27 subfamily B member 1 [Source:HGNC Symbol;Acc:HGNC:2606]	1.46865e-19	-3.94736
CYP2A6	1548	cytochrome P450 family 2 subfamily A member 6 [Source:HGNC Symbol;Acc:HGNC:2610]	7.38716e-09	-4.04729
DAZAP2	9802	DAZ associated protein 2 [Source:HGNC Symbol;Acc:HGNC:2684]	7.2461e-09	-1.29866
DCAF13	25879	DDB1 and CUL4 associated factor 13 [Source:HGNC Symbol;Acc:HGNC:24535]	1.91274e-27	-1.71608
DCAF17	80067	DDB1 and CUL4 associated factor 17 [Source:HGNC Symbol;Acc:HGNC:25784]	0.00823308	-1.17321
DDR2	4921	discoidin domain receptor tyrosine kinase 2 [Source:HGNC Symbol;Acc:HGNC:2731]	1.48215e-05	-1.61135
DEK	7913	DEK proto-oncogene [Source:HGNC Symbol;Acc:HGNC:2768]	4.33383e-34	-1.72013
DLEC1	9940	deleted in lung and esophageal cancer 1 [Source:HGNC Symbol;Acc:HGNC:2899]	0.00532628	-1.29303
DMPK	1760	DM1 protein kinase [Source:HGNC Symbol;Acc:HGNC:2933]	1.42168e-06	-1.31076
DNAJC2	27000	DnaJ heat shock protein family (Hsp40) member C2 [Source:HGNC Symbol;Acc:HGNC:13192]	3.13352e-19	-1.65244
DOK3	79930	docking protein 3 [Source:HGNC Symbol;Acc:HGNC:24583]	1.11956e-07	-1.60209
DONSON	29980	downstream neighbor of SON [Source:HGNC Symbol;Acc:HGNC:2993]	1.90902e-12	-1.40241
DPH1	1801	diphthamide biosynthesis 1 [Source:HGNC Symbol;Acc:HGNC:3003]	5.45915e-22	-1.83354
DPY19L3	147991	dpy-19 like C-mannosyltransferase 3 [Source:HGNC Symbol;Acc:HGNC:27120]	4.12628e-06	-1.27155
E2F6	1876	E2F transcription factor 6 [Source:HGNC Symbol;Acc:HGNC:3120]	5.02535e-17	-1.5538
EFTUD2	9343	elongation factor Tu GTP binding domain containing 2 [Source:HGNC Symbol;Acc:HGNC:30858]	4.13093e-25	-1.54094
ELK3	2004	ELK3, ETS transcription factor [Source:HGNC Symbol;Acc:HGNC:3325]	1.96154e-18	-3.29645
ELL	8178	elongation factor for RNA polymerase II [Source:HGNC Symbol;Acc:HGNC:23114]	3.63634e-06	-1.41648
EMC3	55831	ER membrane protein complex subunit 3 [Source:HGNC Symbol;Acc:HGNC:23999]	2.10273e-11	-1.42432
EML5	161436	echinoderm microtubule associated protein like 5 [Source:HGNC Symbol;Acc:HGNC:18197]	7.51569e-06	-1.29119
ERCC1	2067	ERCC excision repair 1, endonuclease non-catalytic subunit [Source:HGNC Symbol;Acc:HGNC:3433]	0.00143951	-1.16998
ERF	2077	ETS2 repressor factor [Source:HGNC Symbol;Acc:HGNC:3444]	2.3378e-24	-1.93684
EXOSC10	5394	exosome component 10 [Source:HGNC Symbol;Acc:HGNC:9138]	8.59375e-06	-1.23426
EXT2	2132	exostosin glycosyltransferase 2 [Source:HGNC Symbol;Acc:HGNC:3513]	0.00733938	-1.13452
FAM166A	401565	family with sequence similarity 166 member A [Source:HGNC Symbol;Acc:HGNC:33818]	2.38841e-08	-1.46481
FAM189A1	23359	family with sequence similarity 189 member A1 [Source:HGNC Symbol;Acc:HGNC:29075]	0.000375929	-1.42332
FAM83D	81610	family with sequence similarity 83 member D [Source:HGNC Symbol;Acc:HGNC:16122]	4.40893e-11	-1.72401
FANCD2	2177	Fanconi anemia complementation group D2 [Source:HGNC Symbol;Acc:HGNC:3585]	1.79076e-06	-1.37529
FARP2	9855	FERM, ARH/RhoGEF and pleckstrin domain protein 2 [Source:HGNC Symbol;Acc:HGNC:16460]	5.22195e-39	-1.89416
FASTKD5	60493	FAST kinase domains 5 [Source:HGNC Symbol;Acc:HGNC:25790]	4.07936e-11	-1.54725
FBN2	2201	fibrillin 2 [Source:HGNC Symbol;Acc:HGNC:3604]	1.51536e-49	-2.51621
FBXW12	285231	F-box and WD repeat domain containing 12 [Source:HGNC Symbol;Acc:HGNC:20729]	5.50363e-09	-3.36661
FERMT2	10979	fermitin family member 2 [Source:HGNC Symbol;Acc:HGNC:15767]	6.97201e-07	-1.28766
FGF2	2247	fibroblast growth factor 2 [Source:HGNC Symbol;Acc:HGNC:3676]	1.80932e-12	-1.62113
FGF3	2248	fibroblast growth factor 3 [Source:HGNC Symbol;Acc:HGNC:3681]	0.000235663	-2.0882
FGFR3	2261	fibroblast growth factor receptor 3 [Source:HGNC Symbol;Acc:HGNC:3690]	1.46693e-27	-2.18566
FOXN2	3344	forkhead box N2 [Source:HGNC Symbol;Acc:HGNC:5281]	0.00184426	-1.21472
FOXO1	2308	forkhead box O1 [Source:HGNC Symbol;Acc:HGNC:3819]	0.00856089	-1.41929
FST	10468	follistatin [Source:HGNC Symbol;Acc:HGNC:3971]	3.3884e-54	-5.87899
GABPB2	126626	GA binding protein transcription factor beta subunit 2 [Source:HGNC Symbol;Acc:HGNC:28441]	7.21277e-05	-1.51974
GALNT14	79623	polypeptide N-acetylgalactosaminyltransferase 14 [Source:HGNC Symbol;Acc:HGNC:22946]	9.23965e-24	-2.1099
GBX1	2636	gastrulation brain homeobox 1 [Source:HGNC Symbol;Acc:HGNC:4185]	0.00371621	-2.41605
GLI3	2737	GLI family zinc finger 3 [Source:HGNC Symbol;Acc:HGNC:4319]	6.67826e-19	-1.59503
GOLM1	51280	golgi membrane protein 1 [Source:HGNC Symbol;Acc:HGNC:15451]	0.00078183	-1.16042
GPRC5B	51704	G protein-coupled receptor class C group 5 member B [Source:HGNC Symbol;Acc:HGNC:13308]	2.71805e-13	-1.45817
GRIN2C	2905	glutamate ionotropic receptor NMDA type subunit 2C [Source:HGNC Symbol;Acc:HGNC:4587]	2.91913e-43	-10.9524
GSG1L	146395	GSG1 like [Source:HGNC Symbol;Acc:HGNC:28283]	4.43036e-06	-1.92507
GTF2H2	2966	general transcription factor IIH subunit 2 [Source:HGNC Symbol;Acc:HGNC:4656]	0.0115184	-1.5864
GTF3C1	2975	general transcription factor IIIC subunit 1 [Source:HGNC Symbol;Acc:HGNC:4664]	1.33849e-05	-1.1919
GZF1	64412	GDNF inducible zinc finger protein 1 [Source:HGNC Symbol;Acc:HGNC:15808]	0.000272785	-1.27563
HBEGF	1839	heparin binding EGF like growth factor [Source:HGNC Symbol;Acc:HGNC:3059]	7.51936e-09	-1.62093
HRK	8739	harakiri, BCL2 interacting protein [Source:HGNC Symbol;Acc:HGNC:5185]	2.94759e-29	-3.61508
HS3ST2	9956	heparan sulfate-glucosamine 3-sulfotransferase 2 [Source:HGNC Symbol;Acc:HGNC:5195]	2.92043e-09	-2.59633
HS3ST3A1	9953	heparan sulfate-glucosamine 3-sulfotransferase 3A1 [Source:HGNC Symbol;Acc:HGNC:5196]	0.00373326	-2.21469
HSPA1A	3303	heat shock protein family A (Hsp70) member 1A [Source:HGNC Symbol;Acc:HGNC:5232]	6.1704e-19	-5.01077
HSPB8	26353	heat shock protein family B (small) member 8 [Source:HGNC Symbol;Acc:HGNC:30171]	0.000481899	-1.93601
HTT	3064	huntingtin [Source:HGNC Symbol;Acc:HGNC:4851]	0.00320043	-1.13954
IER5	51278	immediate early response 5 [Source:HGNC Symbol;Acc:HGNC:5393]	9.27414e-05	-1.27099
IGSF11	152404	immunoglobulin superfamily member 11 [Source:HGNC Symbol;Acc:HGNC:16669]	3.7189e-10	-1.66563
IGSF21	84966	immunoglobin superfamily member 21 [Source:HGNC Symbol;Acc:HGNC:28246]	8.15307e-05	-1.35228
ILF3	3609	interleukin enhancer binding factor 3 [Source:HGNC Symbol;Acc:HGNC:6038]	6.5949e-13	-1.32706
INPPL1	3636	inositol polyphosphate phosphatase like 1 [Source:HGNC Symbol;Acc:HGNC:6080]	9.34886e-30	-1.7037
IPPK	64768	inositol-pentakisphosphate 2-kinase [Source:HGNC Symbol;Acc:HGNC:14645]	0.00740985	-1.19027
ITGA1	3672	integrin subunit alpha 1 [Source:HGNC Symbol;Acc:HGNC:6134]	3.03538e-07	-2.2339
ITIH3	3699	inter-alpha-trypsin inhibitor heavy chain 3 [Source:HGNC Symbol;Acc:HGNC:6168]	1.92448e-06	-3.20835
ITIH4	3700	inter-alpha-trypsin inhibitor heavy chain family member 4 [Source:HGNC Symbol;Acc:HGNC:6169]	1.67544e-05	-1.8869
JAG1	182	jagged 1 [Source:HGNC Symbol;Acc:HGNC:6188]	1.71516e-05	-1.29118
KAZN	23254	kazrin, periplakin interacting protein [Source:HGNC Symbol;Acc:HGNC:29173]	1.58878e-06	-1.2497
KCNG2	26251	potassium voltage-gated channel modifier subfamily G member 2 [Source:HGNC Symbol;Acc:HGNC:6249]	0.00965153	-2.18396
KCNIP3	30818	potassium voltage-gated channel interacting protein 3 [Source:HGNC Symbol;Acc:HGNC:15523]	1.01449e-06	-1.6701
KIAA1211L	343990	KIAA1211 like [Source:HGNC Symbol;Acc:HGNC:33454]	0.00131214	-2.61256
KRT10	3858	keratin 10 [Source:HGNC Symbol;Acc:HGNC:6413]	1.15795e-05	-1.31843
LDB1	8861	LIM domain binding 1 [Source:HGNC Symbol;Acc:HGNC:6532]	5.13983e-06	-1.22733
LIMCH1	22998	LIM and calponin homology domains 1 [Source:HGNC Symbol;Acc:HGNC:29191]	9.40173e-06	-1.27686
LRP4	4038	LDL receptor related protein 4 [Source:HGNC Symbol;Acc:HGNC:6696]	2.99297e-30	-2.16397
LRRC1	55227	leucine rich repeat containing 1 [Source:HGNC Symbol;Acc:HGNC:14307]	6.99276e-05	-1.37366
MAFA	389692	MAF bZIP transcription factor A [Source:HGNC Symbol;Acc:HGNC:23145]	0.000781771	-2.51758
MAPKAPK3	7867	mitogen-activated protein kinase-activated protein kinase 3 [Source:HGNC Symbol;Acc:HGNC:6888]	4.80292e-06	-1.40596
MASP2	10747	mannan binding lectin serine peptidase 2 [Source:HGNC Symbol;Acc:HGNC:6902]	2.99351e-06	-1.47462
MCAM	4162	melanoma cell adhesion molecule [Source:HGNC Symbol;Acc:HGNC:6934]	1.42813e-17	-1.6668
MCHR1	2847	melanin concentrating hormone receptor 1 [Source:HGNC Symbol;Acc:HGNC:4479]	2.33136e-06	-1.72493
MELK	9833	maternal embryonic leucine zipper kinase [Source:HGNC Symbol;Acc:HGNC:16870]	0.00896074	-1.25077
METTL17	64745	methyltransferase like 17 [Source:HGNC Symbol;Acc:HGNC:19280]	7.24615e-12	-1.44333
MFGE8	4240	milk fat globule-EGF factor 8 protein [Source:HGNC Symbol;Acc:HGNC:7036]	9.2019e-10	-1.49189
MIS18A	54069	MIS18 kinetochore protein A [Source:HGNC Symbol;Acc:HGNC:1286]	0.000934409	-1.30079
MKI67	4288	marker of proliferation Ki-67 [Source:HGNC Symbol;Acc:HGNC:7107]	3.14566e-72	-2.41441
MKNK2	2872	MAP kinase interacting serine/threonine kinase 2 [Source:HGNC Symbol;Acc:HGNC:7111]	3.15513e-10	-1.42464
MLLT1	4298	MLLT1, super elongation complex subunit [Source:HGNC Symbol;Acc:HGNC:7134]	1.81871e-05	-1.19988
MLLT6	4302	MLLT6, PHD finger containing [Source:HGNC Symbol;Acc:HGNC:7138]	0.00725738	-1.14505
MOBP	4336	myelin-associated oligodendrocyte basic protein [Source:HGNC Symbol;Acc:HGNC:7189]	0.00021678	-2.87522
MYBL2	4605	MYB proto-oncogene like 2 [Source:HGNC Symbol;Acc:HGNC:7548]	7.11343e-14	-1.52742
MYO10	4651	myosin X [Source:HGNC Symbol;Acc:HGNC:7593]	1.19759e-10	-1.43012
MYO5B	4645	myosin VB [Source:HGNC Symbol;Acc:HGNC:7603]	0.00019333	-1.84537
MYOF	26509	myoferlin [Source:HGNC Symbol;Acc:HGNC:3656]	9.6995e-10	-2.48675
NDOR1	27158	NADPH dependent diflavin oxidoreductase 1 [Source:HGNC Symbol;Acc:HGNC:29838]	0.000107715	-1.33867
NEDD9	4739	neural precursor cell expressed, developmentally down-regulated 9 [Source:HGNC Symbol;Acc:HGNC:7733]	6.18857e-05	-1.26575
NEK2	4751	NIMA related kinase 2 [Source:HGNC Symbol;Acc:HGNC:7745]	9.54951e-05	-1.30018
NETO1	81832	neuropilin and tolloid like 1 [Source:HGNC Symbol;Acc:HGNC:13823]	0.000371726	-1.55173
NIN	51199	ninein [Source:HGNC Symbol;Acc:HGNC:14906]	1.7424e-19	-1.55949
NOD2	64127	nucleotide binding oligomerization domain containing 2 [Source:HGNC Symbol;Acc:HGNC:5331]	8.47505e-05	-3.2232
NOLC1	9221	nucleolar and coiled-body phosphoprotein 1 [Source:HGNC Symbol;Acc:HGNC:15608]	7.83692e-47	-1.83111
NOTCH3	4854	notch 3 [Source:HGNC Symbol;Acc:HGNC:7883]	3.43194e-143	-3.40008
NR2E1	7101	nuclear receptor subfamily 2 group E member 1 [Source:HGNC Symbol;Acc:HGNC:7973]	7.10732e-23	-1.75462
NRARP	441478	NOTCH regulated ankyrin repeat protein [Source:HGNC Symbol;Acc:HGNC:33843]	3.11373e-06	-1.47419
NUP35	129401	nucleoporin 35 [Source:HGNC Symbol;Acc:HGNC:29797]	1.27893e-15	-1.81082
NUS1	116150	NUS1 dehydrodolichyl diphosphate synthase subunit [Source:HGNC Symbol;Acc:HGNC:21042]	0.000123019	-1.26231
ODC1	4953	ornithine decarboxylase 1 [Source:HGNC Symbol;Acc:HGNC:8109]	0.0017946	-1.14919
OSGIN1	29948	oxidative stress induced growth inhibitor 1 [Source:HGNC Symbol;Acc:HGNC:30093]	0.00454294	-1.71211
OVCA2	124641	OVCA2, serine hydrolase domain containing [Source:HGNC Symbol;Acc:HGNC:24203]	6.70627e-29	-2.09752
OVGP1	5016	oviductal glycoprotein 1 [Source:HGNC Symbol;Acc:HGNC:8524]	7.22585e-11	-2.12981
PAPSS2	9060	3'-phosphoadenosine 5'-phosphosulfate synthase 2 [Source:HGNC Symbol;Acc:HGNC:8604]	0.00028417	-1.9366
PARD3	56288	par-3 family cell polarity regulator [Source:HGNC Symbol;Acc:HGNC:16051]	0.000681313	-1.17918
PATZ1	23598	POZ/BTB and AT hook containing zinc finger 1 [Source:HGNC Symbol;Acc:HGNC:13071]	0.00108771	-1.15587
PC	5091	pyruvate carboxylase [Source:HGNC Symbol;Acc:HGNC:8636]	1.3484e-05	-1.30853
PDE1C	5137	phosphodiesterase 1C [Source:HGNC Symbol;Acc:HGNC:8776]	4.83666e-44	-2.67842
PEAR1	375033	platelet endothelial aggregation receptor 1 [Source:HGNC Symbol;Acc:HGNC:33631]	0.000215649	-2.87188
PGAM2	5224	phosphoglycerate mutase 2 [Source:HGNC Symbol;Acc:HGNC:8889]	7.59888e-28	-2.41461
PHACTR3	116154	phosphatase and actin regulator 3 [Source:HGNC Symbol;Acc:HGNC:15833]	0.00011045	-1.28397
PHEX	5251	phosphate regulating endopeptidase homolog X-linked [Source:HGNC Symbol;Acc:HGNC:8918]	0.000173736	-1.84683
PHKA1	5255	phosphorylase kinase regulatory subunit alpha 1 [Source:HGNC Symbol;Acc:HGNC:8925]	1.0494e-05	-1.43141
PIANP	196500	PILR alpha associated neural protein [Source:HGNC Symbol;Acc:HGNC:25338]	3.00826e-07	-1.29259
PIK3R4	30849	phosphoinositide-3-kinase regulatory subunit 4 [Source:HGNC Symbol;Acc:HGNC:8982]	0.000734688	-1.22736
PITPNM3	83394	PITPNM family member 3 [Source:HGNC Symbol;Acc:HGNC:21043]	0.00276281	-1.19527
PLK1	5347	polo like kinase 1 [Source:HGNC Symbol;Acc:HGNC:9077]	2.40875e-22	-1.70599
PNP	4860	purine nucleoside phosphorylase [Source:HGNC Symbol;Acc:HGNC:7892]	0.00655922	-1.22085
PNPLA1	285848	patatin like phospholipase domain containing 1 [Source:HGNC Symbol;Acc:HGNC:21246]	0.000845057	-2.29756
POU3F2	5454	POU class 3 homeobox 2 [Source:HGNC Symbol;Acc:HGNC:9215]	9.75379e-14	-1.60676
PRDX6	9588	peroxiredoxin 6 [Source:HGNC Symbol;Acc:HGNC:16753]	1.60582e-53	-1.98238
PTCD1	26024	pentatricopeptide repeat domain 1 [Source:HGNC Symbol;Acc:HGNC:22198]	1.71744e-08	-1.30811
PTK6	5753	protein tyrosine kinase 6 [Source:HGNC Symbol;Acc:HGNC:9617]	1.33576e-07	-1.89662
PTP4A2	8073	protein tyrosine phosphatase type IVA, member 2 [Source:HGNC Symbol;Acc:HGNC:9635]	0.00114625	-1.16213
PTTG1IP	754	PTTG1 interacting protein [Source:HGNC Symbol;Acc:HGNC:13524]	6.63064e-19	-1.52382
QKI	9444	QKI, KH domain containing RNA binding [Source:HGNC Symbol;Acc:HGNC:21100]	0.000552319	-1.18799
RABL6	55684	RAB, member RAS oncogene family like 6 [Source:HGNC Symbol;Acc:HGNC:24703]	2.14862e-07	-1.26253
RAMP1	10267	receptor activity modifying protein 1 [Source:HGNC Symbol;Acc:HGNC:9843]	5.86864e-05	-1.94201
RBM34	23029	RNA binding motif protein 34 [Source:HGNC Symbol;Acc:HGNC:28965]	6.13974e-05	-1.25531
REC8	9985	REC8 meiotic recombination protein [Source:HGNC Symbol;Acc:HGNC:16879]	1.40557e-18	-1.63735
RFX4	5992	regulatory factor X4 [Source:HGNC Symbol;Acc:HGNC:9985]	7.30698e-13	-1.67969
RHOG	391	ras homolog family member G [Source:HGNC Symbol;Acc:HGNC:672]	0.000186341	-1.52948
RHOT2	89941	ras homolog family member T2 [Source:HGNC Symbol;Acc:HGNC:21169]	0.000566253	-1.23579
RNF166	115992	ring finger protein 166 [Source:HGNC Symbol;Acc:HGNC:28856]	1.07393e-05	-1.37615
RNGTT	8732	RNA guanylyltransferase and 5'-phosphatase [Source:HGNC Symbol;Acc:HGNC:10073]	0.00205052	-1.1731
RRP1B	23076	ribosomal RNA processing 1B [Source:HGNC Symbol;Acc:HGNC:23818]	2.05271e-45	-1.77397
S1PR1	1901	sphingosine-1-phosphate receptor 1 [Source:HGNC Symbol;Acc:HGNC:3165]	1.84273e-19	-2.01786
SBNO1	55206	strawberry notch homolog 1 [Source:HGNC Symbol;Acc:HGNC:22973]	0.00118718	-1.18027
SCYL3	57147	SCY1 like pseudokinase 3 [Source:HGNC Symbol;Acc:HGNC:19285]	0.00192786	-1.23576
SDC2	6383	syndecan 2 [Source:HGNC Symbol;Acc:HGNC:10659]	1.4566e-06	-1.44771
SDK2	54549	sidekick cell adhesion molecule 2 [Source:HGNC Symbol;Acc:HGNC:19308]	4.45763e-10	-1.39573
SEMA5B	54437	semaphorin 5B [Source:HGNC Symbol;Acc:HGNC:10737]	0.00733938	-1.16859
SERPINF2	5345	serpin family F member 2 [Source:HGNC Symbol;Acc:HGNC:9075]	0.000724719	-2.68245
SHISA2	387914	shisa family member 2 [Source:HGNC Symbol;Acc:HGNC:20366]	1.85452e-14	-1.95116
SIPA1L1	26037	signal induced proliferation associated 1 like 1 [Source:HGNC Symbol;Acc:HGNC:20284]	0.00356498	-1.19529
SIRT7	51547	sirtuin 7 [Source:HGNC Symbol;Acc:HGNC:14935]	2.13041e-08	-1.54341
SKI	6497	SKI proto-oncogene [Source:HGNC Symbol;Acc:HGNC:10896]	0.000460523	-1.21022
SLC20A1	6574	solute carrier family 20 member 1 [Source:HGNC Symbol;Acc:HGNC:10946]	0.000636213	-1.22345
SLC25A34	284723	solute carrier family 25 member 34 [Source:HGNC Symbol;Acc:HGNC:27653]	0.00146842	-1.58055
SLC35B4	84912	solute carrier family 35 member B4 [Source:HGNC Symbol;Acc:HGNC:20584]	0.00439556	-1.15203
SLC7A11	23657	solute carrier family 7 member 11 [Source:HGNC Symbol;Acc:HGNC:11059]	4.8574e-39	-7.56155
SMAD3	4088	SMAD family member 3 [Source:HGNC Symbol;Acc:HGNC:6769]	2.73663e-22	-1.81657
SMPD4	55627	sphingomyelin phosphodiesterase 4 [Source:HGNC Symbol;Acc:HGNC:32949]	8.58675e-11	-1.46675
SMYD5	10322	SMYD family member 5 [Source:HGNC Symbol;Acc:HGNC:16258]	0.005036	-1.17063
SNW1	22938	SNW domain containing 1 [Source:HGNC Symbol;Acc:HGNC:16696]	6.94918e-05	-1.197
SOCS7	30837	suppressor of cytokine signaling 7 [Source:HGNC Symbol;Acc:HGNC:29846]	5.29325e-05	-1.23342
SORT1	6272	sortilin 1 [Source:HGNC Symbol;Acc:HGNC:11186]	2.13352e-13	-1.34102
SPARC	6678	secreted protein acidic and cysteine rich [Source:HGNC Symbol;Acc:HGNC:11219]	5.60733e-91	-2.66376
SPARCL1	8404	SPARC like 1 [Source:HGNC Symbol;Acc:HGNC:11220]	0.000101144	-2.67136
SPATA21	374955	spermatogenesis associated 21 [Source:HGNC Symbol;Acc:HGNC:28026]	7.33975e-07	-1.29999
SPRY2	10253	sprouty RTK signaling antagonist 2 [Source:HGNC Symbol;Acc:HGNC:11270]	2.07369e-17	-1.66347
SRPRA	6734	SRP receptor alpha subunit [Source:HGNC Symbol;Acc:HGNC:11307]	1.10467e-41	-1.90307
SRRM1	10250	serine and arginine repetitive matrix 1 [Source:HGNC Symbol;Acc:HGNC:16638]	0.00888392	-1.13266
SRRT	51593	serrate, RNA effector molecule [Source:HGNC Symbol;Acc:HGNC:24101]	1.26579e-183	-3.16352
SRSF7	6432	serine and arginine rich splicing factor 7 [Source:HGNC Symbol;Acc:HGNC:10789]	9.32967e-52	-1.80441
ST3GAL2	6483	ST3 beta-galactoside alpha-2,3-sialyltransferase 2 [Source:HGNC Symbol;Acc:HGNC:10863]	8.84505e-06	-1.23584
STAG1	10274	stromal antigen 1 [Source:HGNC Symbol;Acc:HGNC:11354]	8.4714e-10	-1.366
SYCP2	10388	synaptonemal complex protein 2 [Source:HGNC Symbol;Acc:HGNC:11490]	0.000118242	-2.13407
SYT2	127833	synaptotagmin 2 [Source:HGNC Symbol;Acc:HGNC:11510]	0.00422136	-1.44723
TACR1	6869	tachykinin receptor 1 [Source:HGNC Symbol;Acc:HGNC:11526]	2.11837e-08	-1.68433
TAGLN	6876	transgelin [Source:HGNC Symbol;Acc:HGNC:11553]	1.44868e-32	-2.22992
TBCE	6905	tubulin folding cofactor E [Source:HGNC Symbol;Acc:HGNC:11582]	6.61697e-12	-1.46292
TGFA	7039	transforming growth factor alpha [Source:HGNC Symbol;Acc:HGNC:11765]	7.85874e-06	-1.58765
THSD4	79875	thrombospondin type 1 domain containing 4 [Source:HGNC Symbol;Acc:HGNC:25835]	8.46495e-28	-2.26107
TIMM44	10469	translocase of inner mitochondrial membrane 44 [Source:HGNC Symbol;Acc:HGNC:17316]	4.01004e-12	-1.48172
TIMP3	7078	TIMP metallopeptidase inhibitor 3 [Source:HGNC Symbol;Acc:HGNC:11822]	1.04242e-12	-1.88032
TMEM109	79073	transmembrane protein 109 [Source:HGNC Symbol;Acc:HGNC:28771]	2.40075e-08	-1.5857
TMEM138	51524	transmembrane protein 138 [Source:HGNC Symbol;Acc:HGNC:26944]	1.03269e-08	-1.47159
TMEM201	199953	transmembrane protein 201 [Source:HGNC Symbol;Acc:HGNC:33719]	2.51641e-12	-1.49225
TMEM38A	79041	transmembrane protein 38A [Source:HGNC Symbol;Acc:HGNC:28462]	0.00688718	-1.29291
TMPRSS6	164656	transmembrane protease, serine 6 [Source:HGNC Symbol;Acc:HGNC:16517]	2.28352e-06	-2.65677
TMPRSS9	360200	transmembrane protease, serine 9 [Source:HGNC Symbol;Acc:HGNC:30079]	3.3303e-07	-2.31318
TNXB	7148	tenascin XB [Source:HGNC Symbol;Acc:HGNC:11976]	1.29928e-12	-1.96073
TOMM70	9868	translocase of outer mitochondrial membrane 70 [Source:HGNC Symbol;Acc:HGNC:11985]	0.000360204	-1.1669
TOP3B	8940	DNA topoisomerase III beta [Source:HGNC Symbol;Acc:HGNC:11993]	0.00035086	-1.22247
TPM1	7168	tropomyosin 1 [Source:HGNC Symbol;Acc:HGNC:12010]	9.34799e-08	-1.33453
TPM2	7169	tropomyosin 2 [Source:HGNC Symbol;Acc:HGNC:12011]	1.70287e-12	-1.95407
TRAIP	10293	TRAF interacting protein [Source:HGNC Symbol;Acc:HGNC:30764]	1.00352e-11	-1.77305
TRAPPC12	51112	trafficking protein particle complex 12 [Source:HGNC Symbol;Acc:HGNC:24284]	1.32486e-09	-1.37168
TRIM59	286827	tripartite motif containing 59 [Source:HGNC Symbol;Acc:HGNC:30834]	1.71595e-06	-1.31872
TRIP6	7205	thyroid hormone receptor interactor 6 [Source:HGNC Symbol;Acc:HGNC:12311]	0.00223015	-1.33961
TRMT61A	115708	tRNA methyltransferase 61A [Source:HGNC Symbol;Acc:HGNC:23790]	3.21155e-33	-2.78415
TSPYL5	85453	TSPY like 5 [Source:HGNC Symbol;Acc:HGNC:29367]	0.000110008	-1.25015
TSTA3	7264	tissue specific transplantation antigen P35B [Source:HGNC Symbol;Acc:HGNC:12390]	2.9341e-08	-1.38244
TTC4	7268	tetratricopeptide repeat domain 4 [Source:HGNC Symbol;Acc:HGNC:12394]	1.94822e-05	-1.31508
TTI2	80185	TELO2 interacting protein 2 [Source:HGNC Symbol;Acc:HGNC:26262]	8.14818e-06	-1.31993
ARPC4-TTLL3	100526693	ARPC4-TTLL3 readthrough [Source:HGNC Symbol;Acc:HGNC:38830]	0.264136	-1.05994
TTYH1	57348	tweety family member 1 [Source:HGNC Symbol;Acc:HGNC:13476]	2.75325e-20	-1.49452
UBE2G2	7327	ubiquitin conjugating enzyme E2 G2 [Source:HGNC Symbol;Acc:HGNC:12483]	8.22073e-24	-1.52138
UBTF	7343	upstream binding transcription factor, RNA polymerase I [Source:HGNC Symbol;Acc:HGNC:12511]	1.90283e-163	-3.15891
UPF1	5976	UPF1, RNA helicase and ATPase [Source:HGNC Symbol;Acc:HGNC:9962]	8.22396e-15	-1.37941
VCL	7414	vinculin [Source:HGNC Symbol;Acc:HGNC:12665]	4.29922e-06	-1.24849
VMP1	81671	vacuole membrane protein 1 [Source:HGNC Symbol;Acc:HGNC:29559]	1.33762e-19	-1.51817
VSIG2	23584	V-set and immunoglobulin domain containing 2 [Source:HGNC Symbol;Acc:HGNC:17149]	3.71723e-39	-4.40687
YAP1	10413	Yes associated protein 1 [Source:HGNC Symbol;Acc:HGNC:16262]	2.25567e-24	-1.7614
ZBTB49	166793	zinc finger and BTB domain containing 49 [Source:HGNC Symbol;Acc:HGNC:19883]	8.09153e-05	-1.34767
ZBTB8OS	339487	zinc finger and BTB domain containing 8 opposite strand [Source:HGNC Symbol;Acc:HGNC:24094]	1.5151e-07	-1.44527
ZGPAT	84619	zinc finger CCCH-type and G-patch domain containing [Source:HGNC Symbol;Acc:HGNC:15948]	1.25659e-06	-1.3723
ZMIZ1	57178	zinc finger MIZ-type containing 1 [Source:HGNC Symbol;Acc:HGNC:16493]	1.28602e-12	-1.37169
ZMYM6	9204	zinc finger MYM-type containing 6 [Source:HGNC Symbol;Acc:HGNC:13050]	0.000237801	-1.24211
ZNF180	7733	zinc finger protein 180 [Source:HGNC Symbol;Acc:HGNC:12970]	3.26734e-10	-1.4272
ZNF598	90850	zinc finger protein 598 [Source:HGNC Symbol;Acc:HGNC:28079]	2.3615e-07	-1.4195
ZNRF3	84133	zinc and ring finger 3 [Source:HGNC Symbol;Acc:HGNC:18126]	3.38506e-20	-1.82987
ZSWIM6	57688	zinc finger SWIM-type containing 6 [Source:HGNC Symbol;Acc:HGNC:29316]	0.00303237	-1.14424
ACTR3B	57180	ARP3 actin related protein 3 homolog B [Source:HGNC Symbol;Acc:HGNC:17256]	5.72149e-07	-1.35386
ADAMTS1	9510	ADAM metallopeptidase with thrombospondin type 1 motif 1 [Source:HGNC Symbol;Acc:HGNC:217]	1.02164e-07	-2.05408
ADAMTS9	56999	ADAM metallopeptidase with thrombospondin type 1 motif 9 [Source:HGNC Symbol;Acc:HGNC:13202]	2.48052e-14	-1.9929
AEBP2	121536	AE binding protein 2 [Source:HGNC Symbol;Acc:HGNC:24051]	8.60912e-10	-1.50098
AKAP8	10270	A-kinase anchoring protein 8 [Source:HGNC Symbol;Acc:HGNC:378]	5.38018e-09	-1.43854
ALG1	56052	ALG1, chitobiosyldiphosphodolichol beta-mannosyltransferase [Source:HGNC Symbol;Acc:HGNC:18294]	6.75479e-38	-2.25372
ALPK1	80216	alpha kinase 1 [Source:HGNC Symbol;Acc:HGNC:20917]	0.00287042	-1.56565
ANKS3	124401	ankyrin repeat and sterile alpha motif domain containing 3 [Source:HGNC Symbol;Acc:HGNC:29422]	5.81963e-08	-1.4558
ARHGAP27	201176	Rho GTPase activating protein 27 [Source:HGNC Symbol;Acc:HGNC:31813]	7.71339e-23	-4.21871
ARIH2	10425	ariadne RBR E3 ubiquitin protein ligase 2 [Source:HGNC Symbol;Acc:HGNC:690]	7.5989e-13	-1.42037
ATRAID	51374	all-trans retinoic acid induced differentiation factor [Source:HGNC Symbol;Acc:HGNC:24090]	0.00264119	-1.16497
B3GALNT2	148789	beta-1,3-N-acetylgalactosaminyltransferase 2 [Source:HGNC Symbol;Acc:HGNC:28596]	0.00188286	-1.24302
BAG5	9529	BCL2 associated athanogene 5 [Source:HGNC Symbol;Acc:HGNC:941]	4.27776e-06	-1.28261
BMPR1B	658	bone morphogenetic protein receptor type 1B [Source:HGNC Symbol;Acc:HGNC:1077]	1.86594e-07	-1.86981
CAV2	858	caveolin 2 [Source:HGNC Symbol;Acc:HGNC:1528]	0.00788855	-1.79506
CDC34	997	cell division cycle 34 [Source:HGNC Symbol;Acc:HGNC:1734]	2.65561e-09	-1.43736
CHD4	1108	chromodomain helicase DNA binding protein 4 [Source:HGNC Symbol;Acc:HGNC:1919]	1.22429e-10	-1.32013
CHI3L1	1116	chitinase 3 like 1 [Source:HGNC Symbol;Acc:HGNC:1932]	0.00101265	-2.58131
CKM	1158	creatine kinase, M-type [Source:HGNC Symbol;Acc:HGNC:1994]	0.00258389	-1.7154
CMTM6	54918	CKLF like MARVEL transmembrane domain containing 6 [Source:HGNC Symbol;Acc:HGNC:19177]	6.58787e-26	-1.85782
CPT1A	1374	carnitine palmitoyltransferase 1A [Source:HGNC Symbol;Acc:HGNC:2328]	0.000131497	-1.96711
CST3	1471	cystatin C [Source:HGNC Symbol;Acc:HGNC:2475]	1.34334e-08	-1.47719
CYSTM1	84418	cysteine rich transmembrane module containing 1 [Source:HGNC Symbol;Acc:HGNC:30239]	0.000590887	-1.25856
DDIT3	1649	DNA damage inducible transcript 3 [Source:HGNC Symbol;Acc:HGNC:2726]	2.63331e-05	-1.47118
DDX55	57696	DEAD-box helicase 55 [Source:HGNC Symbol;Acc:HGNC:20085]	1.1329e-10	-1.43209
DEGS1	8560	delta 4-desaturase, sphingolipid 1 [Source:HGNC Symbol;Acc:HGNC:13709]	1.44693e-07	-1.31729
DYNLL1	8655	dynein light chain LC8-type 1 [Source:HGNC Symbol;Acc:HGNC:15476]	0.00199423	-1.18448
E4F1	1877	E4F transcription factor 1 [Source:HGNC Symbol;Acc:HGNC:3121]	2.42503e-11	-1.59968
EMC7	56851	ER membrane protein complex subunit 7 [Source:HGNC Symbol;Acc:HGNC:24301]	2.90947e-17	-1.61187
EMC8	10328	ER membrane protein complex subunit 8 [Source:HGNC Symbol;Acc:HGNC:7864]	5.14242e-18	-1.72758
FAM168B	130074	family with sequence similarity 168 member B [Source:HGNC Symbol;Acc:HGNC:27016]	4.04197e-18	-1.39229
FAM222A	84915	family with sequence similarity 222 member A [Source:HGNC Symbol;Acc:HGNC:25915]	1.34785e-12	-1.47101
FBXW8	26259	F-box and WD repeat domain containing 8 [Source:HGNC Symbol;Acc:HGNC:13597]	5.47721e-08	-1.33172
FGFRL1	53834	fibroblast growth factor receptor like 1 [Source:HGNC Symbol;Acc:HGNC:3693]	3.41208e-55	-2.9784
FLNB	2317	filamin B [Source:HGNC Symbol;Acc:HGNC:3755]	1.26462e-07	-1.2822
FN1	2335	fibronectin 1 [Source:HGNC Symbol;Acc:HGNC:3778]	5.52971e-46	-2.47918
FZD6	8323	frizzled class receptor 6 [Source:HGNC Symbol;Acc:HGNC:4044]	1.99014e-09	-1.85437
GAS2L1	10634	growth arrest specific 2 like 1 [Source:HGNC Symbol;Acc:HGNC:16955]	0.00507611	-1.3534
GNA13	10672	G protein subunit alpha 13 [Source:HGNC Symbol;Acc:HGNC:4381]	1.68749e-09	-1.32848
GOLGB1	2804	golgin B1 [Source:HGNC Symbol;Acc:HGNC:4429]	2.18389e-05	-1.2065
GPAM	57678	glycerol-3-phosphate acyltransferase, mitochondrial [Source:HGNC Symbol;Acc:HGNC:24865]	5.70787e-29	-1.71457
GPR156	165829	G protein-coupled receptor 156 [Source:HGNC Symbol;Acc:HGNC:20844]	1.02542e-09	-3.08426
IFNGR1	3459	interferon gamma receptor 1 [Source:HGNC Symbol;Acc:HGNC:5439]	0.00418641	-1.17591
IFRD2	7866	interferon related developmental regulator 2 [Source:HGNC Symbol;Acc:HGNC:5457]	1.8025e-26	-2.35108
ING5	84289	inhibitor of growth family member 5 [Source:HGNC Symbol;Acc:HGNC:19421]	0.00269949	-1.17277
INO80	54617	INO80 complex subunit [Source:HGNC Symbol;Acc:HGNC:26956]	2.67234e-35	-1.87204
KCNJ10	3766	potassium voltage-gated channel subfamily J member 10 [Source:HGNC Symbol;Acc:HGNC:6256]	9.44528e-07	-1.46048
KCNK9	51305	potassium two pore domain channel subfamily K member 9 [Source:HGNC Symbol;Acc:HGNC:6283]	6.24043e-20	-2.88753
KIF1C	10749	kinesin family member 1C [Source:HGNC Symbol;Acc:HGNC:6317]	1.17782e-17	-1.62977
LUM	4060	lumican [Source:HGNC Symbol;Acc:HGNC:6724]	5.66597e-13	-3.68892
MAP3K11	4296	mitogen-activated protein kinase kinase kinase 11 [Source:HGNC Symbol;Acc:HGNC:6850]	3.37051e-08	-1.40162
MCRS1	10445	microspherule protein 1 [Source:HGNC Symbol;Acc:HGNC:6960]	3.61855e-10	-1.32966
MRPL16	54948	mitochondrial ribosomal protein L16 [Source:HGNC Symbol;Acc:HGNC:14476]	0.00309311	-1.20772
MYH11	4629	myosin heavy chain 11 [Source:HGNC Symbol;Acc:HGNC:7569]	0.00419874	-1.45944
NAT8L	339983	N-acetyltransferase 8 like [Source:HGNC Symbol;Acc:HGNC:26742]	0.000199737	-1.21375
NCAPD3	23310	non-SMC condensin II complex subunit D3 [Source:HGNC Symbol;Acc:HGNC:28952]	7.3856e-06	-1.22453
NES	10763	nestin [Source:HGNC Symbol;Acc:HGNC:7756]	8.34112e-28	-1.63468
NOTCH2	4853	notch 2 [Source:HGNC Symbol;Acc:HGNC:7882]	7.91767e-34	-1.81312
NPAS4	266743	neuronal PAS domain protein 4 [Source:HGNC Symbol;Acc:HGNC:18983]	1.09301e-08	-3.81542
NUTF2	10204	nuclear transport factor 2 [Source:HGNC Symbol;Acc:HGNC:13722]	7.8548e-22	-1.51472
ODF2	4957	outer dense fiber of sperm tails 2 [Source:HGNC Symbol;Acc:HGNC:8114]	2.32766e-05	-1.22049
P4HB	5034	prolyl 4-hydroxylase subunit beta [Source:HGNC Symbol;Acc:HGNC:8548]	3.0015e-15	-1.43136
PDCD6	10016	programmed cell death 6 [Source:HGNC Symbol;Acc:HGNC:8765]	2.56981e-16	-1.45659
PDRG1	81572	p53 and DNA damage regulated 1 [Source:HGNC Symbol;Acc:HGNC:16119]	1.41262e-08	-1.37577
PHC2	1912	polyhomeotic homolog 2 [Source:HGNC Symbol;Acc:HGNC:3183]	2.54304e-06	-1.22452
PIP5K1A	8394	phosphatidylinositol-4-phosphate 5-kinase type 1 alpha [Source:HGNC Symbol;Acc:HGNC:8994]	1.72379e-22	-1.61952
PPM1D	8493	protein phosphatase, Mg2+/Mn2+ dependent 1D [Source:HGNC Symbol;Acc:HGNC:9277]	0.000119218	-1.2453
PPP1R15A	23645	protein phosphatase 1 regulatory subunit 15A [Source:HGNC Symbol;Acc:HGNC:14375]	4.8744e-05	-1.2942
PPP4R1	9989	protein phosphatase 4 regulatory subunit 1 [Source:HGNC Symbol;Acc:HGNC:9320]	1.88973e-05	-1.21024
PRPF19	27339	pre-mRNA processing factor 19 [Source:HGNC Symbol;Acc:HGNC:17896]	1.27125e-62	-1.93687
PTPMT1	114971	protein tyrosine phosphatase, mitochondrial 1 [Source:HGNC Symbol;Acc:HGNC:26965]	1.4475e-08	-1.3419
RAB36	9609	RAB36, member RAS oncogene family [Source:HGNC Symbol;Acc:HGNC:9775]	0.000372308	-1.33944
RAB8B	51762	RAB8B, member RAS oncogene family [Source:HGNC Symbol;Acc:HGNC:30273]	2.55812e-07	-1.29086
RASL10A	10633	RAS like family 10 member A [Source:HGNC Symbol;Acc:HGNC:16954]	0.00175604	-1.94745
RCC2	55920	regulator of chromosome condensation 2 [Source:HGNC Symbol;Acc:HGNC:30297]	2.29212e-22	-1.53341
RMND5B	64777	required for meiotic nuclear division 5 homolog B [Source:HGNC Symbol;Acc:HGNC:26181]	7.1628e-06	-1.21271
RNF145	153830	ring finger protein 145 [Source:HGNC Symbol;Acc:HGNC:20853]	2.33004e-05	-1.2212
RPUSD1	113000	RNA pseudouridylate synthase domain containing 1 [Source:HGNC Symbol;Acc:HGNC:14173]	9.24901e-22	-2.15565
SCUBE3	222663	signal peptide, CUB domain and EGF like domain containing 3 [Source:HGNC Symbol;Acc:HGNC:13655]	8.06124e-13	-1.57028
SDF4	51150	stromal cell derived factor 4 [Source:HGNC Symbol;Acc:HGNC:24188]	8.3346e-07	-1.30031
SERTAD1	29950	SERTA domain containing 1 [Source:HGNC Symbol;Acc:HGNC:17932]	3.88194e-05	-1.64213
SETD4	54093	SET domain containing 4 [Source:HGNC Symbol;Acc:HGNC:1258]	1.23055e-14	-1.57455
SFXN2	118980	sideroflexin 2 [Source:HGNC Symbol;Acc:HGNC:16086]	1.40474e-23	-2.88607
SLA2	84174	Src like adaptor 2 [Source:HGNC Symbol;Acc:HGNC:17329]	8.66298e-13	-1.7035
SLC1A5	6510	solute carrier family 1 member 5 [Source:HGNC Symbol;Acc:HGNC:10943]	4.89589e-38	-2.6263
SLC30A1	7779	solute carrier family 30 member 1 [Source:HGNC Symbol;Acc:HGNC:11012]	3.36154e-89	-3.95617
SLC6A8	6535	solute carrier family 6 member 8 [Source:HGNC Symbol;Acc:HGNC:11055]	5.11621e-06	-1.32361
SNAPC4	6621	small nuclear RNA activating complex polypeptide 4 [Source:HGNC Symbol;Acc:HGNC:11137]	2.856e-18	-1.84012
SNF8	11267	SNF8, ESCRT-II complex subunit [Source:HGNC Symbol;Acc:HGNC:17028]	0.000289371	-1.20285
SPRTN	83932	SprT-like N-terminal domain [Source:HGNC Symbol;Acc:HGNC:25356]	2.93918e-20	-1.76263
STK19	8859	serine/threonine kinase 19 [Source:HGNC Symbol;Acc:HGNC:11398]	0.00368786	-1.21611
STK40	83931	serine/threonine kinase 40 [Source:HGNC Symbol;Acc:HGNC:21373]	5.04117e-12	-1.37524
STOX1	219736	storkhead box 1 [Source:HGNC Symbol;Acc:HGNC:23508]	3.92748e-11	-2.05254
TBL1XR1	79718	transducin beta like 1 X-linked receptor 1 [Source:HGNC Symbol;Acc:HGNC:29529]	0.00980357	-1.14045
TET3	200424	tet methylcytosine dioxygenase 3 [Source:HGNC Symbol;Acc:HGNC:28313]	0.000768939	-1.17464
TGFBR1	7046	transforming growth factor beta receptor 1 [Source:HGNC Symbol;Acc:HGNC:11772]	3.66921e-18	-1.54592
TLCD1	116238	TLC domain containing 1 [Source:HGNC Symbol;Acc:HGNC:25177]	0.000991623	-2.57392
TRAPPC10	7109	trafficking protein particle complex 10 [Source:HGNC Symbol;Acc:HGNC:11868]	8.9089e-25	-1.67807
TSPAN12	23554	tetraspanin 12 [Source:HGNC Symbol;Acc:HGNC:21641]	8.25594e-16	-2.39132
TST	7263	thiosulfate sulfurtransferase [Source:HGNC Symbol;Acc:HGNC:12388]	3.52625e-08	-1.65507
USP36	57602	ubiquitin specific peptidase 36 [Source:HGNC Symbol;Acc:HGNC:20062]	1.29831e-32	-1.83687
UVSSA	57654	UV stimulated scaffold protein A [Source:HGNC Symbol;Acc:HGNC:29304]	2.0248e-17	-1.63141
WDR33	55339	WD repeat domain 33 [Source:HGNC Symbol;Acc:HGNC:25651]	3.19049e-11	-1.32723
WWTR1	25937	WW domain containing transcription regulator 1 [Source:HGNC Symbol;Acc:HGNC:24042]	2.50943e-07	-1.36981
ZBTB42	100128927	zinc finger and BTB domain containing 42 [Source:HGNC Symbol;Acc:HGNC:32550]	2.76106e-07	-1.82771
ZBTB48	3104	zinc finger and BTB domain containing 48 [Source:HGNC Symbol;Acc:HGNC:4930]	1.44331e-05	-1.32372
ZDHHC8	29801	zinc finger DHHC-type containing 8 [Source:HGNC Symbol;Acc:HGNC:18474]	0.00097809	-1.21387
ZNF112	7771	zinc finger protein 112 [Source:HGNC Symbol;Acc:HGNC:12892]	0.00417772	-1.2071
ZNF76	7629	zinc finger protein 76 [Source:HGNC Symbol;Acc:HGNC:13149]	0.000682512	-1.22146
ZNFX1	57169	zinc finger NFX1-type containing 1 [Source:HGNC Symbol;Acc:HGNC:29271]	1.16313e-12	-1.5183
DPYSL5	56896	dihydropyrimidinase like 5 [Source:HGNC Symbol;Acc:HGNC:20637]	2.7532e-07	1.22058
CD24	100133941	CD24 molecule [Source:HGNC Symbol;Acc:HGNC:1645]	6.01053e-11	1.33846
LPL	4023	lipoprotein lipase [Source:HGNC Symbol;Acc:HGNC:6677]	1.13977e-06	2.54506
YWHAE	7531	tyrosine 3-monooxygenase/tryptophan 5-monooxygenase activation protein epsilon [Source:HGNC Symbol;Acc:HGNC:12851]	2.95402e-07	1.21987
NKAIN2	154215	sodium/potassium transporting ATPase interacting 2 [Source:HGNC Symbol;Acc:HGNC:16443]	4.86931e-67	3.55459
NRP2	8828	neuropilin 2 [Source:HGNC Symbol;Acc:HGNC:8005]	6.52996e-27	1.82464
CTNND2	1501	catenin delta 2 [Source:HGNC Symbol;Acc:HGNC:2516]	6.21686e-59	1.91932
PROM1	8842	prominin 1 [Source:HGNC Symbol;Acc:HGNC:9454]	1.32839e-08	1.42002
NUP210	23225	nucleoporin 210 [Source:HGNC Symbol;Acc:HGNC:30052]	5.11304e-11	1.40963
RAPH1	65059	Ras association (RalGDS/AF-6) and pleckstrin homology domains 1 [Source:HGNC Symbol;Acc:HGNC:14436]	0.00015178	1.19866
GRIP1	23426	glutamate receptor interacting protein 1 [Source:HGNC Symbol;Acc:HGNC:18708]	5.74269e-08	1.44204
JUN	3725	Jun proto-oncogene, AP-1 transcription factor subunit [Source:HGNC Symbol;Acc:HGNC:6204]	5.26561e-25	1.87592
AL592490.1	64881		3.81615e-08	1.98986
NRXN1	9378	neurexin 1 [Source:HGNC Symbol;Acc:HGNC:8008]	3.54755e-42	1.88401
MASP1	5648	mannan binding lectin serine peptidase 1 [Source:HGNC Symbol;Acc:HGNC:6901]	6.46002e-17	1.67726
GFRA1	2674	GDNF family receptor alpha 1 [Source:HGNC Symbol;Acc:HGNC:4243]	0.00493175	1.2388
NEK9	91754	NIMA related kinase 9 [Source:HGNC Symbol;Acc:HGNC:18591]	0.00141313	1.23173
TRHDE	29953	thyrotropin releasing hormone degrading enzyme [Source:HGNC Symbol;Acc:HGNC:30748]	3.88925e-15	2.43242
GLDC	2731	glycine decarboxylase [Source:HGNC Symbol;Acc:HGNC:4313]	7.52629e-13	1.50208
TRIM9	114088	tripartite motif containing 9 [Source:HGNC Symbol;Acc:HGNC:16288]	2.81572e-07	1.27437
SRRM4	84530	serine/arginine repetitive matrix 4 [Source:HGNC Symbol;Acc:HGNC:29389]	1.02326e-34	1.67957
ST6GAL2	84620	ST6 beta-galactoside alpha-2,6-sialyltransferase 2 [Source:HGNC Symbol;Acc:HGNC:10861]	1.94235e-20	1.79873
IQGAP2	10788	IQ motif containing GTPase activating protein 2 [Source:HGNC Symbol;Acc:HGNC:6111]	0.00903727	1.19428
PLPPR1	54886	phospholipid phosphatase related 1 [Source:HGNC Symbol;Acc:HGNC:25993]	4.87924e-05	1.32891
SH3BGRL2	83699	SH3 domain binding glutamate rich protein like 2 [Source:HGNC Symbol;Acc:HGNC:15567]	7.60687e-11	1.52178
SPOCK3	50859	SPARC/osteonectin, cwcv and kazal like domains proteoglycan 3 [Source:HGNC Symbol;Acc:HGNC:13565]	7.43522e-12	1.8096
SEMA3A	10371	semaphorin 3A [Source:HGNC Symbol;Acc:HGNC:10723]	7.54725e-07	1.82996
SHC3	53358	SHC adaptor protein 3 [Source:HGNC Symbol;Acc:HGNC:18181]	5.76907e-13	1.33033
GAP43	2596	growth associated protein 43 [Source:HGNC Symbol;Acc:HGNC:4140]	8.2108e-07	1.20229
GNAI1	2770	G protein subunit alpha i1 [Source:HGNC Symbol;Acc:HGNC:4384]	1.53955e-65	2.72084
DACH1	1602	dachshund family transcription factor 1 [Source:HGNC Symbol;Acc:HGNC:2663]	1.67913e-10	1.42142
HMGCS1	3157	3-hydroxy-3-methylglutaryl-CoA synthase 1 [Source:HGNC Symbol;Acc:HGNC:5007]	1.90416e-80	2.11786
STC2	8614	stanniocalcin 2 [Source:HGNC Symbol;Acc:HGNC:11374]	0.00387451	2.05744
NEFM	4741	neurofilament medium [Source:HGNC Symbol;Acc:HGNC:7734]	4.69777e-30	1.6512
CITED2	10370	Cbp/p300 interacting transactivator with Glu/Asp rich carboxy-terminal domain 2 [Source:HGNC Symbol;Acc:HGNC:1987]	1.8159e-29	1.67205
TSPAN13	27075	tetraspanin 13 [Source:HGNC Symbol;Acc:HGNC:21643]	1.96513e-06	1.28958
FAM131B	9715	family with sequence similarity 131 member B [Source:HGNC Symbol;Acc:HGNC:22202]	1.77766e-10	1.29382
RHOB	388	ras homolog family member B [Source:HGNC Symbol;Acc:HGNC:668]	0.00159878	1.19231
PEG10	23089	paternally expressed 10 [Source:HGNC Symbol;Acc:HGNC:14005]	0.000200659	1.162
HSPA8	3312	heat shock protein family A (Hsp70) member 8 [Source:HGNC Symbol;Acc:HGNC:5241]	2.07229e-07	1.27375
L1CAM	3897	L1 cell adhesion molecule [Source:HGNC Symbol;Acc:HGNC:6470]	2.33042e-06	1.20405
SEMA3C	10512	semaphorin 3C [Source:HGNC Symbol;Acc:HGNC:10725]	0.000218544	1.22824
LYN	4067	LYN proto-oncogene, Src family tyrosine kinase [Source:HGNC Symbol;Acc:HGNC:6735]	1.92395e-07	2.94099
EXT1	2131	exostosin glycosyltransferase 1 [Source:HGNC Symbol;Acc:HGNC:3512]	4.12983e-07	1.36114
DYNLT3	6990	dynein light chain Tctex-type 3 [Source:HGNC Symbol;Acc:HGNC:11694]	1.53905e-10	1.79207
APBB2	323	amyloid beta precursor protein binding family B member 2 [Source:HGNC Symbol;Acc:HGNC:582]	4.32596e-05	1.20077
TUBB2B	347733	tubulin beta 2B class IIb [Source:HGNC Symbol;Acc:HGNC:30829]	8.68976e-10	1.30194
FOXP2	93986	forkhead box P2 [Source:HGNC Symbol;Acc:HGNC:13875]	4.9825e-05	1.31184
CHN2	1124	chimerin 2 [Source:HGNC Symbol;Acc:HGNC:1944]	2.0535e-55	1.97323
B3GALT2	8707	beta-1,3-galactosyltransferase 2 [Source:HGNC Symbol;Acc:HGNC:917]	0.00639636	1.19304
RAB11FIP4	84440	RAB11 family interacting protein 4 [Source:HGNC Symbol;Acc:HGNC:30267]	8.16975e-27	1.68533
HIVEP2	3097	human immunodeficiency virus type I enhancer binding protein 2 [Source:HGNC Symbol;Acc:HGNC:4921]	5.59077e-25	1.66302
ADM	133	adrenomedullin [Source:HGNC Symbol;Acc:HGNC:259]	1.13303e-05	3.27822
PPP2R2B	5521	protein phosphatase 2 regulatory subunit Bbeta [Source:HGNC Symbol;Acc:HGNC:9305]	7.20066e-21	1.58827
KLHL13	90293	kelch like family member 13 [Source:HGNC Symbol;Acc:HGNC:22931]	5.03085e-37	2.60661
FAM110B	90362	family with sequence similarity 110 member B [Source:HGNC Symbol;Acc:HGNC:28587]	3.12265e-07	1.29507
APP	351	amyloid beta precursor protein [Source:HGNC Symbol;Acc:HGNC:620]	8.3535e-17	1.35147
DDAH1	23576	dimethylarginine dimethylaminohydrolase 1 [Source:HGNC Symbol;Acc:HGNC:2715]	0.00140598	1.1676
RASSF2	9770	Ras association domain family member 2 [Source:HGNC Symbol;Acc:HGNC:9883]	5.8736e-08	1.2555
UCHL1	7345	ubiquitin C-terminal hydrolase L1 [Source:HGNC Symbol;Acc:HGNC:12513]	1.7057e-46	1.79134
MGAT4A	11320	mannosyl (alpha-1,3-)-glycoprotein beta-1,4-N-acetylglucosaminyltransferase, isozyme A [Source:HGNC Symbol;Acc:HGNC:7047]	4.41911e-18	1.62867
LIPG	9388	lipase G, endothelial type [Source:HGNC Symbol;Acc:HGNC:6623]	0.00124758	1.21951
HMGCR	3156	3-hydroxy-3-methylglutaryl-CoA reductase [Source:HGNC Symbol;Acc:HGNC:5006]	6.2637e-21	1.78359
PKIA	5569	cAMP-dependent protein kinase inhibitor alpha [Source:HGNC Symbol;Acc:HGNC:9017]	7.63581e-110	2.53622
BEX2	84707	brain expressed X-linked 2 [Source:HGNC Symbol;Acc:HGNC:30933]	2.63726e-09	1.35841
PLEKHH1	57475	pleckstrin homology, MyTH4 and FERM domain containing H1 [Source:HGNC Symbol;Acc:HGNC:17733]	0.000837127	1.22034
ADGRL3	23284	adhesion G protein-coupled receptor L3 [Source:HGNC Symbol;Acc:HGNC:20974]	3.54973e-67	2.21282
TCEAL7	56849	transcription elongation factor A like 7 [Source:HGNC Symbol;Acc:HGNC:28336]	1.22788e-07	1.40278
ATRNL1	26033	attractin like 1 [Source:HGNC Symbol;Acc:HGNC:29063]	9.99071e-96	3.13884
LBH	81606	limb bud and heart development [Source:HGNC Symbol;Acc:HGNC:29532]	7.99081e-17	1.39756
MLLT3	4300	MLLT3, super elongation complex subunit [Source:HGNC Symbol;Acc:HGNC:7136]	7.85611e-58	2.72081
IQCA1	79781	IQ motif containing with AAA domain 1 [Source:HGNC Symbol;Acc:HGNC:26195]	0.00769928	2.10805
PCDHGB5	56101	protocadherin gamma subfamily B, 5 [Source:HGNC Symbol;Acc:HGNC:8712]	0.00309196	1.13386
CALCRL	10203	calcitonin receptor like receptor [Source:HGNC Symbol;Acc:HGNC:16709]	0.000656382	1.99204
PDE4B	5142	phosphodiesterase 4B [Source:HGNC Symbol;Acc:HGNC:8781]	5.15848e-24	1.69852
CAMK2D	817	calcium/calmodulin dependent protein kinase II delta [Source:HGNC Symbol;Acc:HGNC:1462]	3.55582e-55	2.12872
DMD	1756	dystrophin [Source:HGNC Symbol;Acc:HGNC:2928]	1.2023e-07	1.47035
SLC8A3	6547	solute carrier family 8 member A3 [Source:HGNC Symbol;Acc:HGNC:11070]	4.13646e-10	1.63757
NCALD	83988	neurocalcin delta [Source:HGNC Symbol;Acc:HGNC:7655]	2.37472e-55	2.26034
DHCR7	1717	7-dehydrocholesterol reductase [Source:HGNC Symbol;Acc:HGNC:2860]	1.05534e-15	1.616
TRPC4	7223	transient receptor potential cation channel subfamily C member 4 [Source:HGNC Symbol;Acc:HGNC:12336]	0.0006912	1.75126
OLFM1	10439	olfactomedin 1 [Source:HGNC Symbol;Acc:HGNC:17187]	1.12961e-54	1.9249
SCD	6319	stearoyl-CoA desaturase [Source:HGNC Symbol;Acc:HGNC:10571]	1.03666e-69	1.89878
TMEM170B	100113407	transmembrane protein 170B [Source:HGNC Symbol;Acc:HGNC:34244]	3.61629e-11	1.35296
GNAS	2778	GNAS complex locus [Source:HGNC Symbol;Acc:HGNC:4392]	6.98967e-08	1.22407
ADGRD1	283383	adhesion G protein-coupled receptor D1 [Source:HGNC Symbol;Acc:HGNC:19893]	1.38951e-06	1.89855
MYRIP	25924	myosin VIIA and Rab interacting protein [Source:HGNC Symbol;Acc:HGNC:19156]	0.000108425	1.73808
SCAMP5	192683	secretory carrier membrane protein 5 [Source:HGNC Symbol;Acc:HGNC:30386]	1.58651e-07	1.21601
ARFGEF3	57221	ARFGEF family member 3 [Source:HGNC Symbol;Acc:HGNC:21213]	3.96224e-55	2.43856
HK2	3099	hexokinase 2 [Source:HGNC Symbol;Acc:HGNC:4923]	1.50441e-52	8.12953
ZSWIM5	57643	zinc finger SWIM-type containing 5 [Source:HGNC Symbol;Acc:HGNC:29299]	5.05611e-34	1.86098
DSCAM	1826	DS cell adhesion molecule [Source:HGNC Symbol;Acc:HGNC:3039]	8.03648e-23	2.39879
INA	9118	internexin neuronal intermediate filament protein alpha [Source:HGNC Symbol;Acc:HGNC:6057]	3.71906e-23	1.42987
NBEA	26960	neurobeachin [Source:HGNC Symbol;Acc:HGNC:7648]	1.50095e-34	1.89639
FEZ1	9638	fasciculation and elongation protein zeta 1 [Source:HGNC Symbol;Acc:HGNC:3659]	5.71447e-31	1.51166
ROBO2	6092	roundabout guidance receptor 2 [Source:HGNC Symbol;Acc:HGNC:10250]	5.57965e-41	1.82947
PDGFB	5155	platelet derived growth factor subunit B [Source:HGNC Symbol;Acc:HGNC:8800]	0.00737846	1.422
MMP17	4326	matrix metallopeptidase 17 [Source:HGNC Symbol;Acc:HGNC:7163]	1.93875e-09	1.62073
ACAT2	39	acetyl-CoA acetyltransferase 2 [Source:HGNC Symbol;Acc:HGNC:94]	8.8567e-13	1.40516
ADD2	119	adducin 2 [Source:HGNC Symbol;Acc:HGNC:244]	3.23046e-10	1.28808
NSDHL	50814	NAD(P) dependent steroid dehydrogenase-like [Source:HGNC Symbol;Acc:HGNC:13398]	0.000768842	1.2384
FAM124A	220108	family with sequence similarity 124 member A [Source:HGNC Symbol;Acc:HGNC:26413]	0.00263173	1.2464
TMEM200A	114801	transmembrane protein 200A [Source:HGNC Symbol;Acc:HGNC:21075]	1.70793e-09	1.59244
ATP8A1	10396	ATPase phospholipid transporting 8A1 [Source:HGNC Symbol;Acc:HGNC:13531]	1.97631e-51	2.20326
SELENOI	85465	selenoprotein I [Source:HGNC Symbol;Acc:HGNC:29361]	0.00110759	1.20156
RUNX1T1	862	RUNX1 translocation partner 1 [Source:HGNC Symbol;Acc:HGNC:1535]	2.21956e-11	1.37701
MYEF2	50804	myelin expression factor 2 [Source:HGNC Symbol;Acc:HGNC:17940]	0.000614088	1.21758
DUSP8	1850	dual specificity phosphatase 8 [Source:HGNC Symbol;Acc:HGNC:3074]	1.96751e-17	1.54013
SPTBN1	6711	spectrin beta, non-erythrocytic 1 [Source:HGNC Symbol;Acc:HGNC:11275]	0.000158567	1.15414
PCYT2	5833	phosphate cytidylyltransferase 2, ethanolamine [Source:HGNC Symbol;Acc:HGNC:8756]	4.69592e-33	1.8815
ADAMTS5	11096	ADAM metallopeptidase with thrombospondin type 1 motif 5 [Source:HGNC Symbol;Acc:HGNC:221]	0.00241272	1.50727
PRR36	80164	proline rich 36 [Source:HGNC Symbol;Acc:HGNC:26172]	0.00594153	1.14688
FASN	2194	fatty acid synthase [Source:HGNC Symbol;Acc:HGNC:3594]	2.912e-12	1.40325
TNFRSF21	27242	TNF receptor superfamily member 21 [Source:HGNC Symbol;Acc:HGNC:13469]	0.000154789	1.27245
UBE2QL1	134111	ubiquitin conjugating enzyme E2 Q family like 1 [Source:HGNC Symbol;Acc:HGNC:37269]	8.41402e-18	1.59911
RBMS3	27303	RNA binding motif single stranded interacting protein 3 [Source:HGNC Symbol;Acc:HGNC:13427]	1.56042e-16	3.07091
IKZF2	22807	IKAROS family zinc finger 2 [Source:HGNC Symbol;Acc:HGNC:13177]	6.6692e-26	2.56332
MVD	4597	mevalonate diphosphate decarboxylase [Source:HGNC Symbol;Acc:HGNC:7529]	5.12488e-31	1.91368
PTPRD	5789	protein tyrosine phosphatase, receptor type D [Source:HGNC Symbol;Acc:HGNC:9668]	1.66909e-12	1.32572
FGFBP3	143282	fibroblast growth factor binding protein 3 [Source:HGNC Symbol;Acc:HGNC:23428]	6.67444e-05	1.23517
CCDC126	90693	coiled-coil domain containing 126 [Source:HGNC Symbol;Acc:HGNC:22398]	0.000117694	1.3832
GREB1L	80000	growth regulation by estrogen in breast cancer 1 like [Source:HGNC Symbol;Acc:HGNC:31042]	8.99817e-07	1.5359
SAMD5	389432	sterile alpha motif domain containing 5 [Source:HGNC Symbol;Acc:HGNC:21180]	9.4777e-11	1.63967
LDLR	3949	low density lipoprotein receptor [Source:HGNC Symbol;Acc:HGNC:6547]	0.000212796	1.52711
MEIS3	56917	Meis homeobox 3 [Source:HGNC Symbol;Acc:HGNC:29537]	1.89408e-06	1.22104
INHBB	3625	inhibin beta B subunit [Source:HGNC Symbol;Acc:HGNC:6067]	6.67185e-09	2.08339
TMEM56	148534	transmembrane protein 56 [Source:HGNC Symbol;Acc:HGNC:26477]	9.50117e-12	1.84568
GBE1	2632	1,4-alpha-glucan branching enzyme 1 [Source:HGNC Symbol;Acc:HGNC:4180]	0.000317663	1.3485
GPT2	84706	glutamic--pyruvic transaminase 2 [Source:HGNC Symbol;Acc:HGNC:18062]	0.000533876	1.1881
DUSP6	1848	dual specificity phosphatase 6 [Source:HGNC Symbol;Acc:HGNC:3072]	8.54338e-21	1.98027
DAAM1	23002	dishevelled associated activator of morphogenesis 1 [Source:HGNC Symbol;Acc:HGNC:18142]	2.77877e-50	1.79406
NLGN1	22871	neuroligin 1 [Source:HGNC Symbol;Acc:HGNC:14291]	0.00582938	1.2318
VLDLR	7436	very low density lipoprotein receptor [Source:HGNC Symbol;Acc:HGNC:12698]	5.72515e-14	1.5828
IGFBP5	3488	insulin like growth factor binding protein 5 [Source:HGNC Symbol;Acc:HGNC:5474]	0	4.84783
PHLPP1	23239	PH domain and leucine rich repeat protein phosphatase 1 [Source:HGNC Symbol;Acc:HGNC:20610]	6.58155e-05	1.24029
ACLY	47	ATP citrate lyase [Source:HGNC Symbol;Acc:HGNC:115]	4.2801e-16	1.4123
GRID1	2894	glutamate ionotropic receptor delta type subunit 1 [Source:HGNC Symbol;Acc:HGNC:4575]	0.00113504	1.28547
BEX1	55859	brain expressed X-linked 1 [Source:HGNC Symbol;Acc:HGNC:1036]	5.02496e-19	1.49047
SORBS2	8470	sorbin and SH3 domain containing 2 [Source:HGNC Symbol;Acc:HGNC:24098]	8.24132e-11	1.36152
EPOP	100170841	elongin BC and polycomb repressive complex 2 associated protein [Source:HGNC Symbol;Acc:HGNC:34493]	4.02264e-05	1.46922
ASTN1	460	astrotactin 1 [Source:HGNC Symbol;Acc:HGNC:773]	6.5132e-43	1.9769
ZHX2	22882	zinc fingers and homeoboxes 2 [Source:HGNC Symbol;Acc:HGNC:18513]	2.90092e-08	1.56591
HSP90AA1	3320	heat shock protein 90 alpha family class A member 1 [Source:HGNC Symbol;Acc:HGNC:5253]	2.64056e-06	1.2138
ATP6V0E2	155066	ATPase H+ transporting V0 subunit e2 [Source:HGNC Symbol;Acc:HGNC:21723]	6.10564e-28	1.76274
MAP3K9	4293	mitogen-activated protein kinase kinase kinase 9 [Source:HGNC Symbol;Acc:HGNC:6861]	0.000734117	1.15588
MAP3K21	84451	mitogen-activated protein kinase kinase kinase 21 [Source:HGNC Symbol;Acc:HGNC:29798]	4.06687e-12	2.19891
ADARB2	105	adenosine deaminase, RNA specific B2 (inactive) [Source:HGNC Symbol;Acc:HGNC:227]	2.6695e-25	1.96241
MB21D2	151963	Mab-21 domain containing 2 [Source:HGNC Symbol;Acc:HGNC:30438]	4.43662e-06	1.43092
TM7SF2	7108	transmembrane 7 superfamily member 2 [Source:HGNC Symbol;Acc:HGNC:11863]	0.00390626	1.20805
ABCA1	19	ATP binding cassette subfamily A member 1 [Source:HGNC Symbol;Acc:HGNC:29]	2.04073e-12	1.53742
IDI1	3422	isopentenyl-diphosphate delta isomerase 1 [Source:HGNC Symbol;Acc:HGNC:5387]	8.82814e-41	1.93745
FDFT1	2222	farnesyl-diphosphate farnesyltransferase 1 [Source:HGNC Symbol;Acc:HGNC:3629]	1.1578e-89	2.14334
FDPS	2224	farnesyl diphosphate synthase [Source:HGNC Symbol;Acc:HGNC:3631]	9.0303e-44	1.70357
PCDH18	54510	protocadherin 18 [Source:HGNC Symbol;Acc:HGNC:14268]	0.00646301	1.29399
EPN2	22905	epsin 2 [Source:HGNC Symbol;Acc:HGNC:18639]	0.00688052	1.132
MAGI2	9863	membrane associated guanylate kinase, WW and PDZ domain containing 2 [Source:HGNC Symbol;Acc:HGNC:18957]	9.07713e-40	2.05092
CNN3	1266	calponin 3 [Source:HGNC Symbol;Acc:HGNC:2157]	6.78183e-06	1.21482
TES	26136	testin LIM domain protein [Source:HGNC Symbol;Acc:HGNC:14620]	2.65281e-08	1.68864
GALNT10	55568	polypeptide N-acetylgalactosaminyltransferase 10 [Source:HGNC Symbol;Acc:HGNC:19873]	0.000398989	1.25095
SLITRK5	26050	SLIT and NTRK like family member 5 [Source:HGNC Symbol;Acc:HGNC:20295]	2.3751e-09	1.69968
VEPH1	79674	ventricular zone expressed PH domain containing 1 [Source:HGNC Symbol;Acc:HGNC:25735]	1.09361e-06	1.40646
TUBB4A	10382	tubulin beta 4A class IVa [Source:HGNC Symbol;Acc:HGNC:20774]	3.08288e-14	1.42098
SLC2A1	6513	solute carrier family 2 member 1 [Source:HGNC Symbol;Acc:HGNC:11005]	1.27048e-123	4.75974
TXNRD2	10587	thioredoxin reductase 2 [Source:HGNC Symbol;Acc:HGNC:18155]	0.000644831	1.54187
PRR5L	79899	proline rich 5 like [Source:HGNC Symbol;Acc:HGNC:25878]	0.00309647	1.55261
ARHGAP21	57584	Rho GTPase activating protein 21 [Source:HGNC Symbol;Acc:HGNC:23725]	0.000481962	1.16026
PPARGC1A	10891	PPARG coactivator 1 alpha [Source:HGNC Symbol;Acc:HGNC:9237]	0.00827536	1.27243
MEIS2	4212	Meis homeobox 2 [Source:HGNC Symbol;Acc:HGNC:7001]	1.15364e-13	1.47737
SEMA6A	57556	semaphorin 6A [Source:HGNC Symbol;Acc:HGNC:10738]	1.01614e-11	1.49857
ETV4	2118	ETS variant 4 [Source:HGNC Symbol;Acc:HGNC:3493]	1.79415e-05	1.33594
ERRFI1	54206	ERBB receptor feedback inhibitor 1 [Source:HGNC Symbol;Acc:HGNC:18185]	6.04187e-15	1.51027
ASRGL1	80150	asparaginase like 1 [Source:HGNC Symbol;Acc:HGNC:16448]	1.81498e-05	1.24541
SLC4A8	9498	solute carrier family 4 member 8 [Source:HGNC Symbol;Acc:HGNC:11034]	3.08456e-17	1.55243
ALCAM	214	activated leukocyte cell adhesion molecule [Source:HGNC Symbol;Acc:HGNC:400]	3.35776e-20	1.88229
PKIB	5570	cAMP-dependent protein kinase inhibitor beta [Source:HGNC Symbol;Acc:HGNC:9018]	3.53807e-55	2.54055
SQLE	6713	squalene epoxidase [Source:HGNC Symbol;Acc:HGNC:11279]	2.14811e-14	1.46966
GABRA3	2556	gamma-aminobutyric acid type A receptor alpha3 subunit [Source:HGNC Symbol;Acc:HGNC:4077]	2.7118e-62	2.04999
FMN2	56776	formin 2 [Source:HGNC Symbol;Acc:HGNC:14074]	8.85059e-09	1.35623
DOK6	220164	docking protein 6 [Source:HGNC Symbol;Acc:HGNC:28301]	3.36786e-21	1.75934
BCL2	596	BCL2, apoptosis regulator [Source:HGNC Symbol;Acc:HGNC:990]	4.9949e-08	1.50152
PTPRM	5797	protein tyrosine phosphatase, receptor type M [Source:HGNC Symbol;Acc:HGNC:9675]	1.58924e-46	2.07458
PELI1	57162	pellino E3 ubiquitin protein ligase 1 [Source:HGNC Symbol;Acc:HGNC:8827]	0.00872978	1.13479
RPS6KA2	6196	ribosomal protein S6 kinase A2 [Source:HGNC Symbol;Acc:HGNC:10431]	7.50873e-07	1.23657
TNIK	23043	TRAF2 and NCK interacting kinase [Source:HGNC Symbol;Acc:HGNC:30765]	1.19349e-30	1.7434
HIF1A	3091	hypoxia inducible factor 1 alpha subunit [Source:HGNC Symbol;Acc:HGNC:4910]	0.000798278	1.15964
SGK1	6446	serum/glucocorticoid regulated kinase 1 [Source:HGNC Symbol;Acc:HGNC:10810]	6.7787e-06	1.80626
KIT	3815	KIT proto-oncogene receptor tyrosine kinase [Source:HGNC Symbol;Acc:HGNC:6342]	0.00155848	1.27103
CYP51A1	1595	cytochrome P450 family 51 subfamily A member 1 [Source:HGNC Symbol;Acc:HGNC:2649]	1.43554e-33	1.71959
KCNH1	3756	potassium voltage-gated channel subfamily H member 1 [Source:HGNC Symbol;Acc:HGNC:6250]	0.00492637	1.35099
CAP2	10486	cyclase associated actin cytoskeleton regulatory protein 2 [Source:HGNC Symbol;Acc:HGNC:20039]	5.21253e-17	1.62224
CSRP2	1466	cysteine and glycine rich protein 2 [Source:HGNC Symbol;Acc:HGNC:2470]	4.04223e-23	1.61367
RIPOR2	9750	RHO family interacting cell polarization regulator 2 [Source:HGNC Symbol;Acc:HGNC:13872]	2.24921e-19	1.45849
GPRIN1	114787	G protein regulated inducer of neurite outgrowth 1 [Source:HGNC Symbol;Acc:HGNC:24835]	1.50607e-05	1.21069
GABRB3	2562	gamma-aminobutyric acid type A receptor beta3 subunit [Source:HGNC Symbol;Acc:HGNC:4083]	0.000446525	1.1503
SBF2	81846	SET binding factor 2 [Source:HGNC Symbol;Acc:HGNC:2135]	1.31633e-07	1.28929
NPTXR	23467	neuronal pentraxin receptor [Source:HGNC Symbol;Acc:HGNC:7954]	5.29882e-07	1.24487
SYDE2	84144	synapse defective Rho GTPase homolog 2 [Source:HGNC Symbol;Acc:HGNC:25841]	3.24782e-05	1.63643
REV3L	5980	REV3 like, DNA directed polymerase zeta catalytic subunit [Source:HGNC Symbol;Acc:HGNC:9968]	2.35475e-05	1.23248
STARD4	134429	StAR related lipid transfer domain containing 4 [Source:HGNC Symbol;Acc:HGNC:18058]	3.90334e-60	2.19895
ENTPD4	9583	ectonucleoside triphosphate diphosphohydrolase 4 [Source:HGNC Symbol;Acc:HGNC:14573]	4.6547e-35	1.7908
KHDRBS3	10656	KH RNA binding domain containing, signal transduction associated 3 [Source:HGNC Symbol;Acc:HGNC:18117]	3.28796e-43	2.43934
DCX	1641	doublecortin [Source:HGNC Symbol;Acc:HGNC:2714]	1.26657e-18	1.53664
IDH1	3417	isocitrate dehydrogenase (NADP(+)) 1, cytosolic [Source:HGNC Symbol;Acc:HGNC:5382]	2.93231e-13	1.54857
ANK3	288	ankyrin 3 [Source:HGNC Symbol;Acc:HGNC:494]	1.38558e-37	1.73204
PRKAA2	5563	protein kinase AMP-activated catalytic subunit alpha 2 [Source:HGNC Symbol;Acc:HGNC:9377]	4.9088e-14	1.64598
MSMO1	6307	methylsterol monooxygenase 1 [Source:HGNC Symbol;Acc:HGNC:10545]	3.28511e-13	2.61391
AMOT	154796	angiomotin [Source:HGNC Symbol;Acc:HGNC:17810]	1.82741e-43	2.20366
ACSL4	2182	acyl-CoA synthetase long chain family member 4 [Source:HGNC Symbol;Acc:HGNC:3571]	3.8982e-30	1.63919
REEP1	65055	receptor accessory protein 1 [Source:HGNC Symbol;Acc:HGNC:25786]	1.88682e-09	1.30374
ALS2	57679	ALS2, alsin Rho guanine nucleotide exchange factor [Source:HGNC Symbol;Acc:HGNC:443]	3.01079e-07	1.26202
MANSC1	54682	MANSC domain containing 1 [Source:HGNC Symbol;Acc:HGNC:25505]	0.0010627	1.29987
TUBA1A	7846	tubulin alpha 1a [Source:HGNC Symbol;Acc:HGNC:20766]	1.33116e-14	1.32034
COMT	1312	catechol-O-methyltransferase [Source:HGNC Symbol;Acc:HGNC:2228]	0.000370545	1.31583
AARS	16	alanyl-tRNA synthetase [Source:HGNC Symbol;Acc:HGNC:20]	8.27188e-12	1.34355
UGCG	7357	UDP-glucose ceramide glucosyltransferase [Source:HGNC Symbol;Acc:HGNC:12524]	1.30986e-10	1.42772
FADS2	9415	fatty acid desaturase 2 [Source:HGNC Symbol;Acc:HGNC:3575]	1.51508e-08	1.23372
ACOT2	10965	acyl-CoA thioesterase 2 [Source:HGNC Symbol;Acc:HGNC:18431]	1.72338e-06	1.99911
GPM6A	2823	glycoprotein M6A [Source:HGNC Symbol;Acc:HGNC:4460]	1.22276e-40	1.81118
ACSL3	2181	acyl-CoA synthetase long chain family member 3 [Source:HGNC Symbol;Acc:HGNC:3570]	6.51529e-20	1.60152
LZTS3	9762	leucine zipper tumor suppressor family member 3 [Source:HGNC Symbol;Acc:HGNC:30139]	1.29949e-18	1.8433
DAPK1	1612	death associated protein kinase 1 [Source:HGNC Symbol;Acc:HGNC:2674]	1.13089e-19	1.56321
FIGNL2	401720	fidgetin like 2 [Source:HGNC Symbol;Acc:HGNC:13287]	1.02809e-06	1.85219
SINHCAF	58516	SIN3-HDAC complex associated factor [Source:HGNC Symbol;Acc:HGNC:30702]	4.59722e-12	1.4613
MAST1	22983	microtubule associated serine/threonine kinase 1 [Source:HGNC Symbol;Acc:HGNC:19034]	4.33471e-46	1.91452
CHML	1122	CHM like, Rab escort protein 2 [Source:HGNC Symbol;Acc:HGNC:1941]	1.85214e-08	1.37557
GPRIN3	285513	GPRIN family member 3 [Source:HGNC Symbol;Acc:HGNC:27733]	4.95731e-89	3.4052
KCTD1	284252	potassium channel tetramerization domain containing 1 [Source:HGNC Symbol;Acc:HGNC:18249]	1.96981e-21	1.81052
DUSP1	1843	dual specificity phosphatase 1 [Source:HGNC Symbol;Acc:HGNC:3064]	2.76867e-06	1.32269
PTH2R	5746	parathyroid hormone 2 receptor [Source:HGNC Symbol;Acc:HGNC:9609]	6.82869e-21	4.41075
HOOK1	51361	hook microtubule tethering protein 1 [Source:HGNC Symbol;Acc:HGNC:19884]	3.34439e-31	2.17665
ZDHHC2	51201	zinc finger DHHC-type containing 2 [Source:HGNC Symbol;Acc:HGNC:18469]	2.85242e-06	1.286
ENO1	2023	enolase 1 [Source:HGNC Symbol;Acc:HGNC:3350]	1.75399e-95	2.35317
THSD7A	221981	thrombospondin type 1 domain containing 7A [Source:HGNC Symbol;Acc:HGNC:22207]	0.00217289	1.25129
AGGF1	55109	angiogenic factor with G-patch and FHA domains 1 [Source:HGNC Symbol;Acc:HGNC:24684]	3.02652e-15	1.49729
CELSR3	1951	cadherin EGF LAG seven-pass G-type receptor 3 [Source:HGNC Symbol;Acc:HGNC:3230]	0.000507576	1.16186
MMP11	4320	matrix metallopeptidase 11 [Source:HGNC Symbol;Acc:HGNC:7157]	2.72975e-15	2.07849
CSRNP3	80034	cysteine and serine rich nuclear protein 3 [Source:HGNC Symbol;Acc:HGNC:30729]	6.35935e-11	2.15645
ZNF488	118738	zinc finger protein 488 [Source:HGNC Symbol;Acc:HGNC:23535]	8.98067e-16	3.18027
ACACA	31	acetyl-CoA carboxylase alpha [Source:HGNC Symbol;Acc:HGNC:84]	2.01306e-24	1.49321
SCN8A	6334	sodium voltage-gated channel alpha subunit 8 [Source:HGNC Symbol;Acc:HGNC:10596]	1.92326e-25	1.59397
HIVEP1	3096	human immunodeficiency virus type I enhancer binding protein 1 [Source:HGNC Symbol;Acc:HGNC:4920]	0.0011592	1.19093
PDZD2	23037	PDZ domain containing 2 [Source:HGNC Symbol;Acc:HGNC:18486]	2.88377e-09	1.78757
BIRC2	329	baculoviral IAP repeat containing 2 [Source:HGNC Symbol;Acc:HGNC:590]	5.8901e-13	1.44218
PALM2	114299	paralemmin 2 [Source:HGNC Symbol;Acc:HGNC:15845]	3.94378e-15	2.81636
IVNS1ABP	10625	influenza virus NS1A binding protein [Source:HGNC Symbol;Acc:HGNC:16951]	5.4981e-07	1.26
PPP1R9A	55607	protein phosphatase 1 regulatory subunit 9A [Source:HGNC Symbol;Acc:HGNC:14946]	8.81334e-35	2.08436
KCNC1	3746	potassium voltage-gated channel subfamily C member 1 [Source:HGNC Symbol;Acc:HGNC:6233]	3.1471e-18	1.63021
ATP1A1	476	ATPase Na+/K+ transporting subunit alpha 1 [Source:HGNC Symbol;Acc:HGNC:799]	0.000109625	1.17973
ARPC5	10092	actin related protein 2/3 complex subunit 5 [Source:HGNC Symbol;Acc:HGNC:708]	0.00515318	1.13848
AASDHPPT	60496	aminoadipate-semialdehyde dehydrogenase-phosphopantetheinyl transferase [Source:HGNC Symbol;Acc:HGNC:14235]	9.83182e-11	1.39059
DSTN	11034	destrin, actin depolymerizing factor [Source:HGNC Symbol;Acc:HGNC:15750]	0.0047665	1.13589
SCD5	79966	stearoyl-CoA desaturase 5 [Source:HGNC Symbol;Acc:HGNC:21088]	7.2463e-83	2.29315
SEPT3	55964	septin 3 [Source:HGNC Symbol;Acc:HGNC:10750]	4.43659e-40	1.566
ABRACL	58527	ABRA C-terminal like [Source:HGNC Symbol;Acc:HGNC:21230]	1.72632e-07	1.37942
RGS2	5997	regulator of G protein signaling 2 [Source:HGNC Symbol;Acc:HGNC:9998]	1.79241e-18	1.59177
MYCL	4610	MYCL proto-oncogene, bHLH transcription factor [Source:HGNC Symbol;Acc:HGNC:7555]	2.35374e-40	2.2759
ATP9A	10079	ATPase phospholipid transporting 9A (putative) [Source:HGNC Symbol;Acc:HGNC:13540]	2.40112e-57	2.06067
FAM221A	340277	family with sequence similarity 221 member A [Source:HGNC Symbol;Acc:HGNC:27977]	7.5635e-24	2.34504
MYL6	4637	myosin light chain 6 [Source:HGNC Symbol;Acc:HGNC:7587]	4.48928e-06	1.18314
PKP4	8502	plakophilin 4 [Source:HGNC Symbol;Acc:HGNC:9026]	3.38804e-14	1.45794
ELOVL6	79071	ELOVL fatty acid elongase 6 [Source:HGNC Symbol;Acc:HGNC:15829]	6.12819e-27	1.72385
VPS35	55737	VPS35, retromer complex component [Source:HGNC Symbol;Acc:HGNC:13487]	0.00623751	1.14156
MBNL2	10150	muscleblind like splicing regulator 2 [Source:HGNC Symbol;Acc:HGNC:16746]	2.7838e-53	4.26697
PIK3CB	5291	phosphatidylinositol-4,5-bisphosphate 3-kinase catalytic subunit beta [Source:HGNC Symbol;Acc:HGNC:8976]	6.58843e-11	1.49464
SPOCK1	6695	SPARC/osteonectin, cwcv and kazal like domains proteoglycan 1 [Source:HGNC Symbol;Acc:HGNC:11251]	8.2907e-07	1.39686
KLHL2	11275	kelch like family member 2 [Source:HGNC Symbol;Acc:HGNC:6353]	3.43706e-11	1.51895
NALCN	259232	sodium leak channel, non-selective [Source:HGNC Symbol;Acc:HGNC:19082]	1.32489e-41	2.53852
CD200	4345	CD200 molecule [Source:HGNC Symbol;Acc:HGNC:7203]	4.71735e-06	1.25951
BCAT1	586	branched chain amino acid transaminase 1 [Source:HGNC Symbol;Acc:HGNC:976]	0.000235013	1.22457
NEFL	4747	neurofilament light [Source:HGNC Symbol;Acc:HGNC:7739]	1.4018e-45	2.23446
CNTNAP2	26047	contactin associated protein like 2 [Source:HGNC Symbol;Acc:HGNC:13830]	0.000227238	1.1734
SYT10	341359	synaptotagmin 10 [Source:HGNC Symbol;Acc:HGNC:19266]	2.2261e-13	1.78074
INPP4A	3631	inositol polyphosphate-4-phosphatase type I A [Source:HGNC Symbol;Acc:HGNC:6074]	0.0016267	1.14224
FAM155B	27112	family with sequence similarity 155 member B [Source:HGNC Symbol;Acc:HGNC:30701]	1.41273e-09	1.45254
MTSS1	9788	MTSS1, I-BAR domain containing [Source:HGNC Symbol;Acc:HGNC:20443]	2.12339e-11	1.32923
HOMER1	9456	homer scaffolding protein 1 [Source:HGNC Symbol;Acc:HGNC:17512]	3.09962e-06	1.26756
SLC25A4	291	solute carrier family 25 member 4 [Source:HGNC Symbol;Acc:HGNC:10990]	2.48414e-12	1.34416
RMI1	80010	RecQ mediated genome instability 1 [Source:HGNC Symbol;Acc:HGNC:25764]	0.000415384	1.25561
DENND5A	23258	DENN domain containing 5A [Source:HGNC Symbol;Acc:HGNC:19344]	5.3993e-15	1.37731
TMCC3	57458	transmembrane and coiled-coil domain family 3 [Source:HGNC Symbol;Acc:HGNC:29199]	4.41879e-05	1.56841
NCR3LG1	374383	natural killer cell cytotoxicity receptor 3 ligand 1 [Source:HGNC Symbol;Acc:HGNC:42400]	0.00450991	1.17826
RDH11	51109	retinol dehydrogenase 11 (all-trans/9-cis/11-cis) [Source:HGNC Symbol;Acc:HGNC:17964]	9.19e-06	1.20498
TCEAL5	340543	transcription elongation factor A like 5 [Source:HGNC Symbol;Acc:HGNC:22282]	3.05915e-16	1.66486
RPS6KL1	83694	ribosomal protein S6 kinase like 1 [Source:HGNC Symbol;Acc:HGNC:20222]	3.90151e-09	1.33488
SWAP70	23075	switching B-cell complex subunit SWAP70 [Source:HGNC Symbol;Acc:HGNC:17070]	1.92818e-05	1.36576
YWHAH	7533	tyrosine 3-monooxygenase/tryptophan 5-monooxygenase activation protein eta [Source:HGNC Symbol;Acc:HGNC:12853]	2.14842e-09	1.26326
ACTG1	71	actin gamma 1 [Source:HGNC Symbol;Acc:HGNC:144]	1.35841e-05	1.17389
RND2	8153	Rho family GTPase 2 [Source:HGNC Symbol;Acc:HGNC:18315]	2.68437e-05	1.20096
ZNF69	7620	zinc finger protein 69 [Source:HGNC Symbol;Acc:HGNC:13138]	2.00347e-08	1.601
CCND2	894	cyclin D2 [Source:HGNC Symbol;Acc:HGNC:1583]	1.77766e-11	1.32527
ID3	3399	inhibitor of DNA binding 3, HLH protein [Source:HGNC Symbol;Acc:HGNC:5362]	8.41042e-08	2.54789
DST	667	dystonin [Source:HGNC Symbol;Acc:HGNC:1090]	4.26161e-46	1.85148
SMS	6611	spermine synthase [Source:HGNC Symbol;Acc:HGNC:11123]	7.98074e-06	1.21884
SNX10	29887	sorting nexin 10 [Source:HGNC Symbol;Acc:HGNC:14974]	3.7018e-40	2.28347
EPHA7	2045	EPH receptor A7 [Source:HGNC Symbol;Acc:HGNC:3390]	1.69089e-09	1.45811
ZNF215	7762	zinc finger protein 215 [Source:HGNC Symbol;Acc:HGNC:13007]	6.69576e-21	2.52655
MDGA2	161357	MAM domain containing glycosylphosphatidylinositol anchor 2 [Source:HGNC Symbol;Acc:HGNC:19835]	6.11325e-17	2.39227
ADCY1	107	adenylate cyclase 1 [Source:HGNC Symbol;Acc:HGNC:232]	7.70692e-22	1.61522
HSD17B7	51478	hydroxysteroid 17-beta dehydrogenase 7 [Source:HGNC Symbol;Acc:HGNC:5215]	2.8762e-45	3.15978
OCIAD2	132299	OCIA domain containing 2 [Source:HGNC Symbol;Acc:HGNC:28685]	2.40703e-11	1.43603
MMAB	326625	methylmalonic aciduria (cobalamin deficiency) cblB type [Source:HGNC Symbol;Acc:HGNC:19331]	1.64298e-15	1.49824
PPM1E	22843	protein phosphatase, Mg2+/Mn2+ dependent 1E [Source:HGNC Symbol;Acc:HGNC:19322]	1.66978e-21	1.57142
HEPH	9843	hephaestin [Source:HGNC Symbol;Acc:HGNC:4866]	4.61024e-25	2.02233
NMT2	9397	N-myristoyltransferase 2 [Source:HGNC Symbol;Acc:HGNC:7858]	1.47985e-07	1.36387
LDHB	3945	lactate dehydrogenase B [Source:HGNC Symbol;Acc:HGNC:6541]	1.94822e-05	1.22339
CCSER1	401145	coiled-coil serine rich protein 1 [Source:HGNC Symbol;Acc:HGNC:29349]	2.27275e-45	2.15585
CCSER2	54462	coiled-coil serine rich protein 2 [Source:HGNC Symbol;Acc:HGNC:29197]	3.35441e-05	1.21847
GCA	25801	grancalcin [Source:HGNC Symbol;Acc:HGNC:15990]	1.0794e-08	1.39244
CBLB	868	Cbl proto-oncogene B [Source:HGNC Symbol;Acc:HGNC:1542]	2.74314e-07	1.36738
NPTN	27020	neuroplastin [Source:HGNC Symbol;Acc:HGNC:17867]	0.00331911	1.13948
TBC1D4	9882	TBC1 domain family member 4 [Source:HGNC Symbol;Acc:HGNC:19165]	4.89965e-05	1.5584
PLOD2	5352	procollagen-lysine,2-oxoglutarate 5-dioxygenase 2 [Source:HGNC Symbol;Acc:HGNC:9082]	2.10315e-134	3.8592
GLRB	2743	glycine receptor beta [Source:HGNC Symbol;Acc:HGNC:4329]	1.32037e-43	3.12155
MLLT11	10962	MLLT11, transcription factor 7 cofactor [Source:HGNC Symbol;Acc:HGNC:16997]	3.64448e-24	1.50398
ARNT2	9915	aryl hydrocarbon receptor nuclear translocator 2 [Source:HGNC Symbol;Acc:HGNC:16876]	2.49527e-15	1.44472
STRBP	55342	spermatid perinuclear RNA binding protein [Source:HGNC Symbol;Acc:HGNC:16462]	3.25835e-06	1.26299
RAB3B	5865	RAB3B, member RAS oncogene family [Source:HGNC Symbol;Acc:HGNC:9778]	1.22414e-08	1.38169
PGAM1	5223	phosphoglycerate mutase 1 [Source:HGNC Symbol;Acc:HGNC:8888]	2.32916e-89	2.27521
CFL1	1072	cofilin 1 [Source:HGNC Symbol;Acc:HGNC:1874]	2.45462e-08	1.22368
CNOT6L	246175	CCR4-NOT transcription complex subunit 6 like [Source:HGNC Symbol;Acc:HGNC:18042]	0.00123912	1.19368
ST7	7982	suppression of tumorigenicity 7 [Source:HGNC Symbol;Acc:HGNC:11351]	3.03445e-05	1.2362
EBP	10682	emopamil binding protein (sterol isomerase) [Source:HGNC Symbol;Acc:HGNC:3133]	8.86458e-12	1.46467
ACKR3	57007	atypical chemokine receptor 3 [Source:HGNC Symbol;Acc:HGNC:23692]	0.000155349	1.43627
OXCT1	5019	3-oxoacid CoA-transferase 1 [Source:HGNC Symbol;Acc:HGNC:8527]	8.61711e-22	1.60614
SRCIN1	80725	SRC kinase signaling inhibitor 1 [Source:HGNC Symbol;Acc:HGNC:29506]	1.3281e-26	1.64455
DNAJB9	4189	DnaJ heat shock protein family (Hsp40) member B9 [Source:HGNC Symbol;Acc:HGNC:6968]	0.000462111	1.23403
CMIP	80790	c-Maf inducing protein [Source:HGNC Symbol;Acc:HGNC:24319]	4.60319e-16	1.40362
ITPKB	3707	inositol-trisphosphate 3-kinase B [Source:HGNC Symbol;Acc:HGNC:6179]	0.00980061	1.40127
MAP6	4135	microtubule associated protein 6 [Source:HGNC Symbol;Acc:HGNC:6868]	0.000150215	1.17351
EHD3	30845	EH domain containing 3 [Source:HGNC Symbol;Acc:HGNC:3244]	0.00110087	1.21039
GCLC	2729	glutamate-cysteine ligase catalytic subunit [Source:HGNC Symbol;Acc:HGNC:4311]	4.47243e-08	1.47044
MVK	4598	mevalonate kinase [Source:HGNC Symbol;Acc:HGNC:7530]	9.17782e-05	1.66213
EGLN1	54583	egl-9 family hypoxia inducible factor 1 [Source:HGNC Symbol;Acc:HGNC:1232]	2.54714e-72	2.31664
RIC3	79608	RIC3 acetylcholine receptor chaperone [Source:HGNC Symbol;Acc:HGNC:30338]	0.00139845	1.2145
PRKCA	5578	protein kinase C alpha [Source:HGNC Symbol;Acc:HGNC:9393]	0.00141603	1.16335
TRIM5	85363	tripartite motif containing 5 [Source:HGNC Symbol;Acc:HGNC:16276]	0.000409716	1.36202
SLCO4A1	28231	solute carrier organic anion transporter family member 4A1 [Source:HGNC Symbol;Acc:HGNC:10953]	1.11041e-07	1.64692
TNRC6C	57690	trinucleotide repeat containing 6C [Source:HGNC Symbol;Acc:HGNC:29318]	6.67402e-07	1.25235
PANK3	79646	pantothenate kinase 3 [Source:HGNC Symbol;Acc:HGNC:19365]	0.000213032	1.20338
SNTG1	54212	syntrophin gamma 1 [Source:HGNC Symbol;Acc:HGNC:13740]	2.94099e-05	1.70097
LARGE1	9215	LARGE xylosyl- and glucuronyltransferase 1 [Source:HGNC Symbol;Acc:HGNC:6511]	3.3457e-08	1.41377
PRKAR2B	5577	protein kinase cAMP-dependent type II regulatory subunit beta [Source:HGNC Symbol;Acc:HGNC:9392]	6.08131e-19	1.46526
SOCS5	9655	suppressor of cytokine signaling 5 [Source:HGNC Symbol;Acc:HGNC:16852]	7.07444e-07	1.31837
DZIP1	22873	DAZ interacting zinc finger protein 1 [Source:HGNC Symbol;Acc:HGNC:20908]	7.32206e-26	1.67604
MAFF	23764	MAF bZIP transcription factor F [Source:HGNC Symbol;Acc:HGNC:6780]	1.29971e-18	2.44769
CADPS	8618	calcium dependent secretion activator [Source:HGNC Symbol;Acc:HGNC:1426]	1.07342e-25	1.6153
PLA2G7	7941	phospholipase A2 group VII [Source:HGNC Symbol;Acc:HGNC:9040]	3.91809e-07	3.55171
PM20D2	135293	peptidase M20 domain containing 2 [Source:HGNC Symbol;Acc:HGNC:21408]	9.67995e-16	1.73601
C17orf58	284018	chromosome 17 open reading frame 58 [Source:HGNC Symbol;Acc:HGNC:27568]	5.29227e-27	2.31941
UNC5D	137970	unc-5 netrin receptor D [Source:HGNC Symbol;Acc:HGNC:18634]	5.9763e-11	1.61751
TMTC1	83857	transmembrane and tetratricopeptide repeat containing 1 [Source:HGNC Symbol;Acc:HGNC:24099]	0.000120556	1.2385
RAD51C	5889	RAD51 paralog C [Source:HGNC Symbol;Acc:HGNC:9820]	0.00368552	1.30563
PTPRK	5796	protein tyrosine phosphatase, receptor type K [Source:HGNC Symbol;Acc:HGNC:9674]	6.40656e-06	1.2985
ABLIM1	3983	actin binding LIM protein 1 [Source:HGNC Symbol;Acc:HGNC:78]	3.68534e-24	1.81883
EEA1	8411	early endosome antigen 1 [Source:HGNC Symbol;Acc:HGNC:3185]	5.39512e-05	1.29951
GNB1	2782	G protein subunit beta 1 [Source:HGNC Symbol;Acc:HGNC:4396]	0.00105818	1.12462
DCC	1630	DCC netrin 1 receptor [Source:HGNC Symbol;Acc:HGNC:2701]	4.72377e-15	1.41724
TUFT1	7286	tuftelin 1 [Source:HGNC Symbol;Acc:HGNC:12422]	5.81709e-10	1.52532
AGAP1	116987	ArfGAP with GTPase domain, ankyrin repeat and PH domain 1 [Source:HGNC Symbol;Acc:HGNC:16922]	0.00324536	1.13492
FRMD7	90167	FERM domain containing 7 [Source:HGNC Symbol;Acc:HGNC:8079]	4.52044e-07	2.6208
IFNLR1	163702	interferon lambda receptor 1 [Source:HGNC Symbol;Acc:HGNC:18584]	3.78447e-32	4.43335
EXOC6B	23233	exocyst complex component 6B [Source:HGNC Symbol;Acc:HGNC:17085]	1.39555e-16	1.66686
MAP3K20	51776	mitogen-activated protein kinase kinase kinase 20 [Source:HGNC Symbol;Acc:HGNC:17797]	0.000476569	1.31357
STX7	8417	syntaxin 7 [Source:HGNC Symbol;Acc:HGNC:11442]	3.81791e-56	2.09197
CASK	8573	calcium/calmodulin dependent serine protein kinase [Source:HGNC Symbol;Acc:HGNC:1497]	1.96798e-26	1.54329
RAB3C	115827	RAB3C, member RAS oncogene family [Source:HGNC Symbol;Acc:HGNC:30269]	1.09438e-120	3.67301
VSNL1	7447	visinin like 1 [Source:HGNC Symbol;Acc:HGNC:12722]	3.13142e-72	3.71379
GALNT18	374378	polypeptide N-acetylgalactosaminyltransferase 18 [Source:HGNC Symbol;Acc:HGNC:30488]	1.49987e-34	3.425
PPM1H	57460	protein phosphatase, Mg2+/Mn2+ dependent 1H [Source:HGNC Symbol;Acc:HGNC:18583]	2.74124e-13	1.87506
PDP2	57546	pyruvate dehyrogenase phosphatase catalytic subunit 2 [Source:HGNC Symbol;Acc:HGNC:30263]	1.08253e-12	1.52947
NARS2	79731	asparaginyl-tRNA synthetase 2, mitochondrial [Source:HGNC Symbol;Acc:HGNC:26274]	0.0033928	1.21858
ATP13A2	23400	ATPase 13A2 [Source:HGNC Symbol;Acc:HGNC:30213]	0.000174422	1.21299
MAP2	4133	microtubule associated protein 2 [Source:HGNC Symbol;Acc:HGNC:6839]	4.5861e-08	1.3088
LGALSL	29094	galectin like [Source:HGNC Symbol;Acc:HGNC:25012]	5.41275e-37	1.88377
ERG28	11161	ergosterol biosynthesis 28 homolog [Source:HGNC Symbol;Acc:HGNC:1187]	1.63689e-11	1.36894
USP28	57646	ubiquitin specific peptidase 28 [Source:HGNC Symbol;Acc:HGNC:12625]	1.31035e-69	3.07093
MEF2C	4208	myocyte enhancer factor 2C [Source:HGNC Symbol;Acc:HGNC:6996]	2.40333e-48	2.61681
MMP16	4325	matrix metallopeptidase 16 [Source:HGNC Symbol;Acc:HGNC:7162]	1.30983e-07	1.45466
SLC24A3	57419	solute carrier family 24 member 3 [Source:HGNC Symbol;Acc:HGNC:10977]	1.13528e-35	2.67471
KCND2	3751	potassium voltage-gated channel subfamily D member 2 [Source:HGNC Symbol;Acc:HGNC:6238]	8.26114e-19	2.10747
GAS7	8522	growth arrest specific 7 [Source:HGNC Symbol;Acc:HGNC:4169]	3.42474e-05	1.19602
DBI	1622	diazepam binding inhibitor, acyl-CoA binding protein [Source:HGNC Symbol;Acc:HGNC:2690]	1.21013e-22	1.59991
PDZRN4	29951	PDZ domain containing ring finger 4 [Source:HGNC Symbol;Acc:HGNC:30552]	1.27468e-14	1.90604
CCSAP	126731	centriole, cilia and spindle associated protein [Source:HGNC Symbol;Acc:HGNC:29578]	7.89057e-07	1.23364
HACE1	57531	HECT domain and ankyrin repeat containing E3 ubiquitin protein ligase 1 [Source:HGNC Symbol;Acc:HGNC:21033]	4.73547e-05	1.25978
TBL1X	6907	transducin beta like 1X-linked [Source:HGNC Symbol;Acc:HGNC:11585]	2.61041e-19	1.4723
ZNF528	84436	zinc finger protein 528 [Source:HGNC Symbol;Acc:HGNC:29384]	7.10517e-08	1.69914
SCG3	29106	secretogranin III [Source:HGNC Symbol;Acc:HGNC:13707]	4.2533e-08	1.34629
CHN1	1123	chimerin 1 [Source:HGNC Symbol;Acc:HGNC:1943]	1.09383e-25	1.7165
PGK1	5230	phosphoglycerate kinase 1 [Source:HGNC Symbol;Acc:HGNC:8896]	4.00422e-93	2.04843
SREBF1	6720	sterol regulatory element binding transcription factor 1 [Source:HGNC Symbol;Acc:HGNC:11289]	1.09026e-18	1.73399
PPM1L	151742	protein phosphatase, Mg2+/Mn2+ dependent 1L [Source:HGNC Symbol;Acc:HGNC:16381]	0.000508593	1.18633
CAMK2N2	94032	calcium/calmodulin dependent protein kinase II inhibitor 2 [Source:HGNC Symbol;Acc:HGNC:24197]	0.000485741	1.24142
DLX5	1749	distal-less homeobox 5 [Source:HGNC Symbol;Acc:HGNC:2918]	6.10679e-12	1.37864
PCDHGB1	56104	protocadherin gamma subfamily B, 1 [Source:HGNC Symbol;Acc:HGNC:8708]	0.00354084	1.13146
SLC6A11	6538	solute carrier family 6 member 11 [Source:HGNC Symbol;Acc:HGNC:11044]	5.26649e-20	2.47931
PLEKHA1	59338	pleckstrin homology domain containing A1 [Source:HGNC Symbol;Acc:HGNC:14335]	1.14325e-48	2.11142
SLC1A2	6506	solute carrier family 1 member 2 [Source:HGNC Symbol;Acc:HGNC:10940]	5.25273e-43	1.8263
FAM184A	79632	family with sequence similarity 184 member A [Source:HGNC Symbol;Acc:HGNC:20991]	0.000191109	1.27212
KTN1	3895	kinectin 1 [Source:HGNC Symbol;Acc:HGNC:6467]	1.71059e-10	1.34939
RAB39A	54734	RAB39A, member RAS oncogene family [Source:HGNC Symbol;Acc:HGNC:16521]	2.34674e-07	1.64227
NCAM1	4684	neural cell adhesion molecule 1 [Source:HGNC Symbol;Acc:HGNC:7656]	1.50905e-23	1.57347
PTPN5	84867	protein tyrosine phosphatase, non-receptor type 5 [Source:HGNC Symbol;Acc:HGNC:9657]	4.44257e-38	1.93938
SPECC1	92521	sperm antigen with calponin homology and coiled-coil domains 1 [Source:HGNC Symbol;Acc:HGNC:30615]	3.37227e-07	1.27998
FOSL2	2355	FOS like 2, AP-1 transcription factor subunit [Source:HGNC Symbol;Acc:HGNC:3798]	0.00124482	1.36421
MTMR7	9108	myotubularin related protein 7 [Source:HGNC Symbol;Acc:HGNC:7454]	5.77243e-06	1.29221
PAICS	10606	phosphoribosylaminoimidazole carboxylase and phosphoribosylaminoimidazolesuccinocarboxamide synthase [Source:HGNC Symbol;Acc:HGNC:8587]	2.64123e-07	1.27871
PNPLA3	80339	patatin like phospholipase domain containing 3 [Source:HGNC Symbol;Acc:HGNC:18590]	1.30181e-42	2.0542
HPS3	84343	HPS3, biogenesis of lysosomal organelles complex 2 subunit 1 [Source:HGNC Symbol;Acc:HGNC:15597]	9.168e-12	1.58053
DOCK4	9732	dedicator of cytokinesis 4 [Source:HGNC Symbol;Acc:HGNC:19192]	5.92364e-18	1.55898
FLVCR1	28982	feline leukemia virus subgroup C cellular receptor 1 [Source:HGNC Symbol;Acc:HGNC:24682]	4.41083e-09	1.35921
PCDHA4	56144	protocadherin alpha 4 [Source:HGNC Symbol;Acc:HGNC:8670]	7.67495e-08	1.256
MGAT5	4249	mannosyl (alpha-1,6-)-glycoprotein beta-1,6-N-acetyl-glucosaminyltransferase [Source:HGNC Symbol;Acc:HGNC:7049]	1.17455e-21	1.49831
PREP	5550	prolyl endopeptidase [Source:HGNC Symbol;Acc:HGNC:9358]	1.29978e-23	1.6875
TAX1BP3	30851	Tax1 binding protein 3 [Source:HGNC Symbol;Acc:HGNC:30684]	0.00802176	1.19639
LDB2	9079	LIM domain binding 2 [Source:HGNC Symbol;Acc:HGNC:6533]	3.81489e-88	4.30904
KISS1R	84634	KISS1 receptor [Source:HGNC Symbol;Acc:HGNC:4510]	0.00271812	2.0281
TMEFF1	8577	transmembrane protein with EGF like and two follistatin like domains 1 [Source:HGNC Symbol;Acc:HGNC:11866]	8.19123e-17	1.46693
PEX26	55670	peroxisomal biogenesis factor 26 [Source:HGNC Symbol;Acc:HGNC:22965]	1.96549e-24	1.76445
ZNF614	80110	zinc finger protein 614 [Source:HGNC Symbol;Acc:HGNC:24722]	0.00121289	1.21007
ZNF649	65251	zinc finger protein 649 [Source:HGNC Symbol;Acc:HGNC:25741]	5.60746e-06	1.31896
PKM	5315	pyruvate kinase M1/2 [Source:HGNC Symbol;Acc:HGNC:9021]	3.47863e-31	1.57748
SIRPA	140885	signal regulatory protein alpha [Source:HGNC Symbol;Acc:HGNC:9662]	3.82256e-05	1.31673
LRRC8B	23507	leucine rich repeat containing 8 VRAC subunit B [Source:HGNC Symbol;Acc:HGNC:30692]	1.4758e-05	1.26142
PFKFB3	5209	6-phosphofructo-2-kinase/fructose-2,6-biphosphatase 3 [Source:HGNC Symbol;Acc:HGNC:8874]	7.05244e-199	4.45583
SLITRK4	139065	SLIT and NTRK like family member 4 [Source:HGNC Symbol;Acc:HGNC:23502]	4.08184e-46	2.32217
PCSK9	255738	proprotein convertase subtilisin/kexin type 9 [Source:HGNC Symbol;Acc:HGNC:20001]	0.00737722	1.76154
ONECUT2	9480	one cut homeobox 2 [Source:HGNC Symbol;Acc:HGNC:8139]	4.93186e-26	2.19712
DACT1	51339	dishevelled binding antagonist of beta catenin 1 [Source:HGNC Symbol;Acc:HGNC:17748]	3.08238e-06	1.35639
HSD17B12	51144	hydroxysteroid 17-beta dehydrogenase 12 [Source:HGNC Symbol;Acc:HGNC:18646]	8.57139e-11	1.38119
TTC9	23508	tetratricopeptide repeat domain 9 [Source:HGNC Symbol;Acc:HGNC:20267]	1.70289e-13	1.41482
MALT1	10892	MALT1 paracaspase [Source:HGNC Symbol;Acc:HGNC:6819]	2.85446e-14	1.47503
ASPH	444	aspartate beta-hydroxylase [Source:HGNC Symbol;Acc:HGNC:757]	1.64221e-06	1.26956
ARG2	384	arginase 2 [Source:HGNC Symbol;Acc:HGNC:664]	3.49338e-53	2.07273
PCDHA11	56138	protocadherin alpha 11 [Source:HGNC Symbol;Acc:HGNC:8665]	2.23541e-07	1.26103
PAQR9	344838	progestin and adipoQ receptor family member 9 [Source:HGNC Symbol;Acc:HGNC:30131]	1.71809e-09	2.15553
DYNC1LI1	51143	dynein cytoplasmic 1 light intermediate chain 1 [Source:HGNC Symbol;Acc:HGNC:18745]	5.14277e-10	1.31158
ZC3H7B	23264	zinc finger CCCH-type containing 7B [Source:HGNC Symbol;Acc:HGNC:30869]	9.60797e-06	1.19677
ATP1A3	478	ATPase Na+/K+ transporting subunit alpha 3 [Source:HGNC Symbol;Acc:HGNC:801]	0.00369262	1.12572
CDCA7L	55536	cell division cycle associated 7 like [Source:HGNC Symbol;Acc:HGNC:30777]	1.08533e-08	1.39134
YEATS4	8089	YEATS domain containing 4 [Source:HGNC Symbol;Acc:HGNC:24859]	9.22076e-05	1.27077
PRKD1	5587	protein kinase D1 [Source:HGNC Symbol;Acc:HGNC:9407]	3.00405e-19	1.80325
GABRQ	55879	gamma-aminobutyric acid type A receptor theta subunit [Source:HGNC Symbol;Acc:HGNC:14454]	1.15148e-06	1.70454
FBXL16	146330	F-box and leucine rich repeat protein 16 [Source:HGNC Symbol;Acc:HGNC:14150]	1.90797e-07	1.41179
PIGA	5277	phosphatidylinositol glycan anchor biosynthesis class A [Source:HGNC Symbol;Acc:HGNC:8957]	1.69158e-06	1.29472
HRASLS	57110	HRAS like suppressor [Source:HGNC Symbol;Acc:HGNC:14922]	1.74443e-05	2.16045
MICAL3	57553	microtubule associated monooxygenase, calponin and LIM domain containing 3 [Source:HGNC Symbol;Acc:HGNC:24694]	1.42801e-07	1.29011
FAXC	84553	failed axon connections homolog [Source:HGNC Symbol;Acc:HGNC:20742]	2.333e-10	1.42468
FAM217B	63939	family with sequence similarity 217 member B [Source:HGNC Symbol;Acc:HGNC:16170]	2.68238e-20	1.69019
RORA	6095	RAR related orphan receptor A [Source:HGNC Symbol;Acc:HGNC:10258]	9.52944e-63	3.57403
HDGFL3	50810	HDGF like 3 [Source:HGNC Symbol;Acc:HGNC:24937]	2.18109e-12	1.35568
INPP5F	22876	inositol polyphosphate-5-phosphatase F [Source:HGNC Symbol;Acc:HGNC:17054]	2.84322e-14	1.39767
KLF6	1316	Kruppel like factor 6 [Source:HGNC Symbol;Acc:HGNC:2235]	5.89904e-51	2.08049
ISCA1	81689	iron-sulfur cluster assembly 1 [Source:HGNC Symbol;Acc:HGNC:28660]	3.55662e-16	1.46807
ENSA	2029	endosulfine alpha [Source:HGNC Symbol;Acc:HGNC:3360]	8.18914e-08	1.27797
GAB2	9846	GRB2 associated binding protein 2 [Source:HGNC Symbol;Acc:HGNC:14458]	4.16925e-10	1.36145
FNIP2	57600	folliculin interacting protein 2 [Source:HGNC Symbol;Acc:HGNC:29280]	1.14699e-08	1.33237
LIN28B	389421	lin-28 homolog B [Source:HGNC Symbol;Acc:HGNC:32207]	3.19732e-09	1.51217
TBC1D9	23158	TBC1 domain family member 9 [Source:HGNC Symbol;Acc:HGNC:21710]	2.08374e-26	1.59392
SORBS1	10580	sorbin and SH3 domain containing 1 [Source:HGNC Symbol;Acc:HGNC:14565]	7.75032e-45	2.26794
ACSS3	79611	acyl-CoA synthetase short chain family member 3 [Source:HGNC Symbol;Acc:HGNC:24723]	1.0727e-37	2.50914
DPYSL2	1808	dihydropyrimidinase like 2 [Source:HGNC Symbol;Acc:HGNC:3014]	1.08164e-20	1.50634
EVI5	7813	ecotropic viral integration site 5 [Source:HGNC Symbol;Acc:HGNC:3501]	3.00395e-07	1.44324
BZW2	28969	basic leucine zipper and W2 domains 2 [Source:HGNC Symbol;Acc:HGNC:18808]	2.65677e-36	1.80306
NF1	4763	neurofibromin 1 [Source:HGNC Symbol;Acc:HGNC:7765]	3.87453e-06	1.23086
ERC2	26059	ELKS/RAB6-interacting/CAST family member 2 [Source:HGNC Symbol;Acc:HGNC:31922]	3.22136e-18	1.60358
SPAG9	9043	sperm associated antigen 9 [Source:HGNC Symbol;Acc:HGNC:14524]	1.3255e-05	1.20703
DCLK1	9201	doublecortin like kinase 1 [Source:HGNC Symbol;Acc:HGNC:2700]	3.43514e-18	1.53934
INSR	3643	insulin receptor [Source:HGNC Symbol;Acc:HGNC:6091]	3.99807e-05	1.2349
SC5D	6309	sterol-C5-desaturase [Source:HGNC Symbol;Acc:HGNC:10547]	1.11337e-08	1.38812
ALDH6A1	4329	aldehyde dehydrogenase 6 family member A1 [Source:HGNC Symbol;Acc:HGNC:7179]	7.91656e-14	1.56517
CD99L2	83692	CD99 molecule like 2 [Source:HGNC Symbol;Acc:HGNC:18237]	0.00017958	1.17564
SCRG1	11341	stimulator of chondrogenesis 1 [Source:HGNC Symbol;Acc:HGNC:17036]	1.71843e-16	1.90378
SPIN4	139886	spindlin family member 4 [Source:HGNC Symbol;Acc:HGNC:27040]	1.26079e-06	1.39263
LDHA	3939	lactate dehydrogenase A [Source:HGNC Symbol;Acc:HGNC:6535]	4.82452e-68	2.24295
HRH2	3274	histamine receptor H2 [Source:HGNC Symbol;Acc:HGNC:5183]	6.03386e-15	2.84904
LNPEP	4012	leucyl and cystinyl aminopeptidase [Source:HGNC Symbol;Acc:HGNC:6656]	8.58864e-10	1.46994
MARCKSL1	65108	MARCKS like 1 [Source:HGNC Symbol;Acc:HGNC:7142]	2.34237e-14	1.34637
SEC11C	90701	SEC11 homolog C, signal peptidase complex subunit [Source:HGNC Symbol;Acc:HGNC:23400]	2.2275e-11	1.3452
SH2D3C	10044	SH2 domain containing 3C [Source:HGNC Symbol;Acc:HGNC:16884]	1.6949e-18	1.95009
UNC13B	10497	unc-13 homolog B [Source:HGNC Symbol;Acc:HGNC:12566]	4.22962e-05	1.18079
TPD52	7163	tumor protein D52 [Source:HGNC Symbol;Acc:HGNC:12005]	1.78728e-07	1.68216
IFFO2	126917	intermediate filament family orphan 2 [Source:HGNC Symbol;Acc:HGNC:27006]	1.05657e-07	1.32529
SPATA13	221178	spermatogenesis associated 13 [Source:HGNC Symbol;Acc:HGNC:23222]	0.00346419	1.16355
PTPRJ	5795	protein tyrosine phosphatase, receptor type J [Source:HGNC Symbol;Acc:HGNC:9673]	1.52568e-09	1.37657
KIDINS220	57498	kinase D interacting substrate 220 [Source:HGNC Symbol;Acc:HGNC:29508]	1.70644e-10	1.31989
MLH1	4292	mutL homolog 1 [Source:HGNC Symbol;Acc:HGNC:7127]	5.74243e-05	1.25675
GTF3A	2971	general transcription factor IIIA [Source:HGNC Symbol;Acc:HGNC:4662]	0.00762171	1.14059
WASF3	10810	WAS protein family member 3 [Source:HGNC Symbol;Acc:HGNC:12734]	1.05251e-07	1.24812
MGAT3	4248	mannosyl (beta-1,4-)-glycoprotein beta-1,4-N-acetylglucosaminyltransferase [Source:HGNC Symbol;Acc:HGNC:7046]	8.59124e-05	1.23972
ATXN10	25814	ataxin 10 [Source:HGNC Symbol;Acc:HGNC:10549]	8.63546e-15	1.38329
FEM1C	56929	fem-1 homolog C [Source:HGNC Symbol;Acc:HGNC:16933]	8.0767e-05	1.2382
TACC1	6867	transforming acidic coiled-coil containing protein 1 [Source:HGNC Symbol;Acc:HGNC:11522]	0.00167136	1.19574
MAP1LC3B	81631	microtubule associated protein 1 light chain 3 beta [Source:HGNC Symbol;Acc:HGNC:13352]	6.83086e-07	1.2434
TNKS2	80351	tankyrase 2 [Source:HGNC Symbol;Acc:HGNC:15677]	4.26853e-06	1.2456
CXADR	1525	CXADR, Ig-like cell adhesion molecule [Source:HGNC Symbol;Acc:HGNC:2559]	0.00186482	1.16562
ZNF619	285267	zinc finger protein 619 [Source:HGNC Symbol;Acc:HGNC:26910]	3.41204e-05	1.60011
LRRC7	57554	leucine rich repeat containing 7 [Source:HGNC Symbol;Acc:HGNC:18531]	4.59294e-37	2.04156
LONRF2	164832	LON peptidase N-terminal domain and ring finger 2 [Source:HGNC Symbol;Acc:HGNC:24788]	4.27321e-12	1.35479
SYT1	6857	synaptotagmin 1 [Source:HGNC Symbol;Acc:HGNC:11509]	2.79262e-97	2.51284
IGF1R	3480	insulin like growth factor 1 receptor [Source:HGNC Symbol;Acc:HGNC:5465]	1.69389e-26	1.59321
PPA1	5464	pyrophosphatase (inorganic) 1 [Source:HGNC Symbol;Acc:HGNC:9226]	0.00867509	1.12517
TDRD6	221400	tudor domain containing 6 [Source:HGNC Symbol;Acc:HGNC:21339]	1.19407e-06	2.41554
SESTD1	91404	SEC14 and spectrin domain containing 1 [Source:HGNC Symbol;Acc:HGNC:18379]	7.4996e-14	1.39595
LNPK	80856	lunapark, ER junction formation factor [Source:HGNC Symbol;Acc:HGNC:21610]	4.42901e-28	1.66669
MPP7	143098	membrane palmitoylated protein 7 [Source:HGNC Symbol;Acc:HGNC:26542]	2.95492e-18	2.26525
SLC17A5	26503	solute carrier family 17 member 5 [Source:HGNC Symbol;Acc:HGNC:10933]	2.12769e-11	1.53161
KIAA1211	57482	KIAA1211 [Source:HGNC Symbol;Acc:HGNC:29219]	9.90496e-22	1.56528
CPOX	1371	coproporphyrinogen oxidase [Source:HGNC Symbol;Acc:HGNC:2321]	1.50568e-05	1.26388
STAMBPL1	57559	STAM binding protein like 1 [Source:HGNC Symbol;Acc:HGNC:24105]	0.0074564	1.39711
ASXL3	80816	additional sex combs like 3, transcriptional regulator [Source:HGNC Symbol;Acc:HGNC:29357]	1.21857e-18	1.66794
ULK2	9706	unc-51 like autophagy activating kinase 2 [Source:HGNC Symbol;Acc:HGNC:13480]	2.72894e-13	1.38007
MRPS6	64968	mitochondrial ribosomal protein S6 [Source:HGNC Symbol;Acc:HGNC:14051]	0.000259791	1.21331
NGRN	51335	neugrin, neurite outgrowth associated [Source:HGNC Symbol;Acc:HGNC:18077]	0.000996875	1.13783
GALNTL6	442117	polypeptide N-acetylgalactosaminyltransferase like 6 [Source:HGNC Symbol;Acc:HGNC:33844]	4.21806e-16	2.3334
ROBO1	6091	roundabout guidance receptor 1 [Source:HGNC Symbol;Acc:HGNC:10249]	1.49642e-05	1.20824
SLC17A8	246213	solute carrier family 17 member 8 [Source:HGNC Symbol;Acc:HGNC:20151]	4.86534e-12	4.65027
PLCH1	23007	phospholipase C eta 1 [Source:HGNC Symbol;Acc:HGNC:29185]	3.50432e-11	1.45756
LSS	4047	lanosterol synthase [Source:HGNC Symbol;Acc:HGNC:6708]	2.86143e-06	1.25334
TADA3	10474	transcriptional adaptor 3 [Source:HGNC Symbol;Acc:HGNC:19422]	0.000476229	1.19281
HECA	51696	hdc homolog, cell cycle regulator [Source:HGNC Symbol;Acc:HGNC:21041]	1.31035e-69	2.6332
RGL1	23179	ral guanine nucleotide dissociation stimulator like 1 [Source:HGNC Symbol;Acc:HGNC:30281]	2.32572e-08	1.37211
NPFFR2	10886	neuropeptide FF receptor 2 [Source:HGNC Symbol;Acc:HGNC:4525]	9.86814e-05	2.32924
DOCK7	85440	dedicator of cytokinesis 7 [Source:HGNC Symbol;Acc:HGNC:19190]	9.52012e-06	1.20412
B3GALNT1	8706	beta-1,3-N-acetylgalactosaminyltransferase 1 (globoside blood group) [Source:HGNC Symbol;Acc:HGNC:918]	3.97125e-19	1.81815
TMEM64	169200	transmembrane protein 64 [Source:HGNC Symbol;Acc:HGNC:25441]	0.000389338	1.39148
DNAJB5	25822	DnaJ heat shock protein family (Hsp40) member B5 [Source:HGNC Symbol;Acc:HGNC:14887]	1.61059e-30	1.62296
C5	727	complement C5 [Source:HGNC Symbol;Acc:HGNC:1331]	0.00574011	1.39376
F8A1	8263	coagulation factor VIII associated 1 [Source:HGNC Symbol;Acc:HGNC:3547]	0.000102551	1.43394
NAB1	4664	NGFI-A binding protein 1 [Source:HGNC Symbol;Acc:HGNC:7626]	0.000253449	1.20626
FAM102B	284611	family with sequence similarity 102 member B [Source:HGNC Symbol;Acc:HGNC:27637]	1.82613e-10	1.4467
CETN2	1069	centrin 2 [Source:HGNC Symbol;Acc:HGNC:1867]	2.02969e-14	1.48076
MTMR4	9110	myotubularin related protein 4 [Source:HGNC Symbol;Acc:HGNC:7452]	7.34457e-16	1.39313
SPP1	6696	secreted phosphoprotein 1 [Source:HGNC Symbol;Acc:HGNC:11255]	1.40296e-74	4.35883
ACSL1	2180	acyl-CoA synthetase long chain family member 1 [Source:HGNC Symbol;Acc:HGNC:3569]	0.00841004	1.18125
C2orf72	257407	chromosome 2 open reading frame 72 [Source:HGNC Symbol;Acc:HGNC:27418]	1.41758e-67	2.7918
ARL4A	10124	ADP ribosylation factor like GTPase 4A [Source:HGNC Symbol;Acc:HGNC:695]	3.3312e-05	1.42751
MORC2	22880	MORC family CW-type zinc finger 2 [Source:HGNC Symbol;Acc:HGNC:23573]	6.58933e-07	1.34884
PCDH10	57575	protocadherin 10 [Source:HGNC Symbol;Acc:HGNC:13404]	3.49128e-21	1.81431
FYN	2534	FYN proto-oncogene, Src family tyrosine kinase [Source:HGNC Symbol;Acc:HGNC:4037]	6.0417e-09	1.24628
RASAL2	9462	RAS protein activator like 2 [Source:HGNC Symbol;Acc:HGNC:9874]	0.000520419	1.17194
TMEM246	84302	transmembrane protein 246 [Source:HGNC Symbol;Acc:HGNC:28180]	5.46781e-108	2.75388
RAB6A	5870	RAB6A, member RAS oncogene family [Source:HGNC Symbol;Acc:HGNC:9786]	9.97905e-07	1.245
TTLL5	23093	tubulin tyrosine ligase like 5 [Source:HGNC Symbol;Acc:HGNC:19963]	3.59997e-17	1.69433
DCLK2	166614	doublecortin like kinase 2 [Source:HGNC Symbol;Acc:HGNC:19002]	7.38203e-08	1.33578
SLC36A4	120103	solute carrier family 36 member 4 [Source:HGNC Symbol;Acc:HGNC:19660]	2.28263e-12	1.45631
VBP1	7411	VHL binding protein 1 [Source:HGNC Symbol;Acc:HGNC:12662]	0.000236458	1.20323
NR2F2	7026	nuclear receptor subfamily 2 group F member 2 [Source:HGNC Symbol;Acc:HGNC:7976]	0.00196003	1.22682
RALGAPA2	57186	Ral GTPase activating protein catalytic alpha subunit 2 [Source:HGNC Symbol;Acc:HGNC:16207]	1.39893e-06	1.33821
ST8SIA1	6489	ST8 alpha-N-acetyl-neuraminide alpha-2,8-sialyltransferase 1 [Source:HGNC Symbol;Acc:HGNC:10869]	3.40492e-07	1.31566
MTFP1	51537	mitochondrial fission process 1 [Source:HGNC Symbol;Acc:HGNC:26945]	3.42505e-64	4.89591
TIAM1	7074	T-cell lymphoma invasion and metastasis 1 [Source:HGNC Symbol;Acc:HGNC:11805]	5.1758e-13	1.41363
CAMKV	79012	CaM kinase like vesicle associated [Source:HGNC Symbol;Acc:HGNC:28788]	9.17151e-31	1.74576
DDX25	29118	DEAD-box helicase 25 [Source:HGNC Symbol;Acc:HGNC:18698]	1.47944e-11	1.49777
CHM	1121	CHM, Rab escort protein 1 [Source:HGNC Symbol;Acc:HGNC:1940]	0.00377634	1.21785
MTX2	10651	metaxin 2 [Source:HGNC Symbol;Acc:HGNC:7506]	3.01603e-05	1.25006
KLF12	11278	Kruppel like factor 12 [Source:HGNC Symbol;Acc:HGNC:6346]	2.69585e-19	1.5572
FGF13	2258	fibroblast growth factor 13 [Source:HGNC Symbol;Acc:HGNC:3670]	1.07648e-32	1.82207
ABI2	10152	abl interactor 2 [Source:HGNC Symbol;Acc:HGNC:24011]	0.00283371	1.14411
FER	2241	FER tyrosine kinase [Source:HGNC Symbol;Acc:HGNC:3655]	8.11858e-24	1.77579
GDAP1	54332	ganglioside induced differentiation associated protein 1 [Source:HGNC Symbol;Acc:HGNC:15968]	3.29093e-24	1.83942
C14orf37	145407	chromosome 14 open reading frame 37 [Source:HGNC Symbol;Acc:HGNC:19846]	2.76406e-05	1.24004
PRKCE	5581	protein kinase C epsilon [Source:HGNC Symbol;Acc:HGNC:9401]	4.202e-36	1.91783
SIX3	6496	SIX homeobox 3 [Source:HGNC Symbol;Acc:HGNC:10889]	1.30151e-12	2.28823
NAMPT	10135	nicotinamide phosphoribosyltransferase [Source:HGNC Symbol;Acc:HGNC:30092]	0.00040169	1.20944
GRK5	2869	G protein-coupled receptor kinase 5 [Source:HGNC Symbol;Acc:HGNC:4544]	1.34155e-24	1.73514
KIAA1644	85352	KIAA1644 [Source:HGNC Symbol;Acc:HGNC:29335]	2.45968e-09	1.27842
SLC25A30	253512	solute carrier family 25 member 30 [Source:HGNC Symbol;Acc:HGNC:27371]	1.1381e-05	1.42303
CLTB	1212	clathrin light chain B [Source:HGNC Symbol;Acc:HGNC:2091]	1.19333e-06	1.2914
TARDBP	23435	TAR DNA binding protein [Source:HGNC Symbol;Acc:HGNC:11571]	2.21361e-07	1.27869
RBFOX1	54715	RNA binding fox-1 homolog 1 [Source:HGNC Symbol;Acc:HGNC:18222]	2.42864e-147	3.05962
CCDC77	84318	coiled-coil domain containing 77 [Source:HGNC Symbol;Acc:HGNC:28203]	0.000313548	1.33776
C15orf39	56905	chromosome 15 open reading frame 39 [Source:HGNC Symbol;Acc:HGNC:24497]	0.00028131	1.33647
TSPAN7	7102	tetraspanin 7 [Source:HGNC Symbol;Acc:HGNC:11854]	6.81097e-35	1.66739
ARHGEF12	23365	Rho guanine nucleotide exchange factor 12 [Source:HGNC Symbol;Acc:HGNC:14193]	5.37121e-06	1.20644
EIF4E3	317649	eukaryotic translation initiation factor 4E family member 3 [Source:HGNC Symbol;Acc:HGNC:31837]	3.31408e-07	1.30359
TMEM35A	59353	transmembrane protein 35A [Source:HGNC Symbol;Acc:HGNC:25864]	7.04621e-73	2.05923
KIAA1549L	25758	KIAA1549 like [Source:HGNC Symbol;Acc:HGNC:24836]	0.000135157	1.25161
RTN4RL2	349667	reticulon 4 receptor like 2 [Source:HGNC Symbol;Acc:HGNC:23053]	0.00954929	1.45175
ZEB1	6935	zinc finger E-box binding homeobox 1 [Source:HGNC Symbol;Acc:HGNC:11642]	4.24629e-14	1.41161
BNIP3	664	BCL2 interacting protein 3 [Source:HGNC Symbol;Acc:HGNC:1084]	1.28955e-191	4.93097
PRPSAP2	5636	phosphoribosyl pyrophosphate synthetase associated protein 2 [Source:HGNC Symbol;Acc:HGNC:9467]	1.52888e-05	1.22259
HID1	283987	HID1 domain containing [Source:HGNC Symbol;Acc:HGNC:15736]	1.65681e-16	1.45516
PANK1	53354	pantothenate kinase 1 [Source:HGNC Symbol;Acc:HGNC:8598]	4.33687e-07	1.40312
ARID3A	1820	AT-rich interaction domain 3A [Source:HGNC Symbol;Acc:HGNC:3031]	3.27624e-12	1.65882
IFIT5	24138	interferon induced protein with tetratricopeptide repeats 5 [Source:HGNC Symbol;Acc:HGNC:13328]	1.32445e-16	1.56021
METAP1	23173	methionyl aminopeptidase 1 [Source:HGNC Symbol;Acc:HGNC:15789]	0.000480529	1.22882
ANKRD28	23243	ankyrin repeat domain 28 [Source:HGNC Symbol;Acc:HGNC:29024]	0.00620104	1.14224
CLIP4	79745	CAP-Gly domain containing linker protein family member 4 [Source:HGNC Symbol;Acc:HGNC:26108]	1.52666e-13	1.62346
FAM219A	203259	family with sequence similarity 219 member A [Source:HGNC Symbol;Acc:HGNC:19920]	2.0967e-07	1.29523
ANKRD46	157567	ankyrin repeat domain 46 [Source:HGNC Symbol;Acc:HGNC:27229]	6.14935e-09	1.3258
CREG1	8804	cellular repressor of E1A stimulated genes 1 [Source:HGNC Symbol;Acc:HGNC:2351]	6.24487e-05	1.28484
CEP170	9859	centrosomal protein 170 [Source:HGNC Symbol;Acc:HGNC:28920]	3.40689e-07	1.25062
ZFP64	55734	ZFP64 zinc finger protein [Source:HGNC Symbol;Acc:HGNC:15940]	1.98101e-11	1.48108
MLH3	27030	mutL homolog 3 [Source:HGNC Symbol;Acc:HGNC:7128]	4.07076e-22	1.84166
THEM6	51337	thioesterase superfamily member 6 [Source:HGNC Symbol;Acc:HGNC:29656]	4.68118e-10	1.54224
APBA2	321	amyloid beta precursor protein binding family A member 2 [Source:HGNC Symbol;Acc:HGNC:579]	0.00167255	1.15431
USP25	29761	ubiquitin specific peptidase 25 [Source:HGNC Symbol;Acc:HGNC:12624]	5.71793e-06	1.31981
CD59	966	CD59 molecule (CD59 blood group) [Source:HGNC Symbol;Acc:HGNC:1689]	7.87885e-05	1.20457
TNRC6B	23112	trinucleotide repeat containing 6B [Source:HGNC Symbol;Acc:HGNC:29190]	0.000940619	1.20925
AMIGO1	57463	adhesion molecule with Ig like domain 1 [Source:HGNC Symbol;Acc:HGNC:20824]	2.80884e-08	1.39395
VDAC1	7416	voltage dependent anion channel 1 [Source:HGNC Symbol;Acc:HGNC:12669]	1.08441e-08	1.27271
ZDBF2	57683	zinc finger DBF-type containing 2 [Source:HGNC Symbol;Acc:HGNC:29313]	1.50829e-36	1.99285
HUWE1	10075	HECT, UBA and WWE domain containing 1, E3 ubiquitin protein ligase [Source:HGNC Symbol;Acc:HGNC:30892]	0.000991567	1.19371
DOPEY2	9980	dopey family member 2 [Source:HGNC Symbol;Acc:HGNC:1291]	3.33139e-06	1.25612
TCEAL3	85012	transcription elongation factor A like 3 [Source:HGNC Symbol;Acc:HGNC:28247]	2.32549e-10	1.47936
PALM2-AKAP2	445815	PALM2-AKAP2 readthrough [Source:HGNC Symbol;Acc:HGNC:33529]	1.58583e-08	1.48747
NBEAL1	65065	neurobeachin like 1 [Source:HGNC Symbol;Acc:HGNC:20681]	1.377e-17	1.89642
LRRC75A	388341	leucine rich repeat containing 75A [Source:HGNC Symbol;Acc:HGNC:32403]	1.03988e-05	1.22145
SCOC	60592	short coiled-coil protein [Source:HGNC Symbol;Acc:HGNC:20335]	0.0017851	1.17224
HERC1	8925	HECT and RLD domain containing E3 ubiquitin protein ligase family member 1 [Source:HGNC Symbol;Acc:HGNC:4867]	3.70485e-09	1.33592
TIMELESS	8914	timeless circadian regulator [Source:HGNC Symbol;Acc:HGNC:11813]	0.00640833	1.20542
ABCA2	20	ATP binding cassette subfamily A member 2 [Source:HGNC Symbol;Acc:HGNC:32]	0.000200001	1.22505
ABCC1	4363	ATP binding cassette subfamily C member 1 [Source:HGNC Symbol;Acc:HGNC:51]	2.31202e-16	1.60637
ABCC10	89845	ATP binding cassette subfamily C member 10 [Source:HGNC Symbol;Acc:HGNC:52]	0.00066087	1.24303
ABHD4	63874	abhydrolase domain containing 4 [Source:HGNC Symbol;Acc:HGNC:20154]	4.50538e-10	1.62535
ABI1	10006	abl interactor 1 [Source:HGNC Symbol;Acc:HGNC:11320]	0.00248142	1.18608
ACADS	35	acyl-CoA dehydrogenase short chain [Source:HGNC Symbol;Acc:HGNC:90]	0.00241207	1.5049
ACADVL	37	acyl-CoA dehydrogenase very long chain [Source:HGNC Symbol;Acc:HGNC:92]	1.79569e-10	1.34394
ACBD5	91452	acyl-CoA binding domain containing 5 [Source:HGNC Symbol;Acc:HGNC:23338]	1.89123e-07	1.29947
ACO1	48	aconitase 1 [Source:HGNC Symbol;Acc:HGNC:117]	9.71766e-13	1.46676
ACP6	51205	acid phosphatase 6, lysophosphatidic [Source:HGNC Symbol;Acc:HGNC:29609]	1.81733e-07	1.60413
ACVR2B	93	activin A receptor type 2B [Source:HGNC Symbol;Acc:HGNC:174]	4.60926e-06	1.25471
ADCY8	114	adenylate cyclase 8 [Source:HGNC Symbol;Acc:HGNC:239]	8.48736e-10	2.6574
ADCYAP1R1	117	ADCYAP receptor type I [Source:HGNC Symbol;Acc:HGNC:242]	1.71611e-07	1.32301
ADD3	120	adducin 3 [Source:HGNC Symbol;Acc:HGNC:245]	1.10981e-13	1.48958
AGPS	8540	alkylglycerone phosphate synthase [Source:HGNC Symbol;Acc:HGNC:327]	0.00719377	1.18706
AK1	203	adenylate kinase 1 [Source:HGNC Symbol;Acc:HGNC:361]	6.07211e-17	1.55521
AKAP10	11216	A-kinase anchoring protein 10 [Source:HGNC Symbol;Acc:HGNC:368]	1.15843e-14	1.56176
AKAP11	11215	A-kinase anchoring protein 11 [Source:HGNC Symbol;Acc:HGNC:369]	0.000610205	1.17828
AKAP13	11214	A-kinase anchoring protein 13 [Source:HGNC Symbol;Acc:HGNC:371]	1.04527e-08	1.39166
AKAP2	11217	A-kinase anchoring protein 2 [Source:HGNC Symbol;Acc:HGNC:372]	5.75321e-07	1.42818
AKNA	80709	AT-hook transcription factor [Source:HGNC Symbol;Acc:HGNC:24108]	6.01435e-08	1.40072
AKR1C1	1645	aldo-keto reductase family 1 member C1 [Source:HGNC Symbol;Acc:HGNC:384]	7.09786e-96	3.11494
AKR1C2	1646	aldo-keto reductase family 1 member C2 [Source:HGNC Symbol;Acc:HGNC:385]	1.59959e-59	2.72059
ALAD	210	aminolevulinate dehydratase [Source:HGNC Symbol;Acc:HGNC:395]	0.000713158	1.20728
ALDH4A1	8659	aldehyde dehydrogenase 4 family member A1 [Source:HGNC Symbol;Acc:HGNC:406]	6.88241e-12	1.68025
ALDH7A1	501	aldehyde dehydrogenase 7 family member A1 [Source:HGNC Symbol;Acc:HGNC:877]	0.00344513	1.18958
ALMS1	7840	ALMS1, centrosome and basal body associated protein [Source:HGNC Symbol;Acc:HGNC:428]	0.00256456	1.1654
AMPD3	272	adenosine monophosphate deaminase 3 [Source:HGNC Symbol;Acc:HGNC:470]	3.49081e-20	3.55643
ANG	283	angiogenin [Source:HGNC Symbol;Acc:HGNC:483]	0.000376068	1.81551
ANKIB1	54467	ankyrin repeat and IBR domain containing 1 [Source:HGNC Symbol;Acc:HGNC:22215]	0.00963254	1.1323
ANKRD6	22881	ankyrin repeat domain 6 [Source:HGNC Symbol;Acc:HGNC:17280]	2.51664e-11	1.41497
ANXA4	307	annexin A4 [Source:HGNC Symbol;Acc:HGNC:542]	4.22868e-06	1.84697
AP1S2	8905	adaptor related protein complex 1 sigma 2 subunit [Source:HGNC Symbol;Acc:HGNC:560]	8.1392e-06	1.24438
APAF1	317	apoptotic peptidase activating factor 1 [Source:HGNC Symbol;Acc:HGNC:576]	4.32643e-11	1.48281
APLN	8862	apelin [Source:HGNC Symbol;Acc:HGNC:16665]	3.69965e-10	3.97814
ARHGAP12	94134	Rho GTPase activating protein 12 [Source:HGNC Symbol;Acc:HGNC:16348]	0.000453923	1.19612
ARHGAP18	93663	Rho GTPase activating protein 18 [Source:HGNC Symbol;Acc:HGNC:21035]	5.39651e-09	2.13783
ARHGAP6	395	Rho GTPase activating protein 6 [Source:HGNC Symbol;Acc:HGNC:676]	0.000202539	2.01468
ARHGEF10	9639	Rho guanine nucleotide exchange factor 10 [Source:HGNC Symbol;Acc:HGNC:14103]	4.96438e-07	1.39495
ARID1B	57492	AT-rich interaction domain 1B [Source:HGNC Symbol;Acc:HGNC:18040]	1.08365e-10	1.35174
ARIH1	25820	ariadne RBR E3 ubiquitin protein ligase 1 [Source:HGNC Symbol;Acc:HGNC:689]	4.72883e-17	1.41299
ARNT	405	aryl hydrocarbon receptor nuclear translocator [Source:HGNC Symbol;Acc:HGNC:700]	2.86623e-10	1.37717
ARRB1	408	arrestin beta 1 [Source:HGNC Symbol;Acc:HGNC:711]	0.00260881	1.17839
ARRDC2	27106	arrestin domain containing 2 [Source:HGNC Symbol;Acc:HGNC:25225]	3.35934e-06	2.78338
ARSA	410	arylsulfatase A [Source:HGNC Symbol;Acc:HGNC:713]	4.96021e-17	2.04648
ASTN2	23245	astrotactin 2 [Source:HGNC Symbol;Acc:HGNC:17021]	4.63284e-23	3.35686
ATM	472	ATM serine/threonine kinase [Source:HGNC Symbol;Acc:HGNC:795]	1.09552e-16	1.65431
ATP1A2	477	ATPase Na+/K+ transporting subunit alpha 2 [Source:HGNC Symbol;Acc:HGNC:800]	3.05181e-06	1.48078
ATP2B4	493	ATPase plasma membrane Ca2+ transporting 4 [Source:HGNC Symbol;Acc:HGNC:817]	0.000355245	1.2202
ATP2C1	27032	ATPase secretory pathway Ca2+ transporting 1 [Source:HGNC Symbol;Acc:HGNC:13211]	7.28904e-05	1.25177
ATP7A	538	ATPase copper transporting alpha [Source:HGNC Symbol;Acc:HGNC:869]	7.95021e-06	1.32329
ATPAF2	91647	ATP synthase mitochondrial F1 complex assembly factor 2 [Source:HGNC Symbol;Acc:HGNC:18802]	0.00041979	1.24086
B3GAT2	135152	beta-1,3-glucuronyltransferase 2 [Source:HGNC Symbol;Acc:HGNC:922]	7.95124e-30	1.68145
BACH1	571	BTB domain and CNC homolog 1 [Source:HGNC Symbol;Acc:HGNC:935]	0.000149644	1.20241
BAIAP3	8938	BAI1 associated protein 3 [Source:HGNC Symbol;Acc:HGNC:948]	2.67728e-21	1.74234
BANP	54971	BTG3 associated nuclear protein [Source:HGNC Symbol;Acc:HGNC:13450]	0.00182325	1.27539
BAZ2B	29994	bromodomain adjacent to zinc finger domain 2B [Source:HGNC Symbol;Acc:HGNC:963]	2.0182e-13	1.40496
BBS2	583	Bardet-Biedl syndrome 2 [Source:HGNC Symbol;Acc:HGNC:967]	2.25652e-10	1.38592
BBS4	585	Bardet-Biedl syndrome 4 [Source:HGNC Symbol;Acc:HGNC:969]	7.30086e-07	1.31273
BBX	56987	BBX, HMG-box containing [Source:HGNC Symbol;Acc:HGNC:14422]	1.57596e-73	2.44827
BCAN	63827	brevican [Source:HGNC Symbol;Acc:HGNC:23059]	3.47956e-41	2.92254
BCAT2	587	branched chain amino acid transaminase 2 [Source:HGNC Symbol;Acc:HGNC:977]	0.00272365	1.30217
BCL3	602	B-cell CLL/lymphoma 3 [Source:HGNC Symbol;Acc:HGNC:998]	2.50706e-14	3.5998
BCL6	604	B-cell CLL/lymphoma 6 [Source:HGNC Symbol;Acc:HGNC:1001]	2.88769e-12	1.87824
BCOR	54880	BCL6 corepressor [Source:HGNC Symbol;Acc:HGNC:20893]	1.13082e-05	1.78853
BIN1	274	bridging integrator 1 [Source:HGNC Symbol;Acc:HGNC:1052]	3.88194e-05	1.24583
BLVRA	644	biliverdin reductase A [Source:HGNC Symbol;Acc:HGNC:1062]	1.28605e-06	1.36632
BMP7	655	bone morphogenetic protein 7 [Source:HGNC Symbol;Acc:HGNC:1074]	4.51844e-11	1.54117
BRD3	8019	bromodomain containing 3 [Source:HGNC Symbol;Acc:HGNC:1104]	3.25601e-09	1.28401
BTD	686	biotinidase [Source:HGNC Symbol;Acc:HGNC:1122]	0.000320214	1.37659
BTG1	694	BTG anti-proliferation factor 1 [Source:HGNC Symbol;Acc:HGNC:1130]	4.6612e-21	1.50422
BTN3A2	11118	butyrophilin subfamily 3 member A2 [Source:HGNC Symbol;Acc:HGNC:1139]	3.81688e-06	2.00441
C14orf28	122525	chromosome 14 open reading frame 28 [Source:HGNC Symbol;Acc:HGNC:19834]	9.71527e-18	2.38488
C1orf21	81563	chromosome 1 open reading frame 21 [Source:HGNC Symbol;Acc:HGNC:15494]	7.70251e-07	1.29728
C1QTNF3	114899	C1q and TNF related 3 [Source:HGNC Symbol;Acc:HGNC:14326]	3.07638e-13	2.08989
C20orf194	25943	chromosome 20 open reading frame 194 [Source:HGNC Symbol;Acc:HGNC:17721]	1.57969e-12	1.38659
C6orf118	168090	chromosome 6 open reading frame 118 [Source:HGNC Symbol;Acc:HGNC:21233]	1.19516e-06	2.57087
C9orf72	203228	chromosome 9 open reading frame 72 [Source:HGNC Symbol;Acc:HGNC:28337]	1.67191e-21	1.62197
CAB39L	81617	calcium binding protein 39 like [Source:HGNC Symbol;Acc:HGNC:20290]	0.00034054	1.1888
CALM2	805	calmodulin 2 [Source:HGNC Symbol;Acc:HGNC:1445]	1.25408e-05	1.1927
CAMTA1	23261	calmodulin binding transcription activator 1 [Source:HGNC Symbol;Acc:HGNC:18806]	3.71608e-16	1.42296
CAPN1	823	calpain 1 [Source:HGNC Symbol;Acc:HGNC:1476]	5.799e-07	1.26751
CAPS	828	calcyphosine [Source:HGNC Symbol;Acc:HGNC:1487]	1.04831e-05	1.52299
CAPS2	84698	calcyphosine 2 [Source:HGNC Symbol;Acc:HGNC:16471]	0.000543555	1.57706
CAST	831	calpastatin [Source:HGNC Symbol;Acc:HGNC:1515]	0.00360934	1.23278
CAT	847	catalase [Source:HGNC Symbol;Acc:HGNC:1516]	9.2503e-57	3.30603
CBFA2T2	9139	CBFA2/RUNX1 translocation partner 2 [Source:HGNC Symbol;Acc:HGNC:1536]	7.34414e-14	1.47639
CCS	9973	copper chaperone for superoxide dismutase [Source:HGNC Symbol;Acc:HGNC:1613]	4.89063e-09	1.59646
CD36	948	CD36 molecule [Source:HGNC Symbol;Acc:HGNC:1663]	0.000353087	2.7813
CDC42BPA	8476	CDC42 binding protein kinase alpha [Source:HGNC Symbol;Acc:HGNC:1737]	0.0012316	1.15223
CDKL3	51265	cyclin dependent kinase like 3 [Source:HGNC Symbol;Acc:HGNC:15483]	1.54308e-05	1.47619
CDKN1C	1028	cyclin dependent kinase inhibitor 1C [Source:HGNC Symbol;Acc:HGNC:1786]	3.84619e-61	3.8222
CETN3	1070	centrin 3 [Source:HGNC Symbol;Acc:HGNC:1868]	5.20175e-22	1.84078
CFDP1	10428	craniofacial development protein 1 [Source:HGNC Symbol;Acc:HGNC:1873]	5.14358e-29	1.60641
CFL2	1073	cofilin 2 [Source:HGNC Symbol;Acc:HGNC:1875]	0.000706858	1.18875
CHCHD5	84269	coiled-coil-helix-coiled-coil-helix domain containing 5 [Source:HGNC Symbol;Acc:HGNC:17840]	0.000290935	1.31657
CHD6	84181	chromodomain helicase DNA binding protein 6 [Source:HGNC Symbol;Acc:HGNC:19057]	1.45628e-14	1.38503
CHST3	9469	carbohydrate sulfotransferase 3 [Source:HGNC Symbol;Acc:HGNC:1971]	1.3296e-11	1.55075
CKLF	51192	chemokine like factor [Source:HGNC Symbol;Acc:HGNC:13253]	0.000120425	1.4831
CLK1	1195	CDC like kinase 1 [Source:HGNC Symbol;Acc:HGNC:2068]	2.38024e-08	1.31332
CLK2	1196	CDC like kinase 2 [Source:HGNC Symbol;Acc:HGNC:2069]	2.95551e-07	1.31581
CLN8	2055	CLN8, transmembrane ER and ERGIC protein [Source:HGNC Symbol;Acc:HGNC:2079]	0.00618618	1.18678
CMAS	55907	cytidine monophosphate N-acetylneuraminic acid synthetase [Source:HGNC Symbol;Acc:HGNC:18290]	0.00792677	1.14725
CNTNAP4	85445	contactin associated protein like 4 [Source:HGNC Symbol;Acc:HGNC:18747]	1.65861e-58	3.31533
COG4	25839	component of oligomeric golgi complex 4 [Source:HGNC Symbol;Acc:HGNC:18620]	3.91339e-21	1.60157
COTL1	23406	coactosin like F-actin binding protein 1 [Source:HGNC Symbol;Acc:HGNC:18304]	1.497e-17	1.45512
COX15	1355	COX15, cytochrome c oxidase assembly homolog [Source:HGNC Symbol;Acc:HGNC:2263]	4.87183e-09	1.44696
CP	1356	ceruloplasmin [Source:HGNC Symbol;Acc:HGNC:2295]	7.55484e-05	1.60488
CRAT	1384	carnitine O-acetyltransferase [Source:HGNC Symbol;Acc:HGNC:2342]	7.4588e-05	1.24298
CRB1	23418	crumbs 1, cell polarity complex component [Source:HGNC Symbol;Acc:HGNC:2343]	8.94035e-35	2.06812
CRYL1	51084	crystallin lambda 1 [Source:HGNC Symbol;Acc:HGNC:18246]	0.000211463	1.30516
[truncated: 953 more rows]

## Sheet: MSN40_HD
geneName	entrezID	description	padj	FC
[truncated: 2,128 more rows]

## Sheet: CTX30_HD
geneName	entrezID	description	padj	FC
[truncated: 1,184 more rows]
