# Supplementary material for: Dysfunction of cAMP–Protein Kinase A–Calcium Signaling Axis in Striatal Medium Spiny Neurons: A Role in Schizophrenia and Huntington’s Disease Neuropathology
Source: Biol Psychiatry Glob Open Sci. 2022 Apr 4;3(3):418–29. doi: 10.1016/j.bpsgos.2022.03.010 (PMC10382711; doi:10.1016/j.bpsgos.2022.03.010)
Supplement: Table S4 [file mmc5.xlsx]

## Sheet: summary
Table S5 (Related to Figures 5 and S6) – Overview of psychiatric disorder datasets used for enrichment analysis of the BCL11BKO differentially expressed genes.
The first sheet provides a summary of published literature including transcriptomics, GWAS datasets and other functional genomics studies of schizophrenia (SCZ), neurodevelopmental disorder (NDD) and autism spectrum disorder (ASD) used to collate neurological disease gene sets for gene enrichment analysis of BCL11B-regulated differentially expressed genes. Gene lists are presented in a separate s…
Primary Source	Psychiatric disorder gene sets	Gene Count	Description	Link	Comment
	SCZ
2011 SCZ-PGC GWAS Table 2, S8, S10	SCZ_PGC1_GWAS_compilation	51	Top 10 hits	https://www.nature.com/articles/ng.940	stage 1 discovery sample of 21,856 individuals of European ancestry and a stage 2 replication sample of 29,839 independent subjects.
2012_Ayalew_Top_SCZ_genes_extended Table S1	2012_Ayalew_Top_SCZ_genes_extended	145	2012 Ayalew Convergent functional genomics of SCZ - from comprehensive understanding to genetic risk prediction	https://www.nature.com/articles/mp201237#Sec28	translational convergent functional genomics (CFG) approach to identify and prioritize genes
2012 Kirov Suppl Section 6 + 2019 Lam Table S8	KIROV_DENOVO_CNV_SCZ	235	Schizophrenia denovo CNV gene set (Kirov et al., 2012)	https://www.ncbi.nlm.nih.gov/pubmed/22083728	662 schizophrenia proband–parent trios + analysis of 18 492 subjects (7907 cases and 10 585 controls)
2013 Ripke Table 3 and Table S2	RIPKE_SWEDISH_SCZ_GWAS	114	Candidate genes in relation to SNP, other genes in genomic region identified by LD and eQTL	https://www.ncbi.nlm.nih.gov/pmc/articles/PMC3827979/	beginning with a Swedish national sample (5,001 cases and 6,243 controls) followed by meta-analysis with previous schizophrenia GWAS (8,832 cases and 12,067 controls) and finally by replication of SNPs in 168 genomic regions in independent samples (7,413 cases, 19,762 controls and 581 parent-offspring trios).
2014 Fromer et al Table S1 (SCZ)	FROMER_SCZ_ExomeSeq	923	validated coding de novo mutations discovered in subjects with schizophrenia	https://www.nature.com/articles/nature12929	We report the largest exome sequencing study of de novo mutations in schizophrenia to date, using genomic (blood) DNA from 623 schizophrenia trios.
2014 Purcell Table S2	SCZ_COMPOSITE	1796	Schizophrenia candidates (cf. Purcell et al. 2014)	https://www.ncbi.nlm.nih.gov/pubmed/24463508	analysing the exome sequences of 2,536 schizophrenia cases and 2,543 controls
2014 Ripke SCZ-PGC Table S2 and S3	RIPKE_SCZ_PGC2_meta_GWAS	353	Candidate genes in relation to SNP, other genes in genomic region identified by LD and 2 by eQTL	https://www.nature.com/articles/nature13595	Here we report a multi-stage schizophrenia genome-wide association study of up to 36,989 cases and 113,075 controls.
2018_Pardinas_CLOZUK+PGC_meta-analysis Table S4	PARDINAS_SCZ_CLOZUK+PGC_meta-analysis	314 MHC locus + 482 all others	Genes overlapping GWAS significant association signals from the CLOZUK + PGC meta-analysis, clumped and amalgamated into loci	https://www.nature.com/articles/s41588-018-0059-2#Sec26	CLOZUK + PGC meta-analysis
2018_Rees_Sequenced_SCZ_genes Table S1	2018_REES_sequenced_SCZ_genes	187	2018 Rees Targeted Sequencing of 10,198 samples confirms abnormalitites in neuronal activity and implicates voltage-gated sodium channels in SCZ pathogenesis	https://www.biologicalpsychiatryjournal.com/article/S0006-3223(18)31878-X/fulltext	SCZ-associated genes selected for sequencing from previous publications
2018_Ruderfer_SCZ-PGC Main Text	RUDERFER_SCZ_vs_BP_genes	6	Individual genes from main text of 2018 Ruderfer SCZ-PGC Genomic dissection of bipolar disorder and SCZ including 28 subphenotypes	https://www.cell.com/cell/pdf/S0092-8674(18)30658-5.pdf?_returnURL=https%3A%2F%2Flinkinghub.elsevier.com%2Fretrieve%2Fpii%2FS0092867418306585%3Fshowall%3Dtrue	Genetic analysis of multiple bipolar disorder and schizophrenia cohorts reveals loci and polygenic risk scores that differentiate the clinical symptoms of these two highly correlated disorders.
2018_Schijven_re-analyzed published GWAS Figure S1, Table S3	Genes added to total list, no individual list for this paper as only 6 new genes identified in MAGMA	6 new genes	Comprehensive pathway analyses of published SCZ risk loci point to dysfunctional postsynaptic signaling	https://www.sciencedirect.com/science/article/pii/S092099641830183X?via%3Dihub
2019_Liu_re-analyzed published GWAS Main Text & Tables 1 & S10	Genes added to total list, no individual list for this paper as only 2 new genes identified in meta-analysis	2 new genes	2019 Liu The SCZ genetics knowledgebase - a comprehensive update of findings from candidate gene studies	https://www.nature.com/articles/s41398-019-0532-4#Sec17
2019_Rees_SCZ_ExomeSeq (AllTrio; NDD) Table1 and 2	2019_REES_SCZ_ExomeSeq_AllTrio	42	2019 Rees De novo mutations identified by exome sequencing implicate rare missense variants in SLC6A1 in SCZ	https://www.nature.com/articles/s41593-019-0565-2#Sec20	Genes disrupted by two or more loss-of-function de novo variants; Neurodevelopmental disorder genes with at least one loss-of-function or missense-damaging de novo variant observed in schizophrenia
2019 Lam Table S5, S8	SCZ_EUR_EAS_GWAS; PSYCH_CNV; PGC_SCZ_P10-4; SCZ_DENOVO_LOF; SCZ_DENOVO_NONSYN	1194	176 Loci identified in Stages 1, 2 and PGC2 European Meta-analysis (Lam et al. 2019)	https://doi.org/10.1038/s41588-019-0512-x	genes nearest to SNPs from the largest study to date of East Asian participants (22,778 schizophrenia cases and 35,362 controls)
2019_Gamazon_CLOZUK-PGC2 tissue expression Table S4; eQTLs_brain Table S7	2019_Gamazon_CLOZUK-PGC2 All, STR, CTX; eQTLs_brain	563	2019 Gamazon Multi-tissue transcriptome analyses identify genetic mechanisms underlying neuropsychiatric traits	https://www.nature.com/articles/s41588-019-0409-8#Sec13	CLOZUK-PGC2 SCZ-associated genes selected for tissue expression analysis; analysis based on brain eQTLs
2019_Huckins_SCZ_CLOZUK-PGC_GTEx TableS1	2019_Huckins_SCZ_CLOZUK-PGC_GTEx All&Top genes	224	2019 SCZ-PGC Gene expression imputation across multiple brain regions provides insights into SCZ risk	https://www.nature.com/articles/s41588-019-0364-4	CLOZUK-PGC risk gene brain tissue expression
2020, 2017 Wu et al, SZDB v1.5	DENOVO-DB_SCHIZOPHRENIA	1654	VALIDATED de novo mutations within genes from denovodb v1.5: schizophrenia	http://denovo-db.gs.washington.edu/denovo-db/QueryVariantServlet?searchBy=Phenotype&target=schizophrenia	Gene list compiled from several publications
	NDD
2019 Lam Table S8	DENOVO_DEVELOPMENTAL_DISORDER	93	Developmental disorder gene list (McRae et al. 2016)	https://www.ncbi.nlm.nih.gov/pubmed/28135719
2019_Rees_SCZ_ExomeSeq_NDD Table2	2019_REES_SCZ_ExomeSeq_NDD	22	2019 Rees De novo mutations identified by exome sequencing implicate rare missense variants in SLC6A1 in SCZ	https://www.nature.com/articles/s41593-019-0565-2#Sec20	Neurodevelopmental disorder genes with at least one loss-of-function or missense-damaging de novo variant observed in schizophrenia
2020, 2017 Wu et al, SZDB v1.5	DENOVO-DB_DEVELOPMENTAL_DISORDER	17653	VALIDATED de novo mutations within genes from denovodb v1.5: developmental disorder	http://denovo-db.gs.washington.edu/denovo-db/QueryVariantServlet?searchBy=Phenotype&target=developmentalDisorder	Gene list compiled from several publications
	ASD
2014 Fromer et al Table S2 (ASD)	FROMER_ASD_ExomeSeq	1052	compiled list of published de novo mutations in individuals with neuropsychiatric illness	https://www.nature.com/articles/nature12929	We report the largest exome sequencing study of de novo mutations in schizophrenia to date, using genomic (blood) DNA from 623 schizophrenia trios.
2019 Lam Table S8	CHD8_HNSC+HUMAN_BRAIN	3051	Autism-associated chromatin modifier CHD8 list: human neural stem cells and human brain (Cotney et al. 2015)	https://www.ncbi.nlm.nih.gov/pubmed/25752243
2020, 2017 Wu et al, SZDB v1.5	DENOVO-DB_AUTISM	116537	VALIDATED de novo mutations within genes from denovodb v1.5: autism	http://denovo-db.gs.washington.edu/denovo-db/QueryVariantServlet?searchBy=Phenotype&target=autism	Gene list compiled from several publications

## Sheet: SCZ
SNP	Chr	BasePair	A1A2	GeneName	GeneDescription	Ensemble_ID	EntrezID	CNV	Publication	Location_in_Paper	Link	Comments
				AAK1					2014 Purcell A polygenic burder of rare disruptive mutations in SCZ	Table S2	https://www.ncbi.nlm.nih.gov/pubmed/24463508
				AARS					2014 Purcell A polygenic burder of rare disruptive mutations in SCZ	Table S2	https://www.ncbi.nlm.nih.gov/pubmed/24463508
				AATK					2014 Purcell A polygenic burder of rare disruptive mutations in SCZ	Table S2	https://www.ncbi.nlm.nih.gov/pubmed/24463508
				ABCA2					2014 Purcell A polygenic burder of rare disruptive mutations in SCZ	Table S2	https://www.ncbi.nlm.nih.gov/pubmed/24463508
				ABCA3					2014 Purcell A polygenic burder of rare disruptive mutations in SCZ	Table S2	https://www.ncbi.nlm.nih.gov/pubmed/24463508
				ABCD3					2014 Purcell A polygenic burder of rare disruptive mutations in SCZ	Table S2	https://www.ncbi.nlm.nih.gov/pubmed/24463508
				ABCG1					2014 Purcell A polygenic burder of rare disruptive mutations in SCZ	Table S2	https://www.ncbi.nlm.nih.gov/pubmed/24463508
				ABCG4					2014 Purcell A polygenic burder of rare disruptive mutations in SCZ	Table S2	https://www.ncbi.nlm.nih.gov/pubmed/24463508
				ABHD12					2014 Purcell A polygenic burder of rare disruptive mutations in SCZ	Table S2	https://www.ncbi.nlm.nih.gov/pubmed/24463508
				ABI1					2014 Purcell A polygenic burder of rare disruptive mutations in SCZ	Table S2	https://www.ncbi.nlm.nih.gov/pubmed/24463508
				ABI2					2014 Purcell A polygenic burder of rare disruptive mutations in SCZ	Table S2	https://www.ncbi.nlm.nih.gov/pubmed/24463508
				ABLIM1					2014 Purcell A polygenic burder of rare disruptive mutations in SCZ	Table S2	https://www.ncbi.nlm.nih.gov/pubmed/24463508
				ABR					2014 Purcell A polygenic burder of rare disruptive mutations in SCZ	Table S2	https://www.ncbi.nlm.nih.gov/pubmed/24463508
				ACBD5					2014 Purcell A polygenic burder of rare disruptive mutations in SCZ	Table S2	https://www.ncbi.nlm.nih.gov/pubmed/24463508
				ACCSL					2014 Purcell A polygenic burder of rare disruptive mutations in SCZ	Table S2	https://www.ncbi.nlm.nih.gov/pubmed/24463508
				ACLY					2014 Purcell A polygenic burder of rare disruptive mutations in SCZ	Table S2	https://www.ncbi.nlm.nih.gov/pubmed/24463508
				ACO1					2014 Purcell A polygenic burder of rare disruptive mutations in SCZ	Table S2	https://www.ncbi.nlm.nih.gov/pubmed/24463508
				ACO2					2014 Purcell A polygenic burder of rare disruptive mutations in SCZ	Table S2	https://www.ncbi.nlm.nih.gov/pubmed/24463508
				ACOT6					2014 Purcell A polygenic burder of rare disruptive mutations in SCZ	Table S2	https://www.ncbi.nlm.nih.gov/pubmed/24463508
				ACP1					2014 Purcell A polygenic burder of rare disruptive mutations in SCZ	Table S2	https://www.ncbi.nlm.nih.gov/pubmed/24463508
				ACSL3					2014 Purcell A polygenic burder of rare disruptive mutations in SCZ	Table S2	https://www.ncbi.nlm.nih.gov/pubmed/24463508
				ACSL4					2014 Purcell A polygenic burder of rare disruptive mutations in SCZ	Table S2	https://www.ncbi.nlm.nih.gov/pubmed/24463508
				ACSL5					2014 Purcell A polygenic burder of rare disruptive mutations in SCZ	Table S2	https://www.ncbi.nlm.nih.gov/pubmed/24463508
				ACSL6					2014 Purcell A polygenic burder of rare disruptive mutations in SCZ	Table S2	https://www.ncbi.nlm.nih.gov/pubmed/24463508
				ACTA2					2014 Purcell A polygenic burder of rare disruptive mutations in SCZ	Table S2	https://www.ncbi.nlm.nih.gov/pubmed/24463508
				ACTB					2014 Purcell A polygenic burder of rare disruptive mutations in SCZ	Table S2	https://www.ncbi.nlm.nih.gov/pubmed/24463508
				ACTL7B					2014 Purcell A polygenic burder of rare disruptive mutations in SCZ	Table S2	https://www.ncbi.nlm.nih.gov/pubmed/24463508
				ACTN1					2014 Purcell A polygenic burder of rare disruptive mutations in SCZ	Table S2	https://www.ncbi.nlm.nih.gov/pubmed/24463508
				ACTN2					2014 Purcell A polygenic burder of rare disruptive mutations in SCZ	Table S2	https://www.ncbi.nlm.nih.gov/pubmed/24463508
				ACTN4					2014 Purcell A polygenic burder of rare disruptive mutations in SCZ	Table S2	https://www.ncbi.nlm.nih.gov/pubmed/24463508
				ACTR1A					2014 Purcell A polygenic burder of rare disruptive mutations in SCZ	Table S2	https://www.ncbi.nlm.nih.gov/pubmed/24463508
				ACTR1B					2014 Purcell A polygenic burder of rare disruptive mutations in SCZ	Table S2	https://www.ncbi.nlm.nih.gov/pubmed/24463508
				ACTR2					2014 Purcell A polygenic burder of rare disruptive mutations in SCZ	Table S2	https://www.ncbi.nlm.nih.gov/pubmed/24463508
				ACTR3					2014 Purcell A polygenic burder of rare disruptive mutations in SCZ	Table S2	https://www.ncbi.nlm.nih.gov/pubmed/24463508
				ADAMTS1					2014 Purcell A polygenic burder of rare disruptive mutations in SCZ	Table S2	https://www.ncbi.nlm.nih.gov/pubmed/24463508
				ADAMTS10					2014 Purcell A polygenic burder of rare disruptive mutations in SCZ	Table S2	https://www.ncbi.nlm.nih.gov/pubmed/24463508
				ADAMTS3					2014 Purcell A polygenic burder of rare disruptive mutations in SCZ	Table S2	https://www.ncbi.nlm.nih.gov/pubmed/24463508
				ADAMTS6					2014 Purcell A polygenic burder of rare disruptive mutations in SCZ	Table S2	https://www.ncbi.nlm.nih.gov/pubmed/24463508
				ADAP1					2014 Purcell A polygenic burder of rare disruptive mutations in SCZ	Table S2	https://www.ncbi.nlm.nih.gov/pubmed/24463508
				ADARB1					2014 Purcell A polygenic burder of rare disruptive mutations in SCZ	Table S2	https://www.ncbi.nlm.nih.gov/pubmed/24463508
				ADCY1					2014 Purcell A polygenic burder of rare disruptive mutations in SCZ	Table S2	https://www.ncbi.nlm.nih.gov/pubmed/24463508
				ADCY5					2014 Purcell A polygenic burder of rare disruptive mutations in SCZ	Table S2	https://www.ncbi.nlm.nih.gov/pubmed/24463508
				ADCY7					2014 Purcell A polygenic burder of rare disruptive mutations in SCZ	Table S2	https://www.ncbi.nlm.nih.gov/pubmed/24463508
				ADD1					2014 Purcell A polygenic burder of rare disruptive mutations in SCZ	Table S2	https://www.ncbi.nlm.nih.gov/pubmed/24463508
				ADD2					2014 Purcell A polygenic burder of rare disruptive mutations in SCZ	Table S2	https://www.ncbi.nlm.nih.gov/pubmed/24463508
				ADD3					2014 Purcell A polygenic burder of rare disruptive mutations in SCZ	Table S2	https://www.ncbi.nlm.nih.gov/pubmed/24463508
				ADNP					2014 Purcell A polygenic burder of rare disruptive mutations in SCZ	Table S2	https://www.ncbi.nlm.nih.gov/pubmed/24463508
				ADRBK1					2014 Purcell A polygenic burder of rare disruptive mutations in SCZ	Table S2	https://www.ncbi.nlm.nih.gov/pubmed/24463508
				AFF3					2014 Purcell A polygenic burder of rare disruptive mutations in SCZ	Table S2	https://www.ncbi.nlm.nih.gov/pubmed/24463508
				AFF4					2014 Purcell A polygenic burder of rare disruptive mutations in SCZ	Table S2	https://www.ncbi.nlm.nih.gov/pubmed/24463508
				AGAP1					2014 Purcell A polygenic burder of rare disruptive mutations in SCZ	Table S2	https://www.ncbi.nlm.nih.gov/pubmed/24463508
				AGAP2					2014 Purcell A polygenic burder of rare disruptive mutations in SCZ	Table S2	https://www.ncbi.nlm.nih.gov/pubmed/24463508
				AGAP3					2014 Purcell A polygenic burder of rare disruptive mutations in SCZ	Table S2	https://www.ncbi.nlm.nih.gov/pubmed/24463508
				AGPAT3					2014 Purcell A polygenic burder of rare disruptive mutations in SCZ	Table S2	https://www.ncbi.nlm.nih.gov/pubmed/24463508
				AGRN					2014 Purcell A polygenic burder of rare disruptive mutations in SCZ	Table S2	https://www.ncbi.nlm.nih.gov/pubmed/24463508
				AGTPBP1					2014 Purcell A polygenic burder of rare disruptive mutations in SCZ	Table S2	https://www.ncbi.nlm.nih.gov/pubmed/24463508
				AHCYL1					2014 Purcell A polygenic burder of rare disruptive mutations in SCZ	Table S2	https://www.ncbi.nlm.nih.gov/pubmed/24463508
				AHDC1					2014 Purcell A polygenic burder of rare disruptive mutations in SCZ	Table S2	https://www.ncbi.nlm.nih.gov/pubmed/24463508
				AHNAK					2014 Purcell A polygenic burder of rare disruptive mutations in SCZ	Table S2	https://www.ncbi.nlm.nih.gov/pubmed/24463508
				AHNAK2					2014 Purcell A polygenic burder of rare disruptive mutations in SCZ	Table S2	https://www.ncbi.nlm.nih.gov/pubmed/24463508
				AK1					2014 Purcell A polygenic burder of rare disruptive mutations in SCZ	Table S2	https://www.ncbi.nlm.nih.gov/pubmed/24463508
				AK5					2014 Purcell A polygenic burder of rare disruptive mutations in SCZ	Table S2	https://www.ncbi.nlm.nih.gov/pubmed/24463508
				AKAP6					2014 Purcell A polygenic burder of rare disruptive mutations in SCZ	Table S2	https://www.ncbi.nlm.nih.gov/pubmed/24463508
				AKAP9					2014 Purcell A polygenic burder of rare disruptive mutations in SCZ	Table S2	https://www.ncbi.nlm.nih.gov/pubmed/24463508
				AKD1					2014 Purcell A polygenic burder of rare disruptive mutations in SCZ	Table S2	https://www.ncbi.nlm.nih.gov/pubmed/24463508
				AKR1A1					2014 Purcell A polygenic burder of rare disruptive mutations in SCZ	Table S2	https://www.ncbi.nlm.nih.gov/pubmed/24463508
				AKR7A2					2014 Purcell A polygenic burder of rare disruptive mutations in SCZ	Table S2	https://www.ncbi.nlm.nih.gov/pubmed/24463508
				AKT1					2014 Purcell A polygenic burder of rare disruptive mutations in SCZ	Table S2	https://www.ncbi.nlm.nih.gov/pubmed/24463508
				AKT3					2014 Purcell A polygenic burder of rare disruptive mutations in SCZ	Table S2	https://www.ncbi.nlm.nih.gov/pubmed/24463508
				AKTIP					2014 Purcell A polygenic burder of rare disruptive mutations in SCZ	Table S2	https://www.ncbi.nlm.nih.gov/pubmed/24463508
				ALAS1					2014 Purcell A polygenic burder of rare disruptive mutations in SCZ	Table S2	https://www.ncbi.nlm.nih.gov/pubmed/24463508
				ALCAM					2014 Purcell A polygenic burder of rare disruptive mutations in SCZ	Table S2	https://www.ncbi.nlm.nih.gov/pubmed/24463508
				ALDH16A1					2014 Purcell A polygenic burder of rare disruptive mutations in SCZ	Table S2	https://www.ncbi.nlm.nih.gov/pubmed/24463508
				ALDH1L2					2014 Purcell A polygenic burder of rare disruptive mutations in SCZ	Table S2	https://www.ncbi.nlm.nih.gov/pubmed/24463508
				ALDH2					2014 Purcell A polygenic burder of rare disruptive mutations in SCZ	Table S2	https://www.ncbi.nlm.nih.gov/pubmed/24463508
				ALDH5A1					2014 Purcell A polygenic burder of rare disruptive mutations in SCZ	Table S2	https://www.ncbi.nlm.nih.gov/pubmed/24463508
				ALDH6A1					2014 Purcell A polygenic burder of rare disruptive mutations in SCZ	Table S2	https://www.ncbi.nlm.nih.gov/pubmed/24463508
				ALDH7A1					2014 Purcell A polygenic burder of rare disruptive mutations in SCZ	Table S2	https://www.ncbi.nlm.nih.gov/pubmed/24463508
				ALDOA					2014 Purcell A polygenic burder of rare disruptive mutations in SCZ	Table S2	https://www.ncbi.nlm.nih.gov/pubmed/24463508
				ALDOC					2014 Purcell A polygenic burder of rare disruptive mutations in SCZ	Table S2	https://www.ncbi.nlm.nih.gov/pubmed/24463508
				ALMS1					2014 Purcell A polygenic burder of rare disruptive mutations in SCZ	Table S2	https://www.ncbi.nlm.nih.gov/pubmed/24463508
				ALOX15					2014 Purcell A polygenic burder of rare disruptive mutations in SCZ	Table S2	https://www.ncbi.nlm.nih.gov/pubmed/24463508
				ALS2					2014 Purcell A polygenic burder of rare disruptive mutations in SCZ	Table S2	https://www.ncbi.nlm.nih.gov/pubmed/24463508
				ALS2CL					2014 Purcell A polygenic burder of rare disruptive mutations in SCZ	Table S2	https://www.ncbi.nlm.nih.gov/pubmed/24463508
				AMPH					2014 Purcell A polygenic burder of rare disruptive mutations in SCZ	Table S2	https://www.ncbi.nlm.nih.gov/pubmed/24463508
				AMZ1					2014 Purcell A polygenic burder of rare disruptive mutations in SCZ	Table S2	https://www.ncbi.nlm.nih.gov/pubmed/24463508
				ANAPC1					2014 Purcell A polygenic burder of rare disruptive mutations in SCZ	Table S2	https://www.ncbi.nlm.nih.gov/pubmed/24463508
				ANAPC5					2014 Purcell A polygenic burder of rare disruptive mutations in SCZ	Table S2	https://www.ncbi.nlm.nih.gov/pubmed/24463508
				ANK1					2014 Purcell A polygenic burder of rare disruptive mutations in SCZ	Table S2	https://www.ncbi.nlm.nih.gov/pubmed/24463508
				ANK2					2014 Purcell A polygenic burder of rare disruptive mutations in SCZ	Table S2	https://www.ncbi.nlm.nih.gov/pubmed/24463508
				ANK3					2014 Purcell A polygenic burder of rare disruptive mutations in SCZ	Table S2	https://www.ncbi.nlm.nih.gov/pubmed/24463508
				ANKFY1					2014 Purcell A polygenic burder of rare disruptive mutations in SCZ	Table S2	https://www.ncbi.nlm.nih.gov/pubmed/24463508
				ANKRD11					2014 Purcell A polygenic burder of rare disruptive mutations in SCZ	Table S2	https://www.ncbi.nlm.nih.gov/pubmed/24463508
				ANKRD17					2014 Purcell A polygenic burder of rare disruptive mutations in SCZ	Table S2	https://www.ncbi.nlm.nih.gov/pubmed/24463508
				ANKRD22					2014 Purcell A polygenic burder of rare disruptive mutations in SCZ	Table S2	https://www.ncbi.nlm.nih.gov/pubmed/24463508
				ANKRD50					2014 Purcell A polygenic burder of rare disruptive mutations in SCZ	Table S2	https://www.ncbi.nlm.nih.gov/pubmed/24463508
				ANKRD52					2014 Purcell A polygenic burder of rare disruptive mutations in SCZ	Table S2	https://www.ncbi.nlm.nih.gov/pubmed/24463508
				ANKS1B					2014 Purcell A polygenic burder of rare disruptive mutations in SCZ	Table S2	https://www.ncbi.nlm.nih.gov/pubmed/24463508
				ANO9					2014 Purcell A polygenic burder of rare disruptive mutations in SCZ	Table S2	https://www.ncbi.nlm.nih.gov/pubmed/24463508
				ANXA2					2014 Purcell A polygenic burder of rare disruptive mutations in SCZ	Table S2	https://www.ncbi.nlm.nih.gov/pubmed/24463508
				ANXA5					2014 Purcell A polygenic burder of rare disruptive mutations in SCZ	Table S2	https://www.ncbi.nlm.nih.gov/pubmed/24463508
				ANXA6					2014 Purcell A polygenic burder of rare disruptive mutations in SCZ	Table S2	https://www.ncbi.nlm.nih.gov/pubmed/24463508
				AOX1					2014 Purcell A polygenic burder of rare disruptive mutations in SCZ	Table S2	https://www.ncbi.nlm.nih.gov/pubmed/24463508
				AP1B1					2014 Purcell A polygenic burder of rare disruptive mutations in SCZ	Table S2	https://www.ncbi.nlm.nih.gov/pubmed/24463508
				AP1S1					2014 Purcell A polygenic burder of rare disruptive mutations in SCZ	Table S2	https://www.ncbi.nlm.nih.gov/pubmed/24463508
				AP2A1					2014 Purcell A polygenic burder of rare disruptive mutations in SCZ	Table S2	https://www.ncbi.nlm.nih.gov/pubmed/24463508
				AP2A2					2014 Purcell A polygenic burder of rare disruptive mutations in SCZ	Table S2	https://www.ncbi.nlm.nih.gov/pubmed/24463508
				AP2B1					2014 Purcell A polygenic burder of rare disruptive mutations in SCZ	Table S2	https://www.ncbi.nlm.nih.gov/pubmed/24463508
				AP2M1					2014 Purcell A polygenic burder of rare disruptive mutations in SCZ	Table S2	https://www.ncbi.nlm.nih.gov/pubmed/24463508
				AP2S1					2014 Purcell A polygenic burder of rare disruptive mutations in SCZ	Table S2	https://www.ncbi.nlm.nih.gov/pubmed/24463508
				AP3D1					2014 Purcell A polygenic burder of rare disruptive mutations in SCZ	Table S2	https://www.ncbi.nlm.nih.gov/pubmed/24463508
				APBA1					2014 Purcell A polygenic burder of rare disruptive mutations in SCZ	Table S2	https://www.ncbi.nlm.nih.gov/pubmed/24463508
				APBB1					2014 Purcell A polygenic burder of rare disruptive mutations in SCZ	Table S2	https://www.ncbi.nlm.nih.gov/pubmed/24463508
				APC					2014 Purcell A polygenic burder of rare disruptive mutations in SCZ	Table S2	https://www.ncbi.nlm.nih.gov/pubmed/24463508
				APC2					2014 Purcell A polygenic burder of rare disruptive mutations in SCZ	Table S2	https://www.ncbi.nlm.nih.gov/pubmed/24463508
				APLP1					2014 Purcell A polygenic burder of rare disruptive mutations in SCZ	Table S2	https://www.ncbi.nlm.nih.gov/pubmed/24463508
				APOD					2014 Purcell A polygenic burder of rare disruptive mutations in SCZ	Table S2	https://www.ncbi.nlm.nih.gov/pubmed/24463508
				APOE					2014 Purcell A polygenic burder of rare disruptive mutations in SCZ	Table S2	https://www.ncbi.nlm.nih.gov/pubmed/24463508
				APOL2					2014 Purcell A polygenic burder of rare disruptive mutations in SCZ	Table S2	https://www.ncbi.nlm.nih.gov/pubmed/24463508
				APOL5					2014 Purcell A polygenic burder of rare disruptive mutations in SCZ	Table S2	https://www.ncbi.nlm.nih.gov/pubmed/24463508
				APP					2014 Purcell A polygenic burder of rare disruptive mutations in SCZ	Table S2	https://www.ncbi.nlm.nih.gov/pubmed/24463508
				AQP4					2014 Purcell A polygenic burder of rare disruptive mutations in SCZ	Table S2	https://www.ncbi.nlm.nih.gov/pubmed/24463508
				ARAP1					2014 Purcell A polygenic burder of rare disruptive mutations in SCZ	Table S2	https://www.ncbi.nlm.nih.gov/pubmed/24463508
				ARAP2					2014 Purcell A polygenic burder of rare disruptive mutations in SCZ	Table S2	https://www.ncbi.nlm.nih.gov/pubmed/24463508
				ARF3					2014 Purcell A polygenic burder of rare disruptive mutations in SCZ	Table S2	https://www.ncbi.nlm.nih.gov/pubmed/24463508
				ARF5					2014 Purcell A polygenic burder of rare disruptive mutations in SCZ	Table S2	https://www.ncbi.nlm.nih.gov/pubmed/24463508
				ARFGEF1					2014 Purcell A polygenic burder of rare disruptive mutations in SCZ	Table S2	https://www.ncbi.nlm.nih.gov/pubmed/24463508
				ARHGAP20					2014 Purcell A polygenic burder of rare disruptive mutations in SCZ	Table S2	https://www.ncbi.nlm.nih.gov/pubmed/24463508
				ARHGAP21					2014 Purcell A polygenic burder of rare disruptive mutations in SCZ	Table S2	https://www.ncbi.nlm.nih.gov/pubmed/24463508
				ARHGAP23					2014 Purcell A polygenic burder of rare disruptive mutations in SCZ	Table S2	https://www.ncbi.nlm.nih.gov/pubmed/24463508
				ARHGAP32					2014 Purcell A polygenic burder of rare disruptive mutations in SCZ	Table S2	https://www.ncbi.nlm.nih.gov/pubmed/24463508
				ARHGAP33					2014 Purcell A polygenic burder of rare disruptive mutations in SCZ	Table S2	https://www.ncbi.nlm.nih.gov/pubmed/24463508
				ARHGAP35					2014 Purcell A polygenic burder of rare disruptive mutations in SCZ	Table S2	https://www.ncbi.nlm.nih.gov/pubmed/24463508
				ARHGDIA					2014 Purcell A polygenic burder of rare disruptive mutations in SCZ	Table S2	https://www.ncbi.nlm.nih.gov/pubmed/24463508
				ARHGEF10					2014 Purcell A polygenic burder of rare disruptive mutations in SCZ	Table S2	https://www.ncbi.nlm.nih.gov/pubmed/24463508
				ARHGEF11					2014 Purcell A polygenic burder of rare disruptive mutations in SCZ	Table S2	https://www.ncbi.nlm.nih.gov/pubmed/24463508
				ARHGEF12					2014 Purcell A polygenic burder of rare disruptive mutations in SCZ	Table S2	https://www.ncbi.nlm.nih.gov/pubmed/24463508
				ARHGEF15					2014 Purcell A polygenic burder of rare disruptive mutations in SCZ	Table S2	https://www.ncbi.nlm.nih.gov/pubmed/24463508
				ARHGEF17					2014 Purcell A polygenic burder of rare disruptive mutations in SCZ	Table S2	https://www.ncbi.nlm.nih.gov/pubmed/24463508
				ARHGEF2					2014 Purcell A polygenic burder of rare disruptive mutations in SCZ	Table S2	https://www.ncbi.nlm.nih.gov/pubmed/24463508
				ARHGEF38					2014 Purcell A polygenic burder of rare disruptive mutations in SCZ	Table S2	https://www.ncbi.nlm.nih.gov/pubmed/24463508
				ARHGEF4					2014 Purcell A polygenic burder of rare disruptive mutations in SCZ	Table S2	https://www.ncbi.nlm.nih.gov/pubmed/24463508
				ARHGEF7					2014 Purcell A polygenic burder of rare disruptive mutations in SCZ	Table S2	https://www.ncbi.nlm.nih.gov/pubmed/24463508
				ARID1A					2014 Purcell A polygenic burder of rare disruptive mutations in SCZ	Table S2	https://www.ncbi.nlm.nih.gov/pubmed/24463508
				ARID1B					2014 Purcell A polygenic burder of rare disruptive mutations in SCZ	Table S2	https://www.ncbi.nlm.nih.gov/pubmed/24463508
				ARID2					2014 Purcell A polygenic burder of rare disruptive mutations in SCZ	Table S2	https://www.ncbi.nlm.nih.gov/pubmed/24463508
				ARNT2					2014 Purcell A polygenic burder of rare disruptive mutations in SCZ	Table S2	https://www.ncbi.nlm.nih.gov/pubmed/24463508
				ARPC2					2014 Purcell A polygenic burder of rare disruptive mutations in SCZ	Table S2	https://www.ncbi.nlm.nih.gov/pubmed/24463508
				ARPC3					2014 Purcell A polygenic burder of rare disruptive mutations in SCZ	Table S2	https://www.ncbi.nlm.nih.gov/pubmed/24463508
				ARPP21					2014 Purcell A polygenic burder of rare disruptive mutations in SCZ	Table S2	https://www.ncbi.nlm.nih.gov/pubmed/24463508
				ARRB1					2014 Purcell A polygenic burder of rare disruptive mutations in SCZ	Table S2	https://www.ncbi.nlm.nih.gov/pubmed/24463508
				ARRDC1					2014 Purcell A polygenic burder of rare disruptive mutations in SCZ	Table S2	https://www.ncbi.nlm.nih.gov/pubmed/24463508
				ARSE					2014 Purcell A polygenic burder of rare disruptive mutations in SCZ	Table S2	https://www.ncbi.nlm.nih.gov/pubmed/24463508
				ARVCF					2014 Purcell A polygenic burder of rare disruptive mutations in SCZ	Table S2	https://www.ncbi.nlm.nih.gov/pubmed/24463508
				ASAP1					2014 Purcell A polygenic burder of rare disruptive mutations in SCZ	Table S2	https://www.ncbi.nlm.nih.gov/pubmed/24463508
				ASH1L					2014 Purcell A polygenic burder of rare disruptive mutations in SCZ	Table S2	https://www.ncbi.nlm.nih.gov/pubmed/24463508
				ASTL					2014 Purcell A polygenic burder of rare disruptive mutations in SCZ	Table S2	https://www.ncbi.nlm.nih.gov/pubmed/24463508
				ASXL1					2014 Purcell A polygenic burder of rare disruptive mutations in SCZ	Table S2	https://www.ncbi.nlm.nih.gov/pubmed/24463508
				ATF7IP					2014 Purcell A polygenic burder of rare disruptive mutations in SCZ	Table S2	https://www.ncbi.nlm.nih.gov/pubmed/24463508
				ATG12					2014 Purcell A polygenic burder of rare disruptive mutations in SCZ	Table S2	https://www.ncbi.nlm.nih.gov/pubmed/24463508
				ATG2A					2014 Purcell A polygenic burder of rare disruptive mutations in SCZ	Table S2	https://www.ncbi.nlm.nih.gov/pubmed/24463508
				ATG2B					2014 Purcell A polygenic burder of rare disruptive mutations in SCZ	Table S2	https://www.ncbi.nlm.nih.gov/pubmed/24463508
				ATG9A					2014 Purcell A polygenic burder of rare disruptive mutations in SCZ	Table S2	https://www.ncbi.nlm.nih.gov/pubmed/24463508
				ATIC					2014 Purcell A polygenic burder of rare disruptive mutations in SCZ	Table S2	https://www.ncbi.nlm.nih.gov/pubmed/24463508
				ATMIN					2014 Purcell A polygenic burder of rare disruptive mutations in SCZ	Table S2	https://www.ncbi.nlm.nih.gov/pubmed/24463508
				ATN1					2014 Purcell A polygenic burder of rare disruptive mutations in SCZ	Table S2	https://www.ncbi.nlm.nih.gov/pubmed/24463508
				ATP13A2					2014 Purcell A polygenic burder of rare disruptive mutations in SCZ	Table S2	https://www.ncbi.nlm.nih.gov/pubmed/24463508
				ATP1A1					2014 Purcell A polygenic burder of rare disruptive mutations in SCZ	Table S2	https://www.ncbi.nlm.nih.gov/pubmed/24463508
				ATP1A2					2014 Purcell A polygenic burder of rare disruptive mutations in SCZ	Table S2	https://www.ncbi.nlm.nih.gov/pubmed/24463508
				ATP1A3					2014 Purcell A polygenic burder of rare disruptive mutations in SCZ	Table S2	https://www.ncbi.nlm.nih.gov/pubmed/24463508
				ATP1B1					2014 Purcell A polygenic burder of rare disruptive mutations in SCZ	Table S2	https://www.ncbi.nlm.nih.gov/pubmed/24463508
				ATP1B2					2014 Purcell A polygenic burder of rare disruptive mutations in SCZ	Table S2	https://www.ncbi.nlm.nih.gov/pubmed/24463508
				ATP2A2					2014 Purcell A polygenic burder of rare disruptive mutations in SCZ	Table S2	https://www.ncbi.nlm.nih.gov/pubmed/24463508
				ATP2B1					2014 Purcell A polygenic burder of rare disruptive mutations in SCZ	Table S2	https://www.ncbi.nlm.nih.gov/pubmed/24463508
				ATP2B2					2014 Purcell A polygenic burder of rare disruptive mutations in SCZ	Table S2	https://www.ncbi.nlm.nih.gov/pubmed/24463508
				ATP2B3					2014 Purcell A polygenic burder of rare disruptive mutations in SCZ	Table S2	https://www.ncbi.nlm.nih.gov/pubmed/24463508
				ATP2B4					2014 Purcell A polygenic burder of rare disruptive mutations in SCZ	Table S2	https://www.ncbi.nlm.nih.gov/pubmed/24463508
				ATP5A1					2014 Purcell A polygenic burder of rare disruptive mutations in SCZ	Table S2	https://www.ncbi.nlm.nih.gov/pubmed/24463508
				ATP5B					2014 Purcell A polygenic burder of rare disruptive mutations in SCZ	Table S2	https://www.ncbi.nlm.nih.gov/pubmed/24463508
				ATP5D					2014 Purcell A polygenic burder of rare disruptive mutations in SCZ	Table S2	https://www.ncbi.nlm.nih.gov/pubmed/24463508
				ATP5I					2014 Purcell A polygenic burder of rare disruptive mutations in SCZ	Table S2	https://www.ncbi.nlm.nih.gov/pubmed/24463508
				ATP5O					2014 Purcell A polygenic burder of rare disruptive mutations in SCZ	Table S2	https://www.ncbi.nlm.nih.gov/pubmed/24463508
				ATP6V0A1					2014 Purcell A polygenic burder of rare disruptive mutations in SCZ	Table S2	https://www.ncbi.nlm.nih.gov/pubmed/24463508
				ATP6V0D1					2014 Purcell A polygenic burder of rare disruptive mutations in SCZ	Table S2	https://www.ncbi.nlm.nih.gov/pubmed/24463508
				ATP6V1A					2014 Purcell A polygenic burder of rare disruptive mutations in SCZ	Table S2	https://www.ncbi.nlm.nih.gov/pubmed/24463508
				ATP6V1B2					2014 Purcell A polygenic burder of rare disruptive mutations in SCZ	Table S2	https://www.ncbi.nlm.nih.gov/pubmed/24463508
				ATP6V1C1					2014 Purcell A polygenic burder of rare disruptive mutations in SCZ	Table S2	https://www.ncbi.nlm.nih.gov/pubmed/24463508
				ATP6V1D					2014 Purcell A polygenic burder of rare disruptive mutations in SCZ	Table S2	https://www.ncbi.nlm.nih.gov/pubmed/24463508
				ATP6V1E1					2014 Purcell A polygenic burder of rare disruptive mutations in SCZ	Table S2	https://www.ncbi.nlm.nih.gov/pubmed/24463508
				ATP6V1G2					2014 Purcell A polygenic burder of rare disruptive mutations in SCZ	Table S2	https://www.ncbi.nlm.nih.gov/pubmed/24463508
				ATP6V1H					2014 Purcell A polygenic burder of rare disruptive mutations in SCZ	Table S2	https://www.ncbi.nlm.nih.gov/pubmed/24463508
				ATP8A1					2014 Purcell A polygenic burder of rare disruptive mutations in SCZ	Table S2	https://www.ncbi.nlm.nih.gov/pubmed/24463508
				ATP9A					2014 Purcell A polygenic burder of rare disruptive mutations in SCZ	Table S2	https://www.ncbi.nlm.nih.gov/pubmed/24463508
				ATXN1					2014 Purcell A polygenic burder of rare disruptive mutations in SCZ	Table S2	https://www.ncbi.nlm.nih.gov/pubmed/24463508
				AUTS2					2014 Purcell A polygenic burder of rare disruptive mutations in SCZ	Table S2	https://www.ncbi.nlm.nih.gov/pubmed/24463508
				AXL					2014 Purcell A polygenic burder of rare disruptive mutations in SCZ	Table S2	https://www.ncbi.nlm.nih.gov/pubmed/24463508
				B3GAT1					2014 Purcell A polygenic burder of rare disruptive mutations in SCZ	Table S2	https://www.ncbi.nlm.nih.gov/pubmed/24463508
				BAG3					2014 Purcell A polygenic burder of rare disruptive mutations in SCZ	Table S2	https://www.ncbi.nlm.nih.gov/pubmed/24463508
				BAI1					2014 Purcell A polygenic burder of rare disruptive mutations in SCZ	Table S2	https://www.ncbi.nlm.nih.gov/pubmed/24463508
				BAI2					2014 Purcell A polygenic burder of rare disruptive mutations in SCZ	Table S2	https://www.ncbi.nlm.nih.gov/pubmed/24463508
				BAIAP2					2014 Purcell A polygenic burder of rare disruptive mutations in SCZ	Table S2	https://www.ncbi.nlm.nih.gov/pubmed/24463508
				BAP1					2014 Purcell A polygenic burder of rare disruptive mutations in SCZ	Table S2	https://www.ncbi.nlm.nih.gov/pubmed/24463508
				BASP1					2014 Purcell A polygenic burder of rare disruptive mutations in SCZ	Table S2	https://www.ncbi.nlm.nih.gov/pubmed/24463508
				BAZ2A					2014 Purcell A polygenic burder of rare disruptive mutations in SCZ	Table S2	https://www.ncbi.nlm.nih.gov/pubmed/24463508
				BCAN					2014 Purcell A polygenic burder of rare disruptive mutations in SCZ	Table S2	https://www.ncbi.nlm.nih.gov/pubmed/24463508
				BCAT1					2014 Purcell A polygenic burder of rare disruptive mutations in SCZ	Table S2	https://www.ncbi.nlm.nih.gov/pubmed/24463508
				BCL9L					2014 Purcell A polygenic burder of rare disruptive mutations in SCZ	Table S2	https://www.ncbi.nlm.nih.gov/pubmed/24463508
				BCORL1					2014 Purcell A polygenic burder of rare disruptive mutations in SCZ	Table S2	https://www.ncbi.nlm.nih.gov/pubmed/24463508
				BCR					2014 Purcell A polygenic burder of rare disruptive mutations in SCZ	Table S2	https://www.ncbi.nlm.nih.gov/pubmed/24463508
				BIN1					2014 Purcell A polygenic burder of rare disruptive mutations in SCZ	Table S2	https://www.ncbi.nlm.nih.gov/pubmed/24463508
				BIRC6					2014 Purcell A polygenic burder of rare disruptive mutations in SCZ	Table S2	https://www.ncbi.nlm.nih.gov/pubmed/24463508
				BLVRB					2014 Purcell A polygenic burder of rare disruptive mutations in SCZ	Table S2	https://www.ncbi.nlm.nih.gov/pubmed/24463508
				BMPR2					2014 Purcell A polygenic burder of rare disruptive mutations in SCZ	Table S2	https://www.ncbi.nlm.nih.gov/pubmed/24463508
				BPTF					2014 Purcell A polygenic burder of rare disruptive mutations in SCZ	Table S2	https://www.ncbi.nlm.nih.gov/pubmed/24463508
				BRD4					2014 Purcell A polygenic burder of rare disruptive mutations in SCZ	Table S2	https://www.ncbi.nlm.nih.gov/pubmed/24463508
				BRPF1					2014 Purcell A polygenic burder of rare disruptive mutations in SCZ	Table S2	https://www.ncbi.nlm.nih.gov/pubmed/24463508
				BRSK1					2014 Purcell A polygenic burder of rare disruptive mutations in SCZ	Table S2	https://www.ncbi.nlm.nih.gov/pubmed/24463508
				BRSK2					2014 Purcell A polygenic burder of rare disruptive mutations in SCZ	Table S2	https://www.ncbi.nlm.nih.gov/pubmed/24463508
				BSN					2014 Purcell A polygenic burder of rare disruptive mutations in SCZ	Table S2	https://www.ncbi.nlm.nih.gov/pubmed/24463508
				BTNL2					2014 Purcell A polygenic burder of rare disruptive mutations in SCZ	Table S2	https://www.ncbi.nlm.nih.gov/pubmed/24463508
				BZRAP1					2014 Purcell A polygenic burder of rare disruptive mutations in SCZ	Table S2	https://www.ncbi.nlm.nih.gov/pubmed/24463508
				C10orf35					2014 Purcell A polygenic burder of rare disruptive mutations in SCZ	Table S2	https://www.ncbi.nlm.nih.gov/pubmed/24463508
				C14orf28					2014 Purcell A polygenic burder of rare disruptive mutations in SCZ	Table S2	https://www.ncbi.nlm.nih.gov/pubmed/24463508
				C16orf62					2014 Purcell A polygenic burder of rare disruptive mutations in SCZ	Table S2	https://www.ncbi.nlm.nih.gov/pubmed/24463508
				C17orf49					2014 Purcell A polygenic burder of rare disruptive mutations in SCZ	Table S2	https://www.ncbi.nlm.nih.gov/pubmed/24463508
				C17orf97					2014 Purcell A polygenic burder of rare disruptive mutations in SCZ	Table S2	https://www.ncbi.nlm.nih.gov/pubmed/24463508
				C1QC					2014 Purcell A polygenic burder of rare disruptive mutations in SCZ	Table S2	https://www.ncbi.nlm.nih.gov/pubmed/24463508
				C1orf185					2014 Purcell A polygenic burder of rare disruptive mutations in SCZ	Table S2	https://www.ncbi.nlm.nih.gov/pubmed/24463508
				C20orf197					2014 Purcell A polygenic burder of rare disruptive mutations in SCZ	Table S2	https://www.ncbi.nlm.nih.gov/pubmed/24463508
				C2CD2L					2014 Purcell A polygenic burder of rare disruptive mutations in SCZ	Table S2	https://www.ncbi.nlm.nih.gov/pubmed/24463508
				C6orf222					2014 Purcell A polygenic burder of rare disruptive mutations in SCZ	Table S2	https://www.ncbi.nlm.nih.gov/pubmed/24463508
				C7orf60					2014 Purcell A polygenic burder of rare disruptive mutations in SCZ	Table S2	https://www.ncbi.nlm.nih.gov/pubmed/24463508
				C9orf114					2014 Purcell A polygenic burder of rare disruptive mutations in SCZ	Table S2	https://www.ncbi.nlm.nih.gov/pubmed/24463508
				C9orf172					2014 Purcell A polygenic burder of rare disruptive mutations in SCZ	Table S2	https://www.ncbi.nlm.nih.gov/pubmed/24463508
				CA10					2014 Purcell A polygenic burder of rare disruptive mutations in SCZ	Table S2	https://www.ncbi.nlm.nih.gov/pubmed/24463508
				CA2					2014 Purcell A polygenic burder of rare disruptive mutations in SCZ	Table S2	https://www.ncbi.nlm.nih.gov/pubmed/24463508
				CA4					2014 Purcell A polygenic burder of rare disruptive mutations in SCZ	Table S2	https://www.ncbi.nlm.nih.gov/pubmed/24463508
				CABIN1					2014 Purcell A polygenic burder of rare disruptive mutations in SCZ	Table S2	https://www.ncbi.nlm.nih.gov/pubmed/24463508
				CACNA1A					2014 Purcell A polygenic burder of rare disruptive mutations in SCZ	Table S2	https://www.ncbi.nlm.nih.gov/pubmed/24463508
				CACNA1B					2014 Purcell A polygenic burder of rare disruptive mutations in SCZ	Table S2	https://www.ncbi.nlm.nih.gov/pubmed/24463508
				CACNA1C					2014 Purcell A polygenic burder of rare disruptive mutations in SCZ	Table S2	https://www.ncbi.nlm.nih.gov/pubmed/24463508
				CACNA1D					2014 Purcell A polygenic burder of rare disruptive mutations in SCZ	Table S2	https://www.ncbi.nlm.nih.gov/pubmed/24463508
				CACNA1E					2014 Purcell A polygenic burder of rare disruptive mutations in SCZ	Table S2	https://www.ncbi.nlm.nih.gov/pubmed/24463508
				CACNA1F					2014 Purcell A polygenic burder of rare disruptive mutations in SCZ	Table S2	https://www.ncbi.nlm.nih.gov/pubmed/24463508
				CACNA1G					2014 Purcell A polygenic burder of rare disruptive mutations in SCZ	Table S2	https://www.ncbi.nlm.nih.gov/pubmed/24463508
				CACNA1H					2014 Purcell A polygenic burder of rare disruptive mutations in SCZ	Table S2	https://www.ncbi.nlm.nih.gov/pubmed/24463508
				CACNA1I					2014 Purcell A polygenic burder of rare disruptive mutations in SCZ	Table S2	https://www.ncbi.nlm.nih.gov/pubmed/24463508
				CACNA1S					2014 Purcell A polygenic burder of rare disruptive mutations in SCZ	Table S2	https://www.ncbi.nlm.nih.gov/pubmed/24463508
				CACNA2D1					2014 Purcell A polygenic burder of rare disruptive mutations in SCZ	Table S2	https://www.ncbi.nlm.nih.gov/pubmed/24463508
				CACNA2D2					2014 Purcell A polygenic burder of rare disruptive mutations in SCZ	Table S2	https://www.ncbi.nlm.nih.gov/pubmed/24463508
				CACNA2D3					2014 Purcell A polygenic burder of rare disruptive mutations in SCZ	Table S2	https://www.ncbi.nlm.nih.gov/pubmed/24463508
				CACNA2D4					2014 Purcell A polygenic burder of rare disruptive mutations in SCZ	Table S2	https://www.ncbi.nlm.nih.gov/pubmed/24463508
				CACNB1					2014 Purcell A polygenic burder of rare disruptive mutations in SCZ	Table S2	https://www.ncbi.nlm.nih.gov/pubmed/24463508
				CACNB2					2014 Purcell A polygenic burder of rare disruptive mutations in SCZ	Table S2	https://www.ncbi.nlm.nih.gov/pubmed/24463508
				CACNB3					2014 Purcell A polygenic burder of rare disruptive mutations in SCZ	Table S2	https://www.ncbi.nlm.nih.gov/pubmed/24463508
				CACNB4					2014 Purcell A polygenic burder of rare disruptive mutations in SCZ	Table S2	https://www.ncbi.nlm.nih.gov/pubmed/24463508
				CACNG1					2014 Purcell A polygenic burder of rare disruptive mutations in SCZ	Table S2	https://www.ncbi.nlm.nih.gov/pubmed/24463508
				CACNG2					2014 Purcell A polygenic burder of rare disruptive mutations in SCZ	Table S2	https://www.ncbi.nlm.nih.gov/pubmed/24463508
				CACNG3					2014 Purcell A polygenic burder of rare disruptive mutations in SCZ	Table S2	https://www.ncbi.nlm.nih.gov/pubmed/24463508
				CACNG4					2014 Purcell A polygenic burder of rare disruptive mutations in SCZ	Table S2	https://www.ncbi.nlm.nih.gov/pubmed/24463508
				CACNG5					2014 Purcell A polygenic burder of rare disruptive mutations in SCZ	Table S2	https://www.ncbi.nlm.nih.gov/pubmed/24463508
				CACNG6					2014 Purcell A polygenic burder of rare disruptive mutations in SCZ	Table S2	https://www.ncbi.nlm.nih.gov/pubmed/24463508
				CACNG7					2014 Purcell A polygenic burder of rare disruptive mutations in SCZ	Table S2	https://www.ncbi.nlm.nih.gov/pubmed/24463508
				CACNG8					2014 Purcell A polygenic burder of rare disruptive mutations in SCZ	Table S2	https://www.ncbi.nlm.nih.gov/pubmed/24463508
				CACYBP					2014 Purcell A polygenic burder of rare disruptive mutations in SCZ	Table S2	https://www.ncbi.nlm.nih.gov/pubmed/24463508
				CADPS					2014 Purcell A polygenic burder of rare disruptive mutations in SCZ	Table S2	https://www.ncbi.nlm.nih.gov/pubmed/24463508
				CALM1					2014 Purcell A polygenic burder of rare disruptive mutations in SCZ	Table S2	https://www.ncbi.nlm.nih.gov/pubmed/24463508
				CALM3					2014 Purcell A polygenic burder of rare disruptive mutations in SCZ	Table S2	https://www.ncbi.nlm.nih.gov/pubmed/24463508
				CAMK2A					2014 Purcell A polygenic burder of rare disruptive mutations in SCZ	Table S2	https://www.ncbi.nlm.nih.gov/pubmed/24463508
				CAMK2B					2014 Purcell A polygenic burder of rare disruptive mutations in SCZ	Table S2	https://www.ncbi.nlm.nih.gov/pubmed/24463508
				CAMK2D					2014 Purcell A polygenic burder of rare disruptive mutations in SCZ	Table S2	https://www.ncbi.nlm.nih.gov/pubmed/24463508
				CAMK2G					2014 Purcell A polygenic burder of rare disruptive mutations in SCZ	Table S2	https://www.ncbi.nlm.nih.gov/pubmed/24463508
				CAMK2N1					2014 Purcell A polygenic burder of rare disruptive mutations in SCZ	Table S2	https://www.ncbi.nlm.nih.gov/pubmed/24463508
				CAMK4					2014 Purcell A polygenic burder of rare disruptive mutations in SCZ	Table S2	https://www.ncbi.nlm.nih.gov/pubmed/24463508
				CAMKK1					2014 Purcell A polygenic burder of rare disruptive mutations in SCZ	Table S2	https://www.ncbi.nlm.nih.gov/pubmed/24463508
				CAMKK2					2014 Purcell A polygenic burder of rare disruptive mutations in SCZ	Table S2	https://www.ncbi.nlm.nih.gov/pubmed/24463508
				CAMKV					2014 Purcell A polygenic burder of rare disruptive mutations in SCZ	Table S2	https://www.ncbi.nlm.nih.gov/pubmed/24463508
				CAMSAP1					2014 Purcell A polygenic burder of rare disruptive mutations in SCZ	Table S2	https://www.ncbi.nlm.nih.gov/pubmed/24463508
				CAMTA1					2014 Purcell A polygenic burder of rare disruptive mutations in SCZ	Table S2	https://www.ncbi.nlm.nih.gov/pubmed/24463508
				CAMTA2					2014 Purcell A polygenic burder of rare disruptive mutations in SCZ	Table S2	https://www.ncbi.nlm.nih.gov/pubmed/24463508
				CAND1					2014 Purcell A polygenic burder of rare disruptive mutations in SCZ	Table S2	https://www.ncbi.nlm.nih.gov/pubmed/24463508
				CANX					2014 Purcell A polygenic burder of rare disruptive mutations in SCZ	Table S2	https://www.ncbi.nlm.nih.gov/pubmed/24463508
				CAP2					2014 Purcell A polygenic burder of rare disruptive mutations in SCZ	Table S2	https://www.ncbi.nlm.nih.gov/pubmed/24463508
				CAPG					2014 Purcell A polygenic burder of rare disruptive mutations in SCZ	Table S2	https://www.ncbi.nlm.nih.gov/pubmed/24463508
				CAPN5					2014 Purcell A polygenic burder of rare disruptive mutations in SCZ	Table S2	https://www.ncbi.nlm.nih.gov/pubmed/24463508
				CAPN9					2014 Purcell A polygenic burder of rare disruptive mutations in SCZ	Table S2	https://www.ncbi.nlm.nih.gov/pubmed/24463508
				CAPZA1					2014 Purcell A polygenic burder of rare disruptive mutations in SCZ	Table S2	https://www.ncbi.nlm.nih.gov/pubmed/24463508
				CAPZA2					2014 Purcell A polygenic burder of rare disruptive mutations in SCZ	Table S2	https://www.ncbi.nlm.nih.gov/pubmed/24463508
				CAPZB					2014 Purcell A polygenic burder of rare disruptive mutations in SCZ	Table S2	https://www.ncbi.nlm.nih.gov/pubmed/24463508
				CARD6					2014 Purcell A polygenic burder of rare disruptive mutations in SCZ	Table S2	https://www.ncbi.nlm.nih.gov/pubmed/24463508
				CASKIN1					2014 Purcell A polygenic burder of rare disruptive mutations in SCZ	Table S2	https://www.ncbi.nlm.nih.gov/pubmed/24463508
				CASP4					2014 Purcell A polygenic burder of rare disruptive mutations in SCZ	Table S2	https://www.ncbi.nlm.nih.gov/pubmed/24463508
				CBR1					2014 Purcell A polygenic burder of rare disruptive mutations in SCZ	Table S2	https://www.ncbi.nlm.nih.gov/pubmed/24463508
				CBR3					2014 Purcell A polygenic burder of rare disruptive mutations in SCZ	Table S2	https://www.ncbi.nlm.nih.gov/pubmed/24463508
				CBR4					2014 Purcell A polygenic burder of rare disruptive mutations in SCZ	Table S2	https://www.ncbi.nlm.nih.gov/pubmed/24463508
				CBX6					2014 Purcell A polygenic burder of rare disruptive mutations in SCZ	Table S2	https://www.ncbi.nlm.nih.gov/pubmed/24463508
				CBX8					2014 Purcell A polygenic burder of rare disruptive mutations in SCZ	Table S2	https://www.ncbi.nlm.nih.gov/pubmed/24463508
				CC2D1A					2014 Purcell A polygenic burder of rare disruptive mutations in SCZ	Table S2	https://www.ncbi.nlm.nih.gov/pubmed/24463508
				CCDC108					2014 Purcell A polygenic burder of rare disruptive mutations in SCZ	Table S2	https://www.ncbi.nlm.nih.gov/pubmed/24463508
				CCDC136					2014 Purcell A polygenic burder of rare disruptive mutations in SCZ	Table S2	https://www.ncbi.nlm.nih.gov/pubmed/24463508
				CCDC137					2014 Purcell A polygenic burder of rare disruptive mutations in SCZ	Table S2	https://www.ncbi.nlm.nih.gov/pubmed/24463508
				CCDC30					2014 Purcell A polygenic burder of rare disruptive mutations in SCZ	Table S2	https://www.ncbi.nlm.nih.gov/pubmed/24463508
				CCDC39					2014 Purcell A polygenic burder of rare disruptive mutations in SCZ	Table S2	https://www.ncbi.nlm.nih.gov/pubmed/24463508
				CCDC47					2014 Purcell A polygenic burder of rare disruptive mutations in SCZ	Table S2	https://www.ncbi.nlm.nih.gov/pubmed/24463508
				CCDC84					2014 Purcell A polygenic burder of rare disruptive mutations in SCZ	Table S2	https://www.ncbi.nlm.nih.gov/pubmed/24463508
				CCT2					2014 Purcell A polygenic burder of rare disruptive mutations in SCZ	Table S2	https://www.ncbi.nlm.nih.gov/pubmed/24463508
				CCT3					2014 Purcell A polygenic burder of rare disruptive mutations in SCZ	Table S2	https://www.ncbi.nlm.nih.gov/pubmed/24463508
				CCT4					2014 Purcell A polygenic burder of rare disruptive mutations in SCZ	Table S2	https://www.ncbi.nlm.nih.gov/pubmed/24463508
				CCT5					2014 Purcell A polygenic burder of rare disruptive mutations in SCZ	Table S2	https://www.ncbi.nlm.nih.gov/pubmed/24463508
				CCT6A					2014 Purcell A polygenic burder of rare disruptive mutations in SCZ	Table S2	https://www.ncbi.nlm.nih.gov/pubmed/24463508
				CCT7					2014 Purcell A polygenic burder of rare disruptive mutations in SCZ	Table S2	https://www.ncbi.nlm.nih.gov/pubmed/24463508
				CCT8					2014 Purcell A polygenic burder of rare disruptive mutations in SCZ	Table S2	https://www.ncbi.nlm.nih.gov/pubmed/24463508
				CCT8L2					2014 Purcell A polygenic burder of rare disruptive mutations in SCZ	Table S2	https://www.ncbi.nlm.nih.gov/pubmed/24463508
				CD14					2014 Purcell A polygenic burder of rare disruptive mutations in SCZ	Table S2	https://www.ncbi.nlm.nih.gov/pubmed/24463508
				CD163					2014 Purcell A polygenic burder of rare disruptive mutations in SCZ	Table S2	https://www.ncbi.nlm.nih.gov/pubmed/24463508
				CD163L1					2014 Purcell A polygenic burder of rare disruptive mutations in SCZ	Table S2	https://www.ncbi.nlm.nih.gov/pubmed/24463508
				CDC42BPA					2014 Purcell A polygenic burder of rare disruptive mutations in SCZ	Table S2	https://www.ncbi.nlm.nih.gov/pubmed/24463508
				CDC42BPB					2014 Purcell A polygenic burder of rare disruptive mutations in SCZ	Table S2	https://www.ncbi.nlm.nih.gov/pubmed/24463508
				CDCA7					2014 Purcell A polygenic burder of rare disruptive mutations in SCZ	Table S2	https://www.ncbi.nlm.nih.gov/pubmed/24463508
				CDCA7L					2014 Purcell A polygenic burder of rare disruptive mutations in SCZ	Table S2	https://www.ncbi.nlm.nih.gov/pubmed/24463508
				CDH13					2014 Purcell A polygenic burder of rare disruptive mutations in SCZ	Table S2	https://www.ncbi.nlm.nih.gov/pubmed/24463508
				CDH2					2014 Purcell A polygenic burder of rare disruptive mutations in SCZ	Table S2	https://www.ncbi.nlm.nih.gov/pubmed/24463508
				CDH5					2014 Purcell A polygenic burder of rare disruptive mutations in SCZ	Table S2	https://www.ncbi.nlm.nih.gov/pubmed/24463508
				CDK16					2014 Purcell A polygenic burder of rare disruptive mutations in SCZ	Table S2	https://www.ncbi.nlm.nih.gov/pubmed/24463508
				CDK17					2014 Purcell A polygenic burder of rare disruptive mutations in SCZ	Table S2	https://www.ncbi.nlm.nih.gov/pubmed/24463508
				CDK5					2014 Purcell A polygenic burder of rare disruptive mutations in SCZ	Table S2	https://www.ncbi.nlm.nih.gov/pubmed/24463508
				CDK5R1					2014 Purcell A polygenic burder of rare disruptive mutations in SCZ	Table S2	https://www.ncbi.nlm.nih.gov/pubmed/24463508
				CDK5R2					2014 Purcell A polygenic burder of rare disruptive mutations in SCZ	Table S2	https://www.ncbi.nlm.nih.gov/pubmed/24463508
				CDKL5					2014 Purcell A polygenic burder of rare disruptive mutations in SCZ	Table S2	https://www.ncbi.nlm.nih.gov/pubmed/24463508
				CEACAM18					2014 Purcell A polygenic burder of rare disruptive mutations in SCZ	Table S2	https://www.ncbi.nlm.nih.gov/pubmed/24463508
				CELF2					2014 Purcell A polygenic burder of rare disruptive mutations in SCZ	Table S2	https://www.ncbi.nlm.nih.gov/pubmed/24463508
				CELF5					2014 Purcell A polygenic burder of rare disruptive mutations in SCZ	Table S2	https://www.ncbi.nlm.nih.gov/pubmed/24463508
				CELSR2					2014 Purcell A polygenic burder of rare disruptive mutations in SCZ	Table S2	https://www.ncbi.nlm.nih.gov/pubmed/24463508
				CELSR3					2014 Purcell A polygenic burder of rare disruptive mutations in SCZ	Table S2	https://www.ncbi.nlm.nih.gov/pubmed/24463508
				CEND1					2014 Purcell A polygenic burder of rare disruptive mutations in SCZ	Table S2	https://www.ncbi.nlm.nih.gov/pubmed/24463508
				CEP164					2014 Purcell A polygenic burder of rare disruptive mutations in SCZ	Table S2	https://www.ncbi.nlm.nih.gov/pubmed/24463508
				CEP170					2014 Purcell A polygenic burder of rare disruptive mutations in SCZ	Table S2	https://www.ncbi.nlm.nih.gov/pubmed/24463508
				CEP290					2014 Purcell A polygenic burder of rare disruptive mutations in SCZ	Table S2	https://www.ncbi.nlm.nih.gov/pubmed/24463508
				CERK					2014 Purcell A polygenic burder of rare disruptive mutations in SCZ	Table S2	https://www.ncbi.nlm.nih.gov/pubmed/24463508
				CES4A					2014 Purcell A polygenic burder of rare disruptive mutations in SCZ	Table S2	https://www.ncbi.nlm.nih.gov/pubmed/24463508
				CFL1					2014 Purcell A polygenic burder of rare disruptive mutations in SCZ	Table S2	https://www.ncbi.nlm.nih.gov/pubmed/24463508
				CHCHD3					2014 Purcell A polygenic burder of rare disruptive mutations in SCZ	Table S2	https://www.ncbi.nlm.nih.gov/pubmed/24463508
				CHCHD6					2014 Purcell A polygenic burder of rare disruptive mutations in SCZ	Table S2	https://www.ncbi.nlm.nih.gov/pubmed/24463508
				CHD3					2014 Purcell A polygenic burder of rare disruptive mutations in SCZ	Table S2	https://www.ncbi.nlm.nih.gov/pubmed/24463508
				CHD4					2014 Purcell A polygenic burder of rare disruptive mutations in SCZ	Table S2	https://www.ncbi.nlm.nih.gov/pubmed/24463508
				CHD5					2014 Purcell A polygenic burder of rare disruptive mutations in SCZ	Table S2	https://www.ncbi.nlm.nih.gov/pubmed/24463508
				CHD6					2014 Purcell A polygenic burder of rare disruptive mutations in SCZ	Table S2	https://www.ncbi.nlm.nih.gov/pubmed/24463508
				CHD8					2014 Purcell A polygenic burder of rare disruptive mutations in SCZ	Table S2	https://www.ncbi.nlm.nih.gov/pubmed/24463508
				CHMP2A					2014 Purcell A polygenic burder of rare disruptive mutations in SCZ	Table S2	https://www.ncbi.nlm.nih.gov/pubmed/24463508
				CHMP4B					2014 Purcell A polygenic burder of rare disruptive mutations in SCZ	Table S2	https://www.ncbi.nlm.nih.gov/pubmed/24463508
				CHN1					2014 Purcell A polygenic burder of rare disruptive mutations in SCZ	Table S2	https://www.ncbi.nlm.nih.gov/pubmed/24463508
				CHN2					2014 Purcell A polygenic burder of rare disruptive mutations in SCZ	Table S2	https://www.ncbi.nlm.nih.gov/pubmed/24463508
				CHST2					2014 Purcell A polygenic burder of rare disruptive mutations in SCZ	Table S2	https://www.ncbi.nlm.nih.gov/pubmed/24463508
				CHSY1					2014 Purcell A polygenic burder of rare disruptive mutations in SCZ	Table S2	https://www.ncbi.nlm.nih.gov/pubmed/24463508
				CIC					2014 Purcell A polygenic burder of rare disruptive mutations in SCZ	Table S2	https://www.ncbi.nlm.nih.gov/pubmed/24463508
				CISD1					2014 Purcell A polygenic burder of rare disruptive mutations in SCZ	Table S2	https://www.ncbi.nlm.nih.gov/pubmed/24463508
				CIT					2014 Purcell A polygenic burder of rare disruptive mutations in SCZ	Table S2	https://www.ncbi.nlm.nih.gov/pubmed/24463508
				CKAP4					2014 Purcell A polygenic burder of rare disruptive mutations in SCZ	Table S2	https://www.ncbi.nlm.nih.gov/pubmed/24463508
				CKAP5					2014 Purcell A polygenic burder of rare disruptive mutations in SCZ	Table S2	https://www.ncbi.nlm.nih.gov/pubmed/24463508
				CKB					2014 Purcell A polygenic burder of rare disruptive mutations in SCZ	Table S2	https://www.ncbi.nlm.nih.gov/pubmed/24463508
				CKMT1B					2014 Purcell A polygenic burder of rare disruptive mutations in SCZ	Table S2	https://www.ncbi.nlm.nih.gov/pubmed/24463508
				CLASP1					2014 Purcell A polygenic burder of rare disruptive mutations in SCZ	Table S2	https://www.ncbi.nlm.nih.gov/pubmed/24463508
				CLASP2					2014 Purcell A polygenic burder of rare disruptive mutations in SCZ	Table S2	https://www.ncbi.nlm.nih.gov/pubmed/24463508
				CLCN1					2014 Purcell A polygenic burder of rare disruptive mutations in SCZ	Table S2	https://www.ncbi.nlm.nih.gov/pubmed/24463508
				CLCN3					2014 Purcell A polygenic burder of rare disruptive mutations in SCZ	Table S2	https://www.ncbi.nlm.nih.gov/pubmed/24463508
				CLEC16A					2014 Purcell A polygenic burder of rare disruptive mutations in SCZ	Table S2	https://www.ncbi.nlm.nih.gov/pubmed/24463508
				CLEC3A					2014 Purcell A polygenic burder of rare disruptive mutations in SCZ	Table S2	https://www.ncbi.nlm.nih.gov/pubmed/24463508
				CLIC5					2014 Purcell A polygenic burder of rare disruptive mutations in SCZ	Table S2	https://www.ncbi.nlm.nih.gov/pubmed/24463508
				CLIP3					2014 Purcell A polygenic burder of rare disruptive mutations in SCZ	Table S2	https://www.ncbi.nlm.nih.gov/pubmed/24463508
				CLNS1A					2014 Purcell A polygenic burder of rare disruptive mutations in SCZ	Table S2	https://www.ncbi.nlm.nih.gov/pubmed/24463508
				CLPX					2014 Purcell A polygenic burder of rare disruptive mutations in SCZ	Table S2	https://www.ncbi.nlm.nih.gov/pubmed/24463508
				CLSPN					2014 Purcell A polygenic burder of rare disruptive mutations in SCZ	Table S2	https://www.ncbi.nlm.nih.gov/pubmed/24463508
				CLSTN1					2014 Purcell A polygenic burder of rare disruptive mutations in SCZ	Table S2	https://www.ncbi.nlm.nih.gov/pubmed/24463508
				CLTC					2014 Purcell A polygenic burder of rare disruptive mutations in SCZ	Table S2	https://www.ncbi.nlm.nih.gov/pubmed/24463508
				CLU					2014 Purcell A polygenic burder of rare disruptive mutations in SCZ	Table S2	https://www.ncbi.nlm.nih.gov/pubmed/24463508
				CMPK2					2014 Purcell A polygenic burder of rare disruptive mutations in SCZ	Table S2	https://www.ncbi.nlm.nih.gov/pubmed/24463508
				CNNM3					2014 Purcell A polygenic burder of rare disruptive mutations in SCZ	Table S2	https://www.ncbi.nlm.nih.gov/pubmed/24463508
				CNP					2014 Purcell A polygenic burder of rare disruptive mutations in SCZ	Table S2	https://www.ncbi.nlm.nih.gov/pubmed/24463508
				CNTN1					2014 Purcell A polygenic burder of rare disruptive mutations in SCZ	Table S2	https://www.ncbi.nlm.nih.gov/pubmed/24463508
				CNTN2					2014 Purcell A polygenic burder of rare disruptive mutations in SCZ	Table S2	https://www.ncbi.nlm.nih.gov/pubmed/24463508
				CNTN3					2014 Purcell A polygenic burder of rare disruptive mutations in SCZ	Table S2	https://www.ncbi.nlm.nih.gov/pubmed/24463508
				CNTNAP1					2014 Purcell A polygenic burder of rare disruptive mutations in SCZ	Table S2	https://www.ncbi.nlm.nih.gov/pubmed/24463508
				COBL					2014 Purcell A polygenic burder of rare disruptive mutations in SCZ	Table S2	https://www.ncbi.nlm.nih.gov/pubmed/24463508
				COG7					2014 Purcell A polygenic burder of rare disruptive mutations in SCZ	Table S2	https://www.ncbi.nlm.nih.gov/pubmed/24463508
				COL15A1					2014 Purcell A polygenic burder of rare disruptive mutations in SCZ	Table S2	https://www.ncbi.nlm.nih.gov/pubmed/24463508
				COL27A1					2014 Purcell A polygenic burder of rare disruptive mutations in SCZ	Table S2	https://www.ncbi.nlm.nih.gov/pubmed/24463508
				COL3A1					2014 Purcell A polygenic burder of rare disruptive mutations in SCZ	Table S2	https://www.ncbi.nlm.nih.gov/pubmed/24463508
				COL6A2					2014 Purcell A polygenic burder of rare disruptive mutations in SCZ	Table S2	https://www.ncbi.nlm.nih.gov/pubmed/24463508
				COPG1					2014 Purcell A polygenic burder of rare disruptive mutations in SCZ	Table S2	https://www.ncbi.nlm.nih.gov/pubmed/24463508
				CORO1A					2014 Purcell A polygenic burder of rare disruptive mutations in SCZ	Table S2	https://www.ncbi.nlm.nih.gov/pubmed/24463508
				CORO1C					2014 Purcell A polygenic burder of rare disruptive mutations in SCZ	Table S2	https://www.ncbi.nlm.nih.gov/pubmed/24463508
				CORO2B					2014 Purcell A polygenic burder of rare disruptive mutations in SCZ	Table S2	https://www.ncbi.nlm.nih.gov/pubmed/24463508
				COX4I1					2014 Purcell A polygenic burder of rare disruptive mutations in SCZ	Table S2	https://www.ncbi.nlm.nih.gov/pubmed/24463508
				COX5B					2014 Purcell A polygenic burder of rare disruptive mutations in SCZ	Table S2	https://www.ncbi.nlm.nih.gov/pubmed/24463508
				COX6B1					2014 Purcell A polygenic burder of rare disruptive mutations in SCZ	Table S2	https://www.ncbi.nlm.nih.gov/pubmed/24463508
				COX6C					2014 Purcell A polygenic burder of rare disruptive mutations in SCZ	Table S2	https://www.ncbi.nlm.nih.gov/pubmed/24463508
				COX7A2L					2014 Purcell A polygenic burder of rare disruptive mutations in SCZ	Table S2	https://www.ncbi.nlm.nih.gov/pubmed/24463508
				CPE					2014 Purcell A polygenic burder of rare disruptive mutations in SCZ	Table S2	https://www.ncbi.nlm.nih.gov/pubmed/24463508
				CPLX1					2014 Purcell A polygenic burder of rare disruptive mutations in SCZ	Table S2	https://www.ncbi.nlm.nih.gov/pubmed/24463508
				CPLX2					2014 Purcell A polygenic burder of rare disruptive mutations in SCZ	Table S2	https://www.ncbi.nlm.nih.gov/pubmed/24463508
				CPNE5					2014 Purcell A polygenic burder of rare disruptive mutations in SCZ	Table S2	https://www.ncbi.nlm.nih.gov/pubmed/24463508
				CPT1C					2014 Purcell A polygenic burder of rare disruptive mutations in SCZ	Table S2	https://www.ncbi.nlm.nih.gov/pubmed/24463508
				CR1L					2014 Purcell A polygenic burder of rare disruptive mutations in SCZ	Table S2	https://www.ncbi.nlm.nih.gov/pubmed/24463508
				CREBBP					2014 Purcell A polygenic burder of rare disruptive mutations in SCZ	Table S2	https://www.ncbi.nlm.nih.gov/pubmed/24463508
				CRIP2					2014 Purcell A polygenic burder of rare disruptive mutations in SCZ	Table S2	https://www.ncbi.nlm.nih.gov/pubmed/24463508
				CRMP1					2014 Purcell A polygenic burder of rare disruptive mutations in SCZ	Table S2	https://www.ncbi.nlm.nih.gov/pubmed/24463508
				CRTAC1					2014 Purcell A polygenic burder of rare disruptive mutations in SCZ	Table S2	https://www.ncbi.nlm.nih.gov/pubmed/24463508
				CRTC1					2014 Purcell A polygenic burder of rare disruptive mutations in SCZ	Table S2	https://www.ncbi.nlm.nih.gov/pubmed/24463508
				CRYAB					2014 Purcell A polygenic burder of rare disruptive mutations in SCZ	Table S2	https://www.ncbi.nlm.nih.gov/pubmed/24463508
				CRYBG3					2014 Purcell A polygenic burder of rare disruptive mutations in SCZ	Table S2	https://www.ncbi.nlm.nih.gov/pubmed/24463508
				CRYM					2014 Purcell A polygenic burder of rare disruptive mutations in SCZ	Table S2	https://www.ncbi.nlm.nih.gov/pubmed/24463508
				CS					2014 Purcell A polygenic burder of rare disruptive mutations in SCZ	Table S2	https://www.ncbi.nlm.nih.gov/pubmed/24463508
				CSE1L					2014 Purcell A polygenic burder of rare disruptive mutations in SCZ	Table S2	https://www.ncbi.nlm.nih.gov/pubmed/24463508
				CSMD2					2014 Purcell A polygenic burder of rare disruptive mutations in SCZ	Table S2	https://www.ncbi.nlm.nih.gov/pubmed/24463508
				CSPG4					2014 Purcell A polygenic burder of rare disruptive mutations in SCZ	Table S2	https://www.ncbi.nlm.nih.gov/pubmed/24463508
				CST3					2014 Purcell A polygenic burder of rare disruptive mutations in SCZ	Table S2	https://www.ncbi.nlm.nih.gov/pubmed/24463508
				CTBP1					2014 Purcell A polygenic burder of rare disruptive mutations in SCZ	Table S2	https://www.ncbi.nlm.nih.gov/pubmed/24463508
				CTNNA1					2014 Purcell A polygenic burder of rare disruptive mutations in SCZ	Table S2	https://www.ncbi.nlm.nih.gov/pubmed/24463508
				CTNNA2					2014 Purcell A polygenic burder of rare disruptive mutations in SCZ	Table S2	https://www.ncbi.nlm.nih.gov/pubmed/24463508
				CTNNB1					2014 Purcell A polygenic burder of rare disruptive mutations in SCZ	Table S2	https://www.ncbi.nlm.nih.gov/pubmed/24463508
				CTNND1					2014 Purcell A polygenic burder of rare disruptive mutations in SCZ	Table S2	https://www.ncbi.nlm.nih.gov/pubmed/24463508
				CTNND2					2014 Purcell A polygenic burder of rare disruptive mutations in SCZ	Table S2	https://www.ncbi.nlm.nih.gov/pubmed/24463508
				CUL3					2014 Purcell A polygenic burder of rare disruptive mutations in SCZ	Table S2	https://www.ncbi.nlm.nih.gov/pubmed/24463508
				CUL9					2014 Purcell A polygenic burder of rare disruptive mutations in SCZ	Table S2	https://www.ncbi.nlm.nih.gov/pubmed/24463508
				CUX1					2014 Purcell A polygenic burder of rare disruptive mutations in SCZ	Table S2	https://www.ncbi.nlm.nih.gov/pubmed/24463508
				CUX2					2014 Purcell A polygenic burder of rare disruptive mutations in SCZ	Table S2	https://www.ncbi.nlm.nih.gov/pubmed/24463508
				CUZD1					2014 Purcell A polygenic burder of rare disruptive mutations in SCZ	Table S2	https://www.ncbi.nlm.nih.gov/pubmed/24463508
				CYFIP1					2014 Purcell A polygenic burder of rare disruptive mutations in SCZ	Table S2	https://www.ncbi.nlm.nih.gov/pubmed/24463508
				CYFIP2					2014 Purcell A polygenic burder of rare disruptive mutations in SCZ	Table S2	https://www.ncbi.nlm.nih.gov/pubmed/24463508
				CYTH1					2014 Purcell A polygenic burder of rare disruptive mutations in SCZ	Table S2	https://www.ncbi.nlm.nih.gov/pubmed/24463508
				DAB2IP					2014 Purcell A polygenic burder of rare disruptive mutations in SCZ	Table S2	https://www.ncbi.nlm.nih.gov/pubmed/24463508
				DAGLA					2014 Purcell A polygenic burder of rare disruptive mutations in SCZ	Table S2	https://www.ncbi.nlm.nih.gov/pubmed/24463508
				DAGLB					2014 Purcell A polygenic burder of rare disruptive mutations in SCZ	Table S2	https://www.ncbi.nlm.nih.gov/pubmed/24463508
				DAPK1					2014 Purcell A polygenic burder of rare disruptive mutations in SCZ	Table S2	https://www.ncbi.nlm.nih.gov/pubmed/24463508
				DARC					2014 Purcell A polygenic burder of rare disruptive mutations in SCZ	Table S2	https://www.ncbi.nlm.nih.gov/pubmed/24463508
				DARS					2014 Purcell A polygenic burder of rare disruptive mutations in SCZ	Table S2	https://www.ncbi.nlm.nih.gov/pubmed/24463508
				DBC1					2014 Purcell A polygenic burder of rare disruptive mutations in SCZ	Table S2	https://www.ncbi.nlm.nih.gov/pubmed/24463508
				DBNL					2014 Purcell A polygenic burder of rare disruptive mutations in SCZ	Table S2	https://www.ncbi.nlm.nih.gov/pubmed/24463508
				DCAF6					2014 Purcell A polygenic burder of rare disruptive mutations in SCZ	Table S2	https://www.ncbi.nlm.nih.gov/pubmed/24463508
				DCHS2					2014 Purcell A polygenic burder of rare disruptive mutations in SCZ	Table S2	https://www.ncbi.nlm.nih.gov/pubmed/24463508
				DCLK1					2014 Purcell A polygenic burder of rare disruptive mutations in SCZ	Table S2	https://www.ncbi.nlm.nih.gov/pubmed/24463508
				DCST1					2014 Purcell A polygenic burder of rare disruptive mutations in SCZ	Table S2	https://www.ncbi.nlm.nih.gov/pubmed/24463508
				DCTN1					2014 Purcell A polygenic burder of rare disruptive mutations in SCZ	Table S2	https://www.ncbi.nlm.nih.gov/pubmed/24463508
				DCTN2					2014 Purcell A polygenic burder of rare disruptive mutations in SCZ	Table S2	https://www.ncbi.nlm.nih.gov/pubmed/24463508
				DDAH1					2014 Purcell A polygenic burder of rare disruptive mutations in SCZ	Table S2	https://www.ncbi.nlm.nih.gov/pubmed/24463508
				DDHD2					2014 Purcell A polygenic burder of rare disruptive mutations in SCZ	Table S2	https://www.ncbi.nlm.nih.gov/pubmed/24463508
				DDN					2014 Purcell A polygenic burder of rare disruptive mutations in SCZ	Table S2	https://www.ncbi.nlm.nih.gov/pubmed/24463508
				DDX1					2014 Purcell A polygenic burder of rare disruptive mutations in SCZ	Table S2	https://www.ncbi.nlm.nih.gov/pubmed/24463508
				DDX10					2014 Purcell A polygenic burder of rare disruptive mutations in SCZ	Table S2	https://www.ncbi.nlm.nih.gov/pubmed/24463508
				DDX24					2014 Purcell A polygenic burder of rare disruptive mutations in SCZ	Table S2	https://www.ncbi.nlm.nih.gov/pubmed/24463508
				DDX3X					2014 Purcell A polygenic burder of rare disruptive mutations in SCZ	Table S2	https://www.ncbi.nlm.nih.gov/pubmed/24463508
				DENND5A					2014 Purcell A polygenic burder of rare disruptive mutations in SCZ	Table S2	https://www.ncbi.nlm.nih.gov/pubmed/24463508
				DGCR2					2014 Purcell A polygenic burder of rare disruptive mutations in SCZ	Table S2	https://www.ncbi.nlm.nih.gov/pubmed/24463508
				DGKZ					2014 Purcell A polygenic burder of rare disruptive mutations in SCZ	Table S2	https://www.ncbi.nlm.nih.gov/pubmed/24463508
				DHX30					2014 Purcell A polygenic burder of rare disruptive mutations in SCZ	Table S2	https://www.ncbi.nlm.nih.gov/pubmed/24463508
				DHX8					2014 Purcell A polygenic burder of rare disruptive mutations in SCZ	Table S2	https://www.ncbi.nlm.nih.gov/pubmed/24463508
				DICER1					2014 Purcell A polygenic burder of rare disruptive mutations in SCZ	Table S2	https://www.ncbi.nlm.nih.gov/pubmed/24463508
				DIDO1					2014 Purcell A polygenic burder of rare disruptive mutations in SCZ	Table S2	https://www.ncbi.nlm.nih.gov/pubmed/24463508
				DIP2A					2014 Purcell A polygenic burder of rare disruptive mutations in SCZ	Table S2	https://www.ncbi.nlm.nih.gov/pubmed/24463508
				DIP2B					2014 Purcell A polygenic burder of rare disruptive mutations in SCZ	Table S2	https://www.ncbi.nlm.nih.gov/pubmed/24463508
				DIP2C					2014 Purcell A polygenic burder of rare disruptive mutations in SCZ	Table S2	https://www.ncbi.nlm.nih.gov/pubmed/24463508
				DIRAS2					2014 Purcell A polygenic burder of rare disruptive mutations in SCZ	Table S2	https://www.ncbi.nlm.nih.gov/pubmed/24463508
				DISP2					2014 Purcell A polygenic burder of rare disruptive mutations in SCZ	Table S2	https://www.ncbi.nlm.nih.gov/pubmed/24463508
				DLAT					2014 Purcell A polygenic burder of rare disruptive mutations in SCZ	Table S2	https://www.ncbi.nlm.nih.gov/pubmed/24463508
				DLC1					2014 Purcell A polygenic burder of rare disruptive mutations in SCZ	Table S2	https://www.ncbi.nlm.nih.gov/pubmed/24463508
				DLD					2014 Purcell A polygenic burder of rare disruptive mutations in SCZ	Table S2	https://www.ncbi.nlm.nih.gov/pubmed/24463508
				DLG1					2014 Purcell A polygenic burder of rare disruptive mutations in SCZ	Table S2	https://www.ncbi.nlm.nih.gov/pubmed/24463508
				DLG2					2014 Purcell A polygenic burder of rare disruptive mutations in SCZ	Table S2	https://www.ncbi.nlm.nih.gov/pubmed/24463508
				DLG3					2014 Purcell A polygenic burder of rare disruptive mutations in SCZ	Table S2	https://www.ncbi.nlm.nih.gov/pubmed/24463508
				DLG4					2014 Purcell A polygenic burder of rare disruptive mutations in SCZ	Table S2	https://www.ncbi.nlm.nih.gov/pubmed/24463508
				DLG5					2014 Purcell A polygenic burder of rare disruptive mutations in SCZ	Table S2	https://www.ncbi.nlm.nih.gov/pubmed/24463508
				DLGAP1					2014 Purcell A polygenic burder of rare disruptive mutations in SCZ	Table S2	https://www.ncbi.nlm.nih.gov/pubmed/24463508
				DLGAP2					2014 Purcell A polygenic burder of rare disruptive mutations in SCZ	Table S2	https://www.ncbi.nlm.nih.gov/pubmed/24463508
				DLGAP3					2014 Purcell A polygenic burder of rare disruptive mutations in SCZ	Table S2	https://www.ncbi.nlm.nih.gov/pubmed/24463508
				DLGAP4					2014 Purcell A polygenic burder of rare disruptive mutations in SCZ	Table S2	https://www.ncbi.nlm.nih.gov/pubmed/24463508
				DLL4					2014 Purcell A polygenic burder of rare disruptive mutations in SCZ	Table S2	https://www.ncbi.nlm.nih.gov/pubmed/24463508
				DLST					2014 Purcell A polygenic burder of rare disruptive mutations in SCZ	Table S2	https://www.ncbi.nlm.nih.gov/pubmed/24463508
				DMD					2014 Purcell A polygenic burder of rare disruptive mutations in SCZ	Table S2	https://www.ncbi.nlm.nih.gov/pubmed/24463508
				DMWD					2014 Purcell A polygenic burder of rare disruptive mutations in SCZ	Table S2	https://www.ncbi.nlm.nih.gov/pubmed/24463508
				DMXL2					2014 Purcell A polygenic burder of rare disruptive mutations in SCZ	Table S2	https://www.ncbi.nlm.nih.gov/pubmed/24463508
				DNAH1					2014 Purcell A polygenic burder of rare disruptive mutations in SCZ	Table S2	https://www.ncbi.nlm.nih.gov/pubmed/24463508
				DNAH9					2014 Purcell A polygenic burder of rare disruptive mutations in SCZ	Table S2	https://www.ncbi.nlm.nih.gov/pubmed/24463508
				DNAJA1					2014 Purcell A polygenic burder of rare disruptive mutations in SCZ	Table S2	https://www.ncbi.nlm.nih.gov/pubmed/24463508
				DNAJB4					2014 Purcell A polygenic burder of rare disruptive mutations in SCZ	Table S2	https://www.ncbi.nlm.nih.gov/pubmed/24463508
				DNAJB6					2014 Purcell A polygenic burder of rare disruptive mutations in SCZ	Table S2	https://www.ncbi.nlm.nih.gov/pubmed/24463508
				DNAJC13					2014 Purcell A polygenic burder of rare disruptive mutations in SCZ	Table S2	https://www.ncbi.nlm.nih.gov/pubmed/24463508
				DNAJC6					2014 Purcell A polygenic burder of rare disruptive mutations in SCZ	Table S2	https://www.ncbi.nlm.nih.gov/pubmed/24463508
				DNASE1L2					2014 Purcell A polygenic burder of rare disruptive mutations in SCZ	Table S2	https://www.ncbi.nlm.nih.gov/pubmed/24463508
				DNM2					2014 Purcell A polygenic burder of rare disruptive mutations in SCZ	Table S2	https://www.ncbi.nlm.nih.gov/pubmed/24463508
				DNM3					2014 Purcell A polygenic burder of rare disruptive mutations in SCZ	Table S2	https://www.ncbi.nlm.nih.gov/pubmed/24463508
				DOCK10					2014 Purcell A polygenic burder of rare disruptive mutations in SCZ	Table S2	https://www.ncbi.nlm.nih.gov/pubmed/24463508
				DOCK3					2014 Purcell A polygenic burder of rare disruptive mutations in SCZ	Table S2	https://www.ncbi.nlm.nih.gov/pubmed/24463508
				DOCK4					2014 Purcell A polygenic burder of rare disruptive mutations in SCZ	Table S2	https://www.ncbi.nlm.nih.gov/pubmed/24463508
				DOCK9					2014 Purcell A polygenic burder of rare disruptive mutations in SCZ	Table S2	https://www.ncbi.nlm.nih.gov/pubmed/24463508
				DOPEY1					2014 Purcell A polygenic burder of rare disruptive mutations in SCZ	Table S2	https://www.ncbi.nlm.nih.gov/pubmed/24463508
				DOPEY2					2014 Purcell A polygenic burder of rare disruptive mutations in SCZ	Table S2	https://www.ncbi.nlm.nih.gov/pubmed/24463508
				DOT1L					2014 Purcell A polygenic burder of rare disruptive mutations in SCZ	Table S2	https://www.ncbi.nlm.nih.gov/pubmed/24463508
				DPEP2					2014 Purcell A polygenic burder of rare disruptive mutations in SCZ	Table S2	https://www.ncbi.nlm.nih.gov/pubmed/24463508
				DPM1					2014 Purcell A polygenic burder of rare disruptive mutations in SCZ	Table S2	https://www.ncbi.nlm.nih.gov/pubmed/24463508
				DPP8					2014 Purcell A polygenic burder of rare disruptive mutations in SCZ	Table S2	https://www.ncbi.nlm.nih.gov/pubmed/24463508
				DPYD					2014 Purcell A polygenic burder of rare disruptive mutations in SCZ	Table S2	https://www.ncbi.nlm.nih.gov/pubmed/24463508
				DPYSL2					2014 Purcell A polygenic burder of rare disruptive mutations in SCZ	Table S2	https://www.ncbi.nlm.nih.gov/pubmed/24463508
				DPYSL3					2014 Purcell A polygenic burder of rare disruptive mutations in SCZ	Table S2	https://www.ncbi.nlm.nih.gov/pubmed/24463508
				DSCAM					2014 Purcell A polygenic burder of rare disruptive mutations in SCZ	Table S2	https://www.ncbi.nlm.nih.gov/pubmed/24463508
				DSCAML1					2014 Purcell A polygenic burder of rare disruptive mutations in SCZ	Table S2	https://www.ncbi.nlm.nih.gov/pubmed/24463508
				DST					2014 Purcell A polygenic burder of rare disruptive mutations in SCZ	Table S2	https://www.ncbi.nlm.nih.gov/pubmed/24463508
				DSTN					2014 Purcell A polygenic burder of rare disruptive mutations in SCZ	Table S2	https://www.ncbi.nlm.nih.gov/pubmed/24463508
				DTNA					2014 Purcell A polygenic burder of rare disruptive mutations in SCZ	Table S2	https://www.ncbi.nlm.nih.gov/pubmed/24463508
				DTX1					2014 Purcell A polygenic burder of rare disruptive mutations in SCZ	Table S2	https://www.ncbi.nlm.nih.gov/pubmed/24463508
				DUOXA1					2014 Purcell A polygenic burder of rare disruptive mutations in SCZ	Table S2	https://www.ncbi.nlm.nih.gov/pubmed/24463508
				DUOXA2					2014 Purcell A polygenic burder of rare disruptive mutations in SCZ	Table S2	https://www.ncbi.nlm.nih.gov/pubmed/24463508
				DUSP15					2014 Purcell A polygenic burder of rare disruptive mutations in SCZ	Table S2	https://www.ncbi.nlm.nih.gov/pubmed/24463508
				DUSP8					2014 Purcell A polygenic burder of rare disruptive mutations in SCZ	Table S2	https://www.ncbi.nlm.nih.gov/pubmed/24463508
				DVL1					2014 Purcell A polygenic burder of rare disruptive mutations in SCZ	Table S2	https://www.ncbi.nlm.nih.gov/pubmed/24463508
				DYNC1H1					2014 Purcell A polygenic burder of rare disruptive mutations in SCZ	Table S2	https://www.ncbi.nlm.nih.gov/pubmed/24463508
				DYNC1I1					2014 Purcell A polygenic burder of rare disruptive mutations in SCZ	Table S2	https://www.ncbi.nlm.nih.gov/pubmed/24463508
				DYNC1LI2					2014 Purcell A polygenic burder of rare disruptive mutations in SCZ	Table S2	https://www.ncbi.nlm.nih.gov/pubmed/24463508
				DYNLL1					2014 Purcell A polygenic burder of rare disruptive mutations in SCZ	Table S2	https://www.ncbi.nlm.nih.gov/pubmed/24463508
				DYNLL2					2014 Purcell A polygenic burder of rare disruptive mutations in SCZ	Table S2	https://www.ncbi.nlm.nih.gov/pubmed/24463508
				DYNLRB1					2014 Purcell A polygenic burder of rare disruptive mutations in SCZ	Table S2	https://www.ncbi.nlm.nih.gov/pubmed/24463508
				DYNLRB2					2014 Purcell A polygenic burder of rare disruptive mutations in SCZ	Table S2	https://www.ncbi.nlm.nih.gov/pubmed/24463508
				EDEM2					2014 Purcell A polygenic burder of rare disruptive mutations in SCZ	Table S2	https://www.ncbi.nlm.nih.gov/pubmed/24463508
				EEF1A1					2014 Purcell A polygenic burder of rare disruptive mutations in SCZ	Table S2	https://www.ncbi.nlm.nih.gov/pubmed/24463508
				EEF1A2					2014 Purcell A polygenic burder of rare disruptive mutations in SCZ	Table S2	https://www.ncbi.nlm.nih.gov/pubmed/24463508
				EEF1D					2014 Purcell A polygenic burder of rare disruptive mutations in SCZ	Table S2	https://www.ncbi.nlm.nih.gov/pubmed/24463508
				EEF1G					2014 Purcell A polygenic burder of rare disruptive mutations in SCZ	Table S2	https://www.ncbi.nlm.nih.gov/pubmed/24463508
				EEF2					2014 Purcell A polygenic burder of rare disruptive mutations in SCZ	Table S2	https://www.ncbi.nlm.nih.gov/pubmed/24463508
				EEF2K					2014 Purcell A polygenic burder of rare disruptive mutations in SCZ	Table S2	https://www.ncbi.nlm.nih.gov/pubmed/24463508
				EFHD2					2014 Purcell A polygenic burder of rare disruptive mutations in SCZ	Table S2	https://www.ncbi.nlm.nih.gov/pubmed/24463508
				EFTUD2					2014 Purcell A polygenic burder of rare disruptive mutations in SCZ	Table S2	https://www.ncbi.nlm.nih.gov/pubmed/24463508
				EGFL7					2014 Purcell A polygenic burder of rare disruptive mutations in SCZ	Table S2	https://www.ncbi.nlm.nih.gov/pubmed/24463508
				EGR1					2014 Purcell A polygenic burder of rare disruptive mutations in SCZ	Table S2	https://www.ncbi.nlm.nih.gov/pubmed/24463508
				EHD1					2014 Purcell A polygenic burder of rare disruptive mutations in SCZ	Table S2	https://www.ncbi.nlm.nih.gov/pubmed/24463508
				EHD3					2014 Purcell A polygenic burder of rare disruptive mutations in SCZ	Table S2	https://www.ncbi.nlm.nih.gov/pubmed/24463508
				EHMT1					2014 Purcell A polygenic burder of rare disruptive mutations in SCZ	Table S2	https://www.ncbi.nlm.nih.gov/pubmed/24463508
				EHMT2					2014 Purcell A polygenic burder of rare disruptive mutations in SCZ	Table S2	https://www.ncbi.nlm.nih.gov/pubmed/24463508
				EIF2C1					2014 Purcell A polygenic burder of rare disruptive mutations in SCZ	Table S2	https://www.ncbi.nlm.nih.gov/pubmed/24463508
				EIF2C2					2014 Purcell A polygenic burder of rare disruptive mutations in SCZ	Table S2	https://www.ncbi.nlm.nih.gov/pubmed/24463508
				EIF4A2					2014 Purcell A polygenic burder of rare disruptive mutations in SCZ	Table S2	https://www.ncbi.nlm.nih.gov/pubmed/24463508
				EIF4ENIF1					2014 Purcell A polygenic burder of rare disruptive mutations in SCZ	Table S2	https://www.ncbi.nlm.nih.gov/pubmed/24463508
				EIF4G1					2014 Purcell A polygenic burder of rare disruptive mutations in SCZ	Table S2	https://www.ncbi.nlm.nih.gov/pubmed/24463508
				EIF4G2					2014 Purcell A polygenic burder of rare disruptive mutations in SCZ	Table S2	https://www.ncbi.nlm.nih.gov/pubmed/24463508
				EIF4G3					2014 Purcell A polygenic burder of rare disruptive mutations in SCZ	Table S2	https://www.ncbi.nlm.nih.gov/pubmed/24463508
				EIF5					2014 Purcell A polygenic burder of rare disruptive mutations in SCZ	Table S2	https://www.ncbi.nlm.nih.gov/pubmed/24463508
				ELFN2					2014 Purcell A polygenic burder of rare disruptive mutations in SCZ	Table S2	https://www.ncbi.nlm.nih.gov/pubmed/24463508
				ELMO2					2014 Purcell A polygenic burder of rare disruptive mutations in SCZ	Table S2	https://www.ncbi.nlm.nih.gov/pubmed/24463508
				EMC1					2014 Purcell A polygenic burder of rare disruptive mutations in SCZ	Table S2	https://www.ncbi.nlm.nih.gov/pubmed/24463508
				EML2					2014 Purcell A polygenic burder of rare disruptive mutations in SCZ	Table S2	https://www.ncbi.nlm.nih.gov/pubmed/24463508
				EML6					2014 Purcell A polygenic burder of rare disruptive mutations in SCZ	Table S2	https://www.ncbi.nlm.nih.gov/pubmed/24463508
				EMR1					2014 Purcell A polygenic burder of rare disruptive mutations in SCZ	Table S2	https://www.ncbi.nlm.nih.gov/pubmed/24463508
				EMR3					2014 Purcell A polygenic burder of rare disruptive mutations in SCZ	Table S2	https://www.ncbi.nlm.nih.gov/pubmed/24463508
				ENC1					2014 Purcell A polygenic burder of rare disruptive mutations in SCZ	Table S2	https://www.ncbi.nlm.nih.gov/pubmed/24463508
				ENO1					2014 Purcell A polygenic burder of rare disruptive mutations in SCZ	Table S2	https://www.ncbi.nlm.nih.gov/pubmed/24463508
				ENO2					2014 Purcell A polygenic burder of rare disruptive mutations in SCZ	Table S2	https://www.ncbi.nlm.nih.gov/pubmed/24463508
				ENO3					2014 Purcell A polygenic burder of rare disruptive mutations in SCZ	Table S2	https://www.ncbi.nlm.nih.gov/pubmed/24463508
				ENPP6					2014 Purcell A polygenic burder of rare disruptive mutations in SCZ	Table S2	https://www.ncbi.nlm.nih.gov/pubmed/24463508
				EP300					2014 Purcell A polygenic burder of rare disruptive mutations in SCZ	Table S2	https://www.ncbi.nlm.nih.gov/pubmed/24463508
				EP400					2014 Purcell A polygenic burder of rare disruptive mutations in SCZ	Table S2	https://www.ncbi.nlm.nih.gov/pubmed/24463508
				EPB41					2014 Purcell A polygenic burder of rare disruptive mutations in SCZ	Table S2	https://www.ncbi.nlm.nih.gov/pubmed/24463508
				EPB41L1					2014 Purcell A polygenic burder of rare disruptive mutations in SCZ	Table S2	https://www.ncbi.nlm.nih.gov/pubmed/24463508
				EPB41L3					2014 Purcell A polygenic burder of rare disruptive mutations in SCZ	Table S2	https://www.ncbi.nlm.nih.gov/pubmed/24463508
				EPC1					2014 Purcell A polygenic burder of rare disruptive mutations in SCZ	Table S2	https://www.ncbi.nlm.nih.gov/pubmed/24463508
				EPHA2					2014 Purcell A polygenic burder of rare disruptive mutations in SCZ	Table S2	https://www.ncbi.nlm.nih.gov/pubmed/24463508
				EPHA4					2014 Purcell A polygenic burder of rare disruptive mutations in SCZ	Table S2	https://www.ncbi.nlm.nih.gov/pubmed/24463508
				EPN1					2014 Purcell A polygenic burder of rare disruptive mutations in SCZ	Table S2	https://www.ncbi.nlm.nih.gov/pubmed/24463508
				EPPK1					2014 Purcell A polygenic burder of rare disruptive mutations in SCZ	Table S2	https://www.ncbi.nlm.nih.gov/pubmed/24463508
				EPRS					2014 Purcell A polygenic burder of rare disruptive mutations in SCZ	Table S2	https://www.ncbi.nlm.nih.gov/pubmed/24463508
				EPS15L1					2014 Purcell A polygenic burder of rare disruptive mutations in SCZ	Table S2	https://www.ncbi.nlm.nih.gov/pubmed/24463508
				EPYC					2014 Purcell A polygenic burder of rare disruptive mutations in SCZ	Table S2	https://www.ncbi.nlm.nih.gov/pubmed/24463508
				ERBB2					2014 Purcell A polygenic burder of rare disruptive mutations in SCZ	Table S2	https://www.ncbi.nlm.nih.gov/pubmed/24463508
				ERC1					2014 Purcell A polygenic burder of rare disruptive mutations in SCZ	Table S2	https://www.ncbi.nlm.nih.gov/pubmed/24463508
				ERC2					2014 Purcell A polygenic burder of rare disruptive mutations in SCZ	Table S2	https://www.ncbi.nlm.nih.gov/pubmed/24463508
				ERF					2014 Purcell A polygenic burder of rare disruptive mutations in SCZ	Table S2	https://www.ncbi.nlm.nih.gov/pubmed/24463508
				ESAM					2014 Purcell A polygenic burder of rare disruptive mutations in SCZ	Table S2	https://www.ncbi.nlm.nih.gov/pubmed/24463508
				ESCO2					2014 Purcell A polygenic burder of rare disruptive mutations in SCZ	Table S2	https://www.ncbi.nlm.nih.gov/pubmed/24463508
				ESPN					2014 Purcell A polygenic burder of rare disruptive mutations in SCZ	Table S2	https://www.ncbi.nlm.nih.gov/pubmed/24463508
				ESR2					2014 Purcell A polygenic burder of rare disruptive mutations in SCZ	Table S2	https://www.ncbi.nlm.nih.gov/pubmed/24463508
				EVC2					2014 Purcell A polygenic burder of rare disruptive mutations in SCZ	Table S2	https://www.ncbi.nlm.nih.gov/pubmed/24463508
				EVI5L					2014 Purcell A polygenic burder of rare disruptive mutations in SCZ	Table S2	https://www.ncbi.nlm.nih.gov/pubmed/24463508
				EVL					2014 Purcell A polygenic burder of rare disruptive mutations in SCZ	Table S2	https://www.ncbi.nlm.nih.gov/pubmed/24463508
				EXD3					2014 Purcell A polygenic burder of rare disruptive mutations in SCZ	Table S2	https://www.ncbi.nlm.nih.gov/pubmed/24463508
				EXOC1					2014 Purcell A polygenic burder of rare disruptive mutations in SCZ	Table S2	https://www.ncbi.nlm.nih.gov/pubmed/24463508
				EXOC2					2014 Purcell A polygenic burder of rare disruptive mutations in SCZ	Table S2	https://www.ncbi.nlm.nih.gov/pubmed/24463508
				EXOC3					2014 Purcell A polygenic burder of rare disruptive mutations in SCZ	Table S2	https://www.ncbi.nlm.nih.gov/pubmed/24463508
				EXOC4					2014 Purcell A polygenic burder of rare disruptive mutations in SCZ	Table S2	https://www.ncbi.nlm.nih.gov/pubmed/24463508
				EXOC8					2014 Purcell A polygenic burder of rare disruptive mutations in SCZ	Table S2	https://www.ncbi.nlm.nih.gov/pubmed/24463508
				EXTL1					2014 Purcell A polygenic burder of rare disruptive mutations in SCZ	Table S2	https://www.ncbi.nlm.nih.gov/pubmed/24463508
				EXTL3					2014 Purcell A polygenic burder of rare disruptive mutations in SCZ	Table S2	https://www.ncbi.nlm.nih.gov/pubmed/24463508
				EZR					2014 Purcell A polygenic burder of rare disruptive mutations in SCZ	Table S2	https://www.ncbi.nlm.nih.gov/pubmed/24463508
				FABP4					2014 Purcell A polygenic burder of rare disruptive mutations in SCZ	Table S2	https://www.ncbi.nlm.nih.gov/pubmed/24463508
				FADS2					2014 Purcell A polygenic burder of rare disruptive mutations in SCZ	Table S2	https://www.ncbi.nlm.nih.gov/pubmed/24463508
				FAM115A					2014 Purcell A polygenic burder of rare disruptive mutations in SCZ	Table S2	https://www.ncbi.nlm.nih.gov/pubmed/24463508
				FAM120A					2014 Purcell A polygenic burder of rare disruptive mutations in SCZ	Table S2	https://www.ncbi.nlm.nih.gov/pubmed/24463508
				FAM13C					2014 Purcell A polygenic burder of rare disruptive mutations in SCZ	Table S2	https://www.ncbi.nlm.nih.gov/pubmed/24463508
				FAM160A2					2014 Purcell A polygenic burder of rare disruptive mutations in SCZ	Table S2	https://www.ncbi.nlm.nih.gov/pubmed/24463508
				FAM160B1					2014 Purcell A polygenic burder of rare disruptive mutations in SCZ	Table S2	https://www.ncbi.nlm.nih.gov/pubmed/24463508
				FAM160B2					2014 Purcell A polygenic burder of rare disruptive mutations in SCZ	Table S2	https://www.ncbi.nlm.nih.gov/pubmed/24463508
				FAM171B					2014 Purcell A polygenic burder of rare disruptive mutations in SCZ	Table S2	https://www.ncbi.nlm.nih.gov/pubmed/24463508
				FAM179B					2014 Purcell A polygenic burder of rare disruptive mutations in SCZ	Table S2	https://www.ncbi.nlm.nih.gov/pubmed/24463508
				FAM3D					2014 Purcell A polygenic burder of rare disruptive mutations in SCZ	Table S2	https://www.ncbi.nlm.nih.gov/pubmed/24463508
				FAM49A					2014 Purcell A polygenic burder of rare disruptive mutations in SCZ	Table S2	https://www.ncbi.nlm.nih.gov/pubmed/24463508
				FAM5B					2014 Purcell A polygenic burder of rare disruptive mutations in SCZ	Table S2	https://www.ncbi.nlm.nih.gov/pubmed/24463508
				FAM65A					2014 Purcell A polygenic burder of rare disruptive mutations in SCZ	Table S2	https://www.ncbi.nlm.nih.gov/pubmed/24463508
				FAM81A					2014 Purcell A polygenic burder of rare disruptive mutations in SCZ	Table S2	https://www.ncbi.nlm.nih.gov/pubmed/24463508
				FAM83C					2014 Purcell A polygenic burder of rare disruptive mutations in SCZ	Table S2	https://www.ncbi.nlm.nih.gov/pubmed/24463508
				FARP1					2014 Purcell A polygenic burder of rare disruptive mutations in SCZ	Table S2	https://www.ncbi.nlm.nih.gov/pubmed/24463508
				FARSA					2014 Purcell A polygenic burder of rare disruptive mutations in SCZ	Table S2	https://www.ncbi.nlm.nih.gov/pubmed/24463508
				FARSB					2014 Purcell A polygenic burder of rare disruptive mutations in SCZ	Table S2	https://www.ncbi.nlm.nih.gov/pubmed/24463508
				FASN					2014 Purcell A polygenic burder of rare disruptive mutations in SCZ	Table S2	https://www.ncbi.nlm.nih.gov/pubmed/24463508
				FASTKD5					2014 Purcell A polygenic burder of rare disruptive mutations in SCZ	Table S2	https://www.ncbi.nlm.nih.gov/pubmed/24463508
				FAT1					2014 Purcell A polygenic burder of rare disruptive mutations in SCZ	Table S2	https://www.ncbi.nlm.nih.gov/pubmed/24463508
				FAT2					2014 Purcell A polygenic burder of rare disruptive mutations in SCZ	Table S2	https://www.ncbi.nlm.nih.gov/pubmed/24463508
				FAT3					2014 Purcell A polygenic burder of rare disruptive mutations in SCZ	Table S2	https://www.ncbi.nlm.nih.gov/pubmed/24463508
				FAT4					2014 Purcell A polygenic burder of rare disruptive mutations in SCZ	Table S2	https://www.ncbi.nlm.nih.gov/pubmed/24463508
				FBXL16					2014 Purcell A polygenic burder of rare disruptive mutations in SCZ	Table S2	https://www.ncbi.nlm.nih.gov/pubmed/24463508
				FBXL18					2014 Purcell A polygenic burder of rare disruptive mutations in SCZ	Table S2	https://www.ncbi.nlm.nih.gov/pubmed/24463508
				FBXL19					2014 Purcell A polygenic burder of rare disruptive mutations in SCZ	Table S2	https://www.ncbi.nlm.nih.gov/pubmed/24463508
				FBXO31					2014 Purcell A polygenic burder of rare disruptive mutations in SCZ	Table S2	https://www.ncbi.nlm.nih.gov/pubmed/24463508
				FBXO39					2014 Purcell A polygenic burder of rare disruptive mutations in SCZ	Table S2	https://www.ncbi.nlm.nih.gov/pubmed/24463508
				FBXO41					2014 Purcell A polygenic burder of rare disruptive mutations in SCZ	Table S2	https://www.ncbi.nlm.nih.gov/pubmed/24463508
				FBXO7					2014 Purcell A polygenic burder of rare disruptive mutations in SCZ	Table S2	https://www.ncbi.nlm.nih.gov/pubmed/24463508
				FCGBP					2014 Purcell A polygenic burder of rare disruptive mutations in SCZ	Table S2	https://www.ncbi.nlm.nih.gov/pubmed/24463508
				FCGR3B					2014 Purcell A polygenic burder of rare disruptive mutations in SCZ	Table S2	https://www.ncbi.nlm.nih.gov/pubmed/24463508
				FCHO1					2014 Purcell A polygenic burder of rare disruptive mutations in SCZ	Table S2	https://www.ncbi.nlm.nih.gov/pubmed/24463508
				FKBP8					2014 Purcell A polygenic burder of rare disruptive mutations in SCZ	Table S2	https://www.ncbi.nlm.nih.gov/pubmed/24463508
				FKBPL					2014 Purcell A polygenic burder of rare disruptive mutations in SCZ	Table S2	https://www.ncbi.nlm.nih.gov/pubmed/24463508
				FLNA					2014 Purcell A polygenic burder of rare disruptive mutations in SCZ	Table S2	https://www.ncbi.nlm.nih.gov/pubmed/24463508
				FLOT1					2014 Purcell A polygenic burder of rare disruptive mutations in SCZ	Table S2	https://www.ncbi.nlm.nih.gov/pubmed/24463508
				FLOT2					2014 Purcell A polygenic burder of rare disruptive mutations in SCZ	Table S2	https://www.ncbi.nlm.nih.gov/pubmed/24463508
				FMN2					2014 Purcell A polygenic burder of rare disruptive mutations in SCZ	Table S2	https://www.ncbi.nlm.nih.gov/pubmed/24463508
				FMNL2					2014 Purcell A polygenic burder of rare disruptive mutations in SCZ	Table S2	https://www.ncbi.nlm.nih.gov/pubmed/24463508
				FMNL3					2014 Purcell A polygenic burder of rare disruptive mutations in SCZ	Table S2	https://www.ncbi.nlm.nih.gov/pubmed/24463508
				FN1					2014 Purcell A polygenic burder of rare disruptive mutations in SCZ	Table S2	https://www.ncbi.nlm.nih.gov/pubmed/24463508
				FN3KRP					2014 Purcell A polygenic burder of rare disruptive mutations in SCZ	Table S2	https://www.ncbi.nlm.nih.gov/pubmed/24463508
				FOXK2					2014 Purcell A polygenic burder of rare disruptive mutations in SCZ	Table S2	https://www.ncbi.nlm.nih.gov/pubmed/24463508
				FOXO3					2014 Purcell A polygenic burder of rare disruptive mutations in SCZ	Table S2	https://www.ncbi.nlm.nih.gov/pubmed/24463508
				FOXRED1					2014 Purcell A polygenic burder of rare disruptive mutations in SCZ	Table S2	https://www.ncbi.nlm.nih.gov/pubmed/24463508
				FRMPD4					2014 Purcell A polygenic burder of rare disruptive mutations in SCZ	Table S2	https://www.ncbi.nlm.nih.gov/pubmed/24463508
				FRY					2014 Purcell A polygenic burder of rare disruptive mutations in SCZ	Table S2	https://www.ncbi.nlm.nih.gov/pubmed/24463508
				FSCN1					2014 Purcell A polygenic burder of rare disruptive mutations in SCZ	Table S2	https://www.ncbi.nlm.nih.gov/pubmed/24463508
				FSD1					2014 Purcell A polygenic burder of rare disruptive mutations in SCZ	Table S2	https://www.ncbi.nlm.nih.gov/pubmed/24463508
				FSD1L					2014 Purcell A polygenic burder of rare disruptive mutations in SCZ	Table S2	https://www.ncbi.nlm.nih.gov/pubmed/24463508
				FTH1					2014 Purcell A polygenic burder of rare disruptive mutations in SCZ	Table S2	https://www.ncbi.nlm.nih.gov/pubmed/24463508
				FYN					2014 Purcell A polygenic burder of rare disruptive mutations in SCZ	Table S2	https://www.ncbi.nlm.nih.gov/pubmed/24463508
				GABBR1					2014 Purcell A polygenic burder of rare disruptive mutations in SCZ	Table S2	https://www.ncbi.nlm.nih.gov/pubmed/24463508
				GABBR2					2014 Purcell A polygenic burder of rare disruptive mutations in SCZ	Table S2	https://www.ncbi.nlm.nih.gov/pubmed/24463508
				GABRA1					2014 Purcell A polygenic burder of rare disruptive mutations in SCZ	Table S2	https://www.ncbi.nlm.nih.gov/pubmed/24463508
				GAP43					2014 Purcell A polygenic burder of rare disruptive mutations in SCZ	Table S2	https://www.ncbi.nlm.nih.gov/pubmed/24463508
				GAPDH					2014 Purcell A polygenic burder of rare disruptive mutations in SCZ	Table S2	https://www.ncbi.nlm.nih.gov/pubmed/24463508
				GARNL3					2014 Purcell A polygenic burder of rare disruptive mutations in SCZ	Table S2	https://www.ncbi.nlm.nih.gov/pubmed/24463508
				GAS7					2014 Purcell A polygenic burder of rare disruptive mutations in SCZ	Table S2	https://www.ncbi.nlm.nih.gov/pubmed/24463508
				GBAS					2014 Purcell A polygenic burder of rare disruptive mutations in SCZ	Table S2	https://www.ncbi.nlm.nih.gov/pubmed/24463508
				GBF1					2014 Purcell A polygenic burder of rare disruptive mutations in SCZ	Table S2	https://www.ncbi.nlm.nih.gov/pubmed/24463508
				GCN1L1					2014 Purcell A polygenic burder of rare disruptive mutations in SCZ	Table S2	https://www.ncbi.nlm.nih.gov/pubmed/24463508
				GDI1					2014 Purcell A polygenic burder of rare disruptive mutations in SCZ	Table S2	https://www.ncbi.nlm.nih.gov/pubmed/24463508
				GDI2					2014 Purcell A polygenic burder of rare disruptive mutations in SCZ	Table S2	https://www.ncbi.nlm.nih.gov/pubmed/24463508
				GDPD5					2014 Purcell A polygenic burder of rare disruptive mutations in SCZ	Table S2	https://www.ncbi.nlm.nih.gov/pubmed/24463508
				GFAP					2014 Purcell A polygenic burder of rare disruptive mutations in SCZ	Table S2	https://www.ncbi.nlm.nih.gov/pubmed/24463508
				GFOD1					2014 Purcell A polygenic burder of rare disruptive mutations in SCZ	Table S2	https://www.ncbi.nlm.nih.gov/pubmed/24463508
				GIF					2014 Purcell A polygenic burder of rare disruptive mutations in SCZ	Table S2	https://www.ncbi.nlm.nih.gov/pubmed/24463508
				GIT1					2014 Purcell A polygenic burder of rare disruptive mutations in SCZ	Table S2	https://www.ncbi.nlm.nih.gov/pubmed/24463508
				GJA1					2014 Purcell A polygenic burder of rare disruptive mutations in SCZ	Table S2	https://www.ncbi.nlm.nih.gov/pubmed/24463508
				GLI2					2014 Purcell A polygenic burder of rare disruptive mutations in SCZ	Table S2	https://www.ncbi.nlm.nih.gov/pubmed/24463508
				GLI3					2014 Purcell A polygenic burder of rare disruptive mutations in SCZ	Table S2	https://www.ncbi.nlm.nih.gov/pubmed/24463508
				GLUD1					2014 Purcell A polygenic burder of rare disruptive mutations in SCZ	Table S2	https://www.ncbi.nlm.nih.gov/pubmed/24463508
				GLUL					2014 Purcell A polygenic burder of rare disruptive mutations in SCZ	Table S2	https://www.ncbi.nlm.nih.gov/pubmed/24463508
				GNA13					2014 Purcell A polygenic burder of rare disruptive mutations in SCZ	Table S2	https://www.ncbi.nlm.nih.gov/pubmed/24463508
				GNAI2					2014 Purcell A polygenic burder of rare disruptive mutations in SCZ	Table S2	https://www.ncbi.nlm.nih.gov/pubmed/24463508
				GNAL					2014 Purcell A polygenic burder of rare disruptive mutations in SCZ	Table S2	https://www.ncbi.nlm.nih.gov/pubmed/24463508
				GNAO1					2014 Purcell A polygenic burder of rare disruptive mutations in SCZ	Table S2	https://www.ncbi.nlm.nih.gov/pubmed/24463508
				GNAS					2014 Purcell A polygenic burder of rare disruptive mutations in SCZ	Table S2	https://www.ncbi.nlm.nih.gov/pubmed/24463508
				GNAZ					2014 Purcell A polygenic burder of rare disruptive mutations in SCZ	Table S2	https://www.ncbi.nlm.nih.gov/pubmed/24463508
				GNB1					2014 Purcell A polygenic burder of rare disruptive mutations in SCZ	Table S2	https://www.ncbi.nlm.nih.gov/pubmed/24463508
				GNB2					2014 Purcell A polygenic burder of rare disruptive mutations in SCZ	Table S2	https://www.ncbi.nlm.nih.gov/pubmed/24463508
				GNB4					2014 Purcell A polygenic burder of rare disruptive mutations in SCZ	Table S2	https://www.ncbi.nlm.nih.gov/pubmed/24463508
				GNB5					2014 Purcell A polygenic burder of rare disruptive mutations in SCZ	Table S2	https://www.ncbi.nlm.nih.gov/pubmed/24463508
				GNL1					2014 Purcell A polygenic burder of rare disruptive mutations in SCZ	Table S2	https://www.ncbi.nlm.nih.gov/pubmed/24463508
				GNPAT					2014 Purcell A polygenic burder of rare disruptive mutations in SCZ	Table S2	https://www.ncbi.nlm.nih.gov/pubmed/24463508
				GOT1					2014 Purcell A polygenic burder of rare disruptive mutations in SCZ	Table S2	https://www.ncbi.nlm.nih.gov/pubmed/24463508
				GPAM					2014 Purcell A polygenic burder of rare disruptive mutations in SCZ	Table S2	https://www.ncbi.nlm.nih.gov/pubmed/24463508
				GPHN					2014 Purcell A polygenic burder of rare disruptive mutations in SCZ	Table S2	https://www.ncbi.nlm.nih.gov/pubmed/24463508
				GPI					2014 Purcell A polygenic burder of rare disruptive mutations in SCZ	Table S2	https://www.ncbi.nlm.nih.gov/pubmed/24463508
				GPM6A					2014 Purcell A polygenic burder of rare disruptive mutations in SCZ	Table S2	https://www.ncbi.nlm.nih.gov/pubmed/24463508
				GPR115					2014 Purcell A polygenic burder of rare disruptive mutations in SCZ	Table S2	https://www.ncbi.nlm.nih.gov/pubmed/24463508
				GPR153					2014 Purcell A polygenic burder of rare disruptive mutations in SCZ	Table S2	https://www.ncbi.nlm.nih.gov/pubmed/24463508
				GPR158					2014 Purcell A polygenic burder of rare disruptive mutations in SCZ	Table S2	https://www.ncbi.nlm.nih.gov/pubmed/24463508
				GPR162					2014 Purcell A polygenic burder of rare disruptive mutations in SCZ	Table S2	https://www.ncbi.nlm.nih.gov/pubmed/24463508
				GPRC5B					2014 Purcell A polygenic burder of rare disruptive mutations in SCZ	Table S2	https://www.ncbi.nlm.nih.gov/pubmed/24463508
				GPRIN1					2014 Purcell A polygenic burder of rare disruptive mutations in SCZ	Table S2	https://www.ncbi.nlm.nih.gov/pubmed/24463508
				GPRIN3					2014 Purcell A polygenic burder of rare disruptive mutations in SCZ	Table S2	https://www.ncbi.nlm.nih.gov/pubmed/24463508
				GRAMD1B					2014 Purcell A polygenic burder of rare disruptive mutations in SCZ	Table S2	https://www.ncbi.nlm.nih.gov/pubmed/24463508
				GRIA3					2014 Purcell A polygenic burder of rare disruptive mutations in SCZ	Table S2	https://www.ncbi.nlm.nih.gov/pubmed/24463508
				GRID2					2014 Purcell A polygenic burder of rare disruptive mutations in SCZ	Table S2	https://www.ncbi.nlm.nih.gov/pubmed/24463508
				GRIK3					2014 Purcell A polygenic burder of rare disruptive mutations in SCZ	Table S2	https://www.ncbi.nlm.nih.gov/pubmed/24463508
				GRIK5					2014 Purcell A polygenic burder of rare disruptive mutations in SCZ	Table S2	https://www.ncbi.nlm.nih.gov/pubmed/24463508
				GRIN1					2014 Purcell A polygenic burder of rare disruptive mutations in SCZ	Table S2	https://www.ncbi.nlm.nih.gov/pubmed/24463508
				GRIN2A					2014 Purcell A polygenic burder of rare disruptive mutations in SCZ	Table S2	https://www.ncbi.nlm.nih.gov/pubmed/24463508
				GRIN2B					2014 Purcell A polygenic burder of rare disruptive mutations in SCZ	Table S2	https://www.ncbi.nlm.nih.gov/pubmed/24463508
				GRIN2D					2014 Purcell A polygenic burder of rare disruptive mutations in SCZ	Table S2	https://www.ncbi.nlm.nih.gov/pubmed/24463508
				GRM4					2014 Purcell A polygenic burder of rare disruptive mutations in SCZ	Table S2	https://www.ncbi.nlm.nih.gov/pubmed/24463508
				GRM5					2014 Purcell A polygenic burder of rare disruptive mutations in SCZ	Table S2	https://www.ncbi.nlm.nih.gov/pubmed/24463508
				GSK3B					2014 Purcell A polygenic burder of rare disruptive mutations in SCZ	Table S2	https://www.ncbi.nlm.nih.gov/pubmed/24463508
				GSN					2014 Purcell A polygenic burder of rare disruptive mutations in SCZ	Table S2	https://www.ncbi.nlm.nih.gov/pubmed/24463508
				GSTM3					2014 Purcell A polygenic burder of rare disruptive mutations in SCZ	Table S2	https://www.ncbi.nlm.nih.gov/pubmed/24463508
				GTF3C1					2014 Purcell A polygenic burder of rare disruptive mutations in SCZ	Table S2	https://www.ncbi.nlm.nih.gov/pubmed/24463508
				GTF3C2					2014 Purcell A polygenic burder of rare disruptive mutations in SCZ	Table S2	https://www.ncbi.nlm.nih.gov/pubmed/24463508
				GTPBP3					2014 Purcell A polygenic burder of rare disruptive mutations in SCZ	Table S2	https://www.ncbi.nlm.nih.gov/pubmed/24463508
				GTPBP5					2014 Purcell A polygenic burder of rare disruptive mutations in SCZ	Table S2	https://www.ncbi.nlm.nih.gov/pubmed/24463508
				GXYLT2					2014 Purcell A polygenic burder of rare disruptive mutations in SCZ	Table S2	https://www.ncbi.nlm.nih.gov/pubmed/24463508
				H2AFV					2014 Purcell A polygenic burder of rare disruptive mutations in SCZ	Table S2	https://www.ncbi.nlm.nih.gov/pubmed/24463508
				HADHA					2014 Purcell A polygenic burder of rare disruptive mutations in SCZ	Table S2	https://www.ncbi.nlm.nih.gov/pubmed/24463508
				HADHB					2014 Purcell A polygenic burder of rare disruptive mutations in SCZ	Table S2	https://www.ncbi.nlm.nih.gov/pubmed/24463508
				HAPLN2					2014 Purcell A polygenic burder of rare disruptive mutations in SCZ	Table S2	https://www.ncbi.nlm.nih.gov/pubmed/24463508
				HAUS6					2014 Purcell A polygenic burder of rare disruptive mutations in SCZ	Table S2	https://www.ncbi.nlm.nih.gov/pubmed/24463508
				HAUS8					2014 Purcell A polygenic burder of rare disruptive mutations in SCZ	Table S2	https://www.ncbi.nlm.nih.gov/pubmed/24463508
				HCFC1					2014 Purcell A polygenic burder of rare disruptive mutations in SCZ	Table S2	https://www.ncbi.nlm.nih.gov/pubmed/24463508
				HCK					2014 Purcell A polygenic burder of rare disruptive mutations in SCZ	Table S2	https://www.ncbi.nlm.nih.gov/pubmed/24463508
				HCN2					2014 Purcell A polygenic burder of rare disruptive mutations in SCZ	Table S2	https://www.ncbi.nlm.nih.gov/pubmed/24463508
				HDAC4					2014 Purcell A polygenic burder of rare disruptive mutations in SCZ	Table S2	https://www.ncbi.nlm.nih.gov/pubmed/24463508
				HDAC5					2014 Purcell A polygenic burder of rare disruptive mutations in SCZ	Table S2	https://www.ncbi.nlm.nih.gov/pubmed/24463508
				HDLBP					2014 Purcell A polygenic burder of rare disruptive mutations in SCZ	Table S2	https://www.ncbi.nlm.nih.gov/pubmed/24463508
				HEATR5B					2014 Purcell A polygenic burder of rare disruptive mutations in SCZ	Table S2	https://www.ncbi.nlm.nih.gov/pubmed/24463508
				HECTD1					2014 Purcell A polygenic burder of rare disruptive mutations in SCZ	Table S2	https://www.ncbi.nlm.nih.gov/pubmed/24463508
				HERC1					2014 Purcell A polygenic burder of rare disruptive mutations in SCZ	Table S2	https://www.ncbi.nlm.nih.gov/pubmed/24463508
				HERC2					2014 Purcell A polygenic burder of rare disruptive mutations in SCZ	Table S2	https://www.ncbi.nlm.nih.gov/pubmed/24463508
				HIPK1					2014 Purcell A polygenic burder of rare disruptive mutations in SCZ	Table S2	https://www.ncbi.nlm.nih.gov/pubmed/24463508
				HIPK2					2014 Purcell A polygenic burder of rare disruptive mutations in SCZ	Table S2	https://www.ncbi.nlm.nih.gov/pubmed/24463508
				HIPK3					2014 Purcell A polygenic burder of rare disruptive mutations in SCZ	Table S2	https://www.ncbi.nlm.nih.gov/pubmed/24463508
				HIST1H1E					2014 Purcell A polygenic burder of rare disruptive mutations in SCZ	Table S2	https://www.ncbi.nlm.nih.gov/pubmed/24463508
				HIST1H2AG					2014 Purcell A polygenic burder of rare disruptive mutations in SCZ	Table S2	https://www.ncbi.nlm.nih.gov/pubmed/24463508
				HIST1H2BE					2014 Purcell A polygenic burder of rare disruptive mutations in SCZ	Table S2	https://www.ncbi.nlm.nih.gov/pubmed/24463508
				HIST1H4I					2014 Purcell A polygenic burder of rare disruptive mutations in SCZ	Table S2	https://www.ncbi.nlm.nih.gov/pubmed/24463508
				HIVEP1					2014 Purcell A polygenic burder of rare disruptive mutations in SCZ	Table S2	https://www.ncbi.nlm.nih.gov/pubmed/24463508
				HIVEP2					2014 Purcell A polygenic burder of rare disruptive mutations in SCZ	Table S2	https://www.ncbi.nlm.nih.gov/pubmed/24463508
				HIVEP3					2014 Purcell A polygenic burder of rare disruptive mutations in SCZ	Table S2	https://www.ncbi.nlm.nih.gov/pubmed/24463508
				HK1					2014 Purcell A polygenic burder of rare disruptive mutations in SCZ	Table S2	https://www.ncbi.nlm.nih.gov/pubmed/24463508
				HLA-C					2014 Purcell A polygenic burder of rare disruptive mutations in SCZ	Table S2	https://www.ncbi.nlm.nih.gov/pubmed/24463508
				HMGCR					2014 Purcell A polygenic burder of rare disruptive mutations in SCZ	Table S2	https://www.ncbi.nlm.nih.gov/pubmed/24463508
				HMGXB3					2014 Purcell A polygenic burder of rare disruptive mutations in SCZ	Table S2	https://www.ncbi.nlm.nih.gov/pubmed/24463508
				HNRNPUL1					2014 Purcell A polygenic burder of rare disruptive mutations in SCZ	Table S2	https://www.ncbi.nlm.nih.gov/pubmed/24463508
				HOMER1					2014 Purcell A polygenic burder of rare disruptive mutations in SCZ	Table S2	https://www.ncbi.nlm.nih.gov/pubmed/24463508
				HPS3					2014 Purcell A polygenic burder of rare disruptive mutations in SCZ	Table S2	https://www.ncbi.nlm.nih.gov/pubmed/24463508
				HSD17B4					2014 Purcell A polygenic burder of rare disruptive mutations in SCZ	Table S2	https://www.ncbi.nlm.nih.gov/pubmed/24463508
				HSP90AA1					2014 Purcell A polygenic burder of rare disruptive mutations in SCZ	Table S2	https://www.ncbi.nlm.nih.gov/pubmed/24463508
				HSP90AB1					2014 Purcell A polygenic burder of rare disruptive mutations in SCZ	Table S2	https://www.ncbi.nlm.nih.gov/pubmed/24463508
				HSPA12A					2014 Purcell A polygenic burder of rare disruptive mutations in SCZ	Table S2	https://www.ncbi.nlm.nih.gov/pubmed/24463508
				HSPA2					2014 Purcell A polygenic burder of rare disruptive mutations in SCZ	Table S2	https://www.ncbi.nlm.nih.gov/pubmed/24463508
				HSPA4					2014 Purcell A polygenic burder of rare disruptive mutations in SCZ	Table S2	https://www.ncbi.nlm.nih.gov/pubmed/24463508
				HSPA4L					2014 Purcell A polygenic burder of rare disruptive mutations in SCZ	Table S2	https://www.ncbi.nlm.nih.gov/pubmed/24463508
				HSPA5					2014 Purcell A polygenic burder of rare disruptive mutations in SCZ	Table S2	https://www.ncbi.nlm.nih.gov/pubmed/24463508
				HSPA6					2014 Purcell A polygenic burder of rare disruptive mutations in SCZ	Table S2	https://www.ncbi.nlm.nih.gov/pubmed/24463508
				HSPA8					2014 Purcell A polygenic burder of rare disruptive mutations in SCZ	Table S2	https://www.ncbi.nlm.nih.gov/pubmed/24463508
				HSPA9					2014 Purcell A polygenic burder of rare disruptive mutations in SCZ	Table S2	https://www.ncbi.nlm.nih.gov/pubmed/24463508
				HSPB1					2014 Purcell A polygenic burder of rare disruptive mutations in SCZ	Table S2	https://www.ncbi.nlm.nih.gov/pubmed/24463508
				HSPD1					2014 Purcell A polygenic burder of rare disruptive mutations in SCZ	Table S2	https://www.ncbi.nlm.nih.gov/pubmed/24463508
				HSPH1					2014 Purcell A polygenic burder of rare disruptive mutations in SCZ	Table S2	https://www.ncbi.nlm.nih.gov/pubmed/24463508
				HTATSF1					2014 Purcell A polygenic burder of rare disruptive mutations in SCZ	Table S2	https://www.ncbi.nlm.nih.gov/pubmed/24463508
				HTR2A					2014 Purcell A polygenic burder of rare disruptive mutations in SCZ	Table S2	https://www.ncbi.nlm.nih.gov/pubmed/24463508
				HTR7					2014 Purcell A polygenic burder of rare disruptive mutations in SCZ	Table S2	https://www.ncbi.nlm.nih.gov/pubmed/24463508
				HTT					2014 Purcell A polygenic burder of rare disruptive mutations in SCZ	Table S2	https://www.ncbi.nlm.nih.gov/pubmed/24463508
				HUWE1					2014 Purcell A polygenic burder of rare disruptive mutations in SCZ	Table S2	https://www.ncbi.nlm.nih.gov/pubmed/24463508
				IDH2					2014 Purcell A polygenic burder of rare disruptive mutations in SCZ	Table S2	https://www.ncbi.nlm.nih.gov/pubmed/24463508
				IDS					2014 Purcell A polygenic burder of rare disruptive mutations in SCZ	Table S2	https://www.ncbi.nlm.nih.gov/pubmed/24463508
				IER2					2014 Purcell A polygenic burder of rare disruptive mutations in SCZ	Table S2	https://www.ncbi.nlm.nih.gov/pubmed/24463508
				IFNAR2					2014 Purcell A polygenic burder of rare disruptive mutations in SCZ	Table S2	https://www.ncbi.nlm.nih.gov/pubmed/24463508
				IFT140					2014 Purcell A polygenic burder of rare disruptive mutations in SCZ	Table S2	https://www.ncbi.nlm.nih.gov/pubmed/24463508
				IFT81					2014 Purcell A polygenic burder of rare disruptive mutations in SCZ	Table S2	https://www.ncbi.nlm.nih.gov/pubmed/24463508
				IGFL2					2014 Purcell A polygenic burder of rare disruptive mutations in SCZ	Table S2	https://www.ncbi.nlm.nih.gov/pubmed/24463508
				IGSF22					2014 Purcell A polygenic burder of rare disruptive mutations in SCZ	Table S2	https://www.ncbi.nlm.nih.gov/pubmed/24463508
				IGSF8					2014 Purcell A polygenic burder of rare disruptive mutations in SCZ	Table S2	https://www.ncbi.nlm.nih.gov/pubmed/24463508
				IGSF9B					2014 Purcell A polygenic burder of rare disruptive mutations in SCZ	Table S2	https://www.ncbi.nlm.nih.gov/pubmed/24463508
				IKBIP					2014 Purcell A polygenic burder of rare disruptive mutations in SCZ	Table S2	https://www.ncbi.nlm.nih.gov/pubmed/24463508
				IL36B					2014 Purcell A polygenic burder of rare disruptive mutations in SCZ	Table S2	https://www.ncbi.nlm.nih.gov/pubmed/24463508
				ILVBL					2014 Purcell A polygenic burder of rare disruptive mutations in SCZ	Table S2	https://www.ncbi.nlm.nih.gov/pubmed/24463508
				IMMT					2014 Purcell A polygenic burder of rare disruptive mutations in SCZ	Table S2	https://www.ncbi.nlm.nih.gov/pubmed/24463508
				INA					2014 Purcell A polygenic burder of rare disruptive mutations in SCZ	Table S2	https://www.ncbi.nlm.nih.gov/pubmed/24463508
				INO80					2014 Purcell A polygenic burder of rare disruptive mutations in SCZ	Table S2	https://www.ncbi.nlm.nih.gov/pubmed/24463508
				INPP4A					2014 Purcell A polygenic burder of rare disruptive mutations in SCZ	Table S2	https://www.ncbi.nlm.nih.gov/pubmed/24463508
				INPP5A					2014 Purcell A polygenic burder of rare disruptive mutations in SCZ	Table S2	https://www.ncbi.nlm.nih.gov/pubmed/24463508
				INSRR					2014 Purcell A polygenic burder of rare disruptive mutations in SCZ	Table S2	https://www.ncbi.nlm.nih.gov/pubmed/24463508
				INTS1					2014 Purcell A polygenic burder of rare disruptive mutations in SCZ	Table S2	https://www.ncbi.nlm.nih.gov/pubmed/24463508
				INTS10					2014 Purcell A polygenic burder of rare disruptive mutations in SCZ	Table S2	https://www.ncbi.nlm.nih.gov/pubmed/24463508
				INTS6					2014 Purcell A polygenic burder of rare disruptive mutations in SCZ	Table S2	https://www.ncbi.nlm.nih.gov/pubmed/24463508
				IPO13					2014 Purcell A polygenic burder of rare disruptive mutations in SCZ	Table S2	https://www.ncbi.nlm.nih.gov/pubmed/24463508
				IPO4					2014 Purcell A polygenic burder of rare disruptive mutations in SCZ	Table S2	https://www.ncbi.nlm.nih.gov/pubmed/24463508
				IPO5					2014 Purcell A polygenic burder of rare disruptive mutations in SCZ	Table S2	https://www.ncbi.nlm.nih.gov/pubmed/24463508
				IQSEC1					2014 Purcell A polygenic burder of rare disruptive mutations in SCZ	Table S2	https://www.ncbi.nlm.nih.gov/pubmed/24463508
				IQSEC2					2014 Purcell A polygenic burder of rare disruptive mutations in SCZ	Table S2	https://www.ncbi.nlm.nih.gov/pubmed/24463508
				IQSEC3					2014 Purcell A polygenic burder of rare disruptive mutations in SCZ	Table S2	https://www.ncbi.nlm.nih.gov/pubmed/24463508
				IRGQ					2014 Purcell A polygenic burder of rare disruptive mutations in SCZ	Table S2	https://www.ncbi.nlm.nih.gov/pubmed/24463508
				IRS1					2014 Purcell A polygenic burder of rare disruptive mutations in SCZ	Table S2	https://www.ncbi.nlm.nih.gov/pubmed/24463508
				IRS2					2014 Purcell A polygenic burder of rare disruptive mutations in SCZ	Table S2	https://www.ncbi.nlm.nih.gov/pubmed/24463508
				ITGA6					2014 Purcell A polygenic burder of rare disruptive mutations in SCZ	Table S2	https://www.ncbi.nlm.nih.gov/pubmed/24463508
				ITM2B					2014 Purcell A polygenic burder of rare disruptive mutations in SCZ	Table S2	https://www.ncbi.nlm.nih.gov/pubmed/24463508
				ITM2C					2014 Purcell A polygenic burder of rare disruptive mutations in SCZ	Table S2	https://www.ncbi.nlm.nih.gov/pubmed/24463508
				ITPR1					2014 Purcell A polygenic burder of rare disruptive mutations in SCZ	Table S2	https://www.ncbi.nlm.nih.gov/pubmed/24463508
				ITSN1					2014 Purcell A polygenic burder of rare disruptive mutations in SCZ	Table S2	https://www.ncbi.nlm.nih.gov/pubmed/24463508
				JAK1					2014 Purcell A polygenic burder of rare disruptive mutations in SCZ	Table S2	https://www.ncbi.nlm.nih.gov/pubmed/24463508
				JARID2					2014 Purcell A polygenic burder of rare disruptive mutations in SCZ	Table S2	https://www.ncbi.nlm.nih.gov/pubmed/24463508
				JPH3					2014 Purcell A polygenic burder of rare disruptive mutations in SCZ	Table S2	https://www.ncbi.nlm.nih.gov/pubmed/24463508
				JPH4					2014 Purcell A polygenic burder of rare disruptive mutations in SCZ	Table S2	https://www.ncbi.nlm.nih.gov/pubmed/24463508
				KALRN					2014 Purcell A polygenic burder of rare disruptive mutations in SCZ	Table S2	https://www.ncbi.nlm.nih.gov/pubmed/24463508
				KBTBD11					2014 Purcell A polygenic burder of rare disruptive mutations in SCZ	Table S2	https://www.ncbi.nlm.nih.gov/pubmed/24463508
				KCNA2					2014 Purcell A polygenic burder of rare disruptive mutations in SCZ	Table S2	https://www.ncbi.nlm.nih.gov/pubmed/24463508
				KCNB1					2014 Purcell A polygenic burder of rare disruptive mutations in SCZ	Table S2	https://www.ncbi.nlm.nih.gov/pubmed/24463508
				KCNC3					2014 Purcell A polygenic burder of rare disruptive mutations in SCZ	Table S2	https://www.ncbi.nlm.nih.gov/pubmed/24463508
				KCND2					2014 Purcell A polygenic burder of rare disruptive mutations in SCZ	Table S2	https://www.ncbi.nlm.nih.gov/pubmed/24463508
				KCNH1					2014 Purcell A polygenic burder of rare disruptive mutations in SCZ	Table S2	https://www.ncbi.nlm.nih.gov/pubmed/24463508
				KCNH3					2014 Purcell A polygenic burder of rare disruptive mutations in SCZ	Table S2	https://www.ncbi.nlm.nih.gov/pubmed/24463508
				KCNH6					2014 Purcell A polygenic burder of rare disruptive mutations in SCZ	Table S2	https://www.ncbi.nlm.nih.gov/pubmed/24463508
				KCNH7					2014 Purcell A polygenic burder of rare disruptive mutations in SCZ	Table S2	https://www.ncbi.nlm.nih.gov/pubmed/24463508
				KCNMA1					2014 Purcell A polygenic burder of rare disruptive mutations in SCZ	Table S2	https://www.ncbi.nlm.nih.gov/pubmed/24463508
				KCNQ2					2014 Purcell A polygenic burder of rare disruptive mutations in SCZ	Table S2	https://www.ncbi.nlm.nih.gov/pubmed/24463508
				KCNQ3					2014 Purcell A polygenic burder of rare disruptive mutations in SCZ	Table S2	https://www.ncbi.nlm.nih.gov/pubmed/24463508
				KCNQ5					2014 Purcell A polygenic burder of rare disruptive mutations in SCZ	Table S2	https://www.ncbi.nlm.nih.gov/pubmed/24463508
				KCNT1					2014 Purcell A polygenic burder of rare disruptive mutations in SCZ	Table S2	https://www.ncbi.nlm.nih.gov/pubmed/24463508
				KCTD12					2014 Purcell A polygenic burder of rare disruptive mutations in SCZ	Table S2	https://www.ncbi.nlm.nih.gov/pubmed/24463508
				KCTD6					2014 Purcell A polygenic burder of rare disruptive mutations in SCZ	Table S2	https://www.ncbi.nlm.nih.gov/pubmed/24463508
				KCTD8					2014 Purcell A polygenic burder of rare disruptive mutations in SCZ	Table S2	https://www.ncbi.nlm.nih.gov/pubmed/24463508
				KDM2B					2014 Purcell A polygenic burder of rare disruptive mutations in SCZ	Table S2	https://www.ncbi.nlm.nih.gov/pubmed/24463508
				KDM4B					2014 Purcell A polygenic burder of rare disruptive mutations in SCZ	Table S2	https://www.ncbi.nlm.nih.gov/pubmed/24463508
				KDM5C					2014 Purcell A polygenic burder of rare disruptive mutations in SCZ	Table S2	https://www.ncbi.nlm.nih.gov/pubmed/24463508
				KDM6B					2014 Purcell A polygenic burder of rare disruptive mutations in SCZ	Table S2	https://www.ncbi.nlm.nih.gov/pubmed/24463508
				KIAA0284					2014 Purcell A polygenic burder of rare disruptive mutations in SCZ	Table S2	https://www.ncbi.nlm.nih.gov/pubmed/24463508
				KIAA0528					2014 Purcell A polygenic burder of rare disruptive mutations in SCZ	Table S2	https://www.ncbi.nlm.nih.gov/pubmed/24463508
				KIAA1045					2014 Purcell A polygenic burder of rare disruptive mutations in SCZ	Table S2	https://www.ncbi.nlm.nih.gov/pubmed/24463508
				KIAA1109					2014 Purcell A polygenic burder of rare disruptive mutations in SCZ	Table S2	https://www.ncbi.nlm.nih.gov/pubmed/24463508
				KIAA1217					2014 Purcell A polygenic burder of rare disruptive mutations in SCZ	Table S2	https://www.ncbi.nlm.nih.gov/pubmed/24463508
				KIAA1244					2014 Purcell A polygenic burder of rare disruptive mutations in SCZ	Table S2	https://www.ncbi.nlm.nih.gov/pubmed/24463508
				KIAA1429					2014 Purcell A polygenic burder of rare disruptive mutations in SCZ	Table S2	https://www.ncbi.nlm.nih.gov/pubmed/24463508
				KIAA2018					2014 Purcell A polygenic burder of rare disruptive mutations in SCZ	Table S2	https://www.ncbi.nlm.nih.gov/pubmed/24463508
				KIF13B					2014 Purcell A polygenic burder of rare disruptive mutations in SCZ	Table S2	https://www.ncbi.nlm.nih.gov/pubmed/24463508
				KIF14					2014 Purcell A polygenic burder of rare disruptive mutations in SCZ	Table S2	https://www.ncbi.nlm.nih.gov/pubmed/24463508
				KIF18A					2014 Purcell A polygenic burder of rare disruptive mutations in SCZ	Table S2	https://www.ncbi.nlm.nih.gov/pubmed/24463508
				KIF1A					2014 Purcell A polygenic burder of rare disruptive mutations in SCZ	Table S2	https://www.ncbi.nlm.nih.gov/pubmed/24463508
				KIF1B					2014 Purcell A polygenic burder of rare disruptive mutations in SCZ	Table S2	https://www.ncbi.nlm.nih.gov/pubmed/24463508
				KIF21A					2014 Purcell A polygenic burder of rare disruptive mutations in SCZ	Table S2	https://www.ncbi.nlm.nih.gov/pubmed/24463508
				KIF21B					2014 Purcell A polygenic burder of rare disruptive mutations in SCZ	Table S2	https://www.ncbi.nlm.nih.gov/pubmed/24463508
				KIF2A					2014 Purcell A polygenic burder of rare disruptive mutations in SCZ	Table S2	https://www.ncbi.nlm.nih.gov/pubmed/24463508
				KIF3C					2014 Purcell A polygenic burder of rare disruptive mutations in SCZ	Table S2	https://www.ncbi.nlm.nih.gov/pubmed/24463508
				KIF5A					2014 Purcell A polygenic burder of rare disruptive mutations in SCZ	Table S2	https://www.ncbi.nlm.nih.gov/pubmed/24463508
				KIF5B					2014 Purcell A polygenic burder of rare disruptive mutations in SCZ	Table S2	https://www.ncbi.nlm.nih.gov/pubmed/24463508
				KIF5C					2014 Purcell A polygenic burder of rare disruptive mutations in SCZ	Table S2	https://www.ncbi.nlm.nih.gov/pubmed/24463508
				KIF6					2014 Purcell A polygenic burder of rare disruptive mutations in SCZ	Table S2	https://www.ncbi.nlm.nih.gov/pubmed/24463508
				KIFC2					2014 Purcell A polygenic burder of rare disruptive mutations in SCZ	Table S2	https://www.ncbi.nlm.nih.gov/pubmed/24463508
				KLC1					2014 Purcell A polygenic burder of rare disruptive mutations in SCZ	Table S2	https://www.ncbi.nlm.nih.gov/pubmed/24463508
				KLC2					2014 Purcell A polygenic burder of rare disruptive mutations in SCZ	Table S2	https://www.ncbi.nlm.nih.gov/pubmed/24463508
				KLF12					2014 Purcell A polygenic burder of rare disruptive mutations in SCZ	Table S2	https://www.ncbi.nlm.nih.gov/pubmed/24463508
				KLHDC1					2014 Purcell A polygenic burder of rare disruptive mutations in SCZ	Table S2	https://www.ncbi.nlm.nih.gov/pubmed/24463508
				KLHL17					2014 Purcell A polygenic burder of rare disruptive mutations in SCZ	Table S2	https://www.ncbi.nlm.nih.gov/pubmed/24463508
				KLHL20					2014 Purcell A polygenic burder of rare disruptive mutations in SCZ	Table S2	https://www.ncbi.nlm.nih.gov/pubmed/24463508
				KLHL22					2014 Purcell A polygenic burder of rare disruptive mutations in SCZ	Table S2	https://www.ncbi.nlm.nih.gov/pubmed/24463508
				KNDC1					2014 Purcell A polygenic burder of rare disruptive mutations in SCZ	Table S2	https://www.ncbi.nlm.nih.gov/pubmed/24463508
				KPNA1					2014 Purcell A polygenic burder of rare disruptive mutations in SCZ	Table S2	https://www.ncbi.nlm.nih.gov/pubmed/24463508
				KPNB1					2014 Purcell A polygenic burder of rare disruptive mutations in SCZ	Table S2	https://www.ncbi.nlm.nih.gov/pubmed/24463508
				KRAS					2014 Purcell A polygenic burder of rare disruptive mutations in SCZ	Table S2	https://www.ncbi.nlm.nih.gov/pubmed/24463508
				KRT15					2014 Purcell A polygenic burder of rare disruptive mutations in SCZ	Table S2	https://www.ncbi.nlm.nih.gov/pubmed/24463508
				KRT20					2014 Purcell A polygenic burder of rare disruptive mutations in SCZ	Table S2	https://www.ncbi.nlm.nih.gov/pubmed/24463508
				KRT25					2014 Purcell A polygenic burder of rare disruptive mutations in SCZ	Table S2	https://www.ncbi.nlm.nih.gov/pubmed/24463508
				KRT82					2014 Purcell A polygenic burder of rare disruptive mutations in SCZ	Table S2	https://www.ncbi.nlm.nih.gov/pubmed/24463508
				KXD1					2014 Purcell A polygenic burder of rare disruptive mutations in SCZ	Table S2	https://www.ncbi.nlm.nih.gov/pubmed/24463508
				L1CAM					2014 Purcell A polygenic burder of rare disruptive mutations in SCZ	Table S2	https://www.ncbi.nlm.nih.gov/pubmed/24463508
				LAMA1					2014 Purcell A polygenic burder of rare disruptive mutations in SCZ	Table S2	https://www.ncbi.nlm.nih.gov/pubmed/24463508
				LAMA2					2014 Purcell A polygenic burder of rare disruptive mutations in SCZ	Table S2	https://www.ncbi.nlm.nih.gov/pubmed/24463508
				LAMA4					2014 Purcell A polygenic burder of rare disruptive mutations in SCZ	Table S2	https://www.ncbi.nlm.nih.gov/pubmed/24463508
				LANCL2					2014 Purcell A polygenic burder of rare disruptive mutations in SCZ	Table S2	https://www.ncbi.nlm.nih.gov/pubmed/24463508
				LARGE					2014 Purcell A polygenic burder of rare disruptive mutations in SCZ	Table S2	https://www.ncbi.nlm.nih.gov/pubmed/24463508
				LARP7					2014 Purcell A polygenic burder of rare disruptive mutations in SCZ	Table S2	https://www.ncbi.nlm.nih.gov/pubmed/24463508
				LARS2					2014 Purcell A polygenic burder of rare disruptive mutations in SCZ	Table S2	https://www.ncbi.nlm.nih.gov/pubmed/24463508
				LCT					2014 Purcell A polygenic burder of rare disruptive mutations in SCZ	Table S2	https://www.ncbi.nlm.nih.gov/pubmed/24463508
				LDHA					2014 Purcell A polygenic burder of rare disruptive mutations in SCZ	Table S2	https://www.ncbi.nlm.nih.gov/pubmed/24463508
				LDHB					2014 Purcell A polygenic burder of rare disruptive mutations in SCZ	Table S2	https://www.ncbi.nlm.nih.gov/pubmed/24463508
				LENG1					2014 Purcell A polygenic burder of rare disruptive mutations in SCZ	Table S2	https://www.ncbi.nlm.nih.gov/pubmed/24463508
				LHFPL4					2014 Purcell A polygenic burder of rare disruptive mutations in SCZ	Table S2	https://www.ncbi.nlm.nih.gov/pubmed/24463508
				LHX6					2014 Purcell A polygenic burder of rare disruptive mutations in SCZ	Table S2	https://www.ncbi.nlm.nih.gov/pubmed/24463508
				LIMD1					2014 Purcell A polygenic burder of rare disruptive mutations in SCZ	Table S2	https://www.ncbi.nlm.nih.gov/pubmed/24463508
				LIN7B					2014 Purcell A polygenic burder of rare disruptive mutations in SCZ	Table S2	https://www.ncbi.nlm.nih.gov/pubmed/24463508
				LIN7C					2014 Purcell A polygenic burder of rare disruptive mutations in SCZ	Table S2	https://www.ncbi.nlm.nih.gov/pubmed/24463508
				LINGO1					2014 Purcell A polygenic burder of rare disruptive mutations in SCZ	Table S2	https://www.ncbi.nlm.nih.gov/pubmed/24463508
				LIPK					2014 Purcell A polygenic burder of rare disruptive mutations in SCZ	Table S2	https://www.ncbi.nlm.nih.gov/pubmed/24463508
				LLGL1					2014 Purcell A polygenic burder of rare disruptive mutations in SCZ	Table S2	https://www.ncbi.nlm.nih.gov/pubmed/24463508
				LLGL2					2014 Purcell A polygenic burder of rare disruptive mutations in SCZ	Table S2	https://www.ncbi.nlm.nih.gov/pubmed/24463508
				LMO7					2014 Purcell A polygenic burder of rare disruptive mutations in SCZ	Table S2	https://www.ncbi.nlm.nih.gov/pubmed/24463508
				LMTK2					2014 Purcell A polygenic burder of rare disruptive mutations in SCZ	Table S2	https://www.ncbi.nlm.nih.gov/pubmed/24463508
				LMTK3					2014 Purcell A polygenic burder of rare disruptive mutations in SCZ	Table S2	https://www.ncbi.nlm.nih.gov/pubmed/24463508
				LPAR3					2014 Purcell A polygenic burder of rare disruptive mutations in SCZ	Table S2	https://www.ncbi.nlm.nih.gov/pubmed/24463508
				LPHN1					2014 Purcell A polygenic burder of rare disruptive mutations in SCZ	Table S2	https://www.ncbi.nlm.nih.gov/pubmed/24463508
				LPHN2					2014 Purcell A polygenic burder of rare disruptive mutations in SCZ	Table S2	https://www.ncbi.nlm.nih.gov/pubmed/24463508
				LPHN3					2014 Purcell A polygenic burder of rare disruptive mutations in SCZ	Table S2	https://www.ncbi.nlm.nih.gov/pubmed/24463508
				LPIN2					2014 Purcell A polygenic burder of rare disruptive mutations in SCZ	Table S2	https://www.ncbi.nlm.nih.gov/pubmed/24463508
				LRP1					2014 Purcell A polygenic burder of rare disruptive mutations in SCZ	Table S2	https://www.ncbi.nlm.nih.gov/pubmed/24463508
				LRP3					2014 Purcell A polygenic burder of rare disruptive mutations in SCZ	Table S2	https://www.ncbi.nlm.nih.gov/pubmed/24463508
				LRP4					2014 Purcell A polygenic burder of rare disruptive mutations in SCZ	Table S2	https://www.ncbi.nlm.nih.gov/pubmed/24463508
				LRP8					2014 Purcell A polygenic burder of rare disruptive mutations in SCZ	Table S2	https://www.ncbi.nlm.nih.gov/pubmed/24463508
				LRPPRC					2014 Purcell A polygenic burder of rare disruptive mutations in SCZ	Table S2	https://www.ncbi.nlm.nih.gov/pubmed/24463508
				LRRC41					2014 Purcell A polygenic burder of rare disruptive mutations in SCZ	Table S2	https://www.ncbi.nlm.nih.gov/pubmed/24463508
				LRRC47					2014 Purcell A polygenic burder of rare disruptive mutations in SCZ	Table S2	https://www.ncbi.nlm.nih.gov/pubmed/24463508
				LRRC4B					2014 Purcell A polygenic burder of rare disruptive mutations in SCZ	Table S2	https://www.ncbi.nlm.nih.gov/pubmed/24463508
				LRRC7					2014 Purcell A polygenic burder of rare disruptive mutations in SCZ	Table S2	https://www.ncbi.nlm.nih.gov/pubmed/24463508
				LRRC8B					2014 Purcell A polygenic burder of rare disruptive mutations in SCZ	Table S2	https://www.ncbi.nlm.nih.gov/pubmed/24463508
				LRRN2					2014 Purcell A polygenic burder of rare disruptive mutations in SCZ	Table S2	https://www.ncbi.nlm.nih.gov/pubmed/24463508
				LSAMP					2014 Purcell A polygenic burder of rare disruptive mutations in SCZ	Table S2	https://www.ncbi.nlm.nih.gov/pubmed/24463508
				LSM3					2014 Purcell A polygenic burder of rare disruptive mutations in SCZ	Table S2	https://www.ncbi.nlm.nih.gov/pubmed/24463508
				LUZP1					2014 Purcell A polygenic burder of rare disruptive mutations in SCZ	Table S2	https://www.ncbi.nlm.nih.gov/pubmed/24463508
				LYN					2014 Purcell A polygenic burder of rare disruptive mutations in SCZ	Table S2	https://www.ncbi.nlm.nih.gov/pubmed/24463508
				LYNX1					2014 Purcell A polygenic burder of rare disruptive mutations in SCZ	Table S2	https://www.ncbi.nlm.nih.gov/pubmed/24463508
				MACF1					2014 Purcell A polygenic burder of rare disruptive mutations in SCZ	Table S2	https://www.ncbi.nlm.nih.gov/pubmed/24463508
				MADD					2014 Purcell A polygenic burder of rare disruptive mutations in SCZ	Table S2	https://www.ncbi.nlm.nih.gov/pubmed/24463508
				MAGEC1					2014 Purcell A polygenic burder of rare disruptive mutations in SCZ	Table S2	https://www.ncbi.nlm.nih.gov/pubmed/24463508
				MAGED1					2014 Purcell A polygenic burder of rare disruptive mutations in SCZ	Table S2	https://www.ncbi.nlm.nih.gov/pubmed/24463508
				MAGI2					2014 Purcell A polygenic burder of rare disruptive mutations in SCZ	Table S2	https://www.ncbi.nlm.nih.gov/pubmed/24463508
				MAGT1					2014 Purcell A polygenic burder of rare disruptive mutations in SCZ	Table S2	https://www.ncbi.nlm.nih.gov/pubmed/24463508
				MAMDC4					2014 Purcell A polygenic burder of rare disruptive mutations in SCZ	Table S2	https://www.ncbi.nlm.nih.gov/pubmed/24463508
				MAML2					2014 Purcell A polygenic burder of rare disruptive mutations in SCZ	Table S2	https://www.ncbi.nlm.nih.gov/pubmed/24463508
				MAN2A2					2014 Purcell A polygenic burder of rare disruptive mutations in SCZ	Table S2	https://www.ncbi.nlm.nih.gov/pubmed/24463508
				MAOA					2014 Purcell A polygenic burder of rare disruptive mutations in SCZ	Table S2	https://www.ncbi.nlm.nih.gov/pubmed/24463508
				MAOB					2014 Purcell A polygenic burder of rare disruptive mutations in SCZ	Table S2	https://www.ncbi.nlm.nih.gov/pubmed/24463508
				MAP1A					2014 Purcell A polygenic burder of rare disruptive mutations in SCZ	Table S2	https://www.ncbi.nlm.nih.gov/pubmed/24463508
				MAP1B					2014 Purcell A polygenic burder of rare disruptive mutations in SCZ	Table S2	https://www.ncbi.nlm.nih.gov/pubmed/24463508
				MAP1LC3A					2014 Purcell A polygenic burder of rare disruptive mutations in SCZ	Table S2	https://www.ncbi.nlm.nih.gov/pubmed/24463508
				MAP2					2014 Purcell A polygenic burder of rare disruptive mutations in SCZ	Table S2	https://www.ncbi.nlm.nih.gov/pubmed/24463508
				MAP2K1					2014 Purcell A polygenic burder of rare disruptive mutations in SCZ	Table S2	https://www.ncbi.nlm.nih.gov/pubmed/24463508
				MAP3K12					2014 Purcell A polygenic burder of rare disruptive mutations in SCZ	Table S2	https://www.ncbi.nlm.nih.gov/pubmed/24463508
				MAP4					2014 Purcell A polygenic burder of rare disruptive mutations in SCZ	Table S2	https://www.ncbi.nlm.nih.gov/pubmed/24463508
				MAP4K4					2014 Purcell A polygenic burder of rare disruptive mutations in SCZ	Table S2	https://www.ncbi.nlm.nih.gov/pubmed/24463508
				MAP6					2014 Purcell A polygenic burder of rare disruptive mutations in SCZ	Table S2	https://www.ncbi.nlm.nih.gov/pubmed/24463508
				MAP6D1					2014 Purcell A polygenic burder of rare disruptive mutations in SCZ	Table S2	https://www.ncbi.nlm.nih.gov/pubmed/24463508
				MAP7D1					2014 Purcell A polygenic burder of rare disruptive mutations in SCZ	Table S2	https://www.ncbi.nlm.nih.gov/pubmed/24463508
				MAPK1					2014 Purcell A polygenic burder of rare disruptive mutations in SCZ	Table S2	https://www.ncbi.nlm.nih.gov/pubmed/24463508
				MAPK3					2014 Purcell A polygenic burder of rare disruptive mutations in SCZ	Table S2	https://www.ncbi.nlm.nih.gov/pubmed/24463508
				MAPK4					2014 Purcell A polygenic burder of rare disruptive mutations in SCZ	Table S2	https://www.ncbi.nlm.nih.gov/pubmed/24463508
				MAPK8					2014 Purcell A polygenic burder of rare disruptive mutations in SCZ	Table S2	https://www.ncbi.nlm.nih.gov/pubmed/24463508
				MAPK8IP1					2014 Purcell A polygenic burder of rare disruptive mutations in SCZ	Table S2	https://www.ncbi.nlm.nih.gov/pubmed/24463508
				MAPK8IP3					2014 Purcell A polygenic burder of rare disruptive mutations in SCZ	Table S2	https://www.ncbi.nlm.nih.gov/pubmed/24463508
				MAPKBP1					2014 Purcell A polygenic burder of rare disruptive mutations in SCZ	Table S2	https://www.ncbi.nlm.nih.gov/pubmed/24463508
				MAPRE2					2014 Purcell A polygenic burder of rare disruptive mutations in SCZ	Table S2	https://www.ncbi.nlm.nih.gov/pubmed/24463508
				MAPRE3					2014 Purcell A polygenic burder of rare disruptive mutations in SCZ	Table S2	https://www.ncbi.nlm.nih.gov/pubmed/24463508
				MAPT					2014 Purcell A polygenic burder of rare disruptive mutations in SCZ	Table S2	https://www.ncbi.nlm.nih.gov/pubmed/24463508
				MARK2					2014 Purcell A polygenic burder of rare disruptive mutations in SCZ	Table S2	https://www.ncbi.nlm.nih.gov/pubmed/24463508
				MARK4					2014 Purcell A polygenic burder of rare disruptive mutations in SCZ	Table S2	https://www.ncbi.nlm.nih.gov/pubmed/24463508
				MAST1					2014 Purcell A polygenic burder of rare disruptive mutations in SCZ	Table S2	https://www.ncbi.nlm.nih.gov/pubmed/24463508
				MAST2					2014 Purcell A polygenic burder of rare disruptive mutations in SCZ	Table S2	https://www.ncbi.nlm.nih.gov/pubmed/24463508
				MAST4					2014 Purcell A polygenic burder of rare disruptive mutations in SCZ	Table S2	https://www.ncbi.nlm.nih.gov/pubmed/24463508
				MAZ					2014 Purcell A polygenic burder of rare disruptive mutations in SCZ	Table S2	https://www.ncbi.nlm.nih.gov/pubmed/24463508
				MBD5					2014 Purcell A polygenic burder of rare disruptive mutations in SCZ	Table S2	https://www.ncbi.nlm.nih.gov/pubmed/24463508
				MBP					2014 Purcell A polygenic burder of rare disruptive mutations in SCZ	Table S2	https://www.ncbi.nlm.nih.gov/pubmed/24463508
				MBTPS1					2014 Purcell A polygenic burder of rare disruptive mutations in SCZ	Table S2	https://www.ncbi.nlm.nih.gov/pubmed/24463508
				MDH1					2014 Purcell A polygenic burder of rare disruptive mutations in SCZ	Table S2	https://www.ncbi.nlm.nih.gov/pubmed/24463508
				MDH2					2014 Purcell A polygenic burder of rare disruptive mutations in SCZ	Table S2	https://www.ncbi.nlm.nih.gov/pubmed/24463508
				MDM1					2014 Purcell A polygenic burder of rare disruptive mutations in SCZ	Table S2	https://www.ncbi.nlm.nih.gov/pubmed/24463508
				MED13					2014 Purcell A polygenic burder of rare disruptive mutations in SCZ	Table S2	https://www.ncbi.nlm.nih.gov/pubmed/24463508
				MED13L					2014 Purcell A polygenic burder of rare disruptive mutations in SCZ	Table S2	https://www.ncbi.nlm.nih.gov/pubmed/24463508
				MED14					2014 Purcell A polygenic burder of rare disruptive mutations in SCZ	Table S2	https://www.ncbi.nlm.nih.gov/pubmed/24463508
				MED16					2014 Purcell A polygenic burder of rare disruptive mutations in SCZ	Table S2	https://www.ncbi.nlm.nih.gov/pubmed/24463508
				MED29					2014 Purcell A polygenic burder of rare disruptive mutations in SCZ	Table S2	https://www.ncbi.nlm.nih.gov/pubmed/24463508
				MEF2D					2014 Purcell A polygenic burder of rare disruptive mutations in SCZ	Table S2	https://www.ncbi.nlm.nih.gov/pubmed/24463508
				METTL14					2014 Purcell A polygenic burder of rare disruptive mutations in SCZ	Table S2	https://www.ncbi.nlm.nih.gov/pubmed/24463508
				MFHAS1					2014 Purcell A polygenic burder of rare disruptive mutations in SCZ	Table S2	https://www.ncbi.nlm.nih.gov/pubmed/24463508
				MGAT5B					2014 Purcell A polygenic burder of rare disruptive mutations in SCZ	Table S2	https://www.ncbi.nlm.nih.gov/pubmed/24463508
				MIB1					2014 Purcell A polygenic burder of rare disruptive mutations in SCZ	Table S2	https://www.ncbi.nlm.nih.gov/pubmed/24463508
				MICAL2					2014 Purcell A polygenic burder of rare disruptive mutations in SCZ	Table S2	https://www.ncbi.nlm.nih.gov/pubmed/24463508
				MIF					2014 Purcell A polygenic burder of rare disruptive mutations in SCZ	Table S2	https://www.ncbi.nlm.nih.gov/pubmed/24463508
				MINK1					2014 Purcell A polygenic burder of rare disruptive mutations in SCZ	Table S2	https://www.ncbi.nlm.nih.gov/pubmed/24463508
				MKI67					2014 Purcell A polygenic burder of rare disruptive mutations in SCZ	Table S2	https://www.ncbi.nlm.nih.gov/pubmed/24463508
				MKL2					2014 Purcell A polygenic burder of rare disruptive mutations in SCZ	Table S2	https://www.ncbi.nlm.nih.gov/pubmed/24463508
				MLL2					2014 Purcell A polygenic burder of rare disruptive mutations in SCZ	Table S2	https://www.ncbi.nlm.nih.gov/pubmed/24463508
				MLL3					2014 Purcell A polygenic burder of rare disruptive mutations in SCZ	Table S2	https://www.ncbi.nlm.nih.gov/pubmed/24463508
				MLL5					2014 Purcell A polygenic burder of rare disruptive mutations in SCZ	Table S2	https://www.ncbi.nlm.nih.gov/pubmed/24463508
				MLLT4					2014 Purcell A polygenic burder of rare disruptive mutations in SCZ	Table S2	https://www.ncbi.nlm.nih.gov/pubmed/24463508
				MMP24					2014 Purcell A polygenic burder of rare disruptive mutations in SCZ	Table S2	https://www.ncbi.nlm.nih.gov/pubmed/24463508
				MOG					2014 Purcell A polygenic burder of rare disruptive mutations in SCZ	Table S2	https://www.ncbi.nlm.nih.gov/pubmed/24463508
				MON2					2014 Purcell A polygenic burder of rare disruptive mutations in SCZ	Table S2	https://www.ncbi.nlm.nih.gov/pubmed/24463508
				MOV10					2014 Purcell A polygenic burder of rare disruptive mutations in SCZ	Table S2	https://www.ncbi.nlm.nih.gov/pubmed/24463508
				MPG					2014 Purcell A polygenic burder of rare disruptive mutations in SCZ	Table S2	https://www.ncbi.nlm.nih.gov/pubmed/24463508
				MPP2					2014 Purcell A polygenic burder of rare disruptive mutations in SCZ	Table S2	https://www.ncbi.nlm.nih.gov/pubmed/24463508
				MPRIP					2014 Purcell A polygenic burder of rare disruptive mutations in SCZ	Table S2	https://www.ncbi.nlm.nih.gov/pubmed/24463508
				MRC2					2014 Purcell A polygenic burder of rare disruptive mutations in SCZ	Table S2	https://www.ncbi.nlm.nih.gov/pubmed/24463508
				MSN					2014 Purcell A polygenic burder of rare disruptive mutations in SCZ	Table S2	https://www.ncbi.nlm.nih.gov/pubmed/24463508
				MTCH2					2014 Purcell A polygenic burder of rare disruptive mutations in SCZ	Table S2	https://www.ncbi.nlm.nih.gov/pubmed/24463508
				MTMR4					2014 Purcell A polygenic burder of rare disruptive mutations in SCZ	Table S2	https://www.ncbi.nlm.nih.gov/pubmed/24463508
				MTOR					2014 Purcell A polygenic burder of rare disruptive mutations in SCZ	Table S2	https://www.ncbi.nlm.nih.gov/pubmed/24463508
				MTSS1L					2014 Purcell A polygenic burder of rare disruptive mutations in SCZ	Table S2	https://www.ncbi.nlm.nih.gov/pubmed/24463508
				MUC17					2014 Purcell A polygenic burder of rare disruptive mutations in SCZ	Table S2	https://www.ncbi.nlm.nih.gov/pubmed/24463508
				MUC5B					2014 Purcell A polygenic burder of rare disruptive mutations in SCZ	Table S2	https://www.ncbi.nlm.nih.gov/pubmed/24463508
				MUC6					2014 Purcell A polygenic burder of rare disruptive mutations in SCZ	Table S2	https://www.ncbi.nlm.nih.gov/pubmed/24463508
				MYADML2					2014 Purcell A polygenic burder of rare disruptive mutations in SCZ	Table S2	https://www.ncbi.nlm.nih.gov/pubmed/24463508
				MYBPHL					2014 Purcell A polygenic burder of rare disruptive mutations in SCZ	Table S2	https://www.ncbi.nlm.nih.gov/pubmed/24463508
				MYCBP2					2014 Purcell A polygenic burder of rare disruptive mutations in SCZ	Table S2	https://www.ncbi.nlm.nih.gov/pubmed/24463508
				MYH10					2014 Purcell A polygenic burder of rare disruptive mutations in SCZ	Table S2	https://www.ncbi.nlm.nih.gov/pubmed/24463508
				MYH11					2014 Purcell A polygenic burder of rare disruptive mutations in SCZ	Table S2	https://www.ncbi.nlm.nih.gov/pubmed/24463508
				MYH14					2014 Purcell A polygenic burder of rare disruptive mutations in SCZ	Table S2	https://www.ncbi.nlm.nih.gov/pubmed/24463508
				MYH7B					2014 Purcell A polygenic burder of rare disruptive mutations in SCZ	Table S2	https://www.ncbi.nlm.nih.gov/pubmed/24463508
				MYH9					2014 Purcell A polygenic burder of rare disruptive mutations in SCZ	Table S2	https://www.ncbi.nlm.nih.gov/pubmed/24463508
				MYL6					2014 Purcell A polygenic burder of rare disruptive mutations in SCZ	Table S2	https://www.ncbi.nlm.nih.gov/pubmed/24463508
				MYL6B					2014 Purcell A polygenic burder of rare disruptive mutations in SCZ	Table S2	https://www.ncbi.nlm.nih.gov/pubmed/24463508
				MYO10					2014 Purcell A polygenic burder of rare disruptive mutations in SCZ	Table S2	https://www.ncbi.nlm.nih.gov/pubmed/24463508
				MYO16					2014 Purcell A polygenic burder of rare disruptive mutations in SCZ	Table S2	https://www.ncbi.nlm.nih.gov/pubmed/24463508
				MYO18A					2014 Purcell A polygenic burder of rare disruptive mutations in SCZ	Table S2	https://www.ncbi.nlm.nih.gov/pubmed/24463508
				MYO18B					2014 Purcell A polygenic burder of rare disruptive mutations in SCZ	Table S2	https://www.ncbi.nlm.nih.gov/pubmed/24463508
				MYO1D					2014 Purcell A polygenic burder of rare disruptive mutations in SCZ	Table S2	https://www.ncbi.nlm.nih.gov/pubmed/24463508
				MYO5A					2014 Purcell A polygenic burder of rare disruptive mutations in SCZ	Table S2	https://www.ncbi.nlm.nih.gov/pubmed/24463508
				MYO6					2014 Purcell A polygenic burder of rare disruptive mutations in SCZ	Table S2	https://www.ncbi.nlm.nih.gov/pubmed/24463508
				MYOF					2014 Purcell A polygenic burder of rare disruptive mutations in SCZ	Table S2	https://www.ncbi.nlm.nih.gov/pubmed/24463508
				MYOZ2					2014 Purcell A polygenic burder of rare disruptive mutations in SCZ	Table S2	https://www.ncbi.nlm.nih.gov/pubmed/24463508
				MYT1L					2014 Purcell A polygenic burder of rare disruptive mutations in SCZ	Table S2	https://www.ncbi.nlm.nih.gov/pubmed/24463508
				NACAD					2014 Purcell A polygenic burder of rare disruptive mutations in SCZ	Table S2	https://www.ncbi.nlm.nih.gov/pubmed/24463508
				NALCN					2014 Purcell A polygenic burder of rare disruptive mutations in SCZ	Table S2	https://www.ncbi.nlm.nih.gov/pubmed/24463508
				NAP1L2					2014 Purcell A polygenic burder of rare disruptive mutations in SCZ	Table S2	https://www.ncbi.nlm.nih.gov/pubmed/24463508
				NAPA					2014 Purcell A polygenic burder of rare disruptive mutations in SCZ	Table S2	https://www.ncbi.nlm.nih.gov/pubmed/24463508
				NAPB					2014 Purcell A polygenic burder of rare disruptive mutations in SCZ	Table S2	https://www.ncbi.nlm.nih.gov/pubmed/24463508
				NAPG					2014 Purcell A polygenic burder of rare disruptive mutations in SCZ	Table S2	https://www.ncbi.nlm.nih.gov/pubmed/24463508
				NAT8L					2014 Purcell A polygenic burder of rare disruptive mutations in SCZ	Table S2	https://www.ncbi.nlm.nih.gov/pubmed/24463508
				NAV1					2014 Purcell A polygenic burder of rare disruptive mutations in SCZ	Table S2	https://www.ncbi.nlm.nih.gov/pubmed/24463508
				NAV2					2014 Purcell A polygenic burder of rare disruptive mutations in SCZ	Table S2	https://www.ncbi.nlm.nih.gov/pubmed/24463508
				NAV3					2014 Purcell A polygenic burder of rare disruptive mutations in SCZ	Table S2	https://www.ncbi.nlm.nih.gov/pubmed/24463508
				NBEA					2014 Purcell A polygenic burder of rare disruptive mutations in SCZ	Table S2	https://www.ncbi.nlm.nih.gov/pubmed/24463508
				NCAM1					2014 Purcell A polygenic burder of rare disruptive mutations in SCZ	Table S2	https://www.ncbi.nlm.nih.gov/pubmed/24463508
				NCAM2					2014 Purcell A polygenic burder of rare disruptive mutations in SCZ	Table S2	https://www.ncbi.nlm.nih.gov/pubmed/24463508
				NCAN					2014 Purcell A polygenic burder of rare disruptive mutations in SCZ	Table S2	https://www.ncbi.nlm.nih.gov/pubmed/24463508
				NCDN					2014 Purcell A polygenic burder of rare disruptive mutations in SCZ	Table S2	https://www.ncbi.nlm.nih.gov/pubmed/24463508
				NCKAP1					2014 Purcell A polygenic burder of rare disruptive mutations in SCZ	Table S2	https://www.ncbi.nlm.nih.gov/pubmed/24463508
				NCKIPSD					2014 Purcell A polygenic burder of rare disruptive mutations in SCZ	Table S2	https://www.ncbi.nlm.nih.gov/pubmed/24463508
				NCOA1					2014 Purcell A polygenic burder of rare disruptive mutations in SCZ	Table S2	https://www.ncbi.nlm.nih.gov/pubmed/24463508
				NCOA2					2014 Purcell A polygenic burder of rare disruptive mutations in SCZ	Table S2	https://www.ncbi.nlm.nih.gov/pubmed/24463508
				NCOA6					2014 Purcell A polygenic burder of rare disruptive mutations in SCZ	Table S2	https://www.ncbi.nlm.nih.gov/pubmed/24463508
				NCOR1					2014 Purcell A polygenic burder of rare disruptive mutations in SCZ	Table S2	https://www.ncbi.nlm.nih.gov/pubmed/24463508
				NCOR2					2014 Purcell A polygenic burder of rare disruptive mutations in SCZ	Table S2	https://www.ncbi.nlm.nih.gov/pubmed/24463508
				NCS1					2014 Purcell A polygenic burder of rare disruptive mutations in SCZ	Table S2	https://www.ncbi.nlm.nih.gov/pubmed/24463508
				NDRG2					2014 Purcell A polygenic burder of rare disruptive mutations in SCZ	Table S2	https://www.ncbi.nlm.nih.gov/pubmed/24463508
				NDRG4					2014 Purcell A polygenic burder of rare disruptive mutations in SCZ	Table S2	https://www.ncbi.nlm.nih.gov/pubmed/24463508
				NDST1					2014 Purcell A polygenic burder of rare disruptive mutations in SCZ	Table S2	https://www.ncbi.nlm.nih.gov/pubmed/24463508
				NDUFA13					2014 Purcell A polygenic burder of rare disruptive mutations in SCZ	Table S2	https://www.ncbi.nlm.nih.gov/pubmed/24463508
				NDUFA2					2014 Purcell A polygenic burder of rare disruptive mutations in SCZ	Table S2	https://www.ncbi.nlm.nih.gov/pubmed/24463508
				NDUFA4					2014 Purcell A polygenic burder of rare disruptive mutations in SCZ	Table S2	https://www.ncbi.nlm.nih.gov/pubmed/24463508
				NDUFA7					2014 Purcell A polygenic burder of rare disruptive mutations in SCZ	Table S2	https://www.ncbi.nlm.nih.gov/pubmed/24463508
				NDUFB10					2014 Purcell A polygenic burder of rare disruptive mutations in SCZ	Table S2	https://www.ncbi.nlm.nih.gov/pubmed/24463508
				NDUFB6					2014 Purcell A polygenic burder of rare disruptive mutations in SCZ	Table S2	https://www.ncbi.nlm.nih.gov/pubmed/24463508
				NDUFB7					2014 Purcell A polygenic burder of rare disruptive mutations in SCZ	Table S2	https://www.ncbi.nlm.nih.gov/pubmed/24463508
				NDUFS1					2014 Purcell A polygenic burder of rare disruptive mutations in SCZ	Table S2	https://www.ncbi.nlm.nih.gov/pubmed/24463508
				NDUFS2					2014 Purcell A polygenic burder of rare disruptive mutations in SCZ	Table S2	https://www.ncbi.nlm.nih.gov/pubmed/24463508
				NDUFS3					2014 Purcell A polygenic burder of rare disruptive mutations in SCZ	Table S2	https://www.ncbi.nlm.nih.gov/pubmed/24463508
				NEB					2014 Purcell A polygenic burder of rare disruptive mutations in SCZ	Table S2	https://www.ncbi.nlm.nih.gov/pubmed/24463508
				NEDD4					2014 Purcell A polygenic burder of rare disruptive mutations in SCZ	Table S2	https://www.ncbi.nlm.nih.gov/pubmed/24463508
				NEFH					2014 Purcell A polygenic burder of rare disruptive mutations in SCZ	Table S2	https://www.ncbi.nlm.nih.gov/pubmed/24463508
				NEFM					2014 Purcell A polygenic burder of rare disruptive mutations in SCZ	Table S2	https://www.ncbi.nlm.nih.gov/pubmed/24463508
				NEGR1					2014 Purcell A polygenic burder of rare disruptive mutations in SCZ	Table S2	https://www.ncbi.nlm.nih.gov/pubmed/24463508
				NELF					2014 Purcell A polygenic burder of rare disruptive mutations in SCZ	Table S2	https://www.ncbi.nlm.nih.gov/pubmed/24463508
				NEURL4					2014 Purcell A polygenic burder of rare disruptive mutations in SCZ	Table S2	https://www.ncbi.nlm.nih.gov/pubmed/24463508
				NF1					2014 Purcell A polygenic burder of rare disruptive mutations in SCZ	Table S2	https://www.ncbi.nlm.nih.gov/pubmed/24463508
				NFASC					2014 Purcell A polygenic burder of rare disruptive mutations in SCZ	Table S2	https://www.ncbi.nlm.nih.gov/pubmed/24463508
				NFIC					2014 Purcell A polygenic burder of rare disruptive mutations in SCZ	Table S2	https://www.ncbi.nlm.nih.gov/pubmed/24463508
				NFIX					2014 Purcell A polygenic burder of rare disruptive mutations in SCZ	Table S2	https://www.ncbi.nlm.nih.gov/pubmed/24463508
				NGEF					2014 Purcell A polygenic burder of rare disruptive mutations in SCZ	Table S2	https://www.ncbi.nlm.nih.gov/pubmed/24463508
				NHSL1					2014 Purcell A polygenic burder of rare disruptive mutations in SCZ	Table S2	https://www.ncbi.nlm.nih.gov/pubmed/24463508
				NIPAL3					2014 Purcell A polygenic burder of rare disruptive mutations in SCZ	Table S2	https://www.ncbi.nlm.nih.gov/pubmed/24463508
				NIPBL					2014 Purcell A polygenic burder of rare disruptive mutations in SCZ	Table S2	https://www.ncbi.nlm.nih.gov/pubmed/24463508
				NISCH					2014 Purcell A polygenic burder of rare disruptive mutations in SCZ	Table S2	https://www.ncbi.nlm.nih.gov/pubmed/24463508
				NLGN2					2014 Purcell A polygenic burder of rare disruptive mutations in SCZ	Table S2	https://www.ncbi.nlm.nih.gov/pubmed/24463508
				NLGN3					2014 Purcell A polygenic burder of rare disruptive mutations in SCZ	Table S2	https://www.ncbi.nlm.nih.gov/pubmed/24463508
				NLRC5					2014 Purcell A polygenic burder of rare disruptive mutations in SCZ	Table S2	https://www.ncbi.nlm.nih.gov/pubmed/24463508
				NLRP1					2014 Purcell A polygenic burder of rare disruptive mutations in SCZ	Table S2	https://www.ncbi.nlm.nih.gov/pubmed/24463508
				NME1					2014 Purcell A polygenic burder of rare disruptive mutations in SCZ	Table S2	https://www.ncbi.nlm.nih.gov/pubmed/24463508
				NME8					2014 Purcell A polygenic burder of rare disruptive mutations in SCZ	Table S2	https://www.ncbi.nlm.nih.gov/pubmed/24463508
				NNT					2014 Purcell A polygenic burder of rare disruptive mutations in SCZ	Table S2	https://www.ncbi.nlm.nih.gov/pubmed/24463508
				NOMO1					2014 Purcell A polygenic burder of rare disruptive mutations in SCZ	Table S2	https://www.ncbi.nlm.nih.gov/pubmed/24463508
				NOS2					2014 Purcell A polygenic burder of rare disruptive mutations in SCZ	Table S2	https://www.ncbi.nlm.nih.gov/pubmed/24463508
				NOS3					2014 Purcell A polygenic burder of rare disruptive mutations in SCZ	Table S2	https://www.ncbi.nlm.nih.gov/pubmed/24463508
				NPAS2					2014 Purcell A polygenic burder of rare disruptive mutations in SCZ	Table S2	https://www.ncbi.nlm.nih.gov/pubmed/24463508
				NPEPPS					2014 Purcell A polygenic burder of rare disruptive mutations in SCZ	Table S2	https://www.ncbi.nlm.nih.gov/pubmed/24463508
				NPRL2					2014 Purcell A polygenic burder of rare disruptive mutations in SCZ	Table S2	https://www.ncbi.nlm.nih.gov/pubmed/24463508
				NPTN					2014 Purcell A polygenic burder of rare disruptive mutations in SCZ	Table S2	https://www.ncbi.nlm.nih.gov/pubmed/24463508
				NPTXR					2014 Purcell A polygenic burder of rare disruptive mutations in SCZ	Table S2	https://www.ncbi.nlm.nih.gov/pubmed/24463508
				NR0B2					2014 Purcell A polygenic burder of rare disruptive mutations in SCZ	Table S2	https://www.ncbi.nlm.nih.gov/pubmed/24463508
				NR2E3					2014 Purcell A polygenic burder of rare disruptive mutations in SCZ	Table S2	https://www.ncbi.nlm.nih.gov/pubmed/24463508
				NR2F1					2014 Purcell A polygenic burder of rare disruptive mutations in SCZ	Table S2	https://www.ncbi.nlm.nih.gov/pubmed/24463508
				NRCAM					2014 Purcell A polygenic burder of rare disruptive mutations in SCZ	Table S2	https://www.ncbi.nlm.nih.gov/pubmed/24463508
				NRGN					2014 Purcell A polygenic burder of rare disruptive mutations in SCZ	Table S2	https://www.ncbi.nlm.nih.gov/pubmed/24463508
				NRIP1					2014 Purcell A polygenic burder of rare disruptive mutations in SCZ	Table S2	https://www.ncbi.nlm.nih.gov/pubmed/24463508
				NRXN1					2014 Purcell A polygenic burder of rare disruptive mutations in SCZ	Table S2	https://www.ncbi.nlm.nih.gov/pubmed/24463508
				NRXN2					2014 Purcell A polygenic burder of rare disruptive mutations in SCZ	Table S2	https://www.ncbi.nlm.nih.gov/pubmed/24463508
				NRXN3					2014 Purcell A polygenic burder of rare disruptive mutations in SCZ	Table S2	https://www.ncbi.nlm.nih.gov/pubmed/24463508
				NSD1					2014 Purcell A polygenic burder of rare disruptive mutations in SCZ	Table S2	https://www.ncbi.nlm.nih.gov/pubmed/24463508
				NSF					2014 Purcell A polygenic burder of rare disruptive mutations in SCZ	Table S2	https://www.ncbi.nlm.nih.gov/pubmed/24463508
				NSFL1C					2014 Purcell A polygenic burder of rare disruptive mutations in SCZ	Table S2	https://www.ncbi.nlm.nih.gov/pubmed/24463508
				NTRK2					2014 Purcell A polygenic burder of rare disruptive mutations in SCZ	Table S2	https://www.ncbi.nlm.nih.gov/pubmed/24463508
				NTRK3					2014 Purcell A polygenic burder of rare disruptive mutations in SCZ	Table S2	https://www.ncbi.nlm.nih.gov/pubmed/24463508
				NUMA1					2014 Purcell A polygenic burder of rare disruptive mutations in SCZ	Table S2	https://www.ncbi.nlm.nih.gov/pubmed/24463508
				NUP210					2014 Purcell A polygenic burder of rare disruptive mutations in SCZ	Table S2	https://www.ncbi.nlm.nih.gov/pubmed/24463508
				NUP37					2014 Purcell A polygenic burder of rare disruptive mutations in SCZ	Table S2	https://www.ncbi.nlm.nih.gov/pubmed/24463508
				NUP54					2014 Purcell A polygenic burder of rare disruptive mutations in SCZ	Table S2	https://www.ncbi.nlm.nih.gov/pubmed/24463508
				NUP98					2014 Purcell A polygenic burder of rare disruptive mutations in SCZ	Table S2	https://www.ncbi.nlm.nih.gov/pubmed/24463508
				NUPL2					2014 Purcell A polygenic burder of rare disruptive mutations in SCZ	Table S2	https://www.ncbi.nlm.nih.gov/pubmed/24463508
				NVL					2014 Purcell A polygenic burder of rare disruptive mutations in SCZ	Table S2	https://www.ncbi.nlm.nih.gov/pubmed/24463508
				NWD1					2014 Purcell A polygenic burder of rare disruptive mutations in SCZ	Table S2	https://www.ncbi.nlm.nih.gov/pubmed/24463508
				NXF3					2014 Purcell A polygenic burder of rare disruptive mutations in SCZ	Table S2	https://www.ncbi.nlm.nih.gov/pubmed/24463508
				NYNRIN					2014 Purcell A polygenic burder of rare disruptive mutations in SCZ	Table S2	https://www.ncbi.nlm.nih.gov/pubmed/24463508
				OBSCN					2014 Purcell A polygenic burder of rare disruptive mutations in SCZ	Table S2	https://www.ncbi.nlm.nih.gov/pubmed/24463508
				OGDH					2014 Purcell A polygenic burder of rare disruptive mutations in SCZ	Table S2	https://www.ncbi.nlm.nih.gov/pubmed/24463508
				OGT					2014 Purcell A polygenic burder of rare disruptive mutations in SCZ	Table S2	https://www.ncbi.nlm.nih.gov/pubmed/24463508
				OLFM1					2014 Purcell A polygenic burder of rare disruptive mutations in SCZ	Table S2	https://www.ncbi.nlm.nih.gov/pubmed/24463508
				OMG					2014 Purcell A polygenic burder of rare disruptive mutations in SCZ	Table S2	https://www.ncbi.nlm.nih.gov/pubmed/24463508
				OPA1					2014 Purcell A polygenic burder of rare disruptive mutations in SCZ	Table S2	https://www.ncbi.nlm.nih.gov/pubmed/24463508
				OPCML					2014 Purcell A polygenic burder of rare disruptive mutations in SCZ	Table S2	https://www.ncbi.nlm.nih.gov/pubmed/24463508
				OR4C46					2014 Purcell A polygenic burder of rare disruptive mutations in SCZ	Table S2	https://www.ncbi.nlm.nih.gov/pubmed/24463508
				OXCT1					2014 Purcell A polygenic burder of rare disruptive mutations in SCZ	Table S2	https://www.ncbi.nlm.nih.gov/pubmed/24463508
				OXR1					2014 Purcell A polygenic burder of rare disruptive mutations in SCZ	Table S2	https://www.ncbi.nlm.nih.gov/pubmed/24463508
				P2RY2					2014 Purcell A polygenic burder of rare disruptive mutations in SCZ	Table S2	https://www.ncbi.nlm.nih.gov/pubmed/24463508
				PABPC1					2014 Purcell A polygenic burder of rare disruptive mutations in SCZ	Table S2	https://www.ncbi.nlm.nih.gov/pubmed/24463508
				PACS1					2014 Purcell A polygenic burder of rare disruptive mutations in SCZ	Table S2	https://www.ncbi.nlm.nih.gov/pubmed/24463508
				PACS2					2014 Purcell A polygenic burder of rare disruptive mutations in SCZ	Table S2	https://www.ncbi.nlm.nih.gov/pubmed/24463508
				PACSIN1					2014 Purcell A polygenic burder of rare disruptive mutations in SCZ	Table S2	https://www.ncbi.nlm.nih.gov/pubmed/24463508
				PAG1					2014 Purcell A polygenic burder of rare disruptive mutations in SCZ	Table S2	https://www.ncbi.nlm.nih.gov/pubmed/24463508
				PAICS					2014 Purcell A polygenic burder of rare disruptive mutations in SCZ	Table S2	https://www.ncbi.nlm.nih.gov/pubmed/24463508
				PAK1					2014 Purcell A polygenic burder of rare disruptive mutations in SCZ	Table S2	https://www.ncbi.nlm.nih.gov/pubmed/24463508
				PAK6					2014 Purcell A polygenic burder of rare disruptive mutations in SCZ	Table S2	https://www.ncbi.nlm.nih.gov/pubmed/24463508
				PALM					2014 Purcell A polygenic burder of rare disruptive mutations in SCZ	Table S2	https://www.ncbi.nlm.nih.gov/pubmed/24463508
				PALM2					2014 Purcell A polygenic burder of rare disruptive mutations in SCZ	Table S2	https://www.ncbi.nlm.nih.gov/pubmed/24463508
				PAPPA2					2014 Purcell A polygenic burder of rare disruptive mutations in SCZ	Table S2	https://www.ncbi.nlm.nih.gov/pubmed/24463508
				PAQR8					2014 Purcell A polygenic burder of rare disruptive mutations in SCZ	Table S2	https://www.ncbi.nlm.nih.gov/pubmed/24463508
				PAQR9					2014 Purcell A polygenic burder of rare disruptive mutations in SCZ	Table S2	https://www.ncbi.nlm.nih.gov/pubmed/24463508
				PARM1					2014 Purcell A polygenic burder of rare disruptive mutations in SCZ	Table S2	https://www.ncbi.nlm.nih.gov/pubmed/24463508
				PAX5					2014 Purcell A polygenic burder of rare disruptive mutations in SCZ	Table S2	https://www.ncbi.nlm.nih.gov/pubmed/24463508
				PBX1					2014 Purcell A polygenic burder of rare disruptive mutations in SCZ	Table S2	https://www.ncbi.nlm.nih.gov/pubmed/24463508
				PBXIP1					2014 Purcell A polygenic burder of rare disruptive mutations in SCZ	Table S2	https://www.ncbi.nlm.nih.gov/pubmed/24463508
				PCBP2					2014 Purcell A polygenic burder of rare disruptive mutations in SCZ	Table S2	https://www.ncbi.nlm.nih.gov/pubmed/24463508
				PCDH1					2014 Purcell A polygenic burder of rare disruptive mutations in SCZ	Table S2	https://www.ncbi.nlm.nih.gov/pubmed/24463508
				PCDH10					2014 Purcell A polygenic burder of rare disruptive mutations in SCZ	Table S2	https://www.ncbi.nlm.nih.gov/pubmed/24463508
				PCDH7					2014 Purcell A polygenic burder of rare disruptive mutations in SCZ	Table S2	https://www.ncbi.nlm.nih.gov/pubmed/24463508
				PCDH9					2014 Purcell A polygenic burder of rare disruptive mutations in SCZ	Table S2	https://www.ncbi.nlm.nih.gov/pubmed/24463508
				PCDHA4					2014 Purcell A polygenic burder of rare disruptive mutations in SCZ	Table S2	https://www.ncbi.nlm.nih.gov/pubmed/24463508
				PCDHAC2					2014 Purcell A polygenic burder of rare disruptive mutations in SCZ	Table S2	https://www.ncbi.nlm.nih.gov/pubmed/24463508
				PCDHGA12					2014 Purcell A polygenic burder of rare disruptive mutations in SCZ	Table S2	https://www.ncbi.nlm.nih.gov/pubmed/24463508
				PCDHGC3					2014 Purcell A polygenic burder of rare disruptive mutations in SCZ	Table S2	https://www.ncbi.nlm.nih.gov/pubmed/24463508
				PCLO					2014 Purcell A polygenic burder of rare disruptive mutations in SCZ	Table S2	https://www.ncbi.nlm.nih.gov/pubmed/24463508
				PCMT1					2014 Purcell A polygenic burder of rare disruptive mutations in SCZ	Table S2	https://www.ncbi.nlm.nih.gov/pubmed/24463508
				PCNT					2014 Purcell A polygenic burder of rare disruptive mutations in SCZ	Table S2	https://www.ncbi.nlm.nih.gov/pubmed/24463508
				PCNX					2014 Purcell A polygenic burder of rare disruptive mutations in SCZ	Table S2	https://www.ncbi.nlm.nih.gov/pubmed/24463508
				PCNXL2					2014 Purcell A polygenic burder of rare disruptive mutations in SCZ	Table S2	https://www.ncbi.nlm.nih.gov/pubmed/24463508
				PCNXL3					2014 Purcell A polygenic burder of rare disruptive mutations in SCZ	Table S2	https://www.ncbi.nlm.nih.gov/pubmed/24463508
				PDCD11					2014 Purcell A polygenic burder of rare disruptive mutations in SCZ	Table S2	https://www.ncbi.nlm.nih.gov/pubmed/24463508
				PDCD6IP					2014 Purcell A polygenic burder of rare disruptive mutations in SCZ	Table S2	https://www.ncbi.nlm.nih.gov/pubmed/24463508
				PDE2A					2014 Purcell A polygenic burder of rare disruptive mutations in SCZ	Table S2	https://www.ncbi.nlm.nih.gov/pubmed/24463508
				PDE3B					2014 Purcell A polygenic burder of rare disruptive mutations in SCZ	Table S2	https://www.ncbi.nlm.nih.gov/pubmed/24463508
				PDE4B					2014 Purcell A polygenic burder of rare disruptive mutations in SCZ	Table S2	https://www.ncbi.nlm.nih.gov/pubmed/24463508
				PDE4DIP					2014 Purcell A polygenic burder of rare disruptive mutations in SCZ	Table S2	https://www.ncbi.nlm.nih.gov/pubmed/24463508
				PDE8B					2014 Purcell A polygenic burder of rare disruptive mutations in SCZ	Table S2	https://www.ncbi.nlm.nih.gov/pubmed/24463508
				PDHA1					2014 Purcell A polygenic burder of rare disruptive mutations in SCZ	Table S2	https://www.ncbi.nlm.nih.gov/pubmed/24463508
				PDHB					2014 Purcell A polygenic burder of rare disruptive mutations in SCZ	Table S2	https://www.ncbi.nlm.nih.gov/pubmed/24463508
				PDS5B					2014 Purcell A polygenic burder of rare disruptive mutations in SCZ	Table S2	https://www.ncbi.nlm.nih.gov/pubmed/24463508
				PDZD2					2014 Purcell A polygenic burder of rare disruptive mutations in SCZ	Table S2	https://www.ncbi.nlm.nih.gov/pubmed/24463508
				PDZD8					2014 Purcell A polygenic burder of rare disruptive mutations in SCZ	Table S2	https://www.ncbi.nlm.nih.gov/pubmed/24463508
				PEA15					2014 Purcell A polygenic burder of rare disruptive mutations in SCZ	Table S2	https://www.ncbi.nlm.nih.gov/pubmed/24463508
				PEBP1					2014 Purcell A polygenic burder of rare disruptive mutations in SCZ	Table S2	https://www.ncbi.nlm.nih.gov/pubmed/24463508
				PEG3					2014 Purcell A polygenic burder of rare disruptive mutations in SCZ	Table S2	https://www.ncbi.nlm.nih.gov/pubmed/24463508
				PER1					2014 Purcell A polygenic burder of rare disruptive mutations in SCZ	Table S2	https://www.ncbi.nlm.nih.gov/pubmed/24463508
				PEX1					2014 Purcell A polygenic burder of rare disruptive mutations in SCZ	Table S2	https://www.ncbi.nlm.nih.gov/pubmed/24463508
				PFKL					2014 Purcell A polygenic burder of rare disruptive mutations in SCZ	Table S2	https://www.ncbi.nlm.nih.gov/pubmed/24463508
				PFKM					2014 Purcell A polygenic burder of rare disruptive mutations in SCZ	Table S2	https://www.ncbi.nlm.nih.gov/pubmed/24463508
				PFKP					2014 Purcell A polygenic burder of rare disruptive mutations in SCZ	Table S2	https://www.ncbi.nlm.nih.gov/pubmed/24463508
				PFN2					2014 Purcell A polygenic burder of rare disruptive mutations in SCZ	Table S2	https://www.ncbi.nlm.nih.gov/pubmed/24463508
				PGAM1					2014 Purcell A polygenic burder of rare disruptive mutations in SCZ	Table S2	https://www.ncbi.nlm.nih.gov/pubmed/24463508
				PGD					2014 Purcell A polygenic burder of rare disruptive mutations in SCZ	Table S2	https://www.ncbi.nlm.nih.gov/pubmed/24463508
				PGK1					2014 Purcell A polygenic burder of rare disruptive mutations in SCZ	Table S2	https://www.ncbi.nlm.nih.gov/pubmed/24463508
				PGM2L1					2014 Purcell A polygenic burder of rare disruptive mutations in SCZ	Table S2	https://www.ncbi.nlm.nih.gov/pubmed/24463508
				PHACTR1					2014 Purcell A polygenic burder of rare disruptive mutations in SCZ	Table S2	https://www.ncbi.nlm.nih.gov/pubmed/24463508
				PHB					2014 Purcell A polygenic burder of rare disruptive mutations in SCZ	Table S2	https://www.ncbi.nlm.nih.gov/pubmed/24463508
				PHC2					2014 Purcell A polygenic burder of rare disruptive mutations in SCZ	Table S2	https://www.ncbi.nlm.nih.gov/pubmed/24463508
				PHF12					2014 Purcell A polygenic burder of rare disruptive mutations in SCZ	Table S2	https://www.ncbi.nlm.nih.gov/pubmed/24463508
				PHF19					2014 Purcell A polygenic burder of rare disruptive mutations in SCZ	Table S2	https://www.ncbi.nlm.nih.gov/pubmed/24463508
				PHF20					2014 Purcell A polygenic burder of rare disruptive mutations in SCZ	Table S2	https://www.ncbi.nlm.nih.gov/pubmed/24463508
				PHF23					2014 Purcell A polygenic burder of rare disruptive mutations in SCZ	Table S2	https://www.ncbi.nlm.nih.gov/pubmed/24463508
				PHF7					2014 Purcell A polygenic burder of rare disruptive mutations in SCZ	Table S2	https://www.ncbi.nlm.nih.gov/pubmed/24463508
				PHGDH					2014 Purcell A polygenic burder of rare disruptive mutations in SCZ	Table S2	https://www.ncbi.nlm.nih.gov/pubmed/24463508
				PHLDB1					2014 Purcell A polygenic burder of rare disruptive mutations in SCZ	Table S2	https://www.ncbi.nlm.nih.gov/pubmed/24463508
				PHYHIP					2014 Purcell A polygenic burder of rare disruptive mutations in SCZ	Table S2	https://www.ncbi.nlm.nih.gov/pubmed/24463508
				PI15					2014 Purcell A polygenic burder of rare disruptive mutations in SCZ	Table S2	https://www.ncbi.nlm.nih.gov/pubmed/24463508
				PI4KA					2014 Purcell A polygenic burder of rare disruptive mutations in SCZ	Table S2	https://www.ncbi.nlm.nih.gov/pubmed/24463508
				PIGQ					2014 Purcell A polygenic burder of rare disruptive mutations in SCZ	Table S2	https://www.ncbi.nlm.nih.gov/pubmed/24463508
				PIK3C2B					2014 Purcell A polygenic burder of rare disruptive mutations in SCZ	Table S2	https://www.ncbi.nlm.nih.gov/pubmed/24463508
				PIK3CB					2014 Purcell A polygenic burder of rare disruptive mutations in SCZ	Table S2	https://www.ncbi.nlm.nih.gov/pubmed/24463508
				PIK3R3					2014 Purcell A polygenic burder of rare disruptive mutations in SCZ	Table S2	https://www.ncbi.nlm.nih.gov/pubmed/24463508
				PIKFYVE					2014 Purcell A polygenic burder of rare disruptive mutations in SCZ	Table S2	https://www.ncbi.nlm.nih.gov/pubmed/24463508
				PIN1					2014 Purcell A polygenic burder of rare disruptive mutations in SCZ	Table S2	https://www.ncbi.nlm.nih.gov/pubmed/24463508
				PINK1					2014 Purcell A polygenic burder of rare disruptive mutations in SCZ	Table S2	https://www.ncbi.nlm.nih.gov/pubmed/24463508
				PIP4K2A					2014 Purcell A polygenic burder of rare disruptive mutations in SCZ	Table S2	https://www.ncbi.nlm.nih.gov/pubmed/24463508
				PIP4K2B					2014 Purcell A polygenic burder of rare disruptive mutations in SCZ	Table S2	https://www.ncbi.nlm.nih.gov/pubmed/24463508
				PIP5K1C					2014 Purcell A polygenic burder of rare disruptive mutations in SCZ	Table S2	https://www.ncbi.nlm.nih.gov/pubmed/24463508
				PITPNM1					2014 Purcell A polygenic burder of rare disruptive mutations in SCZ	Table S2	https://www.ncbi.nlm.nih.gov/pubmed/24463508
				PITPNM2					2014 Purcell A polygenic burder of rare disruptive mutations in SCZ	Table S2	https://www.ncbi.nlm.nih.gov/pubmed/24463508
				PJA2					2014 Purcell A polygenic burder of rare disruptive mutations in SCZ	Table S2	https://www.ncbi.nlm.nih.gov/pubmed/24463508
				PKD1					2014 Purcell A polygenic burder of rare disruptive mutations in SCZ	Table S2	https://www.ncbi.nlm.nih.gov/pubmed/24463508
				PKP4					2014 Purcell A polygenic burder of rare disruptive mutations in SCZ	Table S2	https://www.ncbi.nlm.nih.gov/pubmed/24463508
				PLA2G12B					2014 Purcell A polygenic burder of rare disruptive mutations in SCZ	Table S2	https://www.ncbi.nlm.nih.gov/pubmed/24463508
				PLCB1					2014 Purcell A polygenic burder of rare disruptive mutations in SCZ	Table S2	https://www.ncbi.nlm.nih.gov/pubmed/24463508
				PLCH2					2014 Purcell A polygenic burder of rare disruptive mutations in SCZ	Table S2	https://www.ncbi.nlm.nih.gov/pubmed/24463508
				PLCL2					2014 Purcell A polygenic burder of rare disruptive mutations in SCZ	Table S2	https://www.ncbi.nlm.nih.gov/pubmed/24463508
				PLD3					2014 Purcell A polygenic burder of rare disruptive mutations in SCZ	Table S2	https://www.ncbi.nlm.nih.gov/pubmed/24463508
				PLEC					2014 Purcell A polygenic burder of rare disruptive mutations in SCZ	Table S2	https://www.ncbi.nlm.nih.gov/pubmed/24463508
				PLEKHA6					2014 Purcell A polygenic burder of rare disruptive mutations in SCZ	Table S2	https://www.ncbi.nlm.nih.gov/pubmed/24463508
				PLEKHH1					2014 Purcell A polygenic burder of rare disruptive mutations in SCZ	Table S2	https://www.ncbi.nlm.nih.gov/pubmed/24463508
				PLP1					2014 Purcell A polygenic burder of rare disruptive mutations in SCZ	Table S2	https://www.ncbi.nlm.nih.gov/pubmed/24463508
				PLXNA1					2014 Purcell A polygenic burder of rare disruptive mutations in SCZ	Table S2	https://www.ncbi.nlm.nih.gov/pubmed/24463508
				PLXNA2					2014 Purcell A polygenic burder of rare disruptive mutations in SCZ	Table S2	https://www.ncbi.nlm.nih.gov/pubmed/24463508
				PLXNA4					2014 Purcell A polygenic burder of rare disruptive mutations in SCZ	Table S2	https://www.ncbi.nlm.nih.gov/pubmed/24463508
				PLXNB1					2014 Purcell A polygenic burder of rare disruptive mutations in SCZ	Table S2	https://www.ncbi.nlm.nih.gov/pubmed/24463508
				PLXND1					2014 Purcell A polygenic burder of rare disruptive mutations in SCZ	Table S2	https://www.ncbi.nlm.nih.gov/pubmed/24463508
				PMFBP1					2014 Purcell A polygenic burder of rare disruptive mutations in SCZ	Table S2	https://www.ncbi.nlm.nih.gov/pubmed/24463508
				PML					2014 Purcell A polygenic burder of rare disruptive mutations in SCZ	Table S2	https://www.ncbi.nlm.nih.gov/pubmed/24463508
				POGZ					2014 Purcell A polygenic burder of rare disruptive mutations in SCZ	Table S2	https://www.ncbi.nlm.nih.gov/pubmed/24463508
				POLL					2014 Purcell A polygenic burder of rare disruptive mutations in SCZ	Table S2	https://www.ncbi.nlm.nih.gov/pubmed/24463508
				POLR2A					2014 Purcell A polygenic burder of rare disruptive mutations in SCZ	Table S2	https://www.ncbi.nlm.nih.gov/pubmed/24463508
				POM121C					2014 Purcell A polygenic burder of rare disruptive mutations in SCZ	Table S2	https://www.ncbi.nlm.nih.gov/pubmed/24463508
				POMT1					2014 Purcell A polygenic burder of rare disruptive mutations in SCZ	Table S2	https://www.ncbi.nlm.nih.gov/pubmed/24463508
				PPARGC1A					2014 Purcell A polygenic burder of rare disruptive mutations in SCZ	Table S2	https://www.ncbi.nlm.nih.gov/pubmed/24463508
				PPFIA1					2014 Purcell A polygenic burder of rare disruptive mutations in SCZ	Table S2	https://www.ncbi.nlm.nih.gov/pubmed/24463508
				PPFIA2					2014 Purcell A polygenic burder of rare disruptive mutations in SCZ	Table S2	https://www.ncbi.nlm.nih.gov/pubmed/24463508
				PPFIA3					2014 Purcell A polygenic burder of rare disruptive mutations in SCZ	Table S2	https://www.ncbi.nlm.nih.gov/pubmed/24463508
				PPFIA4					2014 Purcell A polygenic burder of rare disruptive mutations in SCZ	Table S2	https://www.ncbi.nlm.nih.gov/pubmed/24463508
				PPIA					2014 Purcell A polygenic burder of rare disruptive mutations in SCZ	Table S2	https://www.ncbi.nlm.nih.gov/pubmed/24463508
				PPM1E					2014 Purcell A polygenic burder of rare disruptive mutations in SCZ	Table S2	https://www.ncbi.nlm.nih.gov/pubmed/24463508
				PPP1CA					2014 Purcell A polygenic burder of rare disruptive mutations in SCZ	Table S2	https://www.ncbi.nlm.nih.gov/pubmed/24463508
				PPP1CB					2014 Purcell A polygenic burder of rare disruptive mutations in SCZ	Table S2	https://www.ncbi.nlm.nih.gov/pubmed/24463508
				PPP1R12A					2014 Purcell A polygenic burder of rare disruptive mutations in SCZ	Table S2	https://www.ncbi.nlm.nih.gov/pubmed/24463508
				PPP1R14D					2014 Purcell A polygenic burder of rare disruptive mutations in SCZ	Table S2	https://www.ncbi.nlm.nih.gov/pubmed/24463508
				PPP1R7					2014 Purcell A polygenic burder of rare disruptive mutations in SCZ	Table S2	https://www.ncbi.nlm.nih.gov/pubmed/24463508
				PPP2R1A					2014 Purcell A polygenic burder of rare disruptive mutations in SCZ	Table S2	https://www.ncbi.nlm.nih.gov/pubmed/24463508
				PPP2R2C					2014 Purcell A polygenic burder of rare disruptive mutations in SCZ	Table S2	https://www.ncbi.nlm.nih.gov/pubmed/24463508
				PPP2R5B					2014 Purcell A polygenic burder of rare disruptive mutations in SCZ	Table S2	https://www.ncbi.nlm.nih.gov/pubmed/24463508
				PPP3CA					2014 Purcell A polygenic burder of rare disruptive mutations in SCZ	Table S2	https://www.ncbi.nlm.nih.gov/pubmed/24463508
				PPP3CB					2014 Purcell A polygenic burder of rare disruptive mutations in SCZ	Table S2	https://www.ncbi.nlm.nih.gov/pubmed/24463508
				PRDX1					2014 Purcell A polygenic burder of rare disruptive mutations in SCZ	Table S2	https://www.ncbi.nlm.nih.gov/pubmed/24463508
				PRDX2					2014 Purcell A polygenic burder of rare disruptive mutations in SCZ	Table S2	https://www.ncbi.nlm.nih.gov/pubmed/24463508
				PRDX6					2014 Purcell A polygenic burder of rare disruptive mutations in SCZ	Table S2	https://www.ncbi.nlm.nih.gov/pubmed/24463508
				PREX1					2014 Purcell A polygenic burder of rare disruptive mutations in SCZ	Table S2	https://www.ncbi.nlm.nih.gov/pubmed/24463508
				PREX2					2014 Purcell A polygenic burder of rare disruptive mutations in SCZ	Table S2	https://www.ncbi.nlm.nih.gov/pubmed/24463508
				PRICKLE2					2014 Purcell A polygenic burder of rare disruptive mutations in SCZ	Table S2	https://www.ncbi.nlm.nih.gov/pubmed/24463508
				PRKACB					2014 Purcell A polygenic burder of rare disruptive mutations in SCZ	Table S2	https://www.ncbi.nlm.nih.gov/pubmed/24463508
				PRKAR1A					2014 Purcell A polygenic burder of rare disruptive mutations in SCZ	Table S2	https://www.ncbi.nlm.nih.gov/pubmed/24463508
				PRKAR2A					2014 Purcell A polygenic burder of rare disruptive mutations in SCZ	Table S2	https://www.ncbi.nlm.nih.gov/pubmed/24463508
				PRKAR2B					2014 Purcell A polygenic burder of rare disruptive mutations in SCZ	Table S2	https://www.ncbi.nlm.nih.gov/pubmed/24463508
				PRKCB					2014 Purcell A polygenic burder of rare disruptive mutations in SCZ	Table S2	https://www.ncbi.nlm.nih.gov/pubmed/24463508
				PRKCE					2014 Purcell A polygenic burder of rare disruptive mutations in SCZ	Table S2	https://www.ncbi.nlm.nih.gov/pubmed/24463508
				PRKCG					2014 Purcell A polygenic burder of rare disruptive mutations in SCZ	Table S2	https://www.ncbi.nlm.nih.gov/pubmed/24463508
				PRPF8					2014 Purcell A polygenic burder of rare disruptive mutations in SCZ	Table S2	https://www.ncbi.nlm.nih.gov/pubmed/24463508
				PRPH					2014 Purcell A polygenic burder of rare disruptive mutations in SCZ	Table S2	https://www.ncbi.nlm.nih.gov/pubmed/24463508
				PRR12					2014 Purcell A polygenic burder of rare disruptive mutations in SCZ	Table S2	https://www.ncbi.nlm.nih.gov/pubmed/24463508
				PRRC2A					2014 Purcell A polygenic burder of rare disruptive mutations in SCZ	Table S2	https://www.ncbi.nlm.nih.gov/pubmed/24463508
				PRRC2C					2014 Purcell A polygenic burder of rare disruptive mutations in SCZ	Table S2	https://www.ncbi.nlm.nih.gov/pubmed/24463508
				PRSS38					2014 Purcell A polygenic burder of rare disruptive mutations in SCZ	Table S2	https://www.ncbi.nlm.nih.gov/pubmed/24463508
				PRUNE2					2014 Purcell A polygenic burder of rare disruptive mutations in SCZ	Table S2	https://www.ncbi.nlm.nih.gov/pubmed/24463508
				PSAP					2014 Purcell A polygenic burder of rare disruptive mutations in SCZ	Table S2	https://www.ncbi.nlm.nih.gov/pubmed/24463508
				PSAPL1					2014 Purcell A polygenic burder of rare disruptive mutations in SCZ	Table S2	https://www.ncbi.nlm.nih.gov/pubmed/24463508
				PSD					2014 Purcell A polygenic burder of rare disruptive mutations in SCZ	Table S2	https://www.ncbi.nlm.nih.gov/pubmed/24463508
				PSD3					2014 Purcell A polygenic burder of rare disruptive mutations in SCZ	Table S2	https://www.ncbi.nlm.nih.gov/pubmed/24463508
				PSG2					2014 Purcell A polygenic burder of rare disruptive mutations in SCZ	Table S2	https://www.ncbi.nlm.nih.gov/pubmed/24463508
				PSMD2					2014 Purcell A polygenic burder of rare disruptive mutations in SCZ	Table S2	https://www.ncbi.nlm.nih.gov/pubmed/24463508
				PSPC1					2014 Purcell A polygenic burder of rare disruptive mutations in SCZ	Table S2	https://www.ncbi.nlm.nih.gov/pubmed/24463508
				PTAFR					2014 Purcell A polygenic burder of rare disruptive mutations in SCZ	Table S2	https://www.ncbi.nlm.nih.gov/pubmed/24463508
				PTCH1					2014 Purcell A polygenic burder of rare disruptive mutations in SCZ	Table S2	https://www.ncbi.nlm.nih.gov/pubmed/24463508
				PTEN					2014 Purcell A polygenic burder of rare disruptive mutations in SCZ	Table S2	https://www.ncbi.nlm.nih.gov/pubmed/24463508
				PTK2					2014 Purcell A polygenic burder of rare disruptive mutations in SCZ	Table S2	https://www.ncbi.nlm.nih.gov/pubmed/24463508
				PTK2B					2014 Purcell A polygenic burder of rare disruptive mutations in SCZ	Table S2	https://www.ncbi.nlm.nih.gov/pubmed/24463508
				PTPN11					2014 Purcell A polygenic burder of rare disruptive mutations in SCZ	Table S2	https://www.ncbi.nlm.nih.gov/pubmed/24463508
				PTPN23					2014 Purcell A polygenic burder of rare disruptive mutations in SCZ	Table S2	https://www.ncbi.nlm.nih.gov/pubmed/24463508
				PTPN3					2014 Purcell A polygenic burder of rare disruptive mutations in SCZ	Table S2	https://www.ncbi.nlm.nih.gov/pubmed/24463508
				PTPN5					2014 Purcell A polygenic burder of rare disruptive mutations in SCZ	Table S2	https://www.ncbi.nlm.nih.gov/pubmed/24463508
				PTPRD					2014 Purcell A polygenic burder of rare disruptive mutations in SCZ	Table S2	https://www.ncbi.nlm.nih.gov/pubmed/24463508
				PTPRF					2014 Purcell A polygenic burder of rare disruptive mutations in SCZ	Table S2	https://www.ncbi.nlm.nih.gov/pubmed/24463508
				PTPRG					2014 Purcell A polygenic burder of rare disruptive mutations in SCZ	Table S2	https://www.ncbi.nlm.nih.gov/pubmed/24463508
				PTPRJ					2014 Purcell A polygenic burder of rare disruptive mutations in SCZ	Table S2	https://www.ncbi.nlm.nih.gov/pubmed/24463508
				PTPRM					2014 Purcell A polygenic burder of rare disruptive mutations in SCZ	Table S2	https://www.ncbi.nlm.nih.gov/pubmed/24463508
				PTPRN2					2014 Purcell A polygenic burder of rare disruptive mutations in SCZ	Table S2	https://www.ncbi.nlm.nih.gov/pubmed/24463508
				PTPRS					2014 Purcell A polygenic burder of rare disruptive mutations in SCZ	Table S2	https://www.ncbi.nlm.nih.gov/pubmed/24463508
				PTPRT					2014 Purcell A polygenic burder of rare disruptive mutations in SCZ	Table S2	https://www.ncbi.nlm.nih.gov/pubmed/24463508
				PTPRZ1					2014 Purcell A polygenic burder of rare disruptive mutations in SCZ	Table S2	https://www.ncbi.nlm.nih.gov/pubmed/24463508
				PUF60					2014 Purcell A polygenic burder of rare disruptive mutations in SCZ	Table S2	https://www.ncbi.nlm.nih.gov/pubmed/24463508
				PUM1					2014 Purcell A polygenic burder of rare disruptive mutations in SCZ	Table S2	https://www.ncbi.nlm.nih.gov/pubmed/24463508
				PUM2					2014 Purcell A polygenic burder of rare disruptive mutations in SCZ	Table S2	https://www.ncbi.nlm.nih.gov/pubmed/24463508
				PURA					2014 Purcell A polygenic burder of rare disruptive mutations in SCZ	Table S2	https://www.ncbi.nlm.nih.gov/pubmed/24463508
				PYCARD					2014 Purcell A polygenic burder of rare disruptive mutations in SCZ	Table S2	https://www.ncbi.nlm.nih.gov/pubmed/24463508
				PYCRL					2014 Purcell A polygenic burder of rare disruptive mutations in SCZ	Table S2	https://www.ncbi.nlm.nih.gov/pubmed/24463508
				PYGB					2014 Purcell A polygenic burder of rare disruptive mutations in SCZ	Table S2	https://www.ncbi.nlm.nih.gov/pubmed/24463508
				R3HDM1					2014 Purcell A polygenic burder of rare disruptive mutations in SCZ	Table S2	https://www.ncbi.nlm.nih.gov/pubmed/24463508
				R3HDM2					2014 Purcell A polygenic burder of rare disruptive mutations in SCZ	Table S2	https://www.ncbi.nlm.nih.gov/pubmed/24463508
				RAB13					2014 Purcell A polygenic burder of rare disruptive mutations in SCZ	Table S2	https://www.ncbi.nlm.nih.gov/pubmed/24463508
				RAB15					2014 Purcell A polygenic burder of rare disruptive mutations in SCZ	Table S2	https://www.ncbi.nlm.nih.gov/pubmed/24463508
				RAB1A					2014 Purcell A polygenic burder of rare disruptive mutations in SCZ	Table S2	https://www.ncbi.nlm.nih.gov/pubmed/24463508
				RAB1B					2014 Purcell A polygenic burder of rare disruptive mutations in SCZ	Table S2	https://www.ncbi.nlm.nih.gov/pubmed/24463508
				RAB35					2014 Purcell A polygenic burder of rare disruptive mutations in SCZ	Table S2	https://www.ncbi.nlm.nih.gov/pubmed/24463508
				RAB3A					2014 Purcell A polygenic burder of rare disruptive mutations in SCZ	Table S2	https://www.ncbi.nlm.nih.gov/pubmed/24463508
				RAB3GAP2					2014 Purcell A polygenic burder of rare disruptive mutations in SCZ	Table S2	https://www.ncbi.nlm.nih.gov/pubmed/24463508
				RAB5B					2014 Purcell A polygenic burder of rare disruptive mutations in SCZ	Table S2	https://www.ncbi.nlm.nih.gov/pubmed/24463508
				RAB5C					2014 Purcell A polygenic burder of rare disruptive mutations in SCZ	Table S2	https://www.ncbi.nlm.nih.gov/pubmed/24463508
				RAB6A					2014 Purcell A polygenic burder of rare disruptive mutations in SCZ	Table S2	https://www.ncbi.nlm.nih.gov/pubmed/24463508
				RAB6B					2014 Purcell A polygenic burder of rare disruptive mutations in SCZ	Table S2	https://www.ncbi.nlm.nih.gov/pubmed/24463508
				RAB7A					2014 Purcell A polygenic burder of rare disruptive mutations in SCZ	Table S2	https://www.ncbi.nlm.nih.gov/pubmed/24463508
				RAC1					2014 Purcell A polygenic burder of rare disruptive mutations in SCZ	Table S2	https://www.ncbi.nlm.nih.gov/pubmed/24463508
				RAD54L2					2014 Purcell A polygenic burder of rare disruptive mutations in SCZ	Table S2	https://www.ncbi.nlm.nih.gov/pubmed/24463508
				RALA					2014 Purcell A polygenic burder of rare disruptive mutations in SCZ	Table S2	https://www.ncbi.nlm.nih.gov/pubmed/24463508
				RALGAPA1					2014 Purcell A polygenic burder of rare disruptive mutations in SCZ	Table S2	https://www.ncbi.nlm.nih.gov/pubmed/24463508
				RALGAPB					2014 Purcell A polygenic burder of rare disruptive mutations in SCZ	Table S2	https://www.ncbi.nlm.nih.gov/pubmed/24463508
				RALGDS					2014 Purcell A polygenic burder of rare disruptive mutations in SCZ	Table S2	https://www.ncbi.nlm.nih.gov/pubmed/24463508
				RANBP6					2014 Purcell A polygenic burder of rare disruptive mutations in SCZ	Table S2	https://www.ncbi.nlm.nih.gov/pubmed/24463508
				RAP1A					2014 Purcell A polygenic burder of rare disruptive mutations in SCZ	Table S2	https://www.ncbi.nlm.nih.gov/pubmed/24463508
				RAP1GAP					2014 Purcell A polygenic burder of rare disruptive mutations in SCZ	Table S2	https://www.ncbi.nlm.nih.gov/pubmed/24463508
				RAP1GAP2					2014 Purcell A polygenic burder of rare disruptive mutations in SCZ	Table S2	https://www.ncbi.nlm.nih.gov/pubmed/24463508
				RAP1GDS1					2014 Purcell A polygenic burder of rare disruptive mutations in SCZ	Table S2	https://www.ncbi.nlm.nih.gov/pubmed/24463508
				RAPGEF1					2014 Purcell A polygenic burder of rare disruptive mutations in SCZ	Table S2	https://www.ncbi.nlm.nih.gov/pubmed/24463508
				RAPGEF2					2014 Purcell A polygenic burder of rare disruptive mutations in SCZ	Table S2	https://www.ncbi.nlm.nih.gov/pubmed/24463508
				RAPGEF4					2014 Purcell A polygenic burder of rare disruptive mutations in SCZ	Table S2	https://www.ncbi.nlm.nih.gov/pubmed/24463508
				RAPGEFL1					2014 Purcell A polygenic burder of rare disruptive mutations in SCZ	Table S2	https://www.ncbi.nlm.nih.gov/pubmed/24463508
				RARG					2014 Purcell A polygenic burder of rare disruptive mutations in SCZ	Table S2	https://www.ncbi.nlm.nih.gov/pubmed/24463508
				RASGRF1					2014 Purcell A polygenic burder of rare disruptive mutations in SCZ	Table S2	https://www.ncbi.nlm.nih.gov/pubmed/24463508
				RASGRP1					2014 Purcell A polygenic burder of rare disruptive mutations in SCZ	Table S2	https://www.ncbi.nlm.nih.gov/pubmed/24463508
				RASSF5					2014 Purcell A polygenic burder of rare disruptive mutations in SCZ	Table S2	https://www.ncbi.nlm.nih.gov/pubmed/24463508
				RB1CC1					2014 Purcell A polygenic burder of rare disruptive mutations in SCZ	Table S2	https://www.ncbi.nlm.nih.gov/pubmed/24463508
				RBX1					2014 Purcell A polygenic burder of rare disruptive mutations in SCZ	Table S2	https://www.ncbi.nlm.nih.gov/pubmed/24463508
				RC3H1					2014 Purcell A polygenic burder of rare disruptive mutations in SCZ	Table S2	https://www.ncbi.nlm.nih.gov/pubmed/24463508
				RC3H2					2014 Purcell A polygenic burder of rare disruptive mutations in SCZ	Table S2	https://www.ncbi.nlm.nih.gov/pubmed/24463508
				RECK					2014 Purcell A polygenic burder of rare disruptive mutations in SCZ	Table S2	https://www.ncbi.nlm.nih.gov/pubmed/24463508
				RELN					2014 Purcell A polygenic burder of rare disruptive mutations in SCZ	Table S2	https://www.ncbi.nlm.nih.gov/pubmed/24463508
				RERE					2014 Purcell A polygenic burder of rare disruptive mutations in SCZ	Table S2	https://www.ncbi.nlm.nih.gov/pubmed/24463508
				REV3L					2014 Purcell A polygenic burder of rare disruptive mutations in SCZ	Table S2	https://www.ncbi.nlm.nih.gov/pubmed/24463508
				RFX3					2014 Purcell A polygenic burder of rare disruptive mutations in SCZ	Table S2	https://www.ncbi.nlm.nih.gov/pubmed/24463508
				RGL2					2014 Purcell A polygenic burder of rare disruptive mutations in SCZ	Table S2	https://www.ncbi.nlm.nih.gov/pubmed/24463508
				RGS12					2014 Purcell A polygenic burder of rare disruptive mutations in SCZ	Table S2	https://www.ncbi.nlm.nih.gov/pubmed/24463508
				RGS7					2014 Purcell A polygenic burder of rare disruptive mutations in SCZ	Table S2	https://www.ncbi.nlm.nih.gov/pubmed/24463508
				RGS7BP					2014 Purcell A polygenic burder of rare disruptive mutations in SCZ	Table S2	https://www.ncbi.nlm.nih.gov/pubmed/24463508
				RHBDF1					2014 Purcell A polygenic burder of rare disruptive mutations in SCZ	Table S2	https://www.ncbi.nlm.nih.gov/pubmed/24463508
				RHOB					2014 Purcell A polygenic burder of rare disruptive mutations in SCZ	Table S2	https://www.ncbi.nlm.nih.gov/pubmed/24463508
				RHOBTB2					2014 Purcell A polygenic burder of rare disruptive mutations in SCZ	Table S2	https://www.ncbi.nlm.nih.gov/pubmed/24463508
				RHOG					2014 Purcell A polygenic burder of rare disruptive mutations in SCZ	Table S2	https://www.ncbi.nlm.nih.gov/pubmed/24463508
				RIF1					2014 Purcell A polygenic burder of rare disruptive mutations in SCZ	Table S2	https://www.ncbi.nlm.nih.gov/pubmed/24463508
				RIMBP2					2014 Purcell A polygenic burder of rare disruptive mutations in SCZ	Table S2	https://www.ncbi.nlm.nih.gov/pubmed/24463508
				RIMS1					2014 Purcell A polygenic burder of rare disruptive mutations in SCZ	Table S2	https://www.ncbi.nlm.nih.gov/pubmed/24463508
				ROCK2					2014 Purcell A polygenic burder of rare disruptive mutations in SCZ	Table S2	https://www.ncbi.nlm.nih.gov/pubmed/24463508
				RPH3A					2014 Purcell A polygenic burder of rare disruptive mutations in SCZ	Table S2	https://www.ncbi.nlm.nih.gov/pubmed/24463508
				RPL12					2014 Purcell A polygenic burder of rare disruptive mutations in SCZ	Table S2	https://www.ncbi.nlm.nih.gov/pubmed/24463508
				RPL14					2014 Purcell A polygenic burder of rare disruptive mutations in SCZ	Table S2	https://www.ncbi.nlm.nih.gov/pubmed/24463508
				RPL38					2014 Purcell A polygenic burder of rare disruptive mutations in SCZ	Table S2	https://www.ncbi.nlm.nih.gov/pubmed/24463508
				RPL5					2014 Purcell A polygenic burder of rare disruptive mutations in SCZ	Table S2	https://www.ncbi.nlm.nih.gov/pubmed/24463508
				RPL7					2014 Purcell A polygenic burder of rare disruptive mutations in SCZ	Table S2	https://www.ncbi.nlm.nih.gov/pubmed/24463508
				RPL8					2014 Purcell A polygenic burder of rare disruptive mutations in SCZ	Table S2	https://www.ncbi.nlm.nih.gov/pubmed/24463508
				RPLP0					2014 Purcell A polygenic burder of rare disruptive mutations in SCZ	Table S2	https://www.ncbi.nlm.nih.gov/pubmed/24463508
				RPN1					2014 Purcell A polygenic burder of rare disruptive mutations in SCZ	Table S2	https://www.ncbi.nlm.nih.gov/pubmed/24463508
				RPRD2					2014 Purcell A polygenic burder of rare disruptive mutations in SCZ	Table S2	https://www.ncbi.nlm.nih.gov/pubmed/24463508
				RPS13					2014 Purcell A polygenic burder of rare disruptive mutations in SCZ	Table S2	https://www.ncbi.nlm.nih.gov/pubmed/24463508
				RPS14					2014 Purcell A polygenic burder of rare disruptive mutations in SCZ	Table S2	https://www.ncbi.nlm.nih.gov/pubmed/24463508
				RPS18					2014 Purcell A polygenic burder of rare disruptive mutations in SCZ	Table S2	https://www.ncbi.nlm.nih.gov/pubmed/24463508
				RPS19					2014 Purcell A polygenic burder of rare disruptive mutations in SCZ	Table S2	https://www.ncbi.nlm.nih.gov/pubmed/24463508
				RPS25					2014 Purcell A polygenic burder of rare disruptive mutations in SCZ	Table S2	https://www.ncbi.nlm.nih.gov/pubmed/24463508
				RPS27					2014 Purcell A polygenic burder of rare disruptive mutations in SCZ	Table S2	https://www.ncbi.nlm.nih.gov/pubmed/24463508
				RPS3					2014 Purcell A polygenic burder of rare disruptive mutations in SCZ	Table S2	https://www.ncbi.nlm.nih.gov/pubmed/24463508
				RPTOR					2014 Purcell A polygenic burder of rare disruptive mutations in SCZ	Table S2	https://www.ncbi.nlm.nih.gov/pubmed/24463508
				RPUSD3					2014 Purcell A polygenic burder of rare disruptive mutations in SCZ	Table S2	https://www.ncbi.nlm.nih.gov/pubmed/24463508
				RRP1B					2014 Purcell A polygenic burder of rare disruptive mutations in SCZ	Table S2	https://www.ncbi.nlm.nih.gov/pubmed/24463508
				RTN1					2014 Purcell A polygenic burder of rare disruptive mutations in SCZ	Table S2	https://www.ncbi.nlm.nih.gov/pubmed/24463508
				RTN3					2014 Purcell A polygenic burder of rare disruptive mutations in SCZ	Table S2	https://www.ncbi.nlm.nih.gov/pubmed/24463508
				RTN4					2014 Purcell A polygenic burder of rare disruptive mutations in SCZ	Table S2	https://www.ncbi.nlm.nih.gov/pubmed/24463508
				RTN4R					2014 Purcell A polygenic burder of rare disruptive mutations in SCZ	Table S2	https://www.ncbi.nlm.nih.gov/pubmed/24463508
				RUFY3					2014 Purcell A polygenic burder of rare disruptive mutations in SCZ	Table S2	https://www.ncbi.nlm.nih.gov/pubmed/24463508
				RUNDC3B					2014 Purcell A polygenic burder of rare disruptive mutations in SCZ	Table S2	https://www.ncbi.nlm.nih.gov/pubmed/24463508
				RUSC1					2014 Purcell A polygenic burder of rare disruptive mutations in SCZ	Table S2	https://www.ncbi.nlm.nih.gov/pubmed/24463508
				RUSC2					2014 Purcell A polygenic burder of rare disruptive mutations in SCZ	Table S2	https://www.ncbi.nlm.nih.gov/pubmed/24463508
				RYR2					2014 Purcell A polygenic burder of rare disruptive mutations in SCZ	Table S2	https://www.ncbi.nlm.nih.gov/pubmed/24463508
				RYR3					2014 Purcell A polygenic burder of rare disruptive mutations in SCZ	Table S2	https://www.ncbi.nlm.nih.gov/pubmed/24463508
				SAFB2					2014 Purcell A polygenic burder of rare disruptive mutations in SCZ	Table S2	https://www.ncbi.nlm.nih.gov/pubmed/24463508
				SALL2					2014 Purcell A polygenic burder of rare disruptive mutations in SCZ	Table S2	https://www.ncbi.nlm.nih.gov/pubmed/24463508
				SAMD4B					2014 Purcell A polygenic burder of rare disruptive mutations in SCZ	Table S2	https://www.ncbi.nlm.nih.gov/pubmed/24463508
				SAP130					2014 Purcell A polygenic burder of rare disruptive mutations in SCZ	Table S2	https://www.ncbi.nlm.nih.gov/pubmed/24463508
				SAP30BP					2014 Purcell A polygenic burder of rare disruptive mutations in SCZ	Table S2	https://www.ncbi.nlm.nih.gov/pubmed/24463508
				SASH1					2014 Purcell A polygenic burder of rare disruptive mutations in SCZ	Table S2	https://www.ncbi.nlm.nih.gov/pubmed/24463508
				SBF1					2014 Purcell A polygenic burder of rare disruptive mutations in SCZ	Table S2	https://www.ncbi.nlm.nih.gov/pubmed/24463508
				SBNO1					2014 Purcell A polygenic burder of rare disruptive mutations in SCZ	Table S2	https://www.ncbi.nlm.nih.gov/pubmed/24463508
				SCAF1					2014 Purcell A polygenic burder of rare disruptive mutations in SCZ	Table S2	https://www.ncbi.nlm.nih.gov/pubmed/24463508
				SCAP					2014 Purcell A polygenic burder of rare disruptive mutations in SCZ	Table S2	https://www.ncbi.nlm.nih.gov/pubmed/24463508
				SCCPDH					2014 Purcell A polygenic burder of rare disruptive mutations in SCZ	Table S2	https://www.ncbi.nlm.nih.gov/pubmed/24463508
				SCD					2014 Purcell A polygenic burder of rare disruptive mutations in SCZ	Table S2	https://www.ncbi.nlm.nih.gov/pubmed/24463508
				SCFD1					2014 Purcell A polygenic burder of rare disruptive mutations in SCZ	Table S2	https://www.ncbi.nlm.nih.gov/pubmed/24463508
				SCN2A					2014 Purcell A polygenic burder of rare disruptive mutations in SCZ	Table S2	https://www.ncbi.nlm.nih.gov/pubmed/24463508
				SCN8A					2014 Purcell A polygenic burder of rare disruptive mutations in SCZ	Table S2	https://www.ncbi.nlm.nih.gov/pubmed/24463508
				SCRN1					2014 Purcell A polygenic burder of rare disruptive mutations in SCZ	Table S2	https://www.ncbi.nlm.nih.gov/pubmed/24463508
				SDF4					2014 Purcell A polygenic burder of rare disruptive mutations in SCZ	Table S2	https://www.ncbi.nlm.nih.gov/pubmed/24463508
				SEC14L1					2014 Purcell A polygenic burder of rare disruptive mutations in SCZ	Table S2	https://www.ncbi.nlm.nih.gov/pubmed/24463508
				SEC16A					2014 Purcell A polygenic burder of rare disruptive mutations in SCZ	Table S2	https://www.ncbi.nlm.nih.gov/pubmed/24463508
				SEC23A					2014 Purcell A polygenic burder of rare disruptive mutations in SCZ	Table S2	https://www.ncbi.nlm.nih.gov/pubmed/24463508
				SEC31A					2014 Purcell A polygenic burder of rare disruptive mutations in SCZ	Table S2	https://www.ncbi.nlm.nih.gov/pubmed/24463508
				SECISBP2L					2014 Purcell A polygenic burder of rare disruptive mutations in SCZ	Table S2	https://www.ncbi.nlm.nih.gov/pubmed/24463508
				SEPT10					2014 Purcell A polygenic burder of rare disruptive mutations in SCZ	Table S2	https://www.ncbi.nlm.nih.gov/pubmed/24463508
				SEPT11					2014 Purcell A polygenic burder of rare disruptive mutations in SCZ	Table S2	https://www.ncbi.nlm.nih.gov/pubmed/24463508
				SEPT2					2014 Purcell A polygenic burder of rare disruptive mutations in SCZ	Table S2	https://www.ncbi.nlm.nih.gov/pubmed/24463508
				SEPT3					2014 Purcell A polygenic burder of rare disruptive mutations in SCZ	Table S2	https://www.ncbi.nlm.nih.gov/pubmed/24463508
				SEPT4					2014 Purcell A polygenic burder of rare disruptive mutations in SCZ	Table S2	https://www.ncbi.nlm.nih.gov/pubmed/24463508
				SEPT5					2014 Purcell A polygenic burder of rare disruptive mutations in SCZ	Table S2	https://www.ncbi.nlm.nih.gov/pubmed/24463508
				SEPT6					2014 Purcell A polygenic burder of rare disruptive mutations in SCZ	Table S2	https://www.ncbi.nlm.nih.gov/pubmed/24463508
				SEPT7					2014 Purcell A polygenic burder of rare disruptive mutations in SCZ	Table S2	https://www.ncbi.nlm.nih.gov/pubmed/24463508
				SEPT8					2014 Purcell A polygenic burder of rare disruptive mutations in SCZ	Table S2	https://www.ncbi.nlm.nih.gov/pubmed/24463508
				SEPT9					2014 Purcell A polygenic burder of rare disruptive mutations in SCZ	Table S2	https://www.ncbi.nlm.nih.gov/pubmed/24463508
				SETD5					2014 Purcell A polygenic burder of rare disruptive mutations in SCZ	Table S2	https://www.ncbi.nlm.nih.gov/pubmed/24463508
				SETX					2014 Purcell A polygenic burder of rare disruptive mutations in SCZ	Table S2	https://www.ncbi.nlm.nih.gov/pubmed/24463508
				SEZ6L2					2014 Purcell A polygenic burder of rare disruptive mutations in SCZ	Table S2	https://www.ncbi.nlm.nih.gov/pubmed/24463508
				SFN					2014 Purcell A polygenic burder of rare disruptive mutations in SCZ	Table S2	https://www.ncbi.nlm.nih.gov/pubmed/24463508
				SFXN1					2014 Purcell A polygenic burder of rare disruptive mutations in SCZ	Table S2	https://www.ncbi.nlm.nih.gov/pubmed/24463508
				SFXN5					2014 Purcell A polygenic burder of rare disruptive mutations in SCZ	Table S2	https://www.ncbi.nlm.nih.gov/pubmed/24463508
				SGIP1					2014 Purcell A polygenic burder of rare disruptive mutations in SCZ	Table S2	https://www.ncbi.nlm.nih.gov/pubmed/24463508
				SGSM2					2014 Purcell A polygenic burder of rare disruptive mutations in SCZ	Table S2	https://www.ncbi.nlm.nih.gov/pubmed/24463508
				SH3BP4					2014 Purcell A polygenic burder of rare disruptive mutations in SCZ	Table S2	https://www.ncbi.nlm.nih.gov/pubmed/24463508
				SH3GL1					2014 Purcell A polygenic burder of rare disruptive mutations in SCZ	Table S2	https://www.ncbi.nlm.nih.gov/pubmed/24463508
				SH3GL2					2014 Purcell A polygenic burder of rare disruptive mutations in SCZ	Table S2	https://www.ncbi.nlm.nih.gov/pubmed/24463508
				SH3GLB2					2014 Purcell A polygenic burder of rare disruptive mutations in SCZ	Table S2	https://www.ncbi.nlm.nih.gov/pubmed/24463508
				SH3TC2					2014 Purcell A polygenic burder of rare disruptive mutations in SCZ	Table S2	https://www.ncbi.nlm.nih.gov/pubmed/24463508
				SHANK1					2014 Purcell A polygenic burder of rare disruptive mutations in SCZ	Table S2	https://www.ncbi.nlm.nih.gov/pubmed/24463508
				SHANK2					2014 Purcell A polygenic burder of rare disruptive mutations in SCZ	Table S2	https://www.ncbi.nlm.nih.gov/pubmed/24463508
				SHANK3					2014 Purcell A polygenic burder of rare disruptive mutations in SCZ	Table S2	https://www.ncbi.nlm.nih.gov/pubmed/24463508
				SHKBP1					2014 Purcell A polygenic burder of rare disruptive mutations in SCZ	Table S2	https://www.ncbi.nlm.nih.gov/pubmed/24463508
				SHOX2					2014 Purcell A polygenic burder of rare disruptive mutations in SCZ	Table S2	https://www.ncbi.nlm.nih.gov/pubmed/24463508
				SHROOM1					2014 Purcell A polygenic burder of rare disruptive mutations in SCZ	Table S2	https://www.ncbi.nlm.nih.gov/pubmed/24463508
				SIPA1L1					2014 Purcell A polygenic burder of rare disruptive mutations in SCZ	Table S2	https://www.ncbi.nlm.nih.gov/pubmed/24463508
				SIPA1L2					2014 Purcell A polygenic burder of rare disruptive mutations in SCZ	Table S2	https://www.ncbi.nlm.nih.gov/pubmed/24463508
				SIPA1L3					2014 Purcell A polygenic burder of rare disruptive mutations in SCZ	Table S2	https://www.ncbi.nlm.nih.gov/pubmed/24463508
				SIRPA					2014 Purcell A polygenic burder of rare disruptive mutations in SCZ	Table S2	https://www.ncbi.nlm.nih.gov/pubmed/24463508
				SKI					2014 Purcell A polygenic burder of rare disruptive mutations in SCZ	Table S2	https://www.ncbi.nlm.nih.gov/pubmed/24463508
				SLC12A5					2014 Purcell A polygenic burder of rare disruptive mutations in SCZ	Table S2	https://www.ncbi.nlm.nih.gov/pubmed/24463508
				SLC12A6					2014 Purcell A polygenic burder of rare disruptive mutations in SCZ	Table S2	https://www.ncbi.nlm.nih.gov/pubmed/24463508
				SLC13A1					2014 Purcell A polygenic burder of rare disruptive mutations in SCZ	Table S2	https://www.ncbi.nlm.nih.gov/pubmed/24463508
				SLC17A1					2014 Purcell A polygenic burder of rare disruptive mutations in SCZ	Table S2	https://www.ncbi.nlm.nih.gov/pubmed/24463508
				SLC17A7					2014 Purcell A polygenic burder of rare disruptive mutations in SCZ	Table S2	https://www.ncbi.nlm.nih.gov/pubmed/24463508
				SLC19A2					2014 Purcell A polygenic burder of rare disruptive mutations in SCZ	Table S2	https://www.ncbi.nlm.nih.gov/pubmed/24463508
				SLC1A2					2014 Purcell A polygenic burder of rare disruptive mutations in SCZ	Table S2	https://www.ncbi.nlm.nih.gov/pubmed/24463508
				SLC22A17					2014 Purcell A polygenic burder of rare disruptive mutations in SCZ	Table S2	https://www.ncbi.nlm.nih.gov/pubmed/24463508
				SLC24A2					2014 Purcell A polygenic burder of rare disruptive mutations in SCZ	Table S2	https://www.ncbi.nlm.nih.gov/pubmed/24463508
				SLC25A11					2014 Purcell A polygenic burder of rare disruptive mutations in SCZ	Table S2	https://www.ncbi.nlm.nih.gov/pubmed/24463508
				SLC25A12					2014 Purcell A polygenic burder of rare disruptive mutations in SCZ	Table S2	https://www.ncbi.nlm.nih.gov/pubmed/24463508
				SLC25A13					2014 Purcell A polygenic burder of rare disruptive mutations in SCZ	Table S2	https://www.ncbi.nlm.nih.gov/pubmed/24463508
				SLC25A18					2014 Purcell A polygenic burder of rare disruptive mutations in SCZ	Table S2	https://www.ncbi.nlm.nih.gov/pubmed/24463508
				SLC25A22					2014 Purcell A polygenic burder of rare disruptive mutations in SCZ	Table S2	https://www.ncbi.nlm.nih.gov/pubmed/24463508
				SLC25A23					2014 Purcell A polygenic burder of rare disruptive mutations in SCZ	Table S2	https://www.ncbi.nlm.nih.gov/pubmed/24463508
				SLC25A3					2014 Purcell A polygenic burder of rare disruptive mutations in SCZ	Table S2	https://www.ncbi.nlm.nih.gov/pubmed/24463508
				SLC25A4					2014 Purcell A polygenic burder of rare disruptive mutations in SCZ	Table S2	https://www.ncbi.nlm.nih.gov/pubmed/24463508
				SLC25A5					2014 Purcell A polygenic burder of rare disruptive mutations in SCZ	Table S2	https://www.ncbi.nlm.nih.gov/pubmed/24463508
				SLC25A6					2014 Purcell A polygenic burder of rare disruptive mutations in SCZ	Table S2	https://www.ncbi.nlm.nih.gov/pubmed/24463508
				SLC26A8					2014 Purcell A polygenic burder of rare disruptive mutations in SCZ	Table S2	https://www.ncbi.nlm.nih.gov/pubmed/24463508
				SLC27A4					2014 Purcell A polygenic burder of rare disruptive mutations in SCZ	Table S2	https://www.ncbi.nlm.nih.gov/pubmed/24463508
				SLC4A3					2014 Purcell A polygenic burder of rare disruptive mutations in SCZ	Table S2	https://www.ncbi.nlm.nih.gov/pubmed/24463508
				SLC4A4					2014 Purcell A polygenic burder of rare disruptive mutations in SCZ	Table S2	https://www.ncbi.nlm.nih.gov/pubmed/24463508
				SLC4A8					2014 Purcell A polygenic burder of rare disruptive mutations in SCZ	Table S2	https://www.ncbi.nlm.nih.gov/pubmed/24463508
				SLC5A7					2014 Purcell A polygenic burder of rare disruptive mutations in SCZ	Table S2	https://www.ncbi.nlm.nih.gov/pubmed/24463508
				SLC6A1					2014 Purcell A polygenic burder of rare disruptive mutations in SCZ	Table S2	https://www.ncbi.nlm.nih.gov/pubmed/24463508
				SLC6A17					2014 Purcell A polygenic burder of rare disruptive mutations in SCZ	Table S2	https://www.ncbi.nlm.nih.gov/pubmed/24463508
				SLC7A6					2014 Purcell A polygenic burder of rare disruptive mutations in SCZ	Table S2	https://www.ncbi.nlm.nih.gov/pubmed/24463508
				SLC8A1					2014 Purcell A polygenic burder of rare disruptive mutations in SCZ	Table S2	https://www.ncbi.nlm.nih.gov/pubmed/24463508
				SLC8A2					2014 Purcell A polygenic burder of rare disruptive mutations in SCZ	Table S2	https://www.ncbi.nlm.nih.gov/pubmed/24463508
				SLC9A3R1					2014 Purcell A polygenic burder of rare disruptive mutations in SCZ	Table S2	https://www.ncbi.nlm.nih.gov/pubmed/24463508
				SLCO1B7					2014 Purcell A polygenic burder of rare disruptive mutations in SCZ	Table S2	https://www.ncbi.nlm.nih.gov/pubmed/24463508
				SLITRK5					2014 Purcell A polygenic burder of rare disruptive mutations in SCZ	Table S2	https://www.ncbi.nlm.nih.gov/pubmed/24463508
				SLMO2					2014 Purcell A polygenic burder of rare disruptive mutations in SCZ	Table S2	https://www.ncbi.nlm.nih.gov/pubmed/24463508
				SMAD7					2014 Purcell A polygenic burder of rare disruptive mutations in SCZ	Table S2	https://www.ncbi.nlm.nih.gov/pubmed/24463508
				SMAP2					2014 Purcell A polygenic burder of rare disruptive mutations in SCZ	Table S2	https://www.ncbi.nlm.nih.gov/pubmed/24463508
				SMARCA2					2014 Purcell A polygenic burder of rare disruptive mutations in SCZ	Table S2	https://www.ncbi.nlm.nih.gov/pubmed/24463508
				SMARCA4					2014 Purcell A polygenic burder of rare disruptive mutations in SCZ	Table S2	https://www.ncbi.nlm.nih.gov/pubmed/24463508
				SMARCC2					2014 Purcell A polygenic burder of rare disruptive mutations in SCZ	Table S2	https://www.ncbi.nlm.nih.gov/pubmed/24463508
				SMG1					2014 Purcell A polygenic burder of rare disruptive mutations in SCZ	Table S2	https://www.ncbi.nlm.nih.gov/pubmed/24463508
				SMPD3					2014 Purcell A polygenic burder of rare disruptive mutations in SCZ	Table S2	https://www.ncbi.nlm.nih.gov/pubmed/24463508
				SMTNL1					2014 Purcell A polygenic burder of rare disruptive mutations in SCZ	Table S2	https://www.ncbi.nlm.nih.gov/pubmed/24463508
				SNAP25					2014 Purcell A polygenic burder of rare disruptive mutations in SCZ	Table S2	https://www.ncbi.nlm.nih.gov/pubmed/24463508
				SNAP91					2014 Purcell A polygenic burder of rare disruptive mutations in SCZ	Table S2	https://www.ncbi.nlm.nih.gov/pubmed/24463508
				SND1					2014 Purcell A polygenic burder of rare disruptive mutations in SCZ	Table S2	https://www.ncbi.nlm.nih.gov/pubmed/24463508
				SNPH					2014 Purcell A polygenic burder of rare disruptive mutations in SCZ	Table S2	https://www.ncbi.nlm.nih.gov/pubmed/24463508
				SNTA1					2014 Purcell A polygenic burder of rare disruptive mutations in SCZ	Table S2	https://www.ncbi.nlm.nih.gov/pubmed/24463508
				SNTB2					2014 Purcell A polygenic burder of rare disruptive mutations in SCZ	Table S2	https://www.ncbi.nlm.nih.gov/pubmed/24463508
				SNX27					2014 Purcell A polygenic burder of rare disruptive mutations in SCZ	Table S2	https://www.ncbi.nlm.nih.gov/pubmed/24463508
				SNX4					2014 Purcell A polygenic burder of rare disruptive mutations in SCZ	Table S2	https://www.ncbi.nlm.nih.gov/pubmed/24463508
				SOAT1					2014 Purcell A polygenic burder of rare disruptive mutations in SCZ	Table S2	https://www.ncbi.nlm.nih.gov/pubmed/24463508
				SOBP					2014 Purcell A polygenic burder of rare disruptive mutations in SCZ	Table S2	https://www.ncbi.nlm.nih.gov/pubmed/24463508
				SOLH					2014 Purcell A polygenic burder of rare disruptive mutations in SCZ	Table S2	https://www.ncbi.nlm.nih.gov/pubmed/24463508
				SON					2014 Purcell A polygenic burder of rare disruptive mutations in SCZ	Table S2	https://www.ncbi.nlm.nih.gov/pubmed/24463508
				SORBS2					2014 Purcell A polygenic burder of rare disruptive mutations in SCZ	Table S2	https://www.ncbi.nlm.nih.gov/pubmed/24463508
				SORL1					2014 Purcell A polygenic burder of rare disruptive mutations in SCZ	Table S2	https://www.ncbi.nlm.nih.gov/pubmed/24463508
				SORT1					2014 Purcell A polygenic burder of rare disruptive mutations in SCZ	Table S2	https://www.ncbi.nlm.nih.gov/pubmed/24463508
				SPAG9					2014 Purcell A polygenic burder of rare disruptive mutations in SCZ	Table S2	https://www.ncbi.nlm.nih.gov/pubmed/24463508
				SPARCL1					2014 Purcell A polygenic burder of rare disruptive mutations in SCZ	Table S2	https://www.ncbi.nlm.nih.gov/pubmed/24463508
				SPATA22					2014 Purcell A polygenic burder of rare disruptive mutations in SCZ	Table S2	https://www.ncbi.nlm.nih.gov/pubmed/24463508
				SPATA5					2014 Purcell A polygenic burder of rare disruptive mutations in SCZ	Table S2	https://www.ncbi.nlm.nih.gov/pubmed/24463508
				SPDYC					2014 Purcell A polygenic burder of rare disruptive mutations in SCZ	Table S2	https://www.ncbi.nlm.nih.gov/pubmed/24463508
				SPECC1					2014 Purcell A polygenic burder of rare disruptive mutations in SCZ	Table S2	https://www.ncbi.nlm.nih.gov/pubmed/24463508
				SPEG					2014 Purcell A polygenic burder of rare disruptive mutations in SCZ	Table S2	https://www.ncbi.nlm.nih.gov/pubmed/24463508
				SPEN					2014 Purcell A polygenic burder of rare disruptive mutations in SCZ	Table S2	https://www.ncbi.nlm.nih.gov/pubmed/24463508
				SPHKAP					2014 Purcell A polygenic burder of rare disruptive mutations in SCZ	Table S2	https://www.ncbi.nlm.nih.gov/pubmed/24463508
				SPIB					2014 Purcell A polygenic burder of rare disruptive mutations in SCZ	Table S2	https://www.ncbi.nlm.nih.gov/pubmed/24463508
				SPIRE1					2014 Purcell A polygenic burder of rare disruptive mutations in SCZ	Table S2	https://www.ncbi.nlm.nih.gov/pubmed/24463508
				SPRED1					2014 Purcell A polygenic burder of rare disruptive mutations in SCZ	Table S2	https://www.ncbi.nlm.nih.gov/pubmed/24463508
				SPRN					2014 Purcell A polygenic burder of rare disruptive mutations in SCZ	Table S2	https://www.ncbi.nlm.nih.gov/pubmed/24463508
				SPTAN1					2014 Purcell A polygenic burder of rare disruptive mutations in SCZ	Table S2	https://www.ncbi.nlm.nih.gov/pubmed/24463508
				SPTB					2014 Purcell A polygenic burder of rare disruptive mutations in SCZ	Table S2	https://www.ncbi.nlm.nih.gov/pubmed/24463508
				SPTBN1					2014 Purcell A polygenic burder of rare disruptive mutations in SCZ	Table S2	https://www.ncbi.nlm.nih.gov/pubmed/24463508
				SPTBN2					2014 Purcell A polygenic burder of rare disruptive mutations in SCZ	Table S2	https://www.ncbi.nlm.nih.gov/pubmed/24463508
				SPTBN4					2014 Purcell A polygenic burder of rare disruptive mutations in SCZ	Table S2	https://www.ncbi.nlm.nih.gov/pubmed/24463508
				SPTBN5					2014 Purcell A polygenic burder of rare disruptive mutations in SCZ	Table S2	https://www.ncbi.nlm.nih.gov/pubmed/24463508
				SQLE					2014 Purcell A polygenic burder of rare disruptive mutations in SCZ	Table S2	https://www.ncbi.nlm.nih.gov/pubmed/24463508
				SRC					2014 Purcell A polygenic burder of rare disruptive mutations in SCZ	Table S2	https://www.ncbi.nlm.nih.gov/pubmed/24463508
				SRCIN1					2014 Purcell A polygenic burder of rare disruptive mutations in SCZ	Table S2	https://www.ncbi.nlm.nih.gov/pubmed/24463508
				SREBF2					2014 Purcell A polygenic burder of rare disruptive mutations in SCZ	Table S2	https://www.ncbi.nlm.nih.gov/pubmed/24463508
				SRGAP3					2014 Purcell A polygenic burder of rare disruptive mutations in SCZ	Table S2	https://www.ncbi.nlm.nih.gov/pubmed/24463508
				SRI					2014 Purcell A polygenic burder of rare disruptive mutations in SCZ	Table S2	https://www.ncbi.nlm.nih.gov/pubmed/24463508
				SRRM2					2014 Purcell A polygenic burder of rare disruptive mutations in SCZ	Table S2	https://www.ncbi.nlm.nih.gov/pubmed/24463508
				SSBP3					2014 Purcell A polygenic burder of rare disruptive mutations in SCZ	Table S2	https://www.ncbi.nlm.nih.gov/pubmed/24463508
				SSH2					2014 Purcell A polygenic burder of rare disruptive mutations in SCZ	Table S2	https://www.ncbi.nlm.nih.gov/pubmed/24463508
				SSPO					2014 Purcell A polygenic burder of rare disruptive mutations in SCZ	Table S2	https://www.ncbi.nlm.nih.gov/pubmed/24463508
				STAC2					2014 Purcell A polygenic burder of rare disruptive mutations in SCZ	Table S2	https://www.ncbi.nlm.nih.gov/pubmed/24463508
				STAG1					2014 Purcell A polygenic burder of rare disruptive mutations in SCZ	Table S2	https://www.ncbi.nlm.nih.gov/pubmed/24463508
				STAP2					2014 Purcell A polygenic burder of rare disruptive mutations in SCZ	Table S2	https://www.ncbi.nlm.nih.gov/pubmed/24463508
				STARD13					2014 Purcell A polygenic burder of rare disruptive mutations in SCZ	Table S2	https://www.ncbi.nlm.nih.gov/pubmed/24463508
				STIP1					2014 Purcell A polygenic burder of rare disruptive mutations in SCZ	Table S2	https://www.ncbi.nlm.nih.gov/pubmed/24463508
				STK10					2014 Purcell A polygenic burder of rare disruptive mutations in SCZ	Table S2	https://www.ncbi.nlm.nih.gov/pubmed/24463508
				STK25					2014 Purcell A polygenic burder of rare disruptive mutations in SCZ	Table S2	https://www.ncbi.nlm.nih.gov/pubmed/24463508
				STK38L					2014 Purcell A polygenic burder of rare disruptive mutations in SCZ	Table S2	https://www.ncbi.nlm.nih.gov/pubmed/24463508
				STOM					2014 Purcell A polygenic burder of rare disruptive mutations in SCZ	Table S2	https://www.ncbi.nlm.nih.gov/pubmed/24463508
				STOX2					2014 Purcell A polygenic burder of rare disruptive mutations in SCZ	Table S2	https://www.ncbi.nlm.nih.gov/pubmed/24463508
				STRN4					2014 Purcell A polygenic burder of rare disruptive mutations in SCZ	Table S2	https://www.ncbi.nlm.nih.gov/pubmed/24463508
				STT3B					2014 Purcell A polygenic burder of rare disruptive mutations in SCZ	Table S2	https://www.ncbi.nlm.nih.gov/pubmed/24463508
				STX1A					2014 Purcell A polygenic burder of rare disruptive mutations in SCZ	Table S2	https://www.ncbi.nlm.nih.gov/pubmed/24463508
				STX1B					2014 Purcell A polygenic burder of rare disruptive mutations in SCZ	Table S2	https://www.ncbi.nlm.nih.gov/pubmed/24463508
				STXBP1					2014 Purcell A polygenic burder of rare disruptive mutations in SCZ	Table S2	https://www.ncbi.nlm.nih.gov/pubmed/24463508
				STXBP3					2014 Purcell A polygenic burder of rare disruptive mutations in SCZ	Table S2	https://www.ncbi.nlm.nih.gov/pubmed/24463508
				STXBP5					2014 Purcell A polygenic burder of rare disruptive mutations in SCZ	Table S2	https://www.ncbi.nlm.nih.gov/pubmed/24463508
				SUCLA2					2014 Purcell A polygenic burder of rare disruptive mutations in SCZ	Table S2	https://www.ncbi.nlm.nih.gov/pubmed/24463508
				SULF2					2014 Purcell A polygenic burder of rare disruptive mutations in SCZ	Table S2	https://www.ncbi.nlm.nih.gov/pubmed/24463508
				SULT1B1					2014 Purcell A polygenic burder of rare disruptive mutations in SCZ	Table S2	https://www.ncbi.nlm.nih.gov/pubmed/24463508
				SV2A					2014 Purcell A polygenic burder of rare disruptive mutations in SCZ	Table S2	https://www.ncbi.nlm.nih.gov/pubmed/24463508
				SV2B					2014 Purcell A polygenic burder of rare disruptive mutations in SCZ	Table S2	https://www.ncbi.nlm.nih.gov/pubmed/24463508
				SYMPK					2014 Purcell A polygenic burder of rare disruptive mutations in SCZ	Table S2	https://www.ncbi.nlm.nih.gov/pubmed/24463508
				SYN1					2014 Purcell A polygenic burder of rare disruptive mutations in SCZ	Table S2	https://www.ncbi.nlm.nih.gov/pubmed/24463508
				SYNE1					2014 Purcell A polygenic burder of rare disruptive mutations in SCZ	Table S2	https://www.ncbi.nlm.nih.gov/pubmed/24463508
				SYNGAP1					2014 Purcell A polygenic burder of rare disruptive mutations in SCZ	Table S2	https://www.ncbi.nlm.nih.gov/pubmed/24463508
				SYNGR1					2014 Purcell A polygenic burder of rare disruptive mutations in SCZ	Table S2	https://www.ncbi.nlm.nih.gov/pubmed/24463508
				SYNGR3					2014 Purcell A polygenic burder of rare disruptive mutations in SCZ	Table S2	https://www.ncbi.nlm.nih.gov/pubmed/24463508
				SYNJ1					2014 Purcell A polygenic burder of rare disruptive mutations in SCZ	Table S2	https://www.ncbi.nlm.nih.gov/pubmed/24463508
				SYNPO					2014 Purcell A polygenic burder of rare disruptive mutations in SCZ	Table S2	https://www.ncbi.nlm.nih.gov/pubmed/24463508
				SYP					2014 Purcell A polygenic burder of rare disruptive mutations in SCZ	Table S2	https://www.ncbi.nlm.nih.gov/pubmed/24463508
				SYT1					2014 Purcell A polygenic burder of rare disruptive mutations in SCZ	Table S2	https://www.ncbi.nlm.nih.gov/pubmed/24463508
				SYT5					2014 Purcell A polygenic burder of rare disruptive mutations in SCZ	Table S2	https://www.ncbi.nlm.nih.gov/pubmed/24463508
				SYT7					2014 Purcell A polygenic burder of rare disruptive mutations in SCZ	Table S2	https://www.ncbi.nlm.nih.gov/pubmed/24463508
				SYVN1					2014 Purcell A polygenic burder of rare disruptive mutations in SCZ	Table S2	https://www.ncbi.nlm.nih.gov/pubmed/24463508
				SZT2					2014 Purcell A polygenic burder of rare disruptive mutations in SCZ	Table S2	https://www.ncbi.nlm.nih.gov/pubmed/24463508
				TAF13					2014 Purcell A polygenic burder of rare disruptive mutations in SCZ	Table S2	https://www.ncbi.nlm.nih.gov/pubmed/24463508
				TAF1C					2014 Purcell A polygenic burder of rare disruptive mutations in SCZ	Table S2	https://www.ncbi.nlm.nih.gov/pubmed/24463508
				TAF7L					2014 Purcell A polygenic burder of rare disruptive mutations in SCZ	Table S2	https://www.ncbi.nlm.nih.gov/pubmed/24463508
				TAF9					2014 Purcell A polygenic burder of rare disruptive mutations in SCZ	Table S2	https://www.ncbi.nlm.nih.gov/pubmed/24463508
				TAGLN3					2014 Purcell A polygenic burder of rare disruptive mutations in SCZ	Table S2	https://www.ncbi.nlm.nih.gov/pubmed/24463508
				TANC1					2014 Purcell A polygenic burder of rare disruptive mutations in SCZ	Table S2	https://www.ncbi.nlm.nih.gov/pubmed/24463508
				TANC2					2014 Purcell A polygenic burder of rare disruptive mutations in SCZ	Table S2	https://www.ncbi.nlm.nih.gov/pubmed/24463508
				TAOK1					2014 Purcell A polygenic burder of rare disruptive mutations in SCZ	Table S2	https://www.ncbi.nlm.nih.gov/pubmed/24463508
				TAOK2					2014 Purcell A polygenic burder of rare disruptive mutations in SCZ	Table S2	https://www.ncbi.nlm.nih.gov/pubmed/24463508
				TAS2R3					2014 Purcell A polygenic burder of rare disruptive mutations in SCZ	Table S2	https://www.ncbi.nlm.nih.gov/pubmed/24463508
				TBC1D10B					2014 Purcell A polygenic burder of rare disruptive mutations in SCZ	Table S2	https://www.ncbi.nlm.nih.gov/pubmed/24463508
				TBC1D14					2014 Purcell A polygenic burder of rare disruptive mutations in SCZ	Table S2	https://www.ncbi.nlm.nih.gov/pubmed/24463508
				TBC1D24					2014 Purcell A polygenic burder of rare disruptive mutations in SCZ	Table S2	https://www.ncbi.nlm.nih.gov/pubmed/24463508
				TBC1D9					2014 Purcell A polygenic burder of rare disruptive mutations in SCZ	Table S2	https://www.ncbi.nlm.nih.gov/pubmed/24463508
				TBC1D9B					2014 Purcell A polygenic burder of rare disruptive mutations in SCZ	Table S2	https://www.ncbi.nlm.nih.gov/pubmed/24463508
				TBCB					2014 Purcell A polygenic burder of rare disruptive mutations in SCZ	Table S2	https://www.ncbi.nlm.nih.gov/pubmed/24463508
				TBXA2R					2014 Purcell A polygenic burder of rare disruptive mutations in SCZ	Table S2	https://www.ncbi.nlm.nih.gov/pubmed/24463508
				TCF20					2014 Purcell A polygenic burder of rare disruptive mutations in SCZ	Table S2	https://www.ncbi.nlm.nih.gov/pubmed/24463508
				TCF25					2014 Purcell A polygenic burder of rare disruptive mutations in SCZ	Table S2	https://www.ncbi.nlm.nih.gov/pubmed/24463508
				TCF4					2014 Purcell A polygenic burder of rare disruptive mutations in SCZ	Table S2	https://www.ncbi.nlm.nih.gov/pubmed/24463508
				TCP1					2014 Purcell A polygenic burder of rare disruptive mutations in SCZ	Table S2	https://www.ncbi.nlm.nih.gov/pubmed/24463508
				TCP11L2					2014 Purcell A polygenic burder of rare disruptive mutations in SCZ	Table S2	https://www.ncbi.nlm.nih.gov/pubmed/24463508
				TEF					2014 Purcell A polygenic burder of rare disruptive mutations in SCZ	Table S2	https://www.ncbi.nlm.nih.gov/pubmed/24463508
				TEKT5					2014 Purcell A polygenic burder of rare disruptive mutations in SCZ	Table S2	https://www.ncbi.nlm.nih.gov/pubmed/24463508
				TEP1					2014 Purcell A polygenic burder of rare disruptive mutations in SCZ	Table S2	https://www.ncbi.nlm.nih.gov/pubmed/24463508
				TEX15					2014 Purcell A polygenic burder of rare disruptive mutations in SCZ	Table S2	https://www.ncbi.nlm.nih.gov/pubmed/24463508
				TFAM					2014 Purcell A polygenic burder of rare disruptive mutations in SCZ	Table S2	https://www.ncbi.nlm.nih.gov/pubmed/24463508
				TFAP2D					2014 Purcell A polygenic burder of rare disruptive mutations in SCZ	Table S2	https://www.ncbi.nlm.nih.gov/pubmed/24463508
				TFG					2014 Purcell A polygenic burder of rare disruptive mutations in SCZ	Table S2	https://www.ncbi.nlm.nih.gov/pubmed/24463508
				TGM2					2014 Purcell A polygenic burder of rare disruptive mutations in SCZ	Table S2	https://www.ncbi.nlm.nih.gov/pubmed/24463508
				TGM6					2014 Purcell A polygenic burder of rare disruptive mutations in SCZ	Table S2	https://www.ncbi.nlm.nih.gov/pubmed/24463508
				THBS1					2014 Purcell A polygenic burder of rare disruptive mutations in SCZ	Table S2	https://www.ncbi.nlm.nih.gov/pubmed/24463508
				THRA					2014 Purcell A polygenic burder of rare disruptive mutations in SCZ	Table S2	https://www.ncbi.nlm.nih.gov/pubmed/24463508
				THRAP3					2014 Purcell A polygenic burder of rare disruptive mutations in SCZ	Table S2	https://www.ncbi.nlm.nih.gov/pubmed/24463508
				TIAM1					2014 Purcell A polygenic burder of rare disruptive mutations in SCZ	Table S2	https://www.ncbi.nlm.nih.gov/pubmed/24463508
				TINF2					2014 Purcell A polygenic burder of rare disruptive mutations in SCZ	Table S2	https://www.ncbi.nlm.nih.gov/pubmed/24463508
				TJP1					2014 Purcell A polygenic burder of rare disruptive mutations in SCZ	Table S2	https://www.ncbi.nlm.nih.gov/pubmed/24463508
				TJP2					2014 Purcell A polygenic burder of rare disruptive mutations in SCZ	Table S2	https://www.ncbi.nlm.nih.gov/pubmed/24463508
				TLE3					2014 Purcell A polygenic burder of rare disruptive mutations in SCZ	Table S2	https://www.ncbi.nlm.nih.gov/pubmed/24463508
				TLK1					2014 Purcell A polygenic burder of rare disruptive mutations in SCZ	Table S2	https://www.ncbi.nlm.nih.gov/pubmed/24463508
				TLN2					2014 Purcell A polygenic burder of rare disruptive mutations in SCZ	Table S2	https://www.ncbi.nlm.nih.gov/pubmed/24463508
				TLR3					2014 Purcell A polygenic burder of rare disruptive mutations in SCZ	Table S2	https://www.ncbi.nlm.nih.gov/pubmed/24463508
				TLR5					2014 Purcell A polygenic burder of rare disruptive mutations in SCZ	Table S2	https://www.ncbi.nlm.nih.gov/pubmed/24463508
				TLR7					2014 Purcell A polygenic burder of rare disruptive mutations in SCZ	Table S2	https://www.ncbi.nlm.nih.gov/pubmed/24463508
				TM9SF3					2014 Purcell A polygenic burder of rare disruptive mutations in SCZ	Table S2	https://www.ncbi.nlm.nih.gov/pubmed/24463508
				TMEM132A					2014 Purcell A polygenic burder of rare disruptive mutations in SCZ	Table S2	https://www.ncbi.nlm.nih.gov/pubmed/24463508
				TMEM151A					2014 Purcell A polygenic burder of rare disruptive mutations in SCZ	Table S2	https://www.ncbi.nlm.nih.gov/pubmed/24463508
				TMEM151B					2014 Purcell A polygenic burder of rare disruptive mutations in SCZ	Table S2	https://www.ncbi.nlm.nih.gov/pubmed/24463508
				TMEM201					2014 Purcell A polygenic burder of rare disruptive mutations in SCZ	Table S2	https://www.ncbi.nlm.nih.gov/pubmed/24463508
				TMEM219					2014 Purcell A polygenic burder of rare disruptive mutations in SCZ	Table S2	https://www.ncbi.nlm.nih.gov/pubmed/24463508
				TMEM63B					2014 Purcell A polygenic burder of rare disruptive mutations in SCZ	Table S2	https://www.ncbi.nlm.nih.gov/pubmed/24463508
				TMEM87B					2014 Purcell A polygenic burder of rare disruptive mutations in SCZ	Table S2	https://www.ncbi.nlm.nih.gov/pubmed/24463508
				TMEM8B					2014 Purcell A polygenic burder of rare disruptive mutations in SCZ	Table S2	https://www.ncbi.nlm.nih.gov/pubmed/24463508
				TMOD1					2014 Purcell A polygenic burder of rare disruptive mutations in SCZ	Table S2	https://www.ncbi.nlm.nih.gov/pubmed/24463508
				TMOD2					2014 Purcell A polygenic burder of rare disruptive mutations in SCZ	Table S2	https://www.ncbi.nlm.nih.gov/pubmed/24463508
				TNC					2014 Purcell A polygenic burder of rare disruptive mutations in SCZ	Table S2	https://www.ncbi.nlm.nih.gov/pubmed/24463508
				TNFAIP1					2014 Purcell A polygenic burder of rare disruptive mutations in SCZ	Table S2	https://www.ncbi.nlm.nih.gov/pubmed/24463508
				TNIK					2014 Purcell A polygenic burder of rare disruptive mutations in SCZ	Table S2	https://www.ncbi.nlm.nih.gov/pubmed/24463508
				TNK2					2014 Purcell A polygenic burder of rare disruptive mutations in SCZ	Table S2	https://www.ncbi.nlm.nih.gov/pubmed/24463508
				TNKS					2014 Purcell A polygenic burder of rare disruptive mutations in SCZ	Table S2	https://www.ncbi.nlm.nih.gov/pubmed/24463508
				TNPO2					2014 Purcell A polygenic burder of rare disruptive mutations in SCZ	Table S2	https://www.ncbi.nlm.nih.gov/pubmed/24463508
				TNR					2014 Purcell A polygenic burder of rare disruptive mutations in SCZ	Table S2	https://www.ncbi.nlm.nih.gov/pubmed/24463508
				TNRC18					2014 Purcell A polygenic burder of rare disruptive mutations in SCZ	Table S2	https://www.ncbi.nlm.nih.gov/pubmed/24463508
				TNRC6B					2014 Purcell A polygenic burder of rare disruptive mutations in SCZ	Table S2	https://www.ncbi.nlm.nih.gov/pubmed/24463508
				TNRC6C					2014 Purcell A polygenic burder of rare disruptive mutations in SCZ	Table S2	https://www.ncbi.nlm.nih.gov/pubmed/24463508
				TNS3					2014 Purcell A polygenic burder of rare disruptive mutations in SCZ	Table S2	https://www.ncbi.nlm.nih.gov/pubmed/24463508
				TOLLIP					2014 Purcell A polygenic burder of rare disruptive mutations in SCZ	Table S2	https://www.ncbi.nlm.nih.gov/pubmed/24463508
				TOM1L2					2014 Purcell A polygenic burder of rare disruptive mutations in SCZ	Table S2	https://www.ncbi.nlm.nih.gov/pubmed/24463508
				TOMM20					2014 Purcell A polygenic burder of rare disruptive mutations in SCZ	Table S2	https://www.ncbi.nlm.nih.gov/pubmed/24463508
				TOMM70A					2014 Purcell A polygenic burder of rare disruptive mutations in SCZ	Table S2	https://www.ncbi.nlm.nih.gov/pubmed/24463508
				TONSL					2014 Purcell A polygenic burder of rare disruptive mutations in SCZ	Table S2	https://www.ncbi.nlm.nih.gov/pubmed/24463508
				TOP3B					2014 Purcell A polygenic burder of rare disruptive mutations in SCZ	Table S2	https://www.ncbi.nlm.nih.gov/pubmed/24463508
				TP53I13					2014 Purcell A polygenic burder of rare disruptive mutations in SCZ	Table S2	https://www.ncbi.nlm.nih.gov/pubmed/24463508
				TPI1					2014 Purcell A polygenic burder of rare disruptive mutations in SCZ	Table S2	https://www.ncbi.nlm.nih.gov/pubmed/24463508
				TPM1					2014 Purcell A polygenic burder of rare disruptive mutations in SCZ	Table S2	https://www.ncbi.nlm.nih.gov/pubmed/24463508
				TPM3					2014 Purcell A polygenic burder of rare disruptive mutations in SCZ	Table S2	https://www.ncbi.nlm.nih.gov/pubmed/24463508
				TPM4					2014 Purcell A polygenic burder of rare disruptive mutations in SCZ	Table S2	https://www.ncbi.nlm.nih.gov/pubmed/24463508
				TPPP					2014 Purcell A polygenic burder of rare disruptive mutations in SCZ	Table S2	https://www.ncbi.nlm.nih.gov/pubmed/24463508
				TPR					2014 Purcell A polygenic burder of rare disruptive mutations in SCZ	Table S2	https://www.ncbi.nlm.nih.gov/pubmed/24463508
				TRAK1					2014 Purcell A polygenic burder of rare disruptive mutations in SCZ	Table S2	https://www.ncbi.nlm.nih.gov/pubmed/24463508
				TRAK2					2014 Purcell A polygenic burder of rare disruptive mutations in SCZ	Table S2	https://www.ncbi.nlm.nih.gov/pubmed/24463508
				TRAP1					2014 Purcell A polygenic burder of rare disruptive mutations in SCZ	Table S2	https://www.ncbi.nlm.nih.gov/pubmed/24463508
				TRAPPC10					2014 Purcell A polygenic burder of rare disruptive mutations in SCZ	Table S2	https://www.ncbi.nlm.nih.gov/pubmed/24463508
				TRAPPC3					2014 Purcell A polygenic burder of rare disruptive mutations in SCZ	Table S2	https://www.ncbi.nlm.nih.gov/pubmed/24463508
				TREM2					2014 Purcell A polygenic burder of rare disruptive mutations in SCZ	Table S2	https://www.ncbi.nlm.nih.gov/pubmed/24463508
				TRH					2014 Purcell A polygenic burder of rare disruptive mutations in SCZ	Table S2	https://www.ncbi.nlm.nih.gov/pubmed/24463508
				TRHR					2014 Purcell A polygenic burder of rare disruptive mutations in SCZ	Table S2	https://www.ncbi.nlm.nih.gov/pubmed/24463508
				TRIM2					2014 Purcell A polygenic burder of rare disruptive mutations in SCZ	Table S2	https://www.ncbi.nlm.nih.gov/pubmed/24463508
				TRIM3					2014 Purcell A polygenic burder of rare disruptive mutations in SCZ	Table S2	https://www.ncbi.nlm.nih.gov/pubmed/24463508
				TRIM32					2014 Purcell A polygenic burder of rare disruptive mutations in SCZ	Table S2	https://www.ncbi.nlm.nih.gov/pubmed/24463508
				TRIM37					2014 Purcell A polygenic burder of rare disruptive mutations in SCZ	Table S2	https://www.ncbi.nlm.nih.gov/pubmed/24463508
				TRIM9					2014 Purcell A polygenic burder of rare disruptive mutations in SCZ	Table S2	https://www.ncbi.nlm.nih.gov/pubmed/24463508
				TRIO					2014 Purcell A polygenic burder of rare disruptive mutations in SCZ	Table S2	https://www.ncbi.nlm.nih.gov/pubmed/24463508
				TRIP12					2014 Purcell A polygenic burder of rare disruptive mutations in SCZ	Table S2	https://www.ncbi.nlm.nih.gov/pubmed/24463508
				TRO					2014 Purcell A polygenic burder of rare disruptive mutations in SCZ	Table S2	https://www.ncbi.nlm.nih.gov/pubmed/24463508
				TRPC4AP					2014 Purcell A polygenic burder of rare disruptive mutations in SCZ	Table S2	https://www.ncbi.nlm.nih.gov/pubmed/24463508
				TRPM1					2014 Purcell A polygenic burder of rare disruptive mutations in SCZ	Table S2	https://www.ncbi.nlm.nih.gov/pubmed/24463508
				TRPM3					2014 Purcell A polygenic burder of rare disruptive mutations in SCZ	Table S2	https://www.ncbi.nlm.nih.gov/pubmed/24463508
				TRRAP					2014 Purcell A polygenic burder of rare disruptive mutations in SCZ	Table S2	https://www.ncbi.nlm.nih.gov/pubmed/24463508
				TSC2					2014 Purcell A polygenic burder of rare disruptive mutations in SCZ	Table S2	https://www.ncbi.nlm.nih.gov/pubmed/24463508
				TSC22D1					2014 Purcell A polygenic burder of rare disruptive mutations in SCZ	Table S2	https://www.ncbi.nlm.nih.gov/pubmed/24463508
				TSHZ1					2014 Purcell A polygenic burder of rare disruptive mutations in SCZ	Table S2	https://www.ncbi.nlm.nih.gov/pubmed/24463508
				TSHZ2					2014 Purcell A polygenic burder of rare disruptive mutations in SCZ	Table S2	https://www.ncbi.nlm.nih.gov/pubmed/24463508
				TSKS					2014 Purcell A polygenic burder of rare disruptive mutations in SCZ	Table S2	https://www.ncbi.nlm.nih.gov/pubmed/24463508
				TSNAX					2014 Purcell A polygenic burder of rare disruptive mutations in SCZ	Table S2	https://www.ncbi.nlm.nih.gov/pubmed/24463508
				TSPAN7					2014 Purcell A polygenic burder of rare disruptive mutations in SCZ	Table S2	https://www.ncbi.nlm.nih.gov/pubmed/24463508
				TSPEAR					2014 Purcell A polygenic burder of rare disruptive mutations in SCZ	Table S2	https://www.ncbi.nlm.nih.gov/pubmed/24463508
				TSPYL2					2014 Purcell A polygenic burder of rare disruptive mutations in SCZ	Table S2	https://www.ncbi.nlm.nih.gov/pubmed/24463508
				TSPYL4					2014 Purcell A polygenic burder of rare disruptive mutations in SCZ	Table S2	https://www.ncbi.nlm.nih.gov/pubmed/24463508
				TTBK1					2014 Purcell A polygenic burder of rare disruptive mutations in SCZ	Table S2	https://www.ncbi.nlm.nih.gov/pubmed/24463508
				TTBK2					2014 Purcell A polygenic burder of rare disruptive mutations in SCZ	Table S2	https://www.ncbi.nlm.nih.gov/pubmed/24463508
				TTC28					2014 Purcell A polygenic burder of rare disruptive mutations in SCZ	Table S2	https://www.ncbi.nlm.nih.gov/pubmed/24463508
				TTC3					2014 Purcell A polygenic burder of rare disruptive mutations in SCZ	Table S2	https://www.ncbi.nlm.nih.gov/pubmed/24463508
				TTC4					2014 Purcell A polygenic burder of rare disruptive mutations in SCZ	Table S2	https://www.ncbi.nlm.nih.gov/pubmed/24463508
				TTC7B					2014 Purcell A polygenic burder of rare disruptive mutations in SCZ	Table S2	https://www.ncbi.nlm.nih.gov/pubmed/24463508
				TTK					2014 Purcell A polygenic burder of rare disruptive mutations in SCZ	Table S2	https://www.ncbi.nlm.nih.gov/pubmed/24463508
				TTLL7					2014 Purcell A polygenic burder of rare disruptive mutations in SCZ	Table S2	https://www.ncbi.nlm.nih.gov/pubmed/24463508
				TTN					2014 Purcell A polygenic burder of rare disruptive mutations in SCZ	Table S2	https://www.ncbi.nlm.nih.gov/pubmed/24463508
				TTPA					2014 Purcell A polygenic burder of rare disruptive mutations in SCZ	Table S2	https://www.ncbi.nlm.nih.gov/pubmed/24463508
				TTYH1					2014 Purcell A polygenic burder of rare disruptive mutations in SCZ	Table S2	https://www.ncbi.nlm.nih.gov/pubmed/24463508
				TTYH3					2014 Purcell A polygenic burder of rare disruptive mutations in SCZ	Table S2	https://www.ncbi.nlm.nih.gov/pubmed/24463508
				TUB					2014 Purcell A polygenic burder of rare disruptive mutations in SCZ	Table S2	https://www.ncbi.nlm.nih.gov/pubmed/24463508
				TUBA1A					2014 Purcell A polygenic burder of rare disruptive mutations in SCZ	Table S2	https://www.ncbi.nlm.nih.gov/pubmed/24463508
				TUBA1B					2014 Purcell A polygenic burder of rare disruptive mutations in SCZ	Table S2	https://www.ncbi.nlm.nih.gov/pubmed/24463508
				TUBA4A					2014 Purcell A polygenic burder of rare disruptive mutations in SCZ	Table S2	https://www.ncbi.nlm.nih.gov/pubmed/24463508
				TUBB2A					2014 Purcell A polygenic burder of rare disruptive mutations in SCZ	Table S2	https://www.ncbi.nlm.nih.gov/pubmed/24463508
				TUBB2B					2014 Purcell A polygenic burder of rare disruptive mutations in SCZ	Table S2	https://www.ncbi.nlm.nih.gov/pubmed/24463508
				TUBB3					2014 Purcell A polygenic burder of rare disruptive mutations in SCZ	Table S2	https://www.ncbi.nlm.nih.gov/pubmed/24463508
				TUFM					2014 Purcell A polygenic burder of rare disruptive mutations in SCZ	Table S2	https://www.ncbi.nlm.nih.gov/pubmed/24463508
				TULP4					2014 Purcell A polygenic burder of rare disruptive mutations in SCZ	Table S2	https://www.ncbi.nlm.nih.gov/pubmed/24463508
				TXNL1					2014 Purcell A polygenic burder of rare disruptive mutations in SCZ	Table S2	https://www.ncbi.nlm.nih.gov/pubmed/24463508
				UACA					2014 Purcell A polygenic burder of rare disruptive mutations in SCZ	Table S2	https://www.ncbi.nlm.nih.gov/pubmed/24463508
				UBA1					2014 Purcell A polygenic burder of rare disruptive mutations in SCZ	Table S2	https://www.ncbi.nlm.nih.gov/pubmed/24463508
				UBAP2L					2014 Purcell A polygenic burder of rare disruptive mutations in SCZ	Table S2	https://www.ncbi.nlm.nih.gov/pubmed/24463508
				UBC					2014 Purcell A polygenic burder of rare disruptive mutations in SCZ	Table S2	https://www.ncbi.nlm.nih.gov/pubmed/24463508
				UBE2N					2014 Purcell A polygenic burder of rare disruptive mutations in SCZ	Table S2	https://www.ncbi.nlm.nih.gov/pubmed/24463508
				UBE2O					2014 Purcell A polygenic burder of rare disruptive mutations in SCZ	Table S2	https://www.ncbi.nlm.nih.gov/pubmed/24463508
				UBE2V2					2014 Purcell A polygenic burder of rare disruptive mutations in SCZ	Table S2	https://www.ncbi.nlm.nih.gov/pubmed/24463508
				UBE3B					2014 Purcell A polygenic burder of rare disruptive mutations in SCZ	Table S2	https://www.ncbi.nlm.nih.gov/pubmed/24463508
				UBE3C					2014 Purcell A polygenic burder of rare disruptive mutations in SCZ	Table S2	https://www.ncbi.nlm.nih.gov/pubmed/24463508
				UBQLN1					2014 Purcell A polygenic burder of rare disruptive mutations in SCZ	Table S2	https://www.ncbi.nlm.nih.gov/pubmed/24463508
				UBQLN2					2014 Purcell A polygenic burder of rare disruptive mutations in SCZ	Table S2	https://www.ncbi.nlm.nih.gov/pubmed/24463508
				UBR3					2014 Purcell A polygenic burder of rare disruptive mutations in SCZ	Table S2	https://www.ncbi.nlm.nih.gov/pubmed/24463508
				UBR5					2014 Purcell A polygenic burder of rare disruptive mutations in SCZ	Table S2	https://www.ncbi.nlm.nih.gov/pubmed/24463508
				UCHL1					2014 Purcell A polygenic burder of rare disruptive mutations in SCZ	Table S2	https://www.ncbi.nlm.nih.gov/pubmed/24463508
				UFL1					2014 Purcell A polygenic burder of rare disruptive mutations in SCZ	Table S2	https://www.ncbi.nlm.nih.gov/pubmed/24463508
				UGT1A3					2014 Purcell A polygenic burder of rare disruptive mutations in SCZ	Table S2	https://www.ncbi.nlm.nih.gov/pubmed/24463508
				UHRF1BP1L					2014 Purcell A polygenic burder of rare disruptive mutations in SCZ	Table S2	https://www.ncbi.nlm.nih.gov/pubmed/24463508
				ULK1					2014 Purcell A polygenic burder of rare disruptive mutations in SCZ	Table S2	https://www.ncbi.nlm.nih.gov/pubmed/24463508
				ULK2					2014 Purcell A polygenic burder of rare disruptive mutations in SCZ	Table S2	https://www.ncbi.nlm.nih.gov/pubmed/24463508
				UNC13A					2014 Purcell A polygenic burder of rare disruptive mutations in SCZ	Table S2	https://www.ncbi.nlm.nih.gov/pubmed/24463508
				UNC13C					2014 Purcell A polygenic burder of rare disruptive mutations in SCZ	Table S2	https://www.ncbi.nlm.nih.gov/pubmed/24463508
				UNC5A					2014 Purcell A polygenic burder of rare disruptive mutations in SCZ	Table S2	https://www.ncbi.nlm.nih.gov/pubmed/24463508
				UQCRC1					2014 Purcell A polygenic burder of rare disruptive mutations in SCZ	Table S2	https://www.ncbi.nlm.nih.gov/pubmed/24463508
				UQCRC2					2014 Purcell A polygenic burder of rare disruptive mutations in SCZ	Table S2	https://www.ncbi.nlm.nih.gov/pubmed/24463508
				URB1					2014 Purcell A polygenic burder of rare disruptive mutations in SCZ	Table S2	https://www.ncbi.nlm.nih.gov/pubmed/24463508
				URB2					2014 Purcell A polygenic burder of rare disruptive mutations in SCZ	Table S2	https://www.ncbi.nlm.nih.gov/pubmed/24463508
				USP22					2014 Purcell A polygenic burder of rare disruptive mutations in SCZ	Table S2	https://www.ncbi.nlm.nih.gov/pubmed/24463508
				USP32					2014 Purcell A polygenic burder of rare disruptive mutations in SCZ	Table S2	https://www.ncbi.nlm.nih.gov/pubmed/24463508
				USP34					2014 Purcell A polygenic burder of rare disruptive mutations in SCZ	Table S2	https://www.ncbi.nlm.nih.gov/pubmed/24463508
				USP5					2014 Purcell A polygenic burder of rare disruptive mutations in SCZ	Table S2	https://www.ncbi.nlm.nih.gov/pubmed/24463508
				USP9X					2014 Purcell A polygenic burder of rare disruptive mutations in SCZ	Table S2	https://www.ncbi.nlm.nih.gov/pubmed/24463508
				UTRN					2014 Purcell A polygenic burder of rare disruptive mutations in SCZ	Table S2	https://www.ncbi.nlm.nih.gov/pubmed/24463508
				VAMP2					2014 Purcell A polygenic burder of rare disruptive mutations in SCZ	Table S2	https://www.ncbi.nlm.nih.gov/pubmed/24463508
				VAPA					2014 Purcell A polygenic burder of rare disruptive mutations in SCZ	Table S2	https://www.ncbi.nlm.nih.gov/pubmed/24463508
				VAPB					2014 Purcell A polygenic burder of rare disruptive mutations in SCZ	Table S2	https://www.ncbi.nlm.nih.gov/pubmed/24463508
				VCAN					2014 Purcell A polygenic burder of rare disruptive mutations in SCZ	Table S2	https://www.ncbi.nlm.nih.gov/pubmed/24463508
				VCL					2014 Purcell A polygenic burder of rare disruptive mutations in SCZ	Table S2	https://www.ncbi.nlm.nih.gov/pubmed/24463508
				VCP					2014 Purcell A polygenic burder of rare disruptive mutations in SCZ	Table S2	https://www.ncbi.nlm.nih.gov/pubmed/24463508
				VDAC1					2014 Purcell A polygenic burder of rare disruptive mutations in SCZ	Table S2	https://www.ncbi.nlm.nih.gov/pubmed/24463508
				VDAC2					2014 Purcell A polygenic burder of rare disruptive mutations in SCZ	Table S2	https://www.ncbi.nlm.nih.gov/pubmed/24463508
				VDAC3					2014 Purcell A polygenic burder of rare disruptive mutations in SCZ	Table S2	https://www.ncbi.nlm.nih.gov/pubmed/24463508
				VIM					2014 Purcell A polygenic burder of rare disruptive mutations in SCZ	Table S2	https://www.ncbi.nlm.nih.gov/pubmed/24463508
				VN1R4					2014 Purcell A polygenic burder of rare disruptive mutations in SCZ	Table S2	https://www.ncbi.nlm.nih.gov/pubmed/24463508
				VPS13A					2014 Purcell A polygenic burder of rare disruptive mutations in SCZ	Table S2	https://www.ncbi.nlm.nih.gov/pubmed/24463508
				VPS13C					2014 Purcell A polygenic burder of rare disruptive mutations in SCZ	Table S2	https://www.ncbi.nlm.nih.gov/pubmed/24463508
				VPS13D					2014 Purcell A polygenic burder of rare disruptive mutations in SCZ	Table S2	https://www.ncbi.nlm.nih.gov/pubmed/24463508
				VPS35					2014 Purcell A polygenic burder of rare disruptive mutations in SCZ	Table S2	https://www.ncbi.nlm.nih.gov/pubmed/24463508
				VPS39					2014 Purcell A polygenic burder of rare disruptive mutations in SCZ	Table S2	https://www.ncbi.nlm.nih.gov/pubmed/24463508
				VPS41					2014 Purcell A polygenic burder of rare disruptive mutations in SCZ	Table S2	https://www.ncbi.nlm.nih.gov/pubmed/24463508
				VPS52					2014 Purcell A polygenic burder of rare disruptive mutations in SCZ	Table S2	https://www.ncbi.nlm.nih.gov/pubmed/24463508
				VSNL1					2014 Purcell A polygenic burder of rare disruptive mutations in SCZ	Table S2	https://www.ncbi.nlm.nih.gov/pubmed/24463508
				WARS					2014 Purcell A polygenic burder of rare disruptive mutations in SCZ	Table S2	https://www.ncbi.nlm.nih.gov/pubmed/24463508
				WASF1					2014 Purcell A polygenic burder of rare disruptive mutations in SCZ	Table S2	https://www.ncbi.nlm.nih.gov/pubmed/24463508
				WASF3					2014 Purcell A polygenic burder of rare disruptive mutations in SCZ	Table S2	https://www.ncbi.nlm.nih.gov/pubmed/24463508
				WASL					2014 Purcell A polygenic burder of rare disruptive mutations in SCZ	Table S2	https://www.ncbi.nlm.nih.gov/pubmed/24463508
				WDFY3					2014 Purcell A polygenic burder of rare disruptive mutations in SCZ	Table S2	https://www.ncbi.nlm.nih.gov/pubmed/24463508
				WDR11					2014 Purcell A polygenic burder of rare disruptive mutations in SCZ	Table S2	https://www.ncbi.nlm.nih.gov/pubmed/24463508
				WDR13					2014 Purcell A polygenic burder of rare disruptive mutations in SCZ	Table S2	https://www.ncbi.nlm.nih.gov/pubmed/24463508
				WDR6					2014 Purcell A polygenic burder of rare disruptive mutations in SCZ	Table S2	https://www.ncbi.nlm.nih.gov/pubmed/24463508
				WDR64					2014 Purcell A polygenic burder of rare disruptive mutations in SCZ	Table S2	https://www.ncbi.nlm.nih.gov/pubmed/24463508
				WDR7					2014 Purcell A polygenic burder of rare disruptive mutations in SCZ	Table S2	https://www.ncbi.nlm.nih.gov/pubmed/24463508
				WIZ					2014 Purcell A polygenic burder of rare disruptive mutations in SCZ	Table S2	https://www.ncbi.nlm.nih.gov/pubmed/24463508
				WNK1					2014 Purcell A polygenic burder of rare disruptive mutations in SCZ	Table S2	https://www.ncbi.nlm.nih.gov/pubmed/24463508
				WNK2					2014 Purcell A polygenic burder of rare disruptive mutations in SCZ	Table S2	https://www.ncbi.nlm.nih.gov/pubmed/24463508
				WRN					2014 Purcell A polygenic burder of rare disruptive mutations in SCZ	Table S2	https://www.ncbi.nlm.nih.gov/pubmed/24463508
				WWC1					2014 Purcell A polygenic burder of rare disruptive mutations in SCZ	Table S2	https://www.ncbi.nlm.nih.gov/pubmed/24463508
				XIRP2					2014 Purcell A polygenic burder of rare disruptive mutations in SCZ	Table S2	https://www.ncbi.nlm.nih.gov/pubmed/24463508
				XKR6					2014 Purcell A polygenic burder of rare disruptive mutations in SCZ	Table S2	https://www.ncbi.nlm.nih.gov/pubmed/24463508
				XKR9					2014 Purcell A polygenic burder of rare disruptive mutations in SCZ	Table S2	https://www.ncbi.nlm.nih.gov/pubmed/24463508
				XPO6					2014 Purcell A polygenic burder of rare disruptive mutations in SCZ	Table S2	https://www.ncbi.nlm.nih.gov/pubmed/24463508
				XPO7					2014 Purcell A polygenic burder of rare disruptive mutations in SCZ	Table S2	https://www.ncbi.nlm.nih.gov/pubmed/24463508
				XPOT					2014 Purcell A polygenic burder of rare disruptive mutations in SCZ	Table S2	https://www.ncbi.nlm.nih.gov/pubmed/24463508
				XPR1					2014 Purcell A polygenic burder of rare disruptive mutations in SCZ	Table S2	https://www.ncbi.nlm.nih.gov/pubmed/24463508
				YAE1D1					2014 Purcell A polygenic burder of rare disruptive mutations in SCZ	Table S2	https://www.ncbi.nlm.nih.gov/pubmed/24463508
				YARS					2014 Purcell A polygenic burder of rare disruptive mutations in SCZ	Table S2	https://www.ncbi.nlm.nih.gov/pubmed/24463508
				YES1					2014 Purcell A polygenic burder of rare disruptive mutations in SCZ	Table S2	https://www.ncbi.nlm.nih.gov/pubmed/24463508
				YTHDC1					2014 Purcell A polygenic burder of rare disruptive mutations in SCZ	Table S2	https://www.ncbi.nlm.nih.gov/pubmed/24463508
				YWHAB					2014 Purcell A polygenic burder of rare disruptive mutations in SCZ	Table S2	https://www.ncbi.nlm.nih.gov/pubmed/24463508
				YWHAE					2014 Purcell A polygenic burder of rare disruptive mutations in SCZ	Table S2	https://www.ncbi.nlm.nih.gov/pubmed/24463508
				YWHAG					2014 Purcell A polygenic burder of rare disruptive mutations in SCZ	Table S2	https://www.ncbi.nlm.nih.gov/pubmed/24463508
				YWHAH					2014 Purcell A polygenic burder of rare disruptive mutations in SCZ	Table S2	https://www.ncbi.nlm.nih.gov/pubmed/24463508
				YWHAQ					2014 Purcell A polygenic burder of rare disruptive mutations in SCZ	Table S2	https://www.ncbi.nlm.nih.gov/pubmed/24463508
				YWHAZ					2014 Purcell A polygenic burder of rare disruptive mutations in SCZ	Table S2	https://www.ncbi.nlm.nih.gov/pubmed/24463508
				ZBTB40					2014 Purcell A polygenic burder of rare disruptive mutations in SCZ	Table S2	https://www.ncbi.nlm.nih.gov/pubmed/24463508
				ZBTB45					2014 Purcell A polygenic burder of rare disruptive mutations in SCZ	Table S2	https://www.ncbi.nlm.nih.gov/pubmed/24463508
				ZC3H10					2014 Purcell A polygenic burder of rare disruptive mutations in SCZ	Table S2	https://www.ncbi.nlm.nih.gov/pubmed/24463508
				ZC3H4					2014 Purcell A polygenic burder of rare disruptive mutations in SCZ	Table S2	https://www.ncbi.nlm.nih.gov/pubmed/24463508
				ZC3H6					2014 Purcell A polygenic burder of rare disruptive mutations in SCZ	Table S2	https://www.ncbi.nlm.nih.gov/pubmed/24463508
				ZC3H7B					2014 Purcell A polygenic burder of rare disruptive mutations in SCZ	Table S2	https://www.ncbi.nlm.nih.gov/pubmed/24463508
				ZCCHC14					2014 Purcell A polygenic burder of rare disruptive mutations in SCZ	Table S2	https://www.ncbi.nlm.nih.gov/pubmed/24463508
				ZDHHC5					2014 Purcell A polygenic burder of rare disruptive mutations in SCZ	Table S2	https://www.ncbi.nlm.nih.gov/pubmed/24463508
				ZEB1					2014 Purcell A polygenic burder of rare disruptive mutations in SCZ	Table S2	https://www.ncbi.nlm.nih.gov/pubmed/24463508
				ZEB2					2014 Purcell A polygenic burder of rare disruptive mutations in SCZ	Table S2	https://www.ncbi.nlm.nih.gov/pubmed/24463508
				ZER1					2014 Purcell A polygenic burder of rare disruptive mutations in SCZ	Table S2	https://www.ncbi.nlm.nih.gov/pubmed/24463508
				ZFHX2					2014 Purcell A polygenic burder of rare disruptive mutations in SCZ	Table S2	https://www.ncbi.nlm.nih.gov/pubmed/24463508
				ZFP106					2014 Purcell A polygenic burder of rare disruptive mutations in SCZ	Table S2	https://www.ncbi.nlm.nih.gov/pubmed/24463508
				ZFR					2014 Purcell A polygenic burder of rare disruptive mutations in SCZ	Table S2	https://www.ncbi.nlm.nih.gov/pubmed/24463508
				ZFYVE1					2014 Purcell A polygenic burder of rare disruptive mutations in SCZ	Table S2	https://www.ncbi.nlm.nih.gov/pubmed/24463508
				ZHX3					2014 Purcell A polygenic burder of rare disruptive mutations in SCZ	Table S2	https://www.ncbi.nlm.nih.gov/pubmed/24463508
				ZMIZ1					2014 Purcell A polygenic burder of rare disruptive mutations in SCZ	Table S2	https://www.ncbi.nlm.nih.gov/pubmed/24463508
				ZMIZ2					2014 Purcell A polygenic burder of rare disruptive mutations in SCZ	Table S2	https://www.ncbi.nlm.nih.gov/pubmed/24463508
				ZMYND11					2014 Purcell A polygenic burder of rare disruptive mutations in SCZ	Table S2	https://www.ncbi.nlm.nih.gov/pubmed/24463508
				ZNF133					2014 Purcell A polygenic burder of rare disruptive mutations in SCZ	Table S2	https://www.ncbi.nlm.nih.gov/pubmed/24463508
				ZNF229					2014 Purcell A polygenic burder of rare disruptive mutations in SCZ	Table S2	https://www.ncbi.nlm.nih.gov/pubmed/24463508
				ZNF326					2014 Purcell A polygenic burder of rare disruptive mutations in SCZ	Table S2	https://www.ncbi.nlm.nih.gov/pubmed/24463508
				ZNF407					2014 Purcell A polygenic burder of rare disruptive mutations in SCZ	Table S2	https://www.ncbi.nlm.nih.gov/pubmed/24463508
				ZNF426					2014 Purcell A polygenic burder of rare disruptive mutations in SCZ	Table S2	https://www.ncbi.nlm.nih.gov/pubmed/24463508
				ZNF445					2014 Purcell A polygenic burder of rare disruptive mutations in SCZ	Table S2	https://www.ncbi.nlm.nih.gov/pubmed/24463508
				ZNF480					2014 Purcell A polygenic burder of rare disruptive mutations in SCZ	Table S2	https://www.ncbi.nlm.nih.gov/pubmed/24463508
				ZNF518B					2014 Purcell A polygenic burder of rare disruptive mutations in SCZ	Table S2	https://www.ncbi.nlm.nih.gov/pubmed/24463508
				ZNF530					2014 Purcell A polygenic burder of rare disruptive mutations in SCZ	Table S2	https://www.ncbi.nlm.nih.gov/pubmed/24463508
				ZNF532					2014 Purcell A polygenic burder of rare disruptive mutations in SCZ	Table S2	https://www.ncbi.nlm.nih.gov/pubmed/24463508
				ZNF536					2014 Purcell A polygenic burder of rare disruptive mutations in SCZ	Table S2	https://www.ncbi.nlm.nih.gov/pubmed/24463508
				ZNF551					2014 Purcell A polygenic burder of rare disruptive mutations in SCZ	Table S2	https://www.ncbi.nlm.nih.gov/pubmed/24463508
				ZNF565					2014 Purcell A polygenic burder of rare disruptive mutations in SCZ	Table S2	https://www.ncbi.nlm.nih.gov/pubmed/24463508
				ZNF607					2014 Purcell A polygenic burder of rare disruptive mutations in SCZ	Table S2	https://www.ncbi.nlm.nih.gov/pubmed/24463508
				ZNF721					2014 Purcell A polygenic burder of rare disruptive mutations in SCZ	Table S2	https://www.ncbi.nlm.nih.gov/pubmed/24463508
				ZNF77					2014 Purcell A polygenic burder of rare disruptive mutations in SCZ	Table S2	https://www.ncbi.nlm.nih.gov/pubmed/24463508
				ZNFX1					2014 Purcell A polygenic burder of rare disruptive mutations in SCZ	Table S2	https://www.ncbi.nlm.nih.gov/pubmed/24463508
				ZP4					2014 Purcell A polygenic burder of rare disruptive mutations in SCZ	Table S2	https://www.ncbi.nlm.nih.gov/pubmed/24463508
				ZYG11B					2014 Purcell A polygenic burder of rare disruptive mutations in SCZ	Table S2	https://www.ncbi.nlm.nih.gov/pubmed/24463508
	1	899318	CCT>C	KLHL17					DENOVO-DB_SCHIZOPHRENIA	Validated de novo mutations from denovodb v1.3: schizophrenia	http://denovo-db.gs.washington.edu/denovo-db/QueryVariantServlet?searchBy=Phenotype&target=schizophrenia
	1	1274965	G>A	DVL1					DENOVO-DB_SCHIZOPHRENIA	Validated de novo mutations from denovodb v1.3: schizophrenia	http://denovo-db.gs.washington.edu/denovo-db/QueryVariantServlet?searchBy=Phenotype&target=schizophrenia
	1	6512058	C>T	ESPN					DENOVO-DB_SCHIZOPHRENIA	Validated de novo mutations from denovodb v1.3: schizophrenia	http://denovo-db.gs.washington.edu/denovo-db/QueryVariantServlet?searchBy=Phenotype&target=schizophrenia
	1	7811441	A>G	CAMTA1					DENOVO-DB_SCHIZOPHRENIA	Validated de novo mutations from denovodb v1.3: schizophrenia	http://denovo-db.gs.washington.edu/denovo-db/QueryVariantServlet?searchBy=Phenotype&target=schizophrenia
	1	9661297	CCT>C	TMEM201					DENOVO-DB_SCHIZOPHRENIA	Validated de novo mutations from denovodb v1.3: schizophrenia	http://denovo-db.gs.washington.edu/denovo-db/QueryVariantServlet?searchBy=Phenotype&target=schizophrenia
	1	9661297	CCT>C	TMEM201					DENOVO-DB_SCHIZOPHRENIA	Validated de novo mutations from denovodb v1.3: schizophrenia	http://denovo-db.gs.washington.edu/denovo-db/QueryVariantServlet?searchBy=Phenotype&target=schizophrenia
	1	11090890	G>A	MASP2					DENOVO-DB_SCHIZOPHRENIA	Validated de novo mutations from denovodb v1.3: schizophrenia	http://denovo-db.gs.washington.edu/denovo-db/QueryVariantServlet?searchBy=Phenotype&target=schizophrenia
	1	12316498	C>T	VPS13D					DENOVO-DB_SCHIZOPHRENIA	Validated de novo mutations from denovodb v1.3: schizophrenia	http://denovo-db.gs.washington.edu/denovo-db/QueryVariantServlet?searchBy=Phenotype&target=schizophrenia
	1	12316498	C>T	VPS13D					DENOVO-DB_SCHIZOPHRENIA	Validated de novo mutations from denovodb v1.3: schizophrenia	http://denovo-db.gs.washington.edu/denovo-db/QueryVariantServlet?searchBy=Phenotype&target=schizophrenia
	1	15771114	T>C	CTRC					DENOVO-DB_SCHIZOPHRENIA	Validated de novo mutations from denovodb v1.3: schizophrenia	http://denovo-db.gs.washington.edu/denovo-db/QueryVariantServlet?searchBy=Phenotype&target=schizophrenia
	1	16458218	CG>C	EPHA2					DENOVO-DB_SCHIZOPHRENIA	Validated de novo mutations from denovodb v1.3: schizophrenia	http://denovo-db.gs.washington.edu/denovo-db/QueryVariantServlet?searchBy=Phenotype&target=schizophrenia
	1	19209877	T>C	ALDH4A1					DENOVO-DB_SCHIZOPHRENIA	Validated de novo mutations from denovodb v1.3: schizophrenia	http://denovo-db.gs.washington.edu/denovo-db/QueryVariantServlet?searchBy=Phenotype&target=schizophrenia
	1	19209877	T>C	ALDH4A1					DENOVO-DB_SCHIZOPHRENIA	Validated de novo mutations from denovodb v1.3: schizophrenia	http://denovo-db.gs.washington.edu/denovo-db/QueryVariantServlet?searchBy=Phenotype&target=schizophrenia
	1	19209877	T>C	ALDH4A1					DENOVO-DB_SCHIZOPHRENIA	Validated de novo mutations from denovodb v1.3: schizophrenia	http://denovo-db.gs.washington.edu/denovo-db/QueryVariantServlet?searchBy=Phenotype&target=schizophrenia
	1	19545852	G>A	EMC1					DENOVO-DB_SCHIZOPHRENIA	Validated de novo mutations from denovodb v1.3: schizophrenia	http://denovo-db.gs.washington.edu/denovo-db/QueryVariantServlet?searchBy=Phenotype&target=schizophrenia
	1	19545852	G>A	EMC1					DENOVO-DB_SCHIZOPHRENIA	Validated de novo mutations from denovodb v1.3: schizophrenia	http://denovo-db.gs.washington.edu/denovo-db/QueryVariantServlet?searchBy=Phenotype&target=schizophrenia
	1	19545852	G>A	EMC1					DENOVO-DB_SCHIZOPHRENIA	Validated de novo mutations from denovodb v1.3: schizophrenia	http://denovo-db.gs.washington.edu/denovo-db/QueryVariantServlet?searchBy=Phenotype&target=schizophrenia
	1	19545852	G>A	EMC1					DENOVO-DB_SCHIZOPHRENIA	Validated de novo mutations from denovodb v1.3: schizophrenia	http://denovo-db.gs.washington.edu/denovo-db/QueryVariantServlet?searchBy=Phenotype&target=schizophrenia
	1	23418632	T>C	LUZP1					DENOVO-DB_SCHIZOPHRENIA	Validated de novo mutations from denovodb v1.3: schizophrenia	http://denovo-db.gs.washington.edu/denovo-db/QueryVariantServlet?searchBy=Phenotype&target=schizophrenia
	1	23418632	T>C	LUZP1					DENOVO-DB_SCHIZOPHRENIA	Validated de novo mutations from denovodb v1.3: schizophrenia	http://denovo-db.gs.washington.edu/denovo-db/QueryVariantServlet?searchBy=Phenotype&target=schizophrenia
	1	24776090	G>A	NIPAL3					DENOVO-DB_SCHIZOPHRENIA	Validated de novo mutations from denovodb v1.3: schizophrenia	http://denovo-db.gs.washington.edu/denovo-db/QueryVariantServlet?searchBy=Phenotype&target=schizophrenia
	1	24795646	C>T	NIPAL3					DENOVO-DB_SCHIZOPHRENIA	Validated de novo mutations from denovodb v1.3: schizophrenia	http://denovo-db.gs.washington.edu/denovo-db/QueryVariantServlet?searchBy=Phenotype&target=schizophrenia
	1	25233863	C>T	RUNX3					DENOVO-DB_SCHIZOPHRENIA	Validated de novo mutations from denovodb v1.3: schizophrenia	http://denovo-db.gs.washington.edu/denovo-db/QueryVariantServlet?searchBy=Phenotype&target=schizophrenia
	1	25233863	C>T	RUNX3					DENOVO-DB_SCHIZOPHRENIA	Validated de novo mutations from denovodb v1.3: schizophrenia	http://denovo-db.gs.washington.edu/denovo-db/QueryVariantServlet?searchBy=Phenotype&target=schizophrenia
	1	26360265	G>A	EXTL1					DENOVO-DB_SCHIZOPHRENIA	Validated de novo mutations from denovodb v1.3: schizophrenia	http://denovo-db.gs.washington.edu/denovo-db/QueryVariantServlet?searchBy=Phenotype&target=schizophrenia
	1	27240176	G>A	NR0B2					DENOVO-DB_SCHIZOPHRENIA	Validated de novo mutations from denovodb v1.3: schizophrenia	http://denovo-db.gs.washington.edu/denovo-db/QueryVariantServlet?searchBy=Phenotype&target=schizophrenia
	1	27876044	G>A	AHDC1					DENOVO-DB_SCHIZOPHRENIA	Validated de novo mutations from denovodb v1.3: schizophrenia	http://denovo-db.gs.washington.edu/denovo-db/QueryVariantServlet?searchBy=Phenotype&target=schizophrenia
	1	28476760	G>C	PTAFR					DENOVO-DB_SCHIZOPHRENIA	Validated de novo mutations from denovodb v1.3: schizophrenia	http://denovo-db.gs.washington.edu/denovo-db/QueryVariantServlet?searchBy=Phenotype&target=schizophrenia
	1	28476760	G>C	PTAFR					DENOVO-DB_SCHIZOPHRENIA	Validated de novo mutations from denovodb v1.3: schizophrenia	http://denovo-db.gs.washington.edu/denovo-db/QueryVariantServlet?searchBy=Phenotype&target=schizophrenia
	1	28476760	G>C	PTAFR					DENOVO-DB_SCHIZOPHRENIA	Validated de novo mutations from denovodb v1.3: schizophrenia	http://denovo-db.gs.washington.edu/denovo-db/QueryVariantServlet?searchBy=Phenotype&target=schizophrenia
	1	28476760	G>C	PTAFR					DENOVO-DB_SCHIZOPHRENIA	Validated de novo mutations from denovodb v1.3: schizophrenia	http://denovo-db.gs.washington.edu/denovo-db/QueryVariantServlet?searchBy=Phenotype&target=schizophrenia
	1	29344918	T>TTGA	EPB41					DENOVO-DB_SCHIZOPHRENIA	Validated de novo mutations from denovodb v1.3: schizophrenia	http://denovo-db.gs.washington.edu/denovo-db/QueryVariantServlet?searchBy=Phenotype&target=schizophrenia
	1	29344918	T>TTGA	EPB41					DENOVO-DB_SCHIZOPHRENIA	Validated de novo mutations from denovodb v1.3: schizophrenia	http://denovo-db.gs.washington.edu/denovo-db/QueryVariantServlet?searchBy=Phenotype&target=schizophrenia
	1	29344918	T>TTGA	EPB41					DENOVO-DB_SCHIZOPHRENIA	Validated de novo mutations from denovodb v1.3: schizophrenia	http://denovo-db.gs.washington.edu/denovo-db/QueryVariantServlet?searchBy=Phenotype&target=schizophrenia
	1	29344918	T>TTGA	EPB41					DENOVO-DB_SCHIZOPHRENIA	Validated de novo mutations from denovodb v1.3: schizophrenia	http://denovo-db.gs.washington.edu/denovo-db/QueryVariantServlet?searchBy=Phenotype&target=schizophrenia
	1	29344918	T>TTGA	EPB41					DENOVO-DB_SCHIZOPHRENIA	Validated de novo mutations from denovodb v1.3: schizophrenia	http://denovo-db.gs.washington.edu/denovo-db/QueryVariantServlet?searchBy=Phenotype&target=schizophrenia
	1	29344918	T>TTGA	EPB41					DENOVO-DB_SCHIZOPHRENIA	Validated de novo mutations from denovodb v1.3: schizophrenia	http://denovo-db.gs.washington.edu/denovo-db/QueryVariantServlet?searchBy=Phenotype&target=schizophrenia
	1	31212671	G>T	LAPTM5					DENOVO-DB_SCHIZOPHRENIA	Validated de novo mutations from denovodb v1.3: schizophrenia	http://denovo-db.gs.washington.edu/denovo-db/QueryVariantServlet?searchBy=Phenotype&target=schizophrenia
	1	32148577	G>A	COL16A1					DENOVO-DB_SCHIZOPHRENIA	Validated de novo mutations from denovodb v1.3: schizophrenia	http://denovo-db.gs.washington.edu/denovo-db/QueryVariantServlet?searchBy=Phenotype&target=schizophrenia
	1	33276261	A>G	YARS					DENOVO-DB_SCHIZOPHRENIA	Validated de novo mutations from denovodb v1.3: schizophrenia	http://denovo-db.gs.washington.edu/denovo-db/QueryVariantServlet?searchBy=Phenotype&target=schizophrenia
	1	33794548	A>G	PHC2					DENOVO-DB_SCHIZOPHRENIA	Validated de novo mutations from denovodb v1.3: schizophrenia	http://denovo-db.gs.washington.edu/denovo-db/QueryVariantServlet?searchBy=Phenotype&target=schizophrenia
	1	33794548	A>G	PHC2					DENOVO-DB_SCHIZOPHRENIA	Validated de novo mutations from denovodb v1.3: schizophrenia	http://denovo-db.gs.washington.edu/denovo-db/QueryVariantServlet?searchBy=Phenotype&target=schizophrenia
	1	33820513	C>T	PHC2					DENOVO-DB_SCHIZOPHRENIA	Validated de novo mutations from denovodb v1.3: schizophrenia	http://denovo-db.gs.washington.edu/denovo-db/QueryVariantServlet?searchBy=Phenotype&target=schizophrenia
	1	34071483	T>C	CSMD2					DENOVO-DB_SCHIZOPHRENIA	Validated de novo mutations from denovodb v1.3: schizophrenia	http://denovo-db.gs.washington.edu/denovo-db/QueryVariantServlet?searchBy=Phenotype&target=schizophrenia
	1	35908610	G>A	KIAA0319L					DENOVO-DB_SCHIZOPHRENIA	Validated de novo mutations from denovodb v1.3: schizophrenia	http://denovo-db.gs.washington.edu/denovo-db/QueryVariantServlet?searchBy=Phenotype&target=schizophrenia
	1	36228012	G>A	CLSPN					DENOVO-DB_SCHIZOPHRENIA	Validated de novo mutations from denovodb v1.3: schizophrenia	http://denovo-db.gs.washington.edu/denovo-db/QueryVariantServlet?searchBy=Phenotype&target=schizophrenia
	1	36228012	G>A	CLSPN					DENOVO-DB_SCHIZOPHRENIA	Validated de novo mutations from denovodb v1.3: schizophrenia	http://denovo-db.gs.washington.edu/denovo-db/QueryVariantServlet?searchBy=Phenotype&target=schizophrenia
	1	36752639	G>A	THRAP3					DENOVO-DB_SCHIZOPHRENIA	Validated de novo mutations from denovodb v1.3: schizophrenia	http://denovo-db.gs.washington.edu/denovo-db/QueryVariantServlet?searchBy=Phenotype&target=schizophrenia
	1	36941250	C>G	CSF3R					DENOVO-DB_SCHIZOPHRENIA	Validated de novo mutations from denovodb v1.3: schizophrenia	http://denovo-db.gs.washington.edu/denovo-db/QueryVariantServlet?searchBy=Phenotype&target=schizophrenia
	1	36941250	C>G	CSF3R					DENOVO-DB_SCHIZOPHRENIA	Validated de novo mutations from denovodb v1.3: schizophrenia	http://denovo-db.gs.washington.edu/denovo-db/QueryVariantServlet?searchBy=Phenotype&target=schizophrenia
	1	36941250	C>G	CSF3R					DENOVO-DB_SCHIZOPHRENIA	Validated de novo mutations from denovodb v1.3: schizophrenia	http://denovo-db.gs.washington.edu/denovo-db/QueryVariantServlet?searchBy=Phenotype&target=schizophrenia
	1	42047669	G>A	HIVEP3					DENOVO-DB_SCHIZOPHRENIA	Validated de novo mutations from denovodb v1.3: schizophrenia	http://denovo-db.gs.washington.edu/denovo-db/QueryVariantServlet?searchBy=Phenotype&target=schizophrenia
	1	42047669	G>A	HIVEP3					DENOVO-DB_SCHIZOPHRENIA	Validated de novo mutations from denovodb v1.3: schizophrenia	http://denovo-db.gs.washington.edu/denovo-db/QueryVariantServlet?searchBy=Phenotype&target=schizophrenia
	1	42049410	T>C	HIVEP3					DENOVO-DB_SCHIZOPHRENIA	Validated de novo mutations from denovodb v1.3: schizophrenia	http://denovo-db.gs.washington.edu/denovo-db/QueryVariantServlet?searchBy=Phenotype&target=schizophrenia
	1	42049410	T>C	HIVEP3					DENOVO-DB_SCHIZOPHRENIA	Validated de novo mutations from denovodb v1.3: schizophrenia	http://denovo-db.gs.washington.edu/denovo-db/QueryVariantServlet?searchBy=Phenotype&target=schizophrenia
	1	43119546	C>G	CCDC30					DENOVO-DB_SCHIZOPHRENIA	Validated de novo mutations from denovodb v1.3: schizophrenia	http://denovo-db.gs.washington.edu/denovo-db/QueryVariantServlet?searchBy=Phenotype&target=schizophrenia
	1	44085065	T>C	PTPRF					DENOVO-DB_SCHIZOPHRENIA	Validated de novo mutations from denovodb v1.3: schizophrenia	http://denovo-db.gs.washington.edu/denovo-db/QueryVariantServlet?searchBy=Phenotype&target=schizophrenia
	1	44085065	T>C	PTPRF					DENOVO-DB_SCHIZOPHRENIA	Validated de novo mutations from denovodb v1.3: schizophrenia	http://denovo-db.gs.washington.edu/denovo-db/QueryVariantServlet?searchBy=Phenotype&target=schizophrenia
	1	45793553	G>A	HPDL					DENOVO-DB_SCHIZOPHRENIA	Validated de novo mutations from denovodb v1.3: schizophrenia	http://denovo-db.gs.washington.edu/denovo-db/QueryVariantServlet?searchBy=Phenotype&target=schizophrenia
	1	46512257	C>T	PIK3R3					DENOVO-DB_SCHIZOPHRENIA	Validated de novo mutations from denovodb v1.3: schizophrenia	http://denovo-db.gs.washington.edu/denovo-db/QueryVariantServlet?searchBy=Phenotype&target=schizophrenia
	1	46512257	C>T	PIK3R3					DENOVO-DB_SCHIZOPHRENIA	Validated de novo mutations from denovodb v1.3: schizophrenia	http://denovo-db.gs.washington.edu/denovo-db/QueryVariantServlet?searchBy=Phenotype&target=schizophrenia
	1	55194020	G>A	TTC4					DENOVO-DB_SCHIZOPHRENIA	Validated de novo mutations from denovodb v1.3: schizophrenia	http://denovo-db.gs.washington.edu/denovo-db/QueryVariantServlet?searchBy=Phenotype&target=schizophrenia
	1	55194020	G>A	MROH7-TTC4					DENOVO-DB_SCHIZOPHRENIA	Validated de novo mutations from denovodb v1.3: schizophrenia	http://denovo-db.gs.washington.edu/denovo-db/QueryVariantServlet?searchBy=Phenotype&target=schizophrenia
	1	55194020	G>A	MROH7-TTC4					DENOVO-DB_SCHIZOPHRENIA	Validated de novo mutations from denovodb v1.3: schizophrenia	http://denovo-db.gs.washington.edu/denovo-db/QueryVariantServlet?searchBy=Phenotype&target=schizophrenia
	1	55194020	G>A	MROH7-TTC4					DENOVO-DB_SCHIZOPHRENIA	Validated de novo mutations from denovodb v1.3: schizophrenia	http://denovo-db.gs.washington.edu/denovo-db/QueryVariantServlet?searchBy=Phenotype&target=schizophrenia
	1	55470779	G>A	BSND					DENOVO-DB_SCHIZOPHRENIA	Validated de novo mutations from denovodb v1.3: schizophrenia	http://denovo-db.gs.washington.edu/denovo-db/QueryVariantServlet?searchBy=Phenotype&target=schizophrenia
	1	65858354	C>T	DNAJC6					DENOVO-DB_SCHIZOPHRENIA	Validated de novo mutations from denovodb v1.3: schizophrenia	http://denovo-db.gs.washington.edu/denovo-db/QueryVariantServlet?searchBy=Phenotype&target=schizophrenia
	1	65858354	C>T	DNAJC6					DENOVO-DB_SCHIZOPHRENIA	Validated de novo mutations from denovodb v1.3: schizophrenia	http://denovo-db.gs.washington.edu/denovo-db/QueryVariantServlet?searchBy=Phenotype&target=schizophrenia
	1	65858354	C>T	DNAJC6					DENOVO-DB_SCHIZOPHRENIA	Validated de novo mutations from denovodb v1.3: schizophrenia	http://denovo-db.gs.washington.edu/denovo-db/QueryVariantServlet?searchBy=Phenotype&target=schizophrenia
	1	78097966	T>G	ZZZ3					DENOVO-DB_SCHIZOPHRENIA	Validated de novo mutations from denovodb v1.3: schizophrenia	http://denovo-db.gs.washington.edu/denovo-db/QueryVariantServlet?searchBy=Phenotype&target=schizophrenia
	1	78430612	C>T	FUBP1					DENOVO-DB_SCHIZOPHRENIA	Validated de novo mutations from denovodb v1.3: schizophrenia	http://denovo-db.gs.washington.edu/denovo-db/QueryVariantServlet?searchBy=Phenotype&target=schizophrenia
	1	82409370	C>G	LPHN2					DENOVO-DB_SCHIZOPHRENIA	Validated de novo mutations from denovodb v1.3: schizophrenia	http://denovo-db.gs.washington.edu/denovo-db/QueryVariantServlet?searchBy=Phenotype&target=schizophrenia
	1	82433818	C>T	LPHN2					DENOVO-DB_SCHIZOPHRENIA	Validated de novo mutations from denovodb v1.3: schizophrenia	http://denovo-db.gs.washington.edu/denovo-db/QueryVariantServlet?searchBy=Phenotype&target=schizophrenia
	1	84878061	G>A	DNASE2B					DENOVO-DB_SCHIZOPHRENIA	Validated de novo mutations from denovodb v1.3: schizophrenia	http://denovo-db.gs.washington.edu/denovo-db/QueryVariantServlet?searchBy=Phenotype&target=schizophrenia
	1	84878061	G>A	DNASE2B					DENOVO-DB_SCHIZOPHRENIA	Validated de novo mutations from denovodb v1.3: schizophrenia	http://denovo-db.gs.washington.edu/denovo-db/QueryVariantServlet?searchBy=Phenotype&target=schizophrenia
	1	85279692	A>G	LPAR3					DENOVO-DB_SCHIZOPHRENIA	Validated de novo mutations from denovodb v1.3: schizophrenia	http://denovo-db.gs.washington.edu/denovo-db/QueryVariantServlet?searchBy=Phenotype&target=schizophrenia
	1	90463687	G>C	ZNF326					DENOVO-DB_SCHIZOPHRENIA	Validated de novo mutations from denovodb v1.3: schizophrenia	http://denovo-db.gs.washington.edu/denovo-db/QueryVariantServlet?searchBy=Phenotype&target=schizophrenia
	1	90463687	G>C	ZNF326					DENOVO-DB_SCHIZOPHRENIA	Validated de novo mutations from denovodb v1.3: schizophrenia	http://denovo-db.gs.washington.edu/denovo-db/QueryVariantServlet?searchBy=Phenotype&target=schizophrenia
	1	93307363	C>T	FAM69A					DENOVO-DB_SCHIZOPHRENIA	Validated de novo mutations from denovodb v1.3: schizophrenia	http://denovo-db.gs.washington.edu/denovo-db/QueryVariantServlet?searchBy=Phenotype&target=schizophrenia
	1	93307363	C>T	RPL5					DENOVO-DB_SCHIZOPHRENIA	Validated de novo mutations from denovodb v1.3: schizophrenia	http://denovo-db.gs.washington.edu/denovo-db/QueryVariantServlet?searchBy=Phenotype&target=schizophrenia
	1	94057915	G>A	LOC100129046					DENOVO-DB_SCHIZOPHRENIA	Validated de novo mutations from denovodb v1.3: schizophrenia	http://denovo-db.gs.washington.edu/denovo-db/QueryVariantServlet?searchBy=Phenotype&target=schizophrenia
	1	94057915	G>A	BCAR3					DENOVO-DB_SCHIZOPHRENIA	Validated de novo mutations from denovodb v1.3: schizophrenia	http://denovo-db.gs.washington.edu/denovo-db/QueryVariantServlet?searchBy=Phenotype&target=schizophrenia
	1	94057915	G>A	BCAR3					DENOVO-DB_SCHIZOPHRENIA	Validated de novo mutations from denovodb v1.3: schizophrenia	http://denovo-db.gs.washington.edu/denovo-db/QueryVariantServlet?searchBy=Phenotype&target=schizophrenia
	1	94057915	G>A	BCAR3					DENOVO-DB_SCHIZOPHRENIA	Validated de novo mutations from denovodb v1.3: schizophrenia	http://denovo-db.gs.washington.edu/denovo-db/QueryVariantServlet?searchBy=Phenotype&target=schizophrenia
	1	94057915	G>A	BCAR3					DENOVO-DB_SCHIZOPHRENIA	Validated de novo mutations from denovodb v1.3: schizophrenia	http://denovo-db.gs.washington.edu/denovo-db/QueryVariantServlet?searchBy=Phenotype&target=schizophrenia
	1	109607282	G>A	TAF13					DENOVO-DB_SCHIZOPHRENIA	Validated de novo mutations from denovodb v1.3: schizophrenia	http://denovo-db.gs.washington.edu/denovo-db/QueryVariantServlet?searchBy=Phenotype&target=schizophrenia
	1	109617626	CTCTT>C	TAF13					DENOVO-DB_SCHIZOPHRENIA	Validated de novo mutations from denovodb v1.3: schizophrenia	http://denovo-db.gs.washington.edu/denovo-db/QueryVariantServlet?searchBy=Phenotype&target=schizophrenia
	1	109793295	C>G	CELSR2					DENOVO-DB_SCHIZOPHRENIA	Validated de novo mutations from denovodb v1.3: schizophrenia	http://denovo-db.gs.washington.edu/denovo-db/QueryVariantServlet?searchBy=Phenotype&target=schizophrenia
	1	109793969	C>G	CELSR2					DENOVO-DB_SCHIZOPHRENIA	Validated de novo mutations from denovodb v1.3: schizophrenia	http://denovo-db.gs.washington.edu/denovo-db/QueryVariantServlet?searchBy=Phenotype&target=schizophrenia
	1	109840239	C>T	MYBPHL					DENOVO-DB_SCHIZOPHRENIA	Validated de novo mutations from denovodb v1.3: schizophrenia	http://denovo-db.gs.washington.edu/denovo-db/QueryVariantServlet?searchBy=Phenotype&target=schizophrenia
	1	109840239	C>T	MYBPHL					DENOVO-DB_SCHIZOPHRENIA	Validated de novo mutations from denovodb v1.3: schizophrenia	http://denovo-db.gs.washington.edu/denovo-db/QueryVariantServlet?searchBy=Phenotype&target=schizophrenia
	1	110719326	G>A	SLC6A17					DENOVO-DB_SCHIZOPHRENIA	Validated de novo mutations from denovodb v1.3: schizophrenia	http://denovo-db.gs.washington.edu/denovo-db/QueryVariantServlet?searchBy=Phenotype&target=schizophrenia
	1	113209767	G>A	CAPZA1					DENOVO-DB_SCHIZOPHRENIA	Validated de novo mutations from denovodb v1.3: schizophrenia	http://denovo-db.gs.washington.edu/denovo-db/QueryVariantServlet?searchBy=Phenotype&target=schizophrenia
	1	113242568	A>AC	MOV10					DENOVO-DB_SCHIZOPHRENIA	Validated de novo mutations from denovodb v1.3: schizophrenia	http://denovo-db.gs.washington.edu/denovo-db/QueryVariantServlet?searchBy=Phenotype&target=schizophrenia
	1	113242568	A>AC	MOV10					DENOVO-DB_SCHIZOPHRENIA	Validated de novo mutations from denovodb v1.3: schizophrenia	http://denovo-db.gs.washington.edu/denovo-db/QueryVariantServlet?searchBy=Phenotype&target=schizophrenia
	1	113242568	A>AC	MOV10					DENOVO-DB_SCHIZOPHRENIA	Validated de novo mutations from denovodb v1.3: schizophrenia	http://denovo-db.gs.washington.edu/denovo-db/QueryVariantServlet?searchBy=Phenotype&target=schizophrenia
	1	114967255	G>A	TRIM33					DENOVO-DB_SCHIZOPHRENIA	Validated de novo mutations from denovodb v1.3: schizophrenia	http://denovo-db.gs.washington.edu/denovo-db/QueryVariantServlet?searchBy=Phenotype&target=schizophrenia
	1	114967255	G>A	TRIM33					DENOVO-DB_SCHIZOPHRENIA	Validated de novo mutations from denovodb v1.3: schizophrenia	http://denovo-db.gs.washington.edu/denovo-db/QueryVariantServlet?searchBy=Phenotype&target=schizophrenia
	1	118462828	G>A	GDAP2					DENOVO-DB_SCHIZOPHRENIA	Validated de novo mutations from denovodb v1.3: schizophrenia	http://denovo-db.gs.washington.edu/denovo-db/QueryVariantServlet?searchBy=Phenotype&target=schizophrenia
	1	118462828	G>A	GDAP2					DENOVO-DB_SCHIZOPHRENIA	Validated de novo mutations from denovodb v1.3: schizophrenia	http://denovo-db.gs.washington.edu/denovo-db/QueryVariantServlet?searchBy=Phenotype&target=schizophrenia
	1	144931128	A>C	PDE4DIP					DENOVO-DB_SCHIZOPHRENIA	Validated de novo mutations from denovodb v1.3: schizophrenia	http://denovo-db.gs.washington.edu/denovo-db/QueryVariantServlet?searchBy=Phenotype&target=schizophrenia
	1	144931128	A>C	PDE4DIP					DENOVO-DB_SCHIZOPHRENIA	Validated de novo mutations from denovodb v1.3: schizophrenia	http://denovo-db.gs.washington.edu/denovo-db/QueryVariantServlet?searchBy=Phenotype&target=schizophrenia
	1	144931128	A>C	PDE4DIP					DENOVO-DB_SCHIZOPHRENIA	Validated de novo mutations from denovodb v1.3: schizophrenia	http://denovo-db.gs.washington.edu/denovo-db/QueryVariantServlet?searchBy=Phenotype&target=schizophrenia
	1	144931128	A>C	PDE4DIP					DENOVO-DB_SCHIZOPHRENIA	Validated de novo mutations from denovodb v1.3: schizophrenia	http://denovo-db.gs.washington.edu/denovo-db/QueryVariantServlet?searchBy=Phenotype&target=schizophrenia
	1	144931128	A>C	PDE4DIP					DENOVO-DB_SCHIZOPHRENIA	Validated de novo mutations from denovodb v1.3: schizophrenia	http://denovo-db.gs.washington.edu/denovo-db/QueryVariantServlet?searchBy=Phenotype&target=schizophrenia
	1	151377574	CA>C	POGZ					DENOVO-DB_SCHIZOPHRENIA	Validated de novo mutations from denovodb v1.3: schizophrenia	http://denovo-db.gs.washington.edu/denovo-db/QueryVariantServlet?searchBy=Phenotype&target=schizophrenia
	1	151377574	CA>C	POGZ					DENOVO-DB_SCHIZOPHRENIA	Validated de novo mutations from denovodb v1.3: schizophrenia	http://denovo-db.gs.washington.edu/denovo-db/QueryVariantServlet?searchBy=Phenotype&target=schizophrenia
	1	151377574	CA>C	POGZ					DENOVO-DB_SCHIZOPHRENIA	Validated de novo mutations from denovodb v1.3: schizophrenia	http://denovo-db.gs.washington.edu/denovo-db/QueryVariantServlet?searchBy=Phenotype&target=schizophrenia
	1	151377574	CA>C	POGZ					DENOVO-DB_SCHIZOPHRENIA	Validated de novo mutations from denovodb v1.3: schizophrenia	http://denovo-db.gs.washington.edu/denovo-db/QueryVariantServlet?searchBy=Phenotype&target=schizophrenia
	1	151377574	CA>C	POGZ					DENOVO-DB_SCHIZOPHRENIA	Validated de novo mutations from denovodb v1.3: schizophrenia	http://denovo-db.gs.washington.edu/denovo-db/QueryVariantServlet?searchBy=Phenotype&target=schizophrenia
	1	151377883	T>C	POGZ					DENOVO-DB_SCHIZOPHRENIA	Validated de novo mutations from denovodb v1.3: schizophrenia	http://denovo-db.gs.washington.edu/denovo-db/QueryVariantServlet?searchBy=Phenotype&target=schizophrenia
	1	151377883	T>C	POGZ					DENOVO-DB_SCHIZOPHRENIA	Validated de novo mutations from denovodb v1.3: schizophrenia	http://denovo-db.gs.washington.edu/denovo-db/QueryVariantServlet?searchBy=Phenotype&target=schizophrenia
	1	151377883	T>C	POGZ					DENOVO-DB_SCHIZOPHRENIA	Validated de novo mutations from denovodb v1.3: schizophrenia	http://denovo-db.gs.washington.edu/denovo-db/QueryVariantServlet?searchBy=Phenotype&target=schizophrenia
	1	151377883	T>C	POGZ					DENOVO-DB_SCHIZOPHRENIA	Validated de novo mutations from denovodb v1.3: schizophrenia	http://denovo-db.gs.washington.edu/denovo-db/QueryVariantServlet?searchBy=Phenotype&target=schizophrenia
	1	151377883	T>C	POGZ					DENOVO-DB_SCHIZOPHRENIA	Validated de novo mutations from denovodb v1.3: schizophrenia	http://denovo-db.gs.washington.edu/denovo-db/QueryVariantServlet?searchBy=Phenotype&target=schizophrenia
	1	151755442	C>G	TDRKH					DENOVO-DB_SCHIZOPHRENIA	Validated de novo mutations from denovodb v1.3: schizophrenia	http://denovo-db.gs.washington.edu/denovo-db/QueryVariantServlet?searchBy=Phenotype&target=schizophrenia
	1	151755442	C>G	TDRKH					DENOVO-DB_SCHIZOPHRENIA	Validated de novo mutations from denovodb v1.3: schizophrenia	http://denovo-db.gs.washington.edu/denovo-db/QueryVariantServlet?searchBy=Phenotype&target=schizophrenia
	1	151755442	C>G	TDRKH					DENOVO-DB_SCHIZOPHRENIA	Validated de novo mutations from denovodb v1.3: schizophrenia	http://denovo-db.gs.washington.edu/denovo-db/QueryVariantServlet?searchBy=Phenotype&target=schizophrenia
	1	151755442	C>G	TDRKH					DENOVO-DB_SCHIZOPHRENIA	Validated de novo mutations from denovodb v1.3: schizophrenia	http://denovo-db.gs.washington.edu/denovo-db/QueryVariantServlet?searchBy=Phenotype&target=schizophrenia
	1	154960684	T>TT	FLAD1					DENOVO-DB_SCHIZOPHRENIA	Validated de novo mutations from denovodb v1.3: schizophrenia	http://denovo-db.gs.washington.edu/denovo-db/QueryVariantServlet?searchBy=Phenotype&target=schizophrenia
	1	154960684	T>TT	FLAD1					DENOVO-DB_SCHIZOPHRENIA	Validated de novo mutations from denovodb v1.3: schizophrenia	http://denovo-db.gs.washington.edu/denovo-db/QueryVariantServlet?searchBy=Phenotype&target=schizophrenia
	1	154960684	T>TT	FLAD1					DENOVO-DB_SCHIZOPHRENIA	Validated de novo mutations from denovodb v1.3: schizophrenia	http://denovo-db.gs.washington.edu/denovo-db/QueryVariantServlet?searchBy=Phenotype&target=schizophrenia
	1	154960684	T>TT	FLAD1					DENOVO-DB_SCHIZOPHRENIA	Validated de novo mutations from denovodb v1.3: schizophrenia	http://denovo-db.gs.washington.edu/denovo-db/QueryVariantServlet?searchBy=Phenotype&target=schizophrenia
	1	155020573	T>C	LOC100505666					DENOVO-DB_SCHIZOPHRENIA	Validated de novo mutations from denovodb v1.3: schizophrenia	http://denovo-db.gs.washington.edu/denovo-db/QueryVariantServlet?searchBy=Phenotype&target=schizophrenia
	1	155020573	T>C	LOC100505666					DENOVO-DB_SCHIZOPHRENIA	Validated de novo mutations from denovodb v1.3: schizophrenia	http://denovo-db.gs.washington.edu/denovo-db/QueryVariantServlet?searchBy=Phenotype&target=schizophrenia
	1	155020573	T>C	DCST1					DENOVO-DB_SCHIZOPHRENIA	Validated de novo mutations from denovodb v1.3: schizophrenia	http://denovo-db.gs.washington.edu/denovo-db/QueryVariantServlet?searchBy=Phenotype&target=schizophrenia
	1	155020573	T>C	DCST1					DENOVO-DB_SCHIZOPHRENIA	Validated de novo mutations from denovodb v1.3: schizophrenia	http://denovo-db.gs.washington.edu/denovo-db/QueryVariantServlet?searchBy=Phenotype&target=schizophrenia
	1	155205048	G>A	GBA					DENOVO-DB_SCHIZOPHRENIA	Validated de novo mutations from denovodb v1.3: schizophrenia	http://denovo-db.gs.washington.edu/denovo-db/QueryVariantServlet?searchBy=Phenotype&target=schizophrenia
	1	155205048	G>A	GBA					DENOVO-DB_SCHIZOPHRENIA	Validated de novo mutations from denovodb v1.3: schizophrenia	http://denovo-db.gs.washington.edu/denovo-db/QueryVariantServlet?searchBy=Phenotype&target=schizophrenia
	1	155205048	G>A	GBA					DENOVO-DB_SCHIZOPHRENIA	Validated de novo mutations from denovodb v1.3: schizophrenia	http://denovo-db.gs.washington.edu/denovo-db/QueryVariantServlet?searchBy=Phenotype&target=schizophrenia
	1	155205048	G>A	GBA					DENOVO-DB_SCHIZOPHRENIA	Validated de novo mutations from denovodb v1.3: schizophrenia	http://denovo-db.gs.washington.edu/denovo-db/QueryVariantServlet?searchBy=Phenotype&target=schizophrenia
	1	155205048	G>A	GBA					DENOVO-DB_SCHIZOPHRENIA	Validated de novo mutations from denovodb v1.3: schizophrenia	http://denovo-db.gs.washington.edu/denovo-db/QueryVariantServlet?searchBy=Phenotype&target=schizophrenia
	1	155300310	G>A	RUSC1					DENOVO-DB_SCHIZOPHRENIA	Validated de novo mutations from denovodb v1.3: schizophrenia	http://denovo-db.gs.washington.edu/denovo-db/QueryVariantServlet?searchBy=Phenotype&target=schizophrenia
	1	155300310	G>A	RUSC1					DENOVO-DB_SCHIZOPHRENIA	Validated de novo mutations from denovodb v1.3: schizophrenia	http://denovo-db.gs.washington.edu/denovo-db/QueryVariantServlet?searchBy=Phenotype&target=schizophrenia
	1	155300310	G>A	RUSC1					DENOVO-DB_SCHIZOPHRENIA	Validated de novo mutations from denovodb v1.3: schizophrenia	http://denovo-db.gs.washington.edu/denovo-db/QueryVariantServlet?searchBy=Phenotype&target=schizophrenia
	1	155300310	G>A	RUSC1					DENOVO-DB_SCHIZOPHRENIA	Validated de novo mutations from denovodb v1.3: schizophrenia	http://denovo-db.gs.washington.edu/denovo-db/QueryVariantServlet?searchBy=Phenotype&target=schizophrenia
	1	155300310	G>A	RUSC1					DENOVO-DB_SCHIZOPHRENIA	Validated de novo mutations from denovodb v1.3: schizophrenia	http://denovo-db.gs.washington.edu/denovo-db/QueryVariantServlet?searchBy=Phenotype&target=schizophrenia
	1	155300310	G>A	RUSC1					DENOVO-DB_SCHIZOPHRENIA	Validated de novo mutations from denovodb v1.3: schizophrenia	http://denovo-db.gs.washington.edu/denovo-db/QueryVariantServlet?searchBy=Phenotype&target=schizophrenia
	1	155300310	G>A	RUSC1					DENOVO-DB_SCHIZOPHRENIA	Validated de novo mutations from denovodb v1.3: schizophrenia	http://denovo-db.gs.washington.edu/denovo-db/QueryVariantServlet?searchBy=Phenotype&target=schizophrenia
	1	155300310	G>A	RUSC1					DENOVO-DB_SCHIZOPHRENIA	Validated de novo mutations from denovodb v1.3: schizophrenia	http://denovo-db.gs.washington.edu/denovo-db/QueryVariantServlet?searchBy=Phenotype&target=schizophrenia
	1	155300310	G>A	RUSC1					DENOVO-DB_SCHIZOPHRENIA	Validated de novo mutations from denovodb v1.3: schizophrenia	http://denovo-db.gs.washington.edu/denovo-db/QueryVariantServlet?searchBy=Phenotype&target=schizophrenia
	1	155452170	C>T	ASH1L					DENOVO-DB_SCHIZOPHRENIA	Validated de novo mutations from denovodb v1.3: schizophrenia	http://denovo-db.gs.washington.edu/denovo-db/QueryVariantServlet?searchBy=Phenotype&target=schizophrenia
	1	156593804	G>A	HAPLN2					DENOVO-DB_SCHIZOPHRENIA	Validated de novo mutations from denovodb v1.3: schizophrenia	http://denovo-db.gs.washington.edu/denovo-db/QueryVariantServlet?searchBy=Phenotype&target=schizophrenia
	1	156824075	G>A	NTRK1					DENOVO-DB_SCHIZOPHRENIA	Validated de novo mutations from denovodb v1.3: schizophrenia	http://denovo-db.gs.washington.edu/denovo-db/QueryVariantServlet?searchBy=Phenotype&target=schizophrenia
	1	156824075	G>A	INSRR					DENOVO-DB_SCHIZOPHRENIA	Validated de novo mutations from denovodb v1.3: schizophrenia	http://denovo-db.gs.washington.edu/denovo-db/QueryVariantServlet?searchBy=Phenotype&target=schizophrenia
	1	156911204	G>A	ARHGEF11					DENOVO-DB_SCHIZOPHRENIA	Validated de novo mutations from denovodb v1.3: schizophrenia	http://denovo-db.gs.washington.edu/denovo-db/QueryVariantServlet?searchBy=Phenotype&target=schizophrenia
	1	156911204	G>A	ARHGEF11					DENOVO-DB_SCHIZOPHRENIA	Validated de novo mutations from denovodb v1.3: schizophrenia	http://denovo-db.gs.washington.edu/denovo-db/QueryVariantServlet?searchBy=Phenotype&target=schizophrenia
	1	156918274	G>A	ARHGEF11					DENOVO-DB_SCHIZOPHRENIA	Validated de novo mutations from denovodb v1.3: schizophrenia	http://denovo-db.gs.washington.edu/denovo-db/QueryVariantServlet?searchBy=Phenotype&target=schizophrenia
	1	156918274	G>A	ARHGEF11					DENOVO-DB_SCHIZOPHRENIA	Validated de novo mutations from denovodb v1.3: schizophrenia	http://denovo-db.gs.washington.edu/denovo-db/QueryVariantServlet?searchBy=Phenotype&target=schizophrenia
	1	159175611	CT>C	DARC					DENOVO-DB_SCHIZOPHRENIA	Validated de novo mutations from denovodb v1.3: schizophrenia	http://denovo-db.gs.washington.edu/denovo-db/QueryVariantServlet?searchBy=Phenotype&target=schizophrenia
	1	159175611	CT>C	DARC					DENOVO-DB_SCHIZOPHRENIA	Validated de novo mutations from denovodb v1.3: schizophrenia	http://denovo-db.gs.washington.edu/denovo-db/QueryVariantServlet?searchBy=Phenotype&target=schizophrenia
	1	161594360	A>G	FCGR3B					DENOVO-DB_SCHIZOPHRENIA	Validated de novo mutations from denovodb v1.3: schizophrenia	http://denovo-db.gs.washington.edu/denovo-db/QueryVariantServlet?searchBy=Phenotype&target=schizophrenia
	1	161594360	A>G	FCGR3B					DENOVO-DB_SCHIZOPHRENIA	Validated de novo mutations from denovodb v1.3: schizophrenia	http://denovo-db.gs.washington.edu/denovo-db/QueryVariantServlet?searchBy=Phenotype&target=schizophrenia
	1	161594360	A>G	FCGR3B					DENOVO-DB_SCHIZOPHRENIA	Validated de novo mutations from denovodb v1.3: schizophrenia	http://denovo-db.gs.washington.edu/denovo-db/QueryVariantServlet?searchBy=Phenotype&target=schizophrenia
	1	161594360	A>G	FCGR3B					DENOVO-DB_SCHIZOPHRENIA	Validated de novo mutations from denovodb v1.3: schizophrenia	http://denovo-db.gs.washington.edu/denovo-db/QueryVariantServlet?searchBy=Phenotype&target=schizophrenia
	1	161594360	A>G	FCGR3B					DENOVO-DB_SCHIZOPHRENIA	Validated de novo mutations from denovodb v1.3: schizophrenia	http://denovo-db.gs.washington.edu/denovo-db/QueryVariantServlet?searchBy=Phenotype&target=schizophrenia
	1	164532546	C>T	PBX1					DENOVO-DB_SCHIZOPHRENIA	Validated de novo mutations from denovodb v1.3: schizophrenia	http://denovo-db.gs.washington.edu/denovo-db/QueryVariantServlet?searchBy=Phenotype&target=schizophrenia
	1	164532546	C>T	PBX1					DENOVO-DB_SCHIZOPHRENIA	Validated de novo mutations from denovodb v1.3: schizophrenia	http://denovo-db.gs.washington.edu/denovo-db/QueryVariantServlet?searchBy=Phenotype&target=schizophrenia
	1	164532546	C>T	PBX1					DENOVO-DB_SCHIZOPHRENIA	Validated de novo mutations from denovodb v1.3: schizophrenia	http://denovo-db.gs.washington.edu/denovo-db/QueryVariantServlet?searchBy=Phenotype&target=schizophrenia
	1	171511275	G>C	PRRC2C					DENOVO-DB_SCHIZOPHRENIA	Validated de novo mutations from denovodb v1.3: schizophrenia	http://denovo-db.gs.washington.edu/denovo-db/QueryVariantServlet?searchBy=Phenotype&target=schizophrenia
	1	173502838	A>G	SLC9C2					DENOVO-DB_SCHIZOPHRENIA	Validated de novo mutations from denovodb v1.3: schizophrenia	http://denovo-db.gs.washington.edu/denovo-db/QueryVariantServlet?searchBy=Phenotype&target=schizophrenia
	1	173720981	C>T	KLHL20					DENOVO-DB_SCHIZOPHRENIA	Validated de novo mutations from denovodb v1.3: schizophrenia	http://denovo-db.gs.washington.edu/denovo-db/QueryVariantServlet?searchBy=Phenotype&target=schizophrenia
	1	179304780	A>G	SOAT1					DENOVO-DB_SCHIZOPHRENIA	Validated de novo mutations from denovodb v1.3: schizophrenia	http://denovo-db.gs.washington.edu/denovo-db/QueryVariantServlet?searchBy=Phenotype&target=schizophrenia
	1	179304780	A>G	SOAT1					DENOVO-DB_SCHIZOPHRENIA	Validated de novo mutations from denovodb v1.3: schizophrenia	http://denovo-db.gs.washington.edu/denovo-db/QueryVariantServlet?searchBy=Phenotype&target=schizophrenia
	1	179304780	A>G	SOAT1					DENOVO-DB_SCHIZOPHRENIA	Validated de novo mutations from denovodb v1.3: schizophrenia	http://denovo-db.gs.washington.edu/denovo-db/QueryVariantServlet?searchBy=Phenotype&target=schizophrenia
	1	179304780	A>G	SOAT1					DENOVO-DB_SCHIZOPHRENIA	Validated de novo mutations from denovodb v1.3: schizophrenia	http://denovo-db.gs.washington.edu/denovo-db/QueryVariantServlet?searchBy=Phenotype&target=schizophrenia
	1	179561962	G>A	TDRD5					DENOVO-DB_SCHIZOPHRENIA	Validated de novo mutations from denovodb v1.3: schizophrenia	http://denovo-db.gs.washington.edu/denovo-db/QueryVariantServlet?searchBy=Phenotype&target=schizophrenia
	1	179561962	G>A	TDRD5					DENOVO-DB_SCHIZOPHRENIA	Validated de novo mutations from denovodb v1.3: schizophrenia	http://denovo-db.gs.washington.edu/denovo-db/QueryVariantServlet?searchBy=Phenotype&target=schizophrenia
	1	179561962	G>A	TDRD5					DENOVO-DB_SCHIZOPHRENIA	Validated de novo mutations from denovodb v1.3: schizophrenia	http://denovo-db.gs.washington.edu/denovo-db/QueryVariantServlet?searchBy=Phenotype&target=schizophrenia
	1	179561962	G>A	TDRD5					DENOVO-DB_SCHIZOPHRENIA	Validated de novo mutations from denovodb v1.3: schizophrenia	http://denovo-db.gs.washington.edu/denovo-db/QueryVariantServlet?searchBy=Phenotype&target=schizophrenia
	1	179564848	C>G	TDRD5					DENOVO-DB_SCHIZOPHRENIA	Validated de novo mutations from denovodb v1.3: schizophrenia	http://denovo-db.gs.washington.edu/denovo-db/QueryVariantServlet?searchBy=Phenotype&target=schizophrenia
	1	179564848	C>G	TDRD5					DENOVO-DB_SCHIZOPHRENIA	Validated de novo mutations from denovodb v1.3: schizophrenia	http://denovo-db.gs.washington.edu/denovo-db/QueryVariantServlet?searchBy=Phenotype&target=schizophrenia
	1	179564848	C>G	TDRD5					DENOVO-DB_SCHIZOPHRENIA	Validated de novo mutations from denovodb v1.3: schizophrenia	http://denovo-db.gs.washington.edu/denovo-db/QueryVariantServlet?searchBy=Phenotype&target=schizophrenia
	1	179564848	C>G	TDRD5					DENOVO-DB_SCHIZOPHRENIA	Validated de novo mutations from denovodb v1.3: schizophrenia	http://denovo-db.gs.washington.edu/denovo-db/QueryVariantServlet?searchBy=Phenotype&target=schizophrenia
	1	179886686	T>C	TOR1AIP1					DENOVO-DB_SCHIZOPHRENIA	Validated de novo mutations from denovodb v1.3: schizophrenia	http://denovo-db.gs.washington.edu/denovo-db/QueryVariantServlet?searchBy=Phenotype&target=schizophrenia
	1	179886686	T>C	TOR1AIP1					DENOVO-DB_SCHIZOPHRENIA	Validated de novo mutations from denovodb v1.3: schizophrenia	http://denovo-db.gs.washington.edu/denovo-db/QueryVariantServlet?searchBy=Phenotype&target=schizophrenia
	1	186303481	T>C	TPR					DENOVO-DB_SCHIZOPHRENIA	Validated de novo mutations from denovodb v1.3: schizophrenia	http://denovo-db.gs.washington.edu/denovo-db/QueryVariantServlet?searchBy=Phenotype&target=schizophrenia
	1	200587118	T>C	KIF14					DENOVO-DB_SCHIZOPHRENIA	Validated de novo mutations from denovodb v1.3: schizophrenia	http://denovo-db.gs.washington.edu/denovo-db/QueryVariantServlet?searchBy=Phenotype&target=schizophrenia
	1	201031189	T>C	CACNA1S					DENOVO-DB_SCHIZOPHRENIA	Validated de novo mutations from denovodb v1.3: schizophrenia	http://denovo-db.gs.washington.edu/denovo-db/QueryVariantServlet?searchBy=Phenotype&target=schizophrenia
	1	204236636	C>T	PLEKHA6					DENOVO-DB_SCHIZOPHRENIA	Validated de novo mutations from denovodb v1.3: schizophrenia	http://denovo-db.gs.washington.edu/denovo-db/QueryVariantServlet?searchBy=Phenotype&target=schizophrenia
	1	204403561	ACTTACCG>A	PIK3C2B					DENOVO-DB_SCHIZOPHRENIA	Validated de novo mutations from denovodb v1.3: schizophrenia	http://denovo-db.gs.washington.edu/denovo-db/QueryVariantServlet?searchBy=Phenotype&target=schizophrenia
	1	204438839	T>C	PIK3C2B					DENOVO-DB_SCHIZOPHRENIA	Validated de novo mutations from denovodb v1.3: schizophrenia	http://denovo-db.gs.washington.edu/denovo-db/QueryVariantServlet?searchBy=Phenotype&target=schizophrenia
	1	204942490	T>C	NFASC					DENOVO-DB_SCHIZOPHRENIA	Validated de novo mutations from denovodb v1.3: schizophrenia	http://denovo-db.gs.washington.edu/denovo-db/QueryVariantServlet?searchBy=Phenotype&target=schizophrenia
	1	204942490	T>C	NFASC					DENOVO-DB_SCHIZOPHRENIA	Validated de novo mutations from denovodb v1.3: schizophrenia	http://denovo-db.gs.washington.edu/denovo-db/QueryVariantServlet?searchBy=Phenotype&target=schizophrenia
	1	204942490	T>C	NFASC					DENOVO-DB_SCHIZOPHRENIA	Validated de novo mutations from denovodb v1.3: schizophrenia	http://denovo-db.gs.washington.edu/denovo-db/QueryVariantServlet?searchBy=Phenotype&target=schizophrenia
	1	204942490	T>C	NFASC					DENOVO-DB_SCHIZOPHRENIA	Validated de novo mutations from denovodb v1.3: schizophrenia	http://denovo-db.gs.washington.edu/denovo-db/QueryVariantServlet?searchBy=Phenotype&target=schizophrenia
	1	204942490	T>C	NFASC					DENOVO-DB_SCHIZOPHRENIA	Validated de novo mutations from denovodb v1.3: schizophrenia	http://denovo-db.gs.washington.edu/denovo-db/QueryVariantServlet?searchBy=Phenotype&target=schizophrenia
	1	204942490	T>C	NFASC					DENOVO-DB_SCHIZOPHRENIA	Validated de novo mutations from denovodb v1.3: schizophrenia	http://denovo-db.gs.washington.edu/denovo-db/QueryVariantServlet?searchBy=Phenotype&target=schizophrenia
	1	205068937	G>A	RBBP5					DENOVO-DB_SCHIZOPHRENIA	Validated de novo mutations from denovodb v1.3: schizophrenia	http://denovo-db.gs.washington.edu/denovo-db/QueryVariantServlet?searchBy=Phenotype&target=schizophrenia
	1	205068937	G>A	RBBP5					DENOVO-DB_SCHIZOPHRENIA	Validated de novo mutations from denovodb v1.3: schizophrenia	http://denovo-db.gs.washington.edu/denovo-db/QueryVariantServlet?searchBy=Phenotype&target=schizophrenia
	1	205068937	G>A	RBBP5					DENOVO-DB_SCHIZOPHRENIA	Validated de novo mutations from denovodb v1.3: schizophrenia	http://denovo-db.gs.washington.edu/denovo-db/QueryVariantServlet?searchBy=Phenotype&target=schizophrenia
	1	206757974	CA>C	RASSF5					DENOVO-DB_SCHIZOPHRENIA	Validated de novo mutations from denovodb v1.3: schizophrenia	http://denovo-db.gs.washington.edu/denovo-db/QueryVariantServlet?searchBy=Phenotype&target=schizophrenia
	1	206757974	CA>C	RASSF5					DENOVO-DB_SCHIZOPHRENIA	Validated de novo mutations from denovodb v1.3: schizophrenia	http://denovo-db.gs.washington.edu/denovo-db/QueryVariantServlet?searchBy=Phenotype&target=schizophrenia
	1	206757974	CA>C	RASSF5					DENOVO-DB_SCHIZOPHRENIA	Validated de novo mutations from denovodb v1.3: schizophrenia	http://denovo-db.gs.washington.edu/denovo-db/QueryVariantServlet?searchBy=Phenotype&target=schizophrenia
	1	206820906	A>G	DYRK3					DENOVO-DB_SCHIZOPHRENIA	Validated de novo mutations from denovodb v1.3: schizophrenia	http://denovo-db.gs.washington.edu/denovo-db/QueryVariantServlet?searchBy=Phenotype&target=schizophrenia
	1	206820906	A>G	DYRK3					DENOVO-DB_SCHIZOPHRENIA	Validated de novo mutations from denovodb v1.3: schizophrenia	http://denovo-db.gs.washington.edu/denovo-db/QueryVariantServlet?searchBy=Phenotype&target=schizophrenia
	1	207891009	C>G	CR1L					DENOVO-DB_SCHIZOPHRENIA	Validated de novo mutations from denovodb v1.3: schizophrenia	http://denovo-db.gs.washington.edu/denovo-db/QueryVariantServlet?searchBy=Phenotype&target=schizophrenia
	1	223283825	G>A	TLR5					DENOVO-DB_SCHIZOPHRENIA	Validated de novo mutations from denovodb v1.3: schizophrenia	http://denovo-db.gs.washington.edu/denovo-db/QueryVariantServlet?searchBy=Phenotype&target=schizophrenia
	1	224482030	G>A	NVL					DENOVO-DB_SCHIZOPHRENIA	Validated de novo mutations from denovodb v1.3: schizophrenia	http://denovo-db.gs.washington.edu/denovo-db/QueryVariantServlet?searchBy=Phenotype&target=schizophrenia
	1	224482030	G>A	NVL					DENOVO-DB_SCHIZOPHRENIA	Validated de novo mutations from denovodb v1.3: schizophrenia	http://denovo-db.gs.washington.edu/denovo-db/QueryVariantServlet?searchBy=Phenotype&target=schizophrenia
	1	224482030	G>A	NVL					DENOVO-DB_SCHIZOPHRENIA	Validated de novo mutations from denovodb v1.3: schizophrenia	http://denovo-db.gs.washington.edu/denovo-db/QueryVariantServlet?searchBy=Phenotype&target=schizophrenia
	1	224482030	G>A	NVL					DENOVO-DB_SCHIZOPHRENIA	Validated de novo mutations from denovodb v1.3: schizophrenia	http://denovo-db.gs.washington.edu/denovo-db/QueryVariantServlet?searchBy=Phenotype&target=schizophrenia
	1	228033742	C>T	PRSS38					DENOVO-DB_SCHIZOPHRENIA	Validated de novo mutations from denovodb v1.3: schizophrenia	http://denovo-db.gs.washington.edu/denovo-db/QueryVariantServlet?searchBy=Phenotype&target=schizophrenia
[truncated: 11,649 more rows]

## Sheet: NDD
SNP	Chr	BasePair	A1A2	GeneName	GeneDescription	EntrezID	CNV	Publication	Location_in_Paper	Link	Comments
	1	880463	CCCTCCTCCTCGTCCTC>CCCTC	NOC2L				DENOVO-DB_DEVELOPMENTAL_DISORDER	Validated de novo mutations from denovodb v1.3: developmental disorder	http://denovo-db.gs.washington.edu/denovo-db/QueryVariantServlet?searchBy=Phenotype&target=developmentalDisorder
	1	897417	C>T	KLHL17				DENOVO-DB_DEVELOPMENTAL_DISORDER	Validated de novo mutations from denovodb v1.3: developmental disorder	http://denovo-db.gs.washington.edu/denovo-db/QueryVariantServlet?searchBy=Phenotype&target=developmentalDisorder
	1	906101	G>A	PLEKHN1				DENOVO-DB_DEVELOPMENTAL_DISORDER	Validated de novo mutations from denovodb v1.3: developmental disorder	http://denovo-db.gs.washington.edu/denovo-db/QueryVariantServlet?searchBy=Phenotype&target=developmentalDisorder
	1	906101	G>A	PLEKHN1				DENOVO-DB_DEVELOPMENTAL_DISORDER	Validated de novo mutations from denovodb v1.3: developmental disorder	http://denovo-db.gs.washington.edu/denovo-db/QueryVariantServlet?searchBy=Phenotype&target=developmentalDisorder
	1	906105	G>A	PLEKHN1				DENOVO-DB_DEVELOPMENTAL_DISORDER	Validated de novo mutations from denovodb v1.3: developmental disorder	http://denovo-db.gs.washington.edu/denovo-db/QueryVariantServlet?searchBy=Phenotype&target=developmentalDisorder
	1	906105	G>A	PLEKHN1				DENOVO-DB_DEVELOPMENTAL_DISORDER	Validated de novo mutations from denovodb v1.3: developmental disorder	http://denovo-db.gs.washington.edu/denovo-db/QueryVariantServlet?searchBy=Phenotype&target=developmentalDisorder
	1	915025	G>A	C1orf170				DENOVO-DB_DEVELOPMENTAL_DISORDER	Validated de novo mutations from denovodb v1.3: developmental disorder	http://denovo-db.gs.washington.edu/denovo-db/QueryVariantServlet?searchBy=Phenotype&target=developmentalDisorder
	1	977329	G>A	AGRN				DENOVO-DB_DEVELOPMENTAL_DISORDER	Validated de novo mutations from denovodb v1.3: developmental disorder	http://denovo-db.gs.washington.edu/denovo-db/QueryVariantServlet?searchBy=Phenotype&target=developmentalDisorder
	1	982099	TGGGGG>TGGGGGG	AGRN				DENOVO-DB_DEVELOPMENTAL_DISORDER	Validated de novo mutations from denovodb v1.3: developmental disorder	http://denovo-db.gs.washington.edu/denovo-db/QueryVariantServlet?searchBy=Phenotype&target=developmentalDisorder
	1	982303	G>A	AGRN				DENOVO-DB_DEVELOPMENTAL_DISORDER	Validated de novo mutations from denovodb v1.3: developmental disorder	http://denovo-db.gs.washington.edu/denovo-db/QueryVariantServlet?searchBy=Phenotype&target=developmentalDisorder
	1	985296	C>T	AGRN				DENOVO-DB_DEVELOPMENTAL_DISORDER	Validated de novo mutations from denovodb v1.3: developmental disorder	http://denovo-db.gs.washington.edu/denovo-db/QueryVariantServlet?searchBy=Phenotype&target=developmentalDisorder
	1	985377	C>T	AGRN				DENOVO-DB_DEVELOPMENTAL_DISORDER	Validated de novo mutations from denovodb v1.3: developmental disorder	http://denovo-db.gs.washington.edu/denovo-db/QueryVariantServlet?searchBy=Phenotype&target=developmentalDisorder
	1	990342	G>A	AGRN				DENOVO-DB_DEVELOPMENTAL_DISORDER	Validated de novo mutations from denovodb v1.3: developmental disorder	http://denovo-db.gs.washington.edu/denovo-db/QueryVariantServlet?searchBy=Phenotype&target=developmentalDisorder
	1	1021370	G>A	C1orf159				DENOVO-DB_DEVELOPMENTAL_DISORDER	Validated de novo mutations from denovodb v1.3: developmental disorder	http://denovo-db.gs.washington.edu/denovo-db/QueryVariantServlet?searchBy=Phenotype&target=developmentalDisorder
	1	1139216	G>A	TNFRSF18				DENOVO-DB_DEVELOPMENTAL_DISORDER	Validated de novo mutations from denovodb v1.3: developmental disorder	http://denovo-db.gs.washington.edu/denovo-db/QueryVariantServlet?searchBy=Phenotype&target=developmentalDisorder
	1	1139216	G>A	TNFRSF18				DENOVO-DB_DEVELOPMENTAL_DISORDER	Validated de novo mutations from denovodb v1.3: developmental disorder	http://denovo-db.gs.washington.edu/denovo-db/QueryVariantServlet?searchBy=Phenotype&target=developmentalDisorder
	1	1139216	G>A	TNFRSF18				DENOVO-DB_DEVELOPMENTAL_DISORDER	Validated de novo mutations from denovodb v1.3: developmental disorder	http://denovo-db.gs.washington.edu/denovo-db/QueryVariantServlet?searchBy=Phenotype&target=developmentalDisorder
	1	1147462	A>G	TNFRSF4				DENOVO-DB_DEVELOPMENTAL_DISORDER	Validated de novo mutations from denovodb v1.3: developmental disorder	http://denovo-db.gs.washington.edu/denovo-db/QueryVariantServlet?searchBy=Phenotype&target=developmentalDisorder
	1	1222656	C>T	SCNN1D				DENOVO-DB_DEVELOPMENTAL_DISORDER	Validated de novo mutations from denovodb v1.3: developmental disorder	http://denovo-db.gs.washington.edu/denovo-db/QueryVariantServlet?searchBy=Phenotype&target=developmentalDisorder
	1	1222656	C>T	SCNN1D				DENOVO-DB_DEVELOPMENTAL_DISORDER	Validated de novo mutations from denovodb v1.3: developmental disorder	http://denovo-db.gs.washington.edu/denovo-db/QueryVariantServlet?searchBy=Phenotype&target=developmentalDisorder
	1	1225917	G>A	SCNN1D				DENOVO-DB_DEVELOPMENTAL_DISORDER	Validated de novo mutations from denovodb v1.3: developmental disorder	http://denovo-db.gs.washington.edu/denovo-db/QueryVariantServlet?searchBy=Phenotype&target=developmentalDisorder
	1	1225917	G>A	SCNN1D				DENOVO-DB_DEVELOPMENTAL_DISORDER	Validated de novo mutations from denovodb v1.3: developmental disorder	http://denovo-db.gs.washington.edu/denovo-db/QueryVariantServlet?searchBy=Phenotype&target=developmentalDisorder
	1	1226770	G>A	SCNN1D				DENOVO-DB_DEVELOPMENTAL_DISORDER	Validated de novo mutations from denovodb v1.3: developmental disorder	http://denovo-db.gs.washington.edu/denovo-db/QueryVariantServlet?searchBy=Phenotype&target=developmentalDisorder
	1	1226770	G>A	SCNN1D				DENOVO-DB_DEVELOPMENTAL_DISORDER	Validated de novo mutations from denovodb v1.3: developmental disorder	http://denovo-db.gs.washington.edu/denovo-db/QueryVariantServlet?searchBy=Phenotype&target=developmentalDisorder
	1	1247625	C>T	CPSF3L				DENOVO-DB_DEVELOPMENTAL_DISORDER	Validated de novo mutations from denovodb v1.3: developmental disorder	http://denovo-db.gs.washington.edu/denovo-db/QueryVariantServlet?searchBy=Phenotype&target=developmentalDisorder
	1	1247625	C>T	CPSF3L				DENOVO-DB_DEVELOPMENTAL_DISORDER	Validated de novo mutations from denovodb v1.3: developmental disorder	http://denovo-db.gs.washington.edu/denovo-db/QueryVariantServlet?searchBy=Phenotype&target=developmentalDisorder
	1	1247625	C>T	CPSF3L				DENOVO-DB_DEVELOPMENTAL_DISORDER	Validated de novo mutations from denovodb v1.3: developmental disorder	http://denovo-db.gs.washington.edu/denovo-db/QueryVariantServlet?searchBy=Phenotype&target=developmentalDisorder
	1	1247625	C>T	CPSF3L				DENOVO-DB_DEVELOPMENTAL_DISORDER	Validated de novo mutations from denovodb v1.3: developmental disorder	http://denovo-db.gs.washington.edu/denovo-db/QueryVariantServlet?searchBy=Phenotype&target=developmentalDisorder
	1	1247625	C>T	CPSF3L				DENOVO-DB_DEVELOPMENTAL_DISORDER	Validated de novo mutations from denovodb v1.3: developmental disorder	http://denovo-db.gs.washington.edu/denovo-db/QueryVariantServlet?searchBy=Phenotype&target=developmentalDisorder
	1	1254526	TGG>TGGG	CPSF3L				DENOVO-DB_DEVELOPMENTAL_DISORDER	Validated de novo mutations from denovodb v1.3: developmental disorder	http://denovo-db.gs.washington.edu/denovo-db/QueryVariantServlet?searchBy=Phenotype&target=developmentalDisorder
	1	1254526	TGG>TGGG	CPSF3L				DENOVO-DB_DEVELOPMENTAL_DISORDER	Validated de novo mutations from denovodb v1.3: developmental disorder	http://denovo-db.gs.washington.edu/denovo-db/QueryVariantServlet?searchBy=Phenotype&target=developmentalDisorder
	1	1254526	TGG>TGGG	CPSF3L				DENOVO-DB_DEVELOPMENTAL_DISORDER	Validated de novo mutations from denovodb v1.3: developmental disorder	http://denovo-db.gs.washington.edu/denovo-db/QueryVariantServlet?searchBy=Phenotype&target=developmentalDisorder
	1	1254526	TGG>TGGG	CPSF3L				DENOVO-DB_DEVELOPMENTAL_DISORDER	Validated de novo mutations from denovodb v1.3: developmental disorder	http://denovo-db.gs.washington.edu/denovo-db/QueryVariantServlet?searchBy=Phenotype&target=developmentalDisorder
	1	1254526	TGG>TGGG	CPSF3L				DENOVO-DB_DEVELOPMENTAL_DISORDER	Validated de novo mutations from denovodb v1.3: developmental disorder	http://denovo-db.gs.washington.edu/denovo-db/QueryVariantServlet?searchBy=Phenotype&target=developmentalDisorder
	1	1267040	T>G	TAS1R3				DENOVO-DB_DEVELOPMENTAL_DISORDER	Validated de novo mutations from denovodb v1.3: developmental disorder	http://denovo-db.gs.washington.edu/denovo-db/QueryVariantServlet?searchBy=Phenotype&target=developmentalDisorder
	1	1271848	G>A	DVL1				DENOVO-DB_DEVELOPMENTAL_DISORDER	Validated de novo mutations from denovodb v1.3: developmental disorder	http://denovo-db.gs.washington.edu/denovo-db/QueryVariantServlet?searchBy=Phenotype&target=developmentalDisorder
	1	1284388	T>C	DVL1				DENOVO-DB_DEVELOPMENTAL_DISORDER	Validated de novo mutations from denovodb v1.3: developmental disorder	http://denovo-db.gs.washington.edu/denovo-db/QueryVariantServlet?searchBy=Phenotype&target=developmentalDisorder
	1	1284392	C>G	DVL1				DENOVO-DB_DEVELOPMENTAL_DISORDER	Validated de novo mutations from denovodb v1.3: developmental disorder	http://denovo-db.gs.washington.edu/denovo-db/QueryVariantServlet?searchBy=Phenotype&target=developmentalDisorder
	1	1324005	C>T	CCNL2				DENOVO-DB_DEVELOPMENTAL_DISORDER	Validated de novo mutations from denovodb v1.3: developmental disorder	http://denovo-db.gs.washington.edu/denovo-db/QueryVariantServlet?searchBy=Phenotype&target=developmentalDisorder
	1	1324005	C>T	CCNL2				DENOVO-DB_DEVELOPMENTAL_DISORDER	Validated de novo mutations from denovodb v1.3: developmental disorder	http://denovo-db.gs.washington.edu/denovo-db/QueryVariantServlet?searchBy=Phenotype&target=developmentalDisorder
	1	1326157	G>A	CCNL2				DENOVO-DB_DEVELOPMENTAL_DISORDER	Validated de novo mutations from denovodb v1.3: developmental disorder	http://denovo-db.gs.washington.edu/denovo-db/QueryVariantServlet?searchBy=Phenotype&target=developmentalDisorder
	1	1334520	T>A	CCNL2				DENOVO-DB_DEVELOPMENTAL_DISORDER	Validated de novo mutations from denovodb v1.3: developmental disorder	http://denovo-db.gs.washington.edu/denovo-db/QueryVariantServlet?searchBy=Phenotype&target=developmentalDisorder
	1	1334520	T>A	CCNL2				DENOVO-DB_DEVELOPMENTAL_DISORDER	Validated de novo mutations from denovodb v1.3: developmental disorder	http://denovo-db.gs.washington.edu/denovo-db/QueryVariantServlet?searchBy=Phenotype&target=developmentalDisorder
	1	1363023	G>A	TMEM88B				DENOVO-DB_DEVELOPMENTAL_DISORDER	Validated de novo mutations from denovodb v1.3: developmental disorder	http://denovo-db.gs.washington.edu/denovo-db/QueryVariantServlet?searchBy=Phenotype&target=developmentalDisorder
	1	1389784	C>T	ATAD3C				DENOVO-DB_DEVELOPMENTAL_DISORDER	Validated de novo mutations from denovodb v1.3: developmental disorder	http://denovo-db.gs.washington.edu/denovo-db/QueryVariantServlet?searchBy=Phenotype&target=developmentalDisorder
	1	1391283	C>T	ATAD3C				DENOVO-DB_DEVELOPMENTAL_DISORDER	Validated de novo mutations from denovodb v1.3: developmental disorder	http://denovo-db.gs.washington.edu/denovo-db/QueryVariantServlet?searchBy=Phenotype&target=developmentalDisorder
	1	1597368	T>C	SLC35E2B				DENOVO-DB_DEVELOPMENTAL_DISORDER	Validated de novo mutations from denovodb v1.3: developmental disorder	http://denovo-db.gs.washington.edu/denovo-db/QueryVariantServlet?searchBy=Phenotype&target=developmentalDisorder
	1	1736013	G>T	GNB1				DENOVO-DB_DEVELOPMENTAL_DISORDER	Validated de novo mutations from denovodb v1.3: developmental disorder	http://denovo-db.gs.washington.edu/denovo-db/QueryVariantServlet?searchBy=Phenotype&target=developmentalDisorder
	1	1737942	A>G	GNB1				DENOVO-DB_DEVELOPMENTAL_DISORDER	Validated de novo mutations from denovodb v1.3: developmental disorder	http://denovo-db.gs.washington.edu/denovo-db/QueryVariantServlet?searchBy=Phenotype&target=developmentalDisorder
	1	1849545	G>A	TMEM52				DENOVO-DB_DEVELOPMENTAL_DISORDER	Validated de novo mutations from denovodb v1.3: developmental disorder	http://denovo-db.gs.washington.edu/denovo-db/QueryVariantServlet?searchBy=Phenotype&target=developmentalDisorder
	1	1891448	CAG>C	KIAA1751				DENOVO-DB_DEVELOPMENTAL_DISORDER	Validated de novo mutations from denovodb v1.3: developmental disorder	http://denovo-db.gs.washington.edu/denovo-db/QueryVariantServlet?searchBy=Phenotype&target=developmentalDisorder
	1	1956411	C>T	GABRD				DENOVO-DB_DEVELOPMENTAL_DISORDER	Validated de novo mutations from denovodb v1.3: developmental disorder	http://denovo-db.gs.washington.edu/denovo-db/QueryVariantServlet?searchBy=Phenotype&target=developmentalDisorder
	1	2410013	C>T	PLCH2				DENOVO-DB_DEVELOPMENTAL_DISORDER	Validated de novo mutations from denovodb v1.3: developmental disorder	http://denovo-db.gs.washington.edu/denovo-db/QueryVariantServlet?searchBy=Phenotype&target=developmentalDisorder
	1	2418667	C>T	PLCH2				DENOVO-DB_DEVELOPMENTAL_DISORDER	Validated de novo mutations from denovodb v1.3: developmental disorder	http://denovo-db.gs.washington.edu/denovo-db/QueryVariantServlet?searchBy=Phenotype&target=developmentalDisorder
	1	2428097	G>T	PLCH2				DENOVO-DB_DEVELOPMENTAL_DISORDER	Validated de novo mutations from denovodb v1.3: developmental disorder	http://denovo-db.gs.washington.edu/denovo-db/QueryVariantServlet?searchBy=Phenotype&target=developmentalDisorder
	1	2435906	C>T	PLCH2				DENOVO-DB_DEVELOPMENTAL_DISORDER	Validated de novo mutations from denovodb v1.3: developmental disorder	http://denovo-db.gs.washington.edu/denovo-db/QueryVariantServlet?searchBy=Phenotype&target=developmentalDisorder
	1	2445885	C>T	PANK4				DENOVO-DB_DEVELOPMENTAL_DISORDER	Validated de novo mutations from denovodb v1.3: developmental disorder	http://denovo-db.gs.washington.edu/denovo-db/QueryVariantServlet?searchBy=Phenotype&target=developmentalDisorder
	1	2452286	T>C	PANK4				DENOVO-DB_DEVELOPMENTAL_DISORDER	Validated de novo mutations from denovodb v1.3: developmental disorder	http://denovo-db.gs.washington.edu/denovo-db/QueryVariantServlet?searchBy=Phenotype&target=developmentalDisorder
	1	2489818	G>A	TNFRSF14				DENOVO-DB_DEVELOPMENTAL_DISORDER	Validated de novo mutations from denovodb v1.3: developmental disorder	http://denovo-db.gs.washington.edu/denovo-db/QueryVariantServlet?searchBy=Phenotype&target=developmentalDisorder
	1	2522439	C>T	FAM213B				DENOVO-DB_DEVELOPMENTAL_DISORDER	Validated de novo mutations from denovodb v1.3: developmental disorder	http://denovo-db.gs.washington.edu/denovo-db/QueryVariantServlet?searchBy=Phenotype&target=developmentalDisorder
	1	2522439	C>T	FAM213B				DENOVO-DB_DEVELOPMENTAL_DISORDER	Validated de novo mutations from denovodb v1.3: developmental disorder	http://denovo-db.gs.washington.edu/denovo-db/QueryVariantServlet?searchBy=Phenotype&target=developmentalDisorder
	1	2522439	C>T	FAM213B				DENOVO-DB_DEVELOPMENTAL_DISORDER	Validated de novo mutations from denovodb v1.3: developmental disorder	http://denovo-db.gs.washington.edu/denovo-db/QueryVariantServlet?searchBy=Phenotype&target=developmentalDisorder
	1	2522439	C>T	FAM213B				DENOVO-DB_DEVELOPMENTAL_DISORDER	Validated de novo mutations from denovodb v1.3: developmental disorder	http://denovo-db.gs.washington.edu/denovo-db/QueryVariantServlet?searchBy=Phenotype&target=developmentalDisorder
	1	2522439	C>T	FAM213B				DENOVO-DB_DEVELOPMENTAL_DISORDER	Validated de novo mutations from denovodb v1.3: developmental disorder	http://denovo-db.gs.washington.edu/denovo-db/QueryVariantServlet?searchBy=Phenotype&target=developmentalDisorder
	1	2522439	C>T	FAM213B				DENOVO-DB_DEVELOPMENTAL_DISORDER	Validated de novo mutations from denovodb v1.3: developmental disorder	http://denovo-db.gs.washington.edu/denovo-db/QueryVariantServlet?searchBy=Phenotype&target=developmentalDisorder
	1	2522439	C>T	MMEL1				DENOVO-DB_DEVELOPMENTAL_DISORDER	Validated de novo mutations from denovodb v1.3: developmental disorder	http://denovo-db.gs.washington.edu/denovo-db/QueryVariantServlet?searchBy=Phenotype&target=developmentalDisorder
	1	2522439	C>T	FAM213B				DENOVO-DB_DEVELOPMENTAL_DISORDER	Validated de novo mutations from denovodb v1.3: developmental disorder	http://denovo-db.gs.washington.edu/denovo-db/QueryVariantServlet?searchBy=Phenotype&target=developmentalDisorder
	1	2522439	C>T	FAM213B				DENOVO-DB_DEVELOPMENTAL_DISORDER	Validated de novo mutations from denovodb v1.3: developmental disorder	http://denovo-db.gs.washington.edu/denovo-db/QueryVariantServlet?searchBy=Phenotype&target=developmentalDisorder
	1	2938820	G>A	ACTRT2				DENOVO-DB_DEVELOPMENTAL_DISORDER	Validated de novo mutations from denovodb v1.3: developmental disorder	http://denovo-db.gs.washington.edu/denovo-db/QueryVariantServlet?searchBy=Phenotype&target=developmentalDisorder
	1	3102904	G>A	PRDM16				DENOVO-DB_DEVELOPMENTAL_DISORDER	Validated de novo mutations from denovodb v1.3: developmental disorder	http://denovo-db.gs.washington.edu/denovo-db/QueryVariantServlet?searchBy=Phenotype&target=developmentalDisorder
	1	3102904	G>A	PRDM16				DENOVO-DB_DEVELOPMENTAL_DISORDER	Validated de novo mutations from denovodb v1.3: developmental disorder	http://denovo-db.gs.washington.edu/denovo-db/QueryVariantServlet?searchBy=Phenotype&target=developmentalDisorder
	1	3413293	T>C	MEGF6				DENOVO-DB_DEVELOPMENTAL_DISORDER	Validated de novo mutations from denovodb v1.3: developmental disorder	http://denovo-db.gs.washington.edu/denovo-db/QueryVariantServlet?searchBy=Phenotype&target=developmentalDisorder
	1	3673409	C>CGA	CCDC27				DENOVO-DB_DEVELOPMENTAL_DISORDER	Validated de novo mutations from denovodb v1.3: developmental disorder	http://denovo-db.gs.washington.edu/denovo-db/QueryVariantServlet?searchBy=Phenotype&target=developmentalDisorder
	1	3679971	C>T	CCDC27				DENOVO-DB_DEVELOPMENTAL_DISORDER	Validated de novo mutations from denovodb v1.3: developmental disorder	http://denovo-db.gs.washington.edu/denovo-db/QueryVariantServlet?searchBy=Phenotype&target=developmentalDisorder
	1	3732008	G>A	CEP104				DENOVO-DB_DEVELOPMENTAL_DISORDER	Validated de novo mutations from denovodb v1.3: developmental disorder	http://denovo-db.gs.washington.edu/denovo-db/QueryVariantServlet?searchBy=Phenotype&target=developmentalDisorder
	1	3747668	C>T	CEP104				DENOVO-DB_DEVELOPMENTAL_DISORDER	Validated de novo mutations from denovodb v1.3: developmental disorder	http://denovo-db.gs.washington.edu/denovo-db/QueryVariantServlet?searchBy=Phenotype&target=developmentalDisorder
	1	3782526	C>T	DFFB				DENOVO-DB_DEVELOPMENTAL_DISORDER	Validated de novo mutations from denovodb v1.3: developmental disorder	http://denovo-db.gs.washington.edu/denovo-db/QueryVariantServlet?searchBy=Phenotype&target=developmentalDisorder
	1	5924544	G>A	NPHP4				DENOVO-DB_DEVELOPMENTAL_DISORDER	Validated de novo mutations from denovodb v1.3: developmental disorder	http://denovo-db.gs.washington.edu/denovo-db/QueryVariantServlet?searchBy=Phenotype&target=developmentalDisorder
	1	5927114	G>A	NPHP4				DENOVO-DB_DEVELOPMENTAL_DISORDER	Validated de novo mutations from denovodb v1.3: developmental disorder	http://denovo-db.gs.washington.edu/denovo-db/QueryVariantServlet?searchBy=Phenotype&target=developmentalDisorder
	1	5935092	C>T	NPHP4				DENOVO-DB_DEVELOPMENTAL_DISORDER	Validated de novo mutations from denovodb v1.3: developmental disorder	http://denovo-db.gs.washington.edu/denovo-db/QueryVariantServlet?searchBy=Phenotype&target=developmentalDisorder
	1	5967226	G>A	NPHP4				DENOVO-DB_DEVELOPMENTAL_DISORDER	Validated de novo mutations from denovodb v1.3: developmental disorder	http://denovo-db.gs.washington.edu/denovo-db/QueryVariantServlet?searchBy=Phenotype&target=developmentalDisorder
	1	6185825	C>A	CHD5				DENOVO-DB_DEVELOPMENTAL_DISORDER	Validated de novo mutations from denovodb v1.3: developmental disorder	http://denovo-db.gs.washington.edu/denovo-db/QueryVariantServlet?searchBy=Phenotype&target=developmentalDisorder
	1	6185825	C>T	CHD5				DENOVO-DB_DEVELOPMENTAL_DISORDER	Validated de novo mutations from denovodb v1.3: developmental disorder	http://denovo-db.gs.washington.edu/denovo-db/QueryVariantServlet?searchBy=Phenotype&target=developmentalDisorder
	1	6195421	C>G	CHD5				DENOVO-DB_DEVELOPMENTAL_DISORDER	Validated de novo mutations from denovodb v1.3: developmental disorder	http://denovo-db.gs.washington.edu/denovo-db/QueryVariantServlet?searchBy=Phenotype&target=developmentalDisorder
	1	6202615	G>A	CHD5				DENOVO-DB_DEVELOPMENTAL_DISORDER	Validated de novo mutations from denovodb v1.3: developmental disorder	http://denovo-db.gs.washington.edu/denovo-db/QueryVariantServlet?searchBy=Phenotype&target=developmentalDisorder
	1	6214848	G>A	CHD5				DENOVO-DB_DEVELOPMENTAL_DISORDER	Validated de novo mutations from denovodb v1.3: developmental disorder	http://denovo-db.gs.washington.edu/denovo-db/QueryVariantServlet?searchBy=Phenotype&target=developmentalDisorder
	1	6313858	C>T	GPR153				DENOVO-DB_DEVELOPMENTAL_DISORDER	Validated de novo mutations from denovodb v1.3: developmental disorder	http://denovo-db.gs.washington.edu/denovo-db/QueryVariantServlet?searchBy=Phenotype&target=developmentalDisorder
	1	6520100	A>G	ESPN				DENOVO-DB_DEVELOPMENTAL_DISORDER	Validated de novo mutations from denovodb v1.3: developmental disorder	http://denovo-db.gs.washington.edu/denovo-db/QueryVariantServlet?searchBy=Phenotype&target=developmentalDisorder
	1	6640897	G>C	ZBTB48				DENOVO-DB_DEVELOPMENTAL_DISORDER	Validated de novo mutations from denovodb v1.3: developmental disorder	http://denovo-db.gs.washington.edu/denovo-db/QueryVariantServlet?searchBy=Phenotype&target=developmentalDisorder
	1	6640897	G>C	ZBTB48				DENOVO-DB_DEVELOPMENTAL_DISORDER	Validated de novo mutations from denovodb v1.3: developmental disorder	http://denovo-db.gs.washington.edu/denovo-db/QueryVariantServlet?searchBy=Phenotype&target=developmentalDisorder
	1	6640897	G>C	ZBTB48				DENOVO-DB_DEVELOPMENTAL_DISORDER	Validated de novo mutations from denovodb v1.3: developmental disorder	http://denovo-db.gs.washington.edu/denovo-db/QueryVariantServlet?searchBy=Phenotype&target=developmentalDisorder
	1	6642297	G>T	ZBTB48				DENOVO-DB_DEVELOPMENTAL_DISORDER	Validated de novo mutations from denovodb v1.3: developmental disorder	http://denovo-db.gs.washington.edu/denovo-db/QueryVariantServlet?searchBy=Phenotype&target=developmentalDisorder
	1	6642297	G>T	ZBTB48				DENOVO-DB_DEVELOPMENTAL_DISORDER	Validated de novo mutations from denovodb v1.3: developmental disorder	http://denovo-db.gs.washington.edu/denovo-db/QueryVariantServlet?searchBy=Phenotype&target=developmentalDisorder
	1	6642297	G>T	ZBTB48				DENOVO-DB_DEVELOPMENTAL_DISORDER	Validated de novo mutations from denovodb v1.3: developmental disorder	http://denovo-db.gs.washington.edu/denovo-db/QueryVariantServlet?searchBy=Phenotype&target=developmentalDisorder
	1	6697519	C>G	DNAJC11				DENOVO-DB_DEVELOPMENTAL_DISORDER	Validated de novo mutations from denovodb v1.3: developmental disorder	http://denovo-db.gs.washington.edu/denovo-db/QueryVariantServlet?searchBy=Phenotype&target=developmentalDisorder
	1	6697563	ACCTGCCAGAGAACAAGGATGACACAGTCAGGGC>A	DNAJC11				DENOVO-DB_DEVELOPMENTAL_DISORDER	Validated de novo mutations from denovodb v1.3: developmental disorder	http://denovo-db.gs.washington.edu/denovo-db/QueryVariantServlet?searchBy=Phenotype&target=developmentalDisorder
	1	6885222	GAAA>GAA	CAMTA1				DENOVO-DB_DEVELOPMENTAL_DISORDER	Validated de novo mutations from denovodb v1.3: developmental disorder	http://denovo-db.gs.washington.edu/denovo-db/QueryVariantServlet?searchBy=Phenotype&target=developmentalDisorder
	1	6885222	GAAA>GAA	CAMTA1				DENOVO-DB_DEVELOPMENTAL_DISORDER	Validated de novo mutations from denovodb v1.3: developmental disorder	http://denovo-db.gs.washington.edu/denovo-db/QueryVariantServlet?searchBy=Phenotype&target=developmentalDisorder
	1	6885222	GAAA>GAA	CAMTA1				DENOVO-DB_DEVELOPMENTAL_DISORDER	Validated de novo mutations from denovodb v1.3: developmental disorder	http://denovo-db.gs.washington.edu/denovo-db/QueryVariantServlet?searchBy=Phenotype&target=developmentalDisorder
	1	6885222	GAAA>GAA	CAMTA1				DENOVO-DB_DEVELOPMENTAL_DISORDER	Validated de novo mutations from denovodb v1.3: developmental disorder	http://denovo-db.gs.washington.edu/denovo-db/QueryVariantServlet?searchBy=Phenotype&target=developmentalDisorder
	1	7309543	GTTT>GTT	CAMTA1				DENOVO-DB_DEVELOPMENTAL_DISORDER	Validated de novo mutations from denovodb v1.3: developmental disorder	http://denovo-db.gs.washington.edu/denovo-db/QueryVariantServlet?searchBy=Phenotype&target=developmentalDisorder
	1	7309543	GTTT>GTT	CAMTA1				DENOVO-DB_DEVELOPMENTAL_DISORDER	Validated de novo mutations from denovodb v1.3: developmental disorder	http://denovo-db.gs.washington.edu/denovo-db/QueryVariantServlet?searchBy=Phenotype&target=developmentalDisorder
	1	7309651	G>A	CAMTA1				DENOVO-DB_DEVELOPMENTAL_DISORDER	Validated de novo mutations from denovodb v1.3: developmental disorder	http://denovo-db.gs.washington.edu/denovo-db/QueryVariantServlet?searchBy=Phenotype&target=developmentalDisorder
	1	7700518	AG>A	CAMTA1				DENOVO-DB_DEVELOPMENTAL_DISORDER	Validated de novo mutations from denovodb v1.3: developmental disorder	http://denovo-db.gs.washington.edu/denovo-db/QueryVariantServlet?searchBy=Phenotype&target=developmentalDisorder
	1	7700518	AG>A	CAMTA1				DENOVO-DB_DEVELOPMENTAL_DISORDER	Validated de novo mutations from denovodb v1.3: developmental disorder	http://denovo-db.gs.washington.edu/denovo-db/QueryVariantServlet?searchBy=Phenotype&target=developmentalDisorder
	1	7724149	C>T	CAMTA1				DENOVO-DB_DEVELOPMENTAL_DISORDER	Validated de novo mutations from denovodb v1.3: developmental disorder	http://denovo-db.gs.washington.edu/denovo-db/QueryVariantServlet?searchBy=Phenotype&target=developmentalDisorder
	1	7797375	C>T	CAMTA1				DENOVO-DB_DEVELOPMENTAL_DISORDER	Validated de novo mutations from denovodb v1.3: developmental disorder	http://denovo-db.gs.washington.edu/denovo-db/QueryVariantServlet?searchBy=Phenotype&target=developmentalDisorder
	1	7910954	C>T	UTS2				DENOVO-DB_DEVELOPMENTAL_DISORDER	Validated de novo mutations from denovodb v1.3: developmental disorder	http://denovo-db.gs.washington.edu/denovo-db/QueryVariantServlet?searchBy=Phenotype&target=developmentalDisorder
	1	7910954	C>T	UTS2				DENOVO-DB_DEVELOPMENTAL_DISORDER	Validated de novo mutations from denovodb v1.3: developmental disorder	http://denovo-db.gs.washington.edu/denovo-db/QueryVariantServlet?searchBy=Phenotype&target=developmentalDisorder
	1	7998824	G>A	TNFRSF9				DENOVO-DB_DEVELOPMENTAL_DISORDER	Validated de novo mutations from denovodb v1.3: developmental disorder	http://denovo-db.gs.washington.edu/denovo-db/QueryVariantServlet?searchBy=Phenotype&target=developmentalDisorder
	1	8073831	G>A	ERRFI1				DENOVO-DB_DEVELOPMENTAL_DISORDER	Validated de novo mutations from denovodb v1.3: developmental disorder	http://denovo-db.gs.washington.edu/denovo-db/QueryVariantServlet?searchBy=Phenotype&target=developmentalDisorder
	1	8419927	C>T	RERE				DENOVO-DB_DEVELOPMENTAL_DISORDER	Validated de novo mutations from denovodb v1.3: developmental disorder	http://denovo-db.gs.washington.edu/denovo-db/QueryVariantServlet?searchBy=Phenotype&target=developmentalDisorder
	1	8419927	C>T	RERE				DENOVO-DB_DEVELOPMENTAL_DISORDER	Validated de novo mutations from denovodb v1.3: developmental disorder	http://denovo-db.gs.washington.edu/denovo-db/QueryVariantServlet?searchBy=Phenotype&target=developmentalDisorder
	1	8419927	C>T	RERE				DENOVO-DB_DEVELOPMENTAL_DISORDER	Validated de novo mutations from denovodb v1.3: developmental disorder	http://denovo-db.gs.washington.edu/denovo-db/QueryVariantServlet?searchBy=Phenotype&target=developmentalDisorder
	1	8420026	C>T	RERE				DENOVO-DB_DEVELOPMENTAL_DISORDER	Validated de novo mutations from denovodb v1.3: developmental disorder	http://denovo-db.gs.washington.edu/denovo-db/QueryVariantServlet?searchBy=Phenotype&target=developmentalDisorder
	1	8420026	C>T	RERE				DENOVO-DB_DEVELOPMENTAL_DISORDER	Validated de novo mutations from denovodb v1.3: developmental disorder	http://denovo-db.gs.washington.edu/denovo-db/QueryVariantServlet?searchBy=Phenotype&target=developmentalDisorder
	1	8420026	C>T	RERE				DENOVO-DB_DEVELOPMENTAL_DISORDER	Validated de novo mutations from denovodb v1.3: developmental disorder	http://denovo-db.gs.washington.edu/denovo-db/QueryVariantServlet?searchBy=Phenotype&target=developmentalDisorder
	1	8422852	C>T	RERE				DENOVO-DB_DEVELOPMENTAL_DISORDER	Validated de novo mutations from denovodb v1.3: developmental disorder	http://denovo-db.gs.washington.edu/denovo-db/QueryVariantServlet?searchBy=Phenotype&target=developmentalDisorder
	1	8422852	C>T	RERE				DENOVO-DB_DEVELOPMENTAL_DISORDER	Validated de novo mutations from denovodb v1.3: developmental disorder	http://denovo-db.gs.washington.edu/denovo-db/QueryVariantServlet?searchBy=Phenotype&target=developmentalDisorder
	1	8422852	C>T	RERE				DENOVO-DB_DEVELOPMENTAL_DISORDER	Validated de novo mutations from denovodb v1.3: developmental disorder	http://denovo-db.gs.washington.edu/denovo-db/QueryVariantServlet?searchBy=Phenotype&target=developmentalDisorder
	1	8921433	G>T	ENO1				DENOVO-DB_DEVELOPMENTAL_DISORDER	Validated de novo mutations from denovodb v1.3: developmental disorder	http://denovo-db.gs.washington.edu/denovo-db/QueryVariantServlet?searchBy=Phenotype&target=developmentalDisorder
	1	8921433	G>T	ENO1				DENOVO-DB_DEVELOPMENTAL_DISORDER	Validated de novo mutations from denovodb v1.3: developmental disorder	http://denovo-db.gs.washington.edu/denovo-db/QueryVariantServlet?searchBy=Phenotype&target=developmentalDisorder
	1	8925446	C>G	ENO1				DENOVO-DB_DEVELOPMENTAL_DISORDER	Validated de novo mutations from denovodb v1.3: developmental disorder	http://denovo-db.gs.washington.edu/denovo-db/QueryVariantServlet?searchBy=Phenotype&target=developmentalDisorder
	1	8925446	C>G	ENO1				DENOVO-DB_DEVELOPMENTAL_DISORDER	Validated de novo mutations from denovodb v1.3: developmental disorder	http://denovo-db.gs.washington.edu/denovo-db/QueryVariantServlet?searchBy=Phenotype&target=developmentalDisorder
	1	9323759	G>A	H6PD				DENOVO-DB_DEVELOPMENTAL_DISORDER	Validated de novo mutations from denovodb v1.3: developmental disorder	http://denovo-db.gs.washington.edu/denovo-db/QueryVariantServlet?searchBy=Phenotype&target=developmentalDisorder
	1	9324150	G>T	H6PD				DENOVO-DB_DEVELOPMENTAL_DISORDER	Validated de novo mutations from denovodb v1.3: developmental disorder	http://denovo-db.gs.washington.edu/denovo-db/QueryVariantServlet?searchBy=Phenotype&target=developmentalDisorder
	1	9416263	G>A	SPSB1				DENOVO-DB_DEVELOPMENTAL_DISORDER	Validated de novo mutations from denovodb v1.3: developmental disorder	http://denovo-db.gs.washington.edu/denovo-db/QueryVariantServlet?searchBy=Phenotype&target=developmentalDisorder
	1	9667839	C>T	TMEM201				DENOVO-DB_DEVELOPMENTAL_DISORDER	Validated de novo mutations from denovodb v1.3: developmental disorder	http://denovo-db.gs.washington.edu/denovo-db/QueryVariantServlet?searchBy=Phenotype&target=developmentalDisorder
	1	10067764	A>G	RBP7				DENOVO-DB_DEVELOPMENTAL_DISORDER	Validated de novo mutations from denovodb v1.3: developmental disorder	http://denovo-db.gs.washington.edu/denovo-db/QueryVariantServlet?searchBy=Phenotype&target=developmentalDisorder
	1	10132189	C>T	UBE4B				DENOVO-DB_DEVELOPMENTAL_DISORDER	Validated de novo mutations from denovodb v1.3: developmental disorder	http://denovo-db.gs.washington.edu/denovo-db/QueryVariantServlet?searchBy=Phenotype&target=developmentalDisorder
	1	10132189	C>T	UBE4B				DENOVO-DB_DEVELOPMENTAL_DISORDER	Validated de novo mutations from denovodb v1.3: developmental disorder	http://denovo-db.gs.washington.edu/denovo-db/QueryVariantServlet?searchBy=Phenotype&target=developmentalDisorder
	1	10479594	CAGGTAAGCCTGTGGAGCAGGGATTAACCTGGCTGGCCCCTCGGGGGCGTGCGCCATGGACTGTCCTGACCAACCTACTCTCTCGTTTCCT>C	PGD				DENOVO-DB_DEVELOPMENTAL_DISORDER	Validated de novo mutations from denovodb v1.3: developmental disorder	http://denovo-db.gs.washington.edu/denovo-db/QueryVariantServlet?searchBy=Phenotype&target=developmentalDisorder
	1	10711125	G>A	CASZ1				DENOVO-DB_DEVELOPMENTAL_DISORDER	Validated de novo mutations from denovodb v1.3: developmental disorder	http://denovo-db.gs.washington.edu/denovo-db/QueryVariantServlet?searchBy=Phenotype&target=developmentalDisorder
	1	10711125	G>A	CASZ1				DENOVO-DB_DEVELOPMENTAL_DISORDER	Validated de novo mutations from denovodb v1.3: developmental disorder	http://denovo-db.gs.washington.edu/denovo-db/QueryVariantServlet?searchBy=Phenotype&target=developmentalDisorder
	1	10725579	C>T	CASZ1				DENOVO-DB_DEVELOPMENTAL_DISORDER	Validated de novo mutations from denovodb v1.3: developmental disorder	http://denovo-db.gs.washington.edu/denovo-db/QueryVariantServlet?searchBy=Phenotype&target=developmentalDisorder
	1	10725579	C>T	CASZ1				DENOVO-DB_DEVELOPMENTAL_DISORDER	Validated de novo mutations from denovodb v1.3: developmental disorder	http://denovo-db.gs.washington.edu/denovo-db/QueryVariantServlet?searchBy=Phenotype&target=developmentalDisorder
	1	11137665	C>A	EXOSC10				DENOVO-DB_DEVELOPMENTAL_DISORDER	Validated de novo mutations from denovodb v1.3: developmental disorder	http://denovo-db.gs.washington.edu/denovo-db/QueryVariantServlet?searchBy=Phenotype&target=developmentalDisorder
	1	11137665	C>A	EXOSC10				DENOVO-DB_DEVELOPMENTAL_DISORDER	Validated de novo mutations from denovodb v1.3: developmental disorder	http://denovo-db.gs.washington.edu/denovo-db/QueryVariantServlet?searchBy=Phenotype&target=developmentalDisorder
	1	11190804	C>T	MTOR				DENOVO-DB_DEVELOPMENTAL_DISORDER	Validated de novo mutations from denovodb v1.3: developmental disorder	http://denovo-db.gs.washington.edu/denovo-db/QueryVariantServlet?searchBy=Phenotype&target=developmentalDisorder
	1	11217303	C>T	MTOR				DENOVO-DB_DEVELOPMENTAL_DISORDER	Validated de novo mutations from denovodb v1.3: developmental disorder	http://denovo-db.gs.washington.edu/denovo-db/QueryVariantServlet?searchBy=Phenotype&target=developmentalDisorder
	1	11249887	T>C	MTOR				DENOVO-DB_DEVELOPMENTAL_DISORDER	Validated de novo mutations from denovodb v1.3: developmental disorder	http://denovo-db.gs.washington.edu/denovo-db/QueryVariantServlet?searchBy=Phenotype&target=developmentalDisorder
	1	11249887	T>C	ANGPTL7				DENOVO-DB_DEVELOPMENTAL_DISORDER	Validated de novo mutations from denovodb v1.3: developmental disorder	http://denovo-db.gs.washington.edu/denovo-db/QueryVariantServlet?searchBy=Phenotype&target=developmentalDisorder
	1	11561114	A>C	PTCHD2				DENOVO-DB_DEVELOPMENTAL_DISORDER	Validated de novo mutations from denovodb v1.3: developmental disorder	http://denovo-db.gs.washington.edu/denovo-db/QueryVariantServlet?searchBy=Phenotype&target=developmentalDisorder
	1	11887199	T>C	CLCN6				DENOVO-DB_DEVELOPMENTAL_DISORDER	Validated de novo mutations from denovodb v1.3: developmental disorder	http://denovo-db.gs.washington.edu/denovo-db/QueryVariantServlet?searchBy=Phenotype&target=developmentalDisorder
	1	11887199	T>C	CLCN6				DENOVO-DB_DEVELOPMENTAL_DISORDER	Validated de novo mutations from denovodb v1.3: developmental disorder	http://denovo-db.gs.washington.edu/denovo-db/QueryVariantServlet?searchBy=Phenotype&target=developmentalDisorder
	1	11887199	T>C	CLCN6				DENOVO-DB_DEVELOPMENTAL_DISORDER	Validated de novo mutations from denovodb v1.3: developmental disorder	http://denovo-db.gs.washington.edu/denovo-db/QueryVariantServlet?searchBy=Phenotype&target=developmentalDisorder
	1	11894653	G>C	CLCN6				DENOVO-DB_DEVELOPMENTAL_DISORDER	Validated de novo mutations from denovodb v1.3: developmental disorder	http://denovo-db.gs.washington.edu/denovo-db/QueryVariantServlet?searchBy=Phenotype&target=developmentalDisorder
	1	11894653	G>C	CLCN6				DENOVO-DB_DEVELOPMENTAL_DISORDER	Validated de novo mutations from denovodb v1.3: developmental disorder	http://denovo-db.gs.washington.edu/denovo-db/QueryVariantServlet?searchBy=Phenotype&target=developmentalDisorder
	1	11894653	G>C	CLCN6				DENOVO-DB_DEVELOPMENTAL_DISORDER	Validated de novo mutations from denovodb v1.3: developmental disorder	http://denovo-db.gs.washington.edu/denovo-db/QueryVariantServlet?searchBy=Phenotype&target=developmentalDisorder
	1	11900219	G>A	CLCN6				DENOVO-DB_DEVELOPMENTAL_DISORDER	Validated de novo mutations from denovodb v1.3: developmental disorder	http://denovo-db.gs.washington.edu/denovo-db/QueryVariantServlet?searchBy=Phenotype&target=developmentalDisorder
	1	11900219	G>A	CLCN6				DENOVO-DB_DEVELOPMENTAL_DISORDER	Validated de novo mutations from denovodb v1.3: developmental disorder	http://denovo-db.gs.washington.edu/denovo-db/QueryVariantServlet?searchBy=Phenotype&target=developmentalDisorder
	1	11900219	G>A	CLCN6				DENOVO-DB_DEVELOPMENTAL_DISORDER	Validated de novo mutations from denovodb v1.3: developmental disorder	http://denovo-db.gs.washington.edu/denovo-db/QueryVariantServlet?searchBy=Phenotype&target=developmentalDisorder
	1	12252991	G>A	TNFRSF1B				DENOVO-DB_DEVELOPMENTAL_DISORDER	Validated de novo mutations from denovodb v1.3: developmental disorder	http://denovo-db.gs.washington.edu/denovo-db/QueryVariantServlet?searchBy=Phenotype&target=developmentalDisorder
	1	12302591	T>A	VPS13D				DENOVO-DB_DEVELOPMENTAL_DISORDER	Validated de novo mutations from denovodb v1.3: developmental disorder	http://denovo-db.gs.washington.edu/denovo-db/QueryVariantServlet?searchBy=Phenotype&target=developmentalDisorder
	1	12302591	T>A	VPS13D				DENOVO-DB_DEVELOPMENTAL_DISORDER	Validated de novo mutations from denovodb v1.3: developmental disorder	http://denovo-db.gs.washington.edu/denovo-db/QueryVariantServlet?searchBy=Phenotype&target=developmentalDisorder
	1	12337928	A>T	VPS13D				DENOVO-DB_DEVELOPMENTAL_DISORDER	Validated de novo mutations from denovodb v1.3: developmental disorder	http://denovo-db.gs.washington.edu/denovo-db/QueryVariantServlet?searchBy=Phenotype&target=developmentalDisorder
	1	12337928	A>T	VPS13D				DENOVO-DB_DEVELOPMENTAL_DISORDER	Validated de novo mutations from denovodb v1.3: developmental disorder	http://denovo-db.gs.washington.edu/denovo-db/QueryVariantServlet?searchBy=Phenotype&target=developmentalDisorder
	1	12393421	T>C	VPS13D				DENOVO-DB_DEVELOPMENTAL_DISORDER	Validated de novo mutations from denovodb v1.3: developmental disorder	http://denovo-db.gs.washington.edu/denovo-db/QueryVariantServlet?searchBy=Phenotype&target=developmentalDisorder
	1	12393421	T>C	VPS13D				DENOVO-DB_DEVELOPMENTAL_DISORDER	Validated de novo mutations from denovodb v1.3: developmental disorder	http://denovo-db.gs.washington.edu/denovo-db/QueryVariantServlet?searchBy=Phenotype&target=developmentalDisorder
	1	14107314	C>T	PRDM2				DENOVO-DB_DEVELOPMENTAL_DISORDER	Validated de novo mutations from denovodb v1.3: developmental disorder	http://denovo-db.gs.washington.edu/denovo-db/QueryVariantServlet?searchBy=Phenotype&target=developmentalDisorder
	1	14107314	C>T	PRDM2				DENOVO-DB_DEVELOPMENTAL_DISORDER	Validated de novo mutations from denovodb v1.3: developmental disorder	http://denovo-db.gs.washington.edu/denovo-db/QueryVariantServlet?searchBy=Phenotype&target=developmentalDisorder
	1	14107314	C>T	PRDM2				DENOVO-DB_DEVELOPMENTAL_DISORDER	Validated de novo mutations from denovodb v1.3: developmental disorder	http://denovo-db.gs.washington.edu/denovo-db/QueryVariantServlet?searchBy=Phenotype&target=developmentalDisorder
	1	14107314	C>T	PRDM2				DENOVO-DB_DEVELOPMENTAL_DISORDER	Validated de novo mutations from denovodb v1.3: developmental disorder	http://denovo-db.gs.washington.edu/denovo-db/QueryVariantServlet?searchBy=Phenotype&target=developmentalDisorder
	1	14108087	C>T	PRDM2				DENOVO-DB_DEVELOPMENTAL_DISORDER	Validated de novo mutations from denovodb v1.3: developmental disorder	http://denovo-db.gs.washington.edu/denovo-db/QueryVariantServlet?searchBy=Phenotype&target=developmentalDisorder
	1	14108087	C>T	PRDM2				DENOVO-DB_DEVELOPMENTAL_DISORDER	Validated de novo mutations from denovodb v1.3: developmental disorder	http://denovo-db.gs.washington.edu/denovo-db/QueryVariantServlet?searchBy=Phenotype&target=developmentalDisorder
	1	14108087	C>T	PRDM2				DENOVO-DB_DEVELOPMENTAL_DISORDER	Validated de novo mutations from denovodb v1.3: developmental disorder	http://denovo-db.gs.washington.edu/denovo-db/QueryVariantServlet?searchBy=Phenotype&target=developmentalDisorder
	1	14108087	C>T	PRDM2				DENOVO-DB_DEVELOPMENTAL_DISORDER	Validated de novo mutations from denovodb v1.3: developmental disorder	http://denovo-db.gs.washington.edu/denovo-db/QueryVariantServlet?searchBy=Phenotype&target=developmentalDisorder
	1	15541888	A>C	TMEM51				DENOVO-DB_DEVELOPMENTAL_DISORDER	Validated de novo mutations from denovodb v1.3: developmental disorder	http://denovo-db.gs.washington.edu/denovo-db/QueryVariantServlet?searchBy=Phenotype&target=developmentalDisorder
	1	15541888	A>C	TMEM51				DENOVO-DB_DEVELOPMENTAL_DISORDER	Validated de novo mutations from denovodb v1.3: developmental disorder	http://denovo-db.gs.washington.edu/denovo-db/QueryVariantServlet?searchBy=Phenotype&target=developmentalDisorder
	1	15541888	A>C	TMEM51				DENOVO-DB_DEVELOPMENTAL_DISORDER	Validated de novo mutations from denovodb v1.3: developmental disorder	http://denovo-db.gs.washington.edu/denovo-db/QueryVariantServlet?searchBy=Phenotype&target=developmentalDisorder
	1	15541888	A>C	TMEM51				DENOVO-DB_DEVELOPMENTAL_DISORDER	Validated de novo mutations from denovodb v1.3: developmental disorder	http://denovo-db.gs.washington.edu/denovo-db/QueryVariantServlet?searchBy=Phenotype&target=developmentalDisorder
	1	15820396	G>A	CASP9				DENOVO-DB_DEVELOPMENTAL_DISORDER	Validated de novo mutations from denovodb v1.3: developmental disorder	http://denovo-db.gs.washington.edu/denovo-db/QueryVariantServlet?searchBy=Phenotype&target=developmentalDisorder
	1	15820396	G>A	CASP9				DENOVO-DB_DEVELOPMENTAL_DISORDER	Validated de novo mutations from denovodb v1.3: developmental disorder	http://denovo-db.gs.washington.edu/denovo-db/QueryVariantServlet?searchBy=Phenotype&target=developmentalDisorder
	1	15820396	G>A	CASP9				DENOVO-DB_DEVELOPMENTAL_DISORDER	Validated de novo mutations from denovodb v1.3: developmental disorder	http://denovo-db.gs.washington.edu/denovo-db/QueryVariantServlet?searchBy=Phenotype&target=developmentalDisorder
	1	15820396	G>A	CASP9				DENOVO-DB_DEVELOPMENTAL_DISORDER	Validated de novo mutations from denovodb v1.3: developmental disorder	http://denovo-db.gs.washington.edu/denovo-db/QueryVariantServlet?searchBy=Phenotype&target=developmentalDisorder
	1	15820396	G>A	CASP9				DENOVO-DB_DEVELOPMENTAL_DISORDER	Validated de novo mutations from denovodb v1.3: developmental disorder	http://denovo-db.gs.washington.edu/denovo-db/QueryVariantServlet?searchBy=Phenotype&target=developmentalDisorder
	1	15976303	G>C	DDI2				DENOVO-DB_DEVELOPMENTAL_DISORDER	Validated de novo mutations from denovodb v1.3: developmental disorder	http://denovo-db.gs.washington.edu/denovo-db/QueryVariantServlet?searchBy=Phenotype&target=developmentalDisorder
	1	16053880	G>A	PLEKHM2				DENOVO-DB_DEVELOPMENTAL_DISORDER	Validated de novo mutations from denovodb v1.3: developmental disorder	http://denovo-db.gs.washington.edu/denovo-db/QueryVariantServlet?searchBy=Phenotype&target=developmentalDisorder
	1	16202753	G>A	SPEN				DENOVO-DB_DEVELOPMENTAL_DISORDER	Validated de novo mutations from denovodb v1.3: developmental disorder	http://denovo-db.gs.washington.edu/denovo-db/QueryVariantServlet?searchBy=Phenotype&target=developmentalDisorder
	1	16259692	AGAAGTG>AG	SPEN				DENOVO-DB_DEVELOPMENTAL_DISORDER	Validated de novo mutations from denovodb v1.3: developmental disorder	http://denovo-db.gs.washington.edu/denovo-db/QueryVariantServlet?searchBy=Phenotype&target=developmentalDisorder
	1	16260238	G>A	SPEN				DENOVO-DB_DEVELOPMENTAL_DISORDER	Validated de novo mutations from denovodb v1.3: developmental disorder	http://denovo-db.gs.washington.edu/denovo-db/QueryVariantServlet?searchBy=Phenotype&target=developmentalDisorder
	1	16260748	C>T	SPEN				DENOVO-DB_DEVELOPMENTAL_DISORDER	Validated de novo mutations from denovodb v1.3: developmental disorder	http://denovo-db.gs.washington.edu/denovo-db/QueryVariantServlet?searchBy=Phenotype&target=developmentalDisorder
	1	16342139	C>T	HSPB7				DENOVO-DB_DEVELOPMENTAL_DISORDER	Validated de novo mutations from denovodb v1.3: developmental disorder	http://denovo-db.gs.washington.edu/denovo-db/QueryVariantServlet?searchBy=Phenotype&target=developmentalDisorder
	1	17294863	G>A	CROCC				DENOVO-DB_DEVELOPMENTAL_DISORDER	Validated de novo mutations from denovodb v1.3: developmental disorder	http://denovo-db.gs.washington.edu/denovo-db/QueryVariantServlet?searchBy=Phenotype&target=developmentalDisorder
	1	17559309	C>T	PADI1				DENOVO-DB_DEVELOPMENTAL_DISORDER	Validated de novo mutations from denovodb v1.3: developmental disorder	http://denovo-db.gs.washington.edu/denovo-db/QueryVariantServlet?searchBy=Phenotype&target=developmentalDisorder
	1	17609431	C>T	PADI3				DENOVO-DB_DEVELOPMENTAL_DISORDER	Validated de novo mutations from denovodb v1.3: developmental disorder	http://denovo-db.gs.washington.edu/denovo-db/QueryVariantServlet?searchBy=Phenotype&target=developmentalDisorder
	1	17685893	T>C	PADI4				DENOVO-DB_DEVELOPMENTAL_DISORDER	Validated de novo mutations from denovodb v1.3: developmental disorder	http://denovo-db.gs.washington.edu/denovo-db/QueryVariantServlet?searchBy=Phenotype&target=developmentalDisorder
	1	18152342	G>A	ACTL8				DENOVO-DB_DEVELOPMENTAL_DISORDER	Validated de novo mutations from denovodb v1.3: developmental disorder	http://denovo-db.gs.washington.edu/denovo-db/QueryVariantServlet?searchBy=Phenotype&target=developmentalDisorder
	1	18958102	C>A	PAX7				DENOVO-DB_DEVELOPMENTAL_DISORDER	Validated de novo mutations from denovodb v1.3: developmental disorder	http://denovo-db.gs.washington.edu/denovo-db/QueryVariantServlet?searchBy=Phenotype&target=developmentalDisorder
	1	18958102	C>A	PAX7				DENOVO-DB_DEVELOPMENTAL_DISORDER	Validated de novo mutations from denovodb v1.3: developmental disorder	http://denovo-db.gs.washington.edu/denovo-db/QueryVariantServlet?searchBy=Phenotype&target=developmentalDisorder
	1	18958102	C>A	PAX7				DENOVO-DB_DEVELOPMENTAL_DISORDER	Validated de novo mutations from denovodb v1.3: developmental disorder	http://denovo-db.gs.washington.edu/denovo-db/QueryVariantServlet?searchBy=Phenotype&target=developmentalDisorder
	1	19408213	G>C	UBR4				DENOVO-DB_DEVELOPMENTAL_DISORDER	Validated de novo mutations from denovodb v1.3: developmental disorder	http://denovo-db.gs.washington.edu/denovo-db/QueryVariantServlet?searchBy=Phenotype&target=developmentalDisorder
	1	19410998	G>A	UBR4				DENOVO-DB_DEVELOPMENTAL_DISORDER	Validated de novo mutations from denovodb v1.3: developmental disorder	http://denovo-db.gs.washington.edu/denovo-db/QueryVariantServlet?searchBy=Phenotype&target=developmentalDisorder
	1	19419416	C>G	UBR4				DENOVO-DB_DEVELOPMENTAL_DISORDER	Validated de novo mutations from denovodb v1.3: developmental disorder	http://denovo-db.gs.washington.edu/denovo-db/QueryVariantServlet?searchBy=Phenotype&target=developmentalDisorder
	1	19492180	C>T	UBR4				DENOVO-DB_DEVELOPMENTAL_DISORDER	Validated de novo mutations from denovodb v1.3: developmental disorder	http://denovo-db.gs.washington.edu/denovo-db/QueryVariantServlet?searchBy=Phenotype&target=developmentalDisorder
	1	19600416	G>C	AKR7L				DENOVO-DB_DEVELOPMENTAL_DISORDER	Validated de novo mutations from denovodb v1.3: developmental disorder	http://denovo-db.gs.washington.edu/denovo-db/QueryVariantServlet?searchBy=Phenotype&target=developmentalDisorder
	1	19600416	G>C	AKR7L				DENOVO-DB_DEVELOPMENTAL_DISORDER	Validated de novo mutations from denovodb v1.3: developmental disorder	http://denovo-db.gs.washington.edu/denovo-db/QueryVariantServlet?searchBy=Phenotype&target=developmentalDisorder
	1	19746151	G>A	CAPZB				DENOVO-DB_DEVELOPMENTAL_DISORDER	Validated de novo mutations from denovodb v1.3: developmental disorder	http://denovo-db.gs.washington.edu/denovo-db/QueryVariantServlet?searchBy=Phenotype&target=developmentalDisorder
	1	19746151	G>A	CAPZB				DENOVO-DB_DEVELOPMENTAL_DISORDER	Validated de novo mutations from denovodb v1.3: developmental disorder	http://denovo-db.gs.washington.edu/denovo-db/QueryVariantServlet?searchBy=Phenotype&target=developmentalDisorder
	1	19746151	G>A	CAPZB				DENOVO-DB_DEVELOPMENTAL_DISORDER	Validated de novo mutations from denovodb v1.3: developmental disorder	http://denovo-db.gs.washington.edu/denovo-db/QueryVariantServlet?searchBy=Phenotype&target=developmentalDisorder
	1	20097931	T>C	TMCO4				DENOVO-DB_DEVELOPMENTAL_DISORDER	Validated de novo mutations from denovodb v1.3: developmental disorder	http://denovo-db.gs.washington.edu/denovo-db/QueryVariantServlet?searchBy=Phenotype&target=developmentalDisorder
	1	20664259	G>A	VWA5B1				DENOVO-DB_DEVELOPMENTAL_DISORDER	Validated de novo mutations from denovodb v1.3: developmental disorder	http://denovo-db.gs.washington.edu/denovo-db/QueryVariantServlet?searchBy=Phenotype&target=developmentalDisorder
	1	20680670	G>A	VWA5B1				DENOVO-DB_DEVELOPMENTAL_DISORDER	Validated de novo mutations from denovodb v1.3: developmental disorder	http://denovo-db.gs.washington.edu/denovo-db/QueryVariantServlet?searchBy=Phenotype&target=developmentalDisorder
	1	21102473	G>C	HP1BP3				DENOVO-DB_DEVELOPMENTAL_DISORDER	Validated de novo mutations from denovodb v1.3: developmental disorder	http://denovo-db.gs.washington.edu/denovo-db/QueryVariantServlet?searchBy=Phenotype&target=developmentalDisorder
	1	21599301	G>A	ECE1				DENOVO-DB_DEVELOPMENTAL_DISORDER	Validated de novo mutations from denovodb v1.3: developmental disorder	http://denovo-db.gs.washington.edu/denovo-db/QueryVariantServlet?searchBy=Phenotype&target=developmentalDisorder
	1	21599301	G>A	ECE1				DENOVO-DB_DEVELOPMENTAL_DISORDER	Validated de novo mutations from denovodb v1.3: developmental disorder	http://denovo-db.gs.washington.edu/denovo-db/QueryVariantServlet?searchBy=Phenotype&target=developmentalDisorder
	1	21599301	G>A	ECE1				DENOVO-DB_DEVELOPMENTAL_DISORDER	Validated de novo mutations from denovodb v1.3: developmental disorder	http://denovo-db.gs.washington.edu/denovo-db/QueryVariantServlet?searchBy=Phenotype&target=developmentalDisorder
	1	21599301	G>A	ECE1				DENOVO-DB_DEVELOPMENTAL_DISORDER	Validated de novo mutations from denovodb v1.3: developmental disorder	http://denovo-db.gs.washington.edu/denovo-db/QueryVariantServlet?searchBy=Phenotype&target=developmentalDisorder
	1	21900212	A>G	ALPL				DENOVO-DB_DEVELOPMENTAL_DISORDER	Validated de novo mutations from denovodb v1.3: developmental disorder	http://denovo-db.gs.washington.edu/denovo-db/QueryVariantServlet?searchBy=Phenotype&target=developmentalDisorder
	1	21900212	A>G	ALPL				DENOVO-DB_DEVELOPMENTAL_DISORDER	Validated de novo mutations from denovodb v1.3: developmental disorder	http://denovo-db.gs.washington.edu/denovo-db/QueryVariantServlet?searchBy=Phenotype&target=developmentalDisorder
	1	21900212	A>G	ALPL				DENOVO-DB_DEVELOPMENTAL_DISORDER	Validated de novo mutations from denovodb v1.3: developmental disorder	http://denovo-db.gs.washington.edu/denovo-db/QueryVariantServlet?searchBy=Phenotype&target=developmentalDisorder
	1	22202880	C>A	HSPG2				DENOVO-DB_DEVELOPMENTAL_DISORDER	Validated de novo mutations from denovodb v1.3: developmental disorder	http://denovo-db.gs.washington.edu/denovo-db/QueryVariantServlet?searchBy=Phenotype&target=developmentalDisorder
	1	22203087	G>T	HSPG2				DENOVO-DB_DEVELOPMENTAL_DISORDER	Validated de novo mutations from denovodb v1.3: developmental disorder	http://denovo-db.gs.washington.edu/denovo-db/QueryVariantServlet?searchBy=Phenotype&target=developmentalDisorder
	1	22215193	G>A	HSPG2				DENOVO-DB_DEVELOPMENTAL_DISORDER	Validated de novo mutations from denovodb v1.3: developmental disorder	http://denovo-db.gs.washington.edu/denovo-db/QueryVariantServlet?searchBy=Phenotype&target=developmentalDisorder
	1	22816897	A>G	ZBTB40				DENOVO-DB_DEVELOPMENTAL_DISORDER	Validated de novo mutations from denovodb v1.3: developmental disorder	http://denovo-db.gs.washington.edu/denovo-db/QueryVariantServlet?searchBy=Phenotype&target=developmentalDisorder
	1	22816897	A>G	ZBTB40				DENOVO-DB_DEVELOPMENTAL_DISORDER	Validated de novo mutations from denovodb v1.3: developmental disorder	http://denovo-db.gs.washington.edu/denovo-db/QueryVariantServlet?searchBy=Phenotype&target=developmentalDisorder
	1	22920009	C>T	EPHA8				DENOVO-DB_DEVELOPMENTAL_DISORDER	Validated de novo mutations from denovodb v1.3: developmental disorder	http://denovo-db.gs.washington.edu/denovo-db/QueryVariantServlet?searchBy=Phenotype&target=developmentalDisorder
	1	22925324	C>T	EPHA8				DENOVO-DB_DEVELOPMENTAL_DISORDER	Validated de novo mutations from denovodb v1.3: developmental disorder	http://denovo-db.gs.washington.edu/denovo-db/QueryVariantServlet?searchBy=Phenotype&target=developmentalDisorder
	1	22925511	G>A	EPHA8				DENOVO-DB_DEVELOPMENTAL_DISORDER	Validated de novo mutations from denovodb v1.3: developmental disorder	http://denovo-db.gs.washington.edu/denovo-db/QueryVariantServlet?searchBy=Phenotype&target=developmentalDisorder
	1	23236870	C>T	EPHB2				DENOVO-DB_DEVELOPMENTAL_DISORDER	Validated de novo mutations from denovodb v1.3: developmental disorder	http://denovo-db.gs.washington.edu/denovo-db/QueryVariantServlet?searchBy=Phenotype&target=developmentalDisorder
	1	23236870	C>T	EPHB2				DENOVO-DB_DEVELOPMENTAL_DISORDER	Validated de novo mutations from denovodb v1.3: developmental disorder	http://denovo-db.gs.washington.edu/denovo-db/QueryVariantServlet?searchBy=Phenotype&target=developmentalDisorder
	1	23689346	G>A	ZNF436				DENOVO-DB_DEVELOPMENTAL_DISORDER	Validated de novo mutations from denovodb v1.3: developmental disorder	http://denovo-db.gs.washington.edu/denovo-db/QueryVariantServlet?searchBy=Phenotype&target=developmentalDisorder
	1	23689346	G>A	ZNF436				DENOVO-DB_DEVELOPMENTAL_DISORDER	Validated de novo mutations from denovodb v1.3: developmental disorder	http://denovo-db.gs.washington.edu/denovo-db/QueryVariantServlet?searchBy=Phenotype&target=developmentalDisorder
	1	24069944	G>A	TCEB3				DENOVO-DB_DEVELOPMENTAL_DISORDER	Validated de novo mutations from denovodb v1.3: developmental disorder	http://denovo-db.gs.washington.edu/denovo-db/QueryVariantServlet?searchBy=Phenotype&target=developmentalDisorder
	1	24394777	C>T	MYOM3				DENOVO-DB_DEVELOPMENTAL_DISORDER	Validated de novo mutations from denovodb v1.3: developmental disorder	http://denovo-db.gs.washington.edu/denovo-db/QueryVariantServlet?searchBy=Phenotype&target=developmentalDisorder
	1	24454676	C>T	IL22RA1				DENOVO-DB_DEVELOPMENTAL_DISORDER	Validated de novo mutations from denovodb v1.3: developmental disorder	http://denovo-db.gs.washington.edu/denovo-db/QueryVariantServlet?searchBy=Phenotype&target=developmentalDisorder
	1	24465097	T>C	IL22RA1				DENOVO-DB_DEVELOPMENTAL_DISORDER	Validated de novo mutations from denovodb v1.3: developmental disorder	http://denovo-db.gs.washington.edu/denovo-db/QueryVariantServlet?searchBy=Phenotype&target=developmentalDisorder
	1	24495979	G>A	IFNLR1				DENOVO-DB_DEVELOPMENTAL_DISORDER	Validated de novo mutations from denovodb v1.3: developmental disorder	http://denovo-db.gs.washington.edu/denovo-db/QueryVariantServlet?searchBy=Phenotype&target=developmentalDisorder
	1	24495979	G>A	IFNLR1				DENOVO-DB_DEVELOPMENTAL_DISORDER	Validated de novo mutations from denovodb v1.3: developmental disorder	http://denovo-db.gs.washington.edu/denovo-db/QueryVariantServlet?searchBy=Phenotype&target=developmentalDisorder
	1	24495979	G>A	IFNLR1				DENOVO-DB_DEVELOPMENTAL_DISORDER	Validated de novo mutations from denovodb v1.3: developmental disorder	http://denovo-db.gs.washington.edu/denovo-db/QueryVariantServlet?searchBy=Phenotype&target=developmentalDisorder
	1	24690826	G>A	STPG1				DENOVO-DB_DEVELOPMENTAL_DISORDER	Validated de novo mutations from denovodb v1.3: developmental disorder	http://denovo-db.gs.washington.edu/denovo-db/QueryVariantServlet?searchBy=Phenotype&target=developmentalDisorder
	1	24690826	G>A	STPG1				DENOVO-DB_DEVELOPMENTAL_DISORDER	Validated de novo mutations from denovodb v1.3: developmental disorder	http://denovo-db.gs.washington.edu/denovo-db/QueryVariantServlet?searchBy=Phenotype&target=developmentalDisorder
	1	24690826	G>A	STPG1				DENOVO-DB_DEVELOPMENTAL_DISORDER	Validated de novo mutations from denovodb v1.3: developmental disorder	http://denovo-db.gs.washington.edu/denovo-db/QueryVariantServlet?searchBy=Phenotype&target=developmentalDisorder
	1	24690826	G>A	STPG1				DENOVO-DB_DEVELOPMENTAL_DISORDER	Validated de novo mutations from denovodb v1.3: developmental disorder	http://denovo-db.gs.washington.edu/denovo-db/QueryVariantServlet?searchBy=Phenotype&target=developmentalDisorder
	1	24690826	G>A	GRHL3				DENOVO-DB_DEVELOPMENTAL_DISORDER	Validated de novo mutations from denovodb v1.3: developmental disorder	http://denovo-db.gs.washington.edu/denovo-db/QueryVariantServlet?searchBy=Phenotype&target=developmentalDisorder
	1	24695871	G>A	STPG1				DENOVO-DB_DEVELOPMENTAL_DISORDER	Validated de novo mutations from denovodb v1.3: developmental disorder	http://denovo-db.gs.washington.edu/denovo-db/QueryVariantServlet?searchBy=Phenotype&target=developmentalDisorder
	1	24695871	G>A	STPG1				DENOVO-DB_DEVELOPMENTAL_DISORDER	Validated de novo mutations from denovodb v1.3: developmental disorder	http://denovo-db.gs.washington.edu/denovo-db/QueryVariantServlet?searchBy=Phenotype&target=developmentalDisorder
	1	24695871	G>A	STPG1				DENOVO-DB_DEVELOPMENTAL_DISORDER	Validated de novo mutations from denovodb v1.3: developmental disorder	http://denovo-db.gs.washington.edu/denovo-db/QueryVariantServlet?searchBy=Phenotype&target=developmentalDisorder
	1	24695871	G>A	STPG1				DENOVO-DB_DEVELOPMENTAL_DISORDER	Validated de novo mutations from denovodb v1.3: developmental disorder	http://denovo-db.gs.washington.edu/denovo-db/QueryVariantServlet?searchBy=Phenotype&target=developmentalDisorder
	1	24981353	C>T	SRRM1				DENOVO-DB_DEVELOPMENTAL_DISORDER	Validated de novo mutations from denovodb v1.3: developmental disorder	http://denovo-db.gs.washington.edu/denovo-db/QueryVariantServlet?searchBy=Phenotype&target=developmentalDisorder
	1	25785087	T>C	TMEM57				DENOVO-DB_DEVELOPMENTAL_DISORDER	Validated de novo mutations from denovodb v1.3: developmental disorder	http://denovo-db.gs.washington.edu/denovo-db/QueryVariantServlet?searchBy=Phenotype&target=developmentalDisorder
	1	26127532	A>G	SEPN1				DENOVO-DB_DEVELOPMENTAL_DISORDER	Validated de novo mutations from denovodb v1.3: developmental disorder	http://denovo-db.gs.washington.edu/denovo-db/QueryVariantServlet?searchBy=Phenotype&target=developmentalDisorder
	1	26127532	A>G	SEPN1				DENOVO-DB_DEVELOPMENTAL_DISORDER	Validated de novo mutations from denovodb v1.3: developmental disorder	http://denovo-db.gs.washington.edu/denovo-db/QueryVariantServlet?searchBy=Phenotype&target=developmentalDisorder
	1	26131730	G>A	SEPN1				DENOVO-DB_DEVELOPMENTAL_DISORDER	Validated de novo mutations from denovodb v1.3: developmental disorder	http://denovo-db.gs.washington.edu/denovo-db/QueryVariantServlet?searchBy=Phenotype&target=developmentalDisorder
	1	26131730	G>A	SEPN1				DENOVO-DB_DEVELOPMENTAL_DISORDER	Validated de novo mutations from denovodb v1.3: developmental disorder	http://denovo-db.gs.washington.edu/denovo-db/QueryVariantServlet?searchBy=Phenotype&target=developmentalDisorder
	1	26139192	G>A	SEPN1				DENOVO-DB_DEVELOPMENTAL_DISORDER	Validated de novo mutations from denovodb v1.3: developmental disorder	http://denovo-db.gs.washington.edu/denovo-db/QueryVariantServlet?searchBy=Phenotype&target=developmentalDisorder
	1	26139192	G>A	SEPN1				DENOVO-DB_DEVELOPMENTAL_DISORDER	Validated de novo mutations from denovodb v1.3: developmental disorder	http://denovo-db.gs.washington.edu/denovo-db/QueryVariantServlet?searchBy=Phenotype&target=developmentalDisorder
	1	26310483	C>T	PAFAH2				DENOVO-DB_DEVELOPMENTAL_DISORDER	Validated de novo mutations from denovodb v1.3: developmental disorder	http://denovo-db.gs.washington.edu/denovo-db/QueryVariantServlet?searchBy=Phenotype&target=developmentalDisorder
	1	26370029	G>A	SLC30A2				DENOVO-DB_DEVELOPMENTAL_DISORDER	Validated de novo mutations from denovodb v1.3: developmental disorder	http://denovo-db.gs.washington.edu/denovo-db/QueryVariantServlet?searchBy=Phenotype&target=developmentalDisorder
	1	26370029	G>A	SLC30A2				DENOVO-DB_DEVELOPMENTAL_DISORDER	Validated de novo mutations from denovodb v1.3: developmental disorder	http://denovo-db.gs.washington.edu/denovo-db/QueryVariantServlet?searchBy=Phenotype&target=developmentalDisorder
	1	26570804	C>T	CEP85				DENOVO-DB_DEVELOPMENTAL_DISORDER	Validated de novo mutations from denovodb v1.3: developmental disorder	http://denovo-db.gs.washington.edu/denovo-db/QueryVariantServlet?searchBy=Phenotype&target=developmentalDisorder
	1	26570804	C>T	CEP85				DENOVO-DB_DEVELOPMENTAL_DISORDER	Validated de novo mutations from denovodb v1.3: developmental disorder	http://denovo-db.gs.washington.edu/denovo-db/QueryVariantServlet?searchBy=Phenotype&target=developmentalDisorder
	1	26581950	C>T	CEP85				DENOVO-DB_DEVELOPMENTAL_DISORDER	Validated de novo mutations from denovodb v1.3: developmental disorder	http://denovo-db.gs.washington.edu/denovo-db/QueryVariantServlet?searchBy=Phenotype&target=developmentalDisorder
	1	26581950	C>T	CEP85				DENOVO-DB_DEVELOPMENTAL_DISORDER	Validated de novo mutations from denovodb v1.3: developmental disorder	http://denovo-db.gs.washington.edu/denovo-db/QueryVariantServlet?searchBy=Phenotype&target=developmentalDisorder
	1	26581959	G>C	CEP85				DENOVO-DB_DEVELOPMENTAL_DISORDER	Validated de novo mutations from denovodb v1.3: developmental disorder	http://denovo-db.gs.washington.edu/denovo-db/QueryVariantServlet?searchBy=Phenotype&target=developmentalDisorder
	1	26581959	G>C	CEP85				DENOVO-DB_DEVELOPMENTAL_DISORDER	Validated de novo mutations from denovodb v1.3: developmental disorder	http://denovo-db.gs.washington.edu/denovo-db/QueryVariantServlet?searchBy=Phenotype&target=developmentalDisorder
	1	26595958	A>C	CEP85				DENOVO-DB_DEVELOPMENTAL_DISORDER	Validated de novo mutations from denovodb v1.3: developmental disorder	http://denovo-db.gs.washington.edu/denovo-db/QueryVariantServlet?searchBy=Phenotype&target=developmentalDisorder
	1	26595958	A>C	CEP85				DENOVO-DB_DEVELOPMENTAL_DISORDER	Validated de novo mutations from denovodb v1.3: developmental disorder	http://denovo-db.gs.washington.edu/denovo-db/QueryVariantServlet?searchBy=Phenotype&target=developmentalDisorder
	1	26595958	A>C	CEP85				DENOVO-DB_DEVELOPMENTAL_DISORDER	Validated de novo mutations from denovodb v1.3: developmental disorder	http://denovo-db.gs.washington.edu/denovo-db/QueryVariantServlet?searchBy=Phenotype&target=developmentalDisorder
	1	26628180	C>T	UBXN11				DENOVO-DB_DEVELOPMENTAL_DISORDER	Validated de novo mutations from denovodb v1.3: developmental disorder	http://denovo-db.gs.washington.edu/denovo-db/QueryVariantServlet?searchBy=Phenotype&target=developmentalDisorder
	1	26628180	C>T	UBXN11				DENOVO-DB_DEVELOPMENTAL_DISORDER	Validated de novo mutations from denovodb v1.3: developmental disorder	http://denovo-db.gs.washington.edu/denovo-db/QueryVariantServlet?searchBy=Phenotype&target=developmentalDisorder
	1	26628180	C>T	UBXN11				DENOVO-DB_DEVELOPMENTAL_DISORDER	Validated de novo mutations from denovodb v1.3: developmental disorder	http://denovo-db.gs.washington.edu/denovo-db/QueryVariantServlet?searchBy=Phenotype&target=developmentalDisorder
	1	26650694	T>C	AIM1L				DENOVO-DB_DEVELOPMENTAL_DISORDER	Validated de novo mutations from denovodb v1.3: developmental disorder	http://denovo-db.gs.washington.edu/denovo-db/QueryVariantServlet?searchBy=Phenotype&target=developmentalDisorder
	1	27023386	C>G	ARID1A				DENOVO-DB_DEVELOPMENTAL_DISORDER	Validated de novo mutations from denovodb v1.3: developmental disorder	http://denovo-db.gs.washington.edu/denovo-db/QueryVariantServlet?searchBy=Phenotype&target=developmentalDisorder
	1	27023386	C>G	ARID1A				DENOVO-DB_DEVELOPMENTAL_DISORDER	Validated de novo mutations from denovodb v1.3: developmental disorder	http://denovo-db.gs.washington.edu/denovo-db/QueryVariantServlet?searchBy=Phenotype&target=developmentalDisorder
	1	27094442	C>A	ARID1A				DENOVO-DB_DEVELOPMENTAL_DISORDER	Validated de novo mutations from denovodb v1.3: developmental disorder	http://denovo-db.gs.washington.edu/denovo-db/QueryVariantServlet?searchBy=Phenotype&target=developmentalDisorder
	1	27094442	C>A	ARID1A				DENOVO-DB_DEVELOPMENTAL_DISORDER	Validated de novo mutations from denovodb v1.3: developmental disorder	http://denovo-db.gs.washington.edu/denovo-db/QueryVariantServlet?searchBy=Phenotype&target=developmentalDisorder
	1	27097607	C>A	ARID1A				DENOVO-DB_DEVELOPMENTAL_DISORDER	Validated de novo mutations from denovodb v1.3: developmental disorder	http://denovo-db.gs.washington.edu/denovo-db/QueryVariantServlet?searchBy=Phenotype&target=developmentalDisorder
	1	27097607	C>A	ARID1A				DENOVO-DB_DEVELOPMENTAL_DISORDER	Validated de novo mutations from denovodb v1.3: developmental disorder	http://denovo-db.gs.washington.edu/denovo-db/QueryVariantServlet?searchBy=Phenotype&target=developmentalDisorder
	1	27105553	C>T	ARID1A				DENOVO-DB_DEVELOPMENTAL_DISORDER	Validated de novo mutations from denovodb v1.3: developmental disorder	http://denovo-db.gs.washington.edu/denovo-db/QueryVariantServlet?searchBy=Phenotype&target=developmentalDisorder
	1	27105553	C>T	ARID1A				DENOVO-DB_DEVELOPMENTAL_DISORDER	Validated de novo mutations from denovodb v1.3: developmental disorder	http://denovo-db.gs.washington.edu/denovo-db/QueryVariantServlet?searchBy=Phenotype&target=developmentalDisorder
	1	27106354	C>T	ARID1A				DENOVO-DB_DEVELOPMENTAL_DISORDER	Validated de novo mutations from denovodb v1.3: developmental disorder	http://denovo-db.gs.washington.edu/denovo-db/QueryVariantServlet?searchBy=Phenotype&target=developmentalDisorder
	1	27106354	C>T	ARID1A				DENOVO-DB_DEVELOPMENTAL_DISORDER	Validated de novo mutations from denovodb v1.3: developmental disorder	http://denovo-db.gs.washington.edu/denovo-db/QueryVariantServlet?searchBy=Phenotype&target=developmentalDisorder
	1	27153443	AGCAGCGGCAGCG>AGCAGCGGCAGCGGCAGCGGCAGCG	ZDHHC18				DENOVO-DB_DEVELOPMENTAL_DISORDER	Validated de novo mutations from denovodb v1.3: developmental disorder	http://denovo-db.gs.washington.edu/denovo-db/QueryVariantServlet?searchBy=Phenotype&target=developmentalDisorder
	1	27332607	A>G	FAM46B				DENOVO-DB_DEVELOPMENTAL_DISORDER	Validated de novo mutations from denovodb v1.3: developmental disorder	http://denovo-db.gs.washington.edu/denovo-db/QueryVariantServlet?searchBy=Phenotype&target=developmentalDisorder
	1	27429731	C>T	SLC9A1				DENOVO-DB_DEVELOPMENTAL_DISORDER	Validated de novo mutations from denovodb v1.3: developmental disorder	http://denovo-db.gs.washington.edu/denovo-db/QueryVariantServlet?searchBy=Phenotype&target=developmentalDisorder
	1	27429731	C>T	SLC9A1				DENOVO-DB_DEVELOPMENTAL_DISORDER	Validated de novo mutations from denovodb v1.3: developmental disorder	http://denovo-db.gs.washington.edu/denovo-db/QueryVariantServlet?searchBy=Phenotype&target=developmentalDisorder
	1	27609920	G>A	WDTC1				DENOVO-DB_DEVELOPMENTAL_DISORDER	Validated de novo mutations from denovodb v1.3: developmental disorder	http://denovo-db.gs.washington.edu/denovo-db/QueryVariantServlet?searchBy=Phenotype&target=developmentalDisorder
	1	27609920	G>A	WDTC1				DENOVO-DB_DEVELOPMENTAL_DISORDER	Validated de novo mutations from denovodb v1.3: developmental disorder	http://denovo-db.gs.washington.edu/denovo-db/QueryVariantServlet?searchBy=Phenotype&target=developmentalDisorder
	1	27660486	G>A	TMEM222				DENOVO-DB_DEVELOPMENTAL_DISORDER	Validated de novo mutations from denovodb v1.3: developmental disorder	http://denovo-db.gs.washington.edu/denovo-db/QueryVariantServlet?searchBy=Phenotype&target=developmentalDisorder
	1	27660486	G>A	TMEM222				DENOVO-DB_DEVELOPMENTAL_DISORDER	Validated de novo mutations from denovodb v1.3: developmental disorder	http://denovo-db.gs.washington.edu/denovo-db/QueryVariantServlet?searchBy=Phenotype&target=developmentalDisorder
	1	27660486	G>A	TMEM222				DENOVO-DB_DEVELOPMENTAL_DISORDER	Validated de novo mutations from denovodb v1.3: developmental disorder	http://denovo-db.gs.washington.edu/denovo-db/QueryVariantServlet?searchBy=Phenotype&target=developmentalDisorder
	1	27660486	G>A	TMEM222				DENOVO-DB_DEVELOPMENTAL_DISORDER	Validated de novo mutations from denovodb v1.3: developmental disorder	http://denovo-db.gs.washington.edu/denovo-db/QueryVariantServlet?searchBy=Phenotype&target=developmentalDisorder
	1	27701224	C>A	FCN3				DENOVO-DB_DEVELOPMENTAL_DISORDER	Validated de novo mutations from denovodb v1.3: developmental disorder	http://denovo-db.gs.washington.edu/denovo-db/QueryVariantServlet?searchBy=Phenotype&target=developmentalDisorder
	1	27701224	C>A	FCN3				DENOVO-DB_DEVELOPMENTAL_DISORDER	Validated de novo mutations from denovodb v1.3: developmental disorder	http://denovo-db.gs.washington.edu/denovo-db/QueryVariantServlet?searchBy=Phenotype&target=developmentalDisorder
	1	27873929	G>A	AHDC1				DENOVO-DB_DEVELOPMENTAL_DISORDER	Validated de novo mutations from denovodb v1.3: developmental disorder	http://denovo-db.gs.washington.edu/denovo-db/QueryVariantServlet?searchBy=Phenotype&target=developmentalDisorder
	1	27875603	GAGGCT>GAGGCTAGGCT	AHDC1				DENOVO-DB_DEVELOPMENTAL_DISORDER	Validated de novo mutations from denovodb v1.3: developmental disorder	http://denovo-db.gs.washington.edu/denovo-db/QueryVariantServlet?searchBy=Phenotype&target=developmentalDisorder
	1	27875854	G>A	AHDC1				DENOVO-DB_DEVELOPMENTAL_DISORDER	Validated de novo mutations from denovodb v1.3: developmental disorder	http://denovo-db.gs.washington.edu/denovo-db/QueryVariantServlet?searchBy=Phenotype&target=developmentalDisorder
	1	27876106	GAAA>GAA	AHDC1				DENOVO-DB_DEVELOPMENTAL_DISORDER	Validated de novo mutations from denovodb v1.3: developmental disorder	http://denovo-db.gs.washington.edu/denovo-db/QueryVariantServlet?searchBy=Phenotype&target=developmentalDisorder
	1	27876377	CAG>C	AHDC1				DENOVO-DB_DEVELOPMENTAL_DISORDER	Validated de novo mutations from denovodb v1.3: developmental disorder	http://denovo-db.gs.washington.edu/denovo-db/QueryVariantServlet?searchBy=Phenotype&target=developmentalDisorder
	1	27876439	C>A	AHDC1				DENOVO-DB_DEVELOPMENTAL_DISORDER	Validated de novo mutations from denovodb v1.3: developmental disorder	http://denovo-db.gs.washington.edu/denovo-db/QueryVariantServlet?searchBy=Phenotype&target=developmentalDisorder
	1	27876439	C>A	AHDC1				DENOVO-DB_DEVELOPMENTAL_DISORDER	Validated de novo mutations from denovodb v1.3: developmental disorder	http://denovo-db.gs.washington.edu/denovo-db/QueryVariantServlet?searchBy=Phenotype&target=developmentalDisorder
	1	27876837	GGAGA>GGA	AHDC1				DENOVO-DB_DEVELOPMENTAL_DISORDER	Validated de novo mutations from denovodb v1.3: developmental disorder	http://denovo-db.gs.washington.edu/denovo-db/QueryVariantServlet?searchBy=Phenotype&target=developmentalDisorder
	1	27876868	G>A	AHDC1				DENOVO-DB_DEVELOPMENTAL_DISORDER	Validated de novo mutations from denovodb v1.3: developmental disorder	http://denovo-db.gs.washington.edu/denovo-db/QueryVariantServlet?searchBy=Phenotype&target=developmentalDisorder
	1	28279854	G>A	SMPDL3B				DENOVO-DB_DEVELOPMENTAL_DISORDER	Validated de novo mutations from denovodb v1.3: developmental disorder	http://denovo-db.gs.washington.edu/denovo-db/QueryVariantServlet?searchBy=Phenotype&target=developmentalDisorder
	1	28279854	G>A	SMPDL3B				DENOVO-DB_DEVELOPMENTAL_DISORDER	Validated de novo mutations from denovodb v1.3: developmental disorder	http://denovo-db.gs.washington.edu/denovo-db/QueryVariantServlet?searchBy=Phenotype&target=developmentalDisorder
	1	28285100	C>T	SMPDL3B				DENOVO-DB_DEVELOPMENTAL_DISORDER	Validated de novo mutations from denovodb v1.3: developmental disorder	http://denovo-db.gs.washington.edu/denovo-db/QueryVariantServlet?searchBy=Phenotype&target=developmentalDisorder
	1	28286666	C>T	XKR8				DENOVO-DB_DEVELOPMENTAL_DISORDER	Validated de novo mutations from denovodb v1.3: developmental disorder	http://denovo-db.gs.washington.edu/denovo-db/QueryVariantServlet?searchBy=Phenotype&target=developmentalDisorder
	1	28819593	C>T	PHACTR4				DENOVO-DB_DEVELOPMENTAL_DISORDER	Validated de novo mutations from denovodb v1.3: developmental disorder	http://denovo-db.gs.washington.edu/denovo-db/QueryVariantServlet?searchBy=Phenotype&target=developmentalDisorder
	1	28819593	C>T	PHACTR4				DENOVO-DB_DEVELOPMENTAL_DISORDER	Validated de novo mutations from denovodb v1.3: developmental disorder	http://denovo-db.gs.washington.edu/denovo-db/QueryVariantServlet?searchBy=Phenotype&target=developmentalDisorder
	1	29365944	T>C	EPB41				DENOVO-DB_DEVELOPMENTAL_DISORDER	Validated de novo mutations from denovodb v1.3: developmental disorder	http://denovo-db.gs.washington.edu/denovo-db/QueryVariantServlet?searchBy=Phenotype&target=developmentalDisorder
	1	29365944	T>C	EPB41				DENOVO-DB_DEVELOPMENTAL_DISORDER	Validated de novo mutations from denovodb v1.3: developmental disorder	http://denovo-db.gs.washington.edu/denovo-db/QueryVariantServlet?searchBy=Phenotype&target=developmentalDisorder
	1	29365944	T>C	EPB41				DENOVO-DB_DEVELOPMENTAL_DISORDER	Validated de novo mutations from denovodb v1.3: developmental disorder	http://denovo-db.gs.washington.edu/denovo-db/QueryVariantServlet?searchBy=Phenotype&target=developmentalDisorder
	1	29365944	T>C	EPB41				DENOVO-DB_DEVELOPMENTAL_DISORDER	Validated de novo mutations from denovodb v1.3: developmental disorder	http://denovo-db.gs.washington.edu/denovo-db/QueryVariantServlet?searchBy=Phenotype&target=developmentalDisorder
	1	29365944	T>C	EPB41				DENOVO-DB_DEVELOPMENTAL_DISORDER	Validated de novo mutations from denovodb v1.3: developmental disorder	http://denovo-db.gs.washington.edu/denovo-db/QueryVariantServlet?searchBy=Phenotype&target=developmentalDisorder
	1	29365944	T>C	EPB41				DENOVO-DB_DEVELOPMENTAL_DISORDER	Validated de novo mutations from denovodb v1.3: developmental disorder	http://denovo-db.gs.washington.edu/denovo-db/QueryVariantServlet?searchBy=Phenotype&target=developmentalDisorder
	1	29618426	G>A	PTPRU				DENOVO-DB_DEVELOPMENTAL_DISORDER	Validated de novo mutations from denovodb v1.3: developmental disorder	http://denovo-db.gs.washington.edu/denovo-db/QueryVariantServlet?searchBy=Phenotype&target=developmentalDisorder
	1	29618426	G>A	PTPRU				DENOVO-DB_DEVELOPMENTAL_DISORDER	Validated de novo mutations from denovodb v1.3: developmental disorder	http://denovo-db.gs.washington.edu/denovo-db/QueryVariantServlet?searchBy=Phenotype&target=developmentalDisorder
	1	29618426	G>A	PTPRU				DENOVO-DB_DEVELOPMENTAL_DISORDER	Validated de novo mutations from denovodb v1.3: developmental disorder	http://denovo-db.gs.washington.edu/denovo-db/QueryVariantServlet?searchBy=Phenotype&target=developmentalDisorder
	1	29618426	G>A	PTPRU				DENOVO-DB_DEVELOPMENTAL_DISORDER	Validated de novo mutations from denovodb v1.3: developmental disorder	http://denovo-db.gs.washington.edu/denovo-db/QueryVariantServlet?searchBy=Phenotype&target=developmentalDisorder
	1	31194346	G>C	MATN1				DENOVO-DB_DEVELOPMENTAL_DISORDER	Validated de novo mutations from denovodb v1.3: developmental disorder	http://denovo-db.gs.washington.edu/denovo-db/QueryVariantServlet?searchBy=Phenotype&target=developmentalDisorder
	1	31194346	G>C	MATN1-AS1				DENOVO-DB_DEVELOPMENTAL_DISORDER	Validated de novo mutations from denovodb v1.3: developmental disorder	http://denovo-db.gs.washington.edu/denovo-db/QueryVariantServlet?searchBy=Phenotype&target=developmentalDisorder
	1	31349878	A>G	SDC3				DENOVO-DB_DEVELOPMENTAL_DISORDER	Validated de novo mutations from denovodb v1.3: developmental disorder	http://denovo-db.gs.washington.edu/denovo-db/QueryVariantServlet?searchBy=Phenotype&target=developmentalDisorder
	1	31478715	TAGACAGGAA>TAGACAGGAAGACAGGAA	PUM1				DENOVO-DB_DEVELOPMENTAL_DISORDER	Validated de novo mutations from denovodb v1.3: developmental disorder	http://denovo-db.gs.washington.edu/denovo-db/QueryVariantServlet?searchBy=Phenotype&target=developmentalDisorder
	1	31478715	TAGACAGGAA>TAGACAGGAAGACAGGAA	PUM1				DENOVO-DB_DEVELOPMENTAL_DISORDER	Validated de novo mutations from denovodb v1.3: developmental disorder	http://denovo-db.gs.washington.edu/denovo-db/QueryVariantServlet?searchBy=Phenotype&target=developmentalDisorder
	1	31733875	T>C	SNRNP40				DENOVO-DB_DEVELOPMENTAL_DISORDER	Validated de novo mutations from denovodb v1.3: developmental disorder	http://denovo-db.gs.washington.edu/denovo-db/QueryVariantServlet?searchBy=Phenotype&target=developmentalDisorder
	1	32203300	C>T	BAI2				DENOVO-DB_DEVELOPMENTAL_DISORDER	Validated de novo mutations from denovodb v1.3: developmental disorder	http://denovo-db.gs.washington.edu/denovo-db/QueryVariantServlet?searchBy=Phenotype&target=developmentalDisorder
	1	32205574	T>A	BAI2				DENOVO-DB_DEVELOPMENTAL_DISORDER	Validated de novo mutations from denovodb v1.3: developmental disorder	http://denovo-db.gs.washington.edu/denovo-db/QueryVariantServlet?searchBy=Phenotype&target=developmentalDisorder
	1	32653667	C>T	TXLNA				DENOVO-DB_DEVELOPMENTAL_DISORDER	Validated de novo mutations from denovodb v1.3: developmental disorder	http://denovo-db.gs.washington.edu/denovo-db/QueryVariantServlet?searchBy=Phenotype&target=developmentalDisorder
	1	32671870	G>A	IQCC				DENOVO-DB_DEVELOPMENTAL_DISORDER	Validated de novo mutations from denovodb v1.3: developmental disorder	http://denovo-db.gs.washington.edu/denovo-db/QueryVariantServlet?searchBy=Phenotype&target=developmentalDisorder
	1	32671870	G>A	IQCC				DENOVO-DB_DEVELOPMENTAL_DISORDER	Validated de novo mutations from denovodb v1.3: developmental disorder	http://denovo-db.gs.washington.edu/denovo-db/QueryVariantServlet?searchBy=Phenotype&target=developmentalDisorder
	1	32936766	G>C	ZBTB8B				DENOVO-DB_DEVELOPMENTAL_DISORDER	Validated de novo mutations from denovodb v1.3: developmental disorder	http://denovo-db.gs.washington.edu/denovo-db/QueryVariantServlet?searchBy=Phenotype&target=developmentalDisorder
	1	33138422	T>C	RBBP4				DENOVO-DB_DEVELOPMENTAL_DISORDER	Validated de novo mutations from denovodb v1.3: developmental disorder	http://denovo-db.gs.washington.edu/denovo-db/QueryVariantServlet?searchBy=Phenotype&target=developmentalDisorder
	1	33138422	T>C	RBBP4				DENOVO-DB_DEVELOPMENTAL_DISORDER	Validated de novo mutations from denovodb v1.3: developmental disorder	http://denovo-db.gs.washington.edu/denovo-db/QueryVariantServlet?searchBy=Phenotype&target=developmentalDisorder
	1	33138422	T>C	RBBP4				DENOVO-DB_DEVELOPMENTAL_DISORDER	Validated de novo mutations from denovodb v1.3: developmental disorder	http://denovo-db.gs.washington.edu/denovo-db/QueryVariantServlet?searchBy=Phenotype&target=developmentalDisorder
	1	33234379	GGATTCATGGGCAGGGGA>G	KIAA1522				DENOVO-DB_DEVELOPMENTAL_DISORDER	Validated de novo mutations from denovodb v1.3: developmental disorder	http://denovo-db.gs.washington.edu/denovo-db/QueryVariantServlet?searchBy=Phenotype&target=developmentalDisorder
	1	33234379	GGATTCATGGGCAGGGGA>G	KIAA1522				DENOVO-DB_DEVELOPMENTAL_DISORDER	Validated de novo mutations from denovodb v1.3: developmental disorder	http://denovo-db.gs.washington.edu/denovo-db/QueryVariantServlet?searchBy=Phenotype&target=developmentalDisorder
	1	33234379	GGATTCATGGGCAGGGGA>G	KIAA1522				DENOVO-DB_DEVELOPMENTAL_DISORDER	Validated de novo mutations from denovodb v1.3: developmental disorder	http://denovo-db.gs.washington.edu/denovo-db/QueryVariantServlet?searchBy=Phenotype&target=developmentalDisorder
	1	33235269	C>A	KIAA1522				DENOVO-DB_DEVELOPMENTAL_DISORDER	Validated de novo mutations from denovodb v1.3: developmental disorder	http://denovo-db.gs.washington.edu/denovo-db/QueryVariantServlet?searchBy=Phenotype&target=developmentalDisorder
	1	33235269	C>A	KIAA1522				DENOVO-DB_DEVELOPMENTAL_DISORDER	Validated de novo mutations from denovodb v1.3: developmental disorder	http://denovo-db.gs.washington.edu/denovo-db/QueryVariantServlet?searchBy=Phenotype&target=developmentalDisorder
	1	33235269	C>A	KIAA1522				DENOVO-DB_DEVELOPMENTAL_DISORDER	Validated de novo mutations from denovodb v1.3: developmental disorder	http://denovo-db.gs.washington.edu/denovo-db/QueryVariantServlet?searchBy=Phenotype&target=developmentalDisorder
	1	33235735	C>T	KIAA1522				DENOVO-DB_DEVELOPMENTAL_DISORDER	Validated de novo mutations from denovodb v1.3: developmental disorder	http://denovo-db.gs.washington.edu/denovo-db/QueryVariantServlet?searchBy=Phenotype&target=developmentalDisorder
	1	33235735	C>T	KIAA1522				DENOVO-DB_DEVELOPMENTAL_DISORDER	Validated de novo mutations from denovodb v1.3: developmental disorder	http://denovo-db.gs.washington.edu/denovo-db/QueryVariantServlet?searchBy=Phenotype&target=developmentalDisorder
	1	33235735	C>T	KIAA1522				DENOVO-DB_DEVELOPMENTAL_DISORDER	Validated de novo mutations from denovodb v1.3: developmental disorder	http://denovo-db.gs.washington.edu/denovo-db/QueryVariantServlet?searchBy=Phenotype&target=developmentalDisorder
	1	33583552	C>T	ADC				DENOVO-DB_DEVELOPMENTAL_DISORDER	Validated de novo mutations from denovodb v1.3: developmental disorder	http://denovo-db.gs.washington.edu/denovo-db/QueryVariantServlet?searchBy=Phenotype&target=developmentalDisorder
	1	33745934	C>A	ZNF362				DENOVO-DB_DEVELOPMENTAL_DISORDER	Validated de novo mutations from denovodb v1.3: developmental disorder	http://denovo-db.gs.washington.edu/denovo-db/QueryVariantServlet?searchBy=Phenotype&target=developmentalDisorder
	1	34118021	G>T	CSMD2				DENOVO-DB_DEVELOPMENTAL_DISORDER	Validated de novo mutations from denovodb v1.3: developmental disorder	http://denovo-db.gs.washington.edu/denovo-db/QueryVariantServlet?searchBy=Phenotype&target=developmentalDisorder
	1	35260046	T>C	GJA4				DENOVO-DB_DEVELOPMENTAL_DISORDER	Validated de novo mutations from denovodb v1.3: developmental disorder	http://denovo-db.gs.washington.edu/denovo-db/QueryVariantServlet?searchBy=Phenotype&target=developmentalDisorder
	1	35579202	G>A	ZMYM1				DENOVO-DB_DEVELOPMENTAL_DISORDER	Validated de novo mutations from denovodb v1.3: developmental disorder	http://denovo-db.gs.washington.edu/denovo-db/QueryVariantServlet?searchBy=Phenotype&target=developmentalDisorder
	1	35824841	TAAAAAAA>TAAAAAAAA	ZMYM4				DENOVO-DB_DEVELOPMENTAL_DISORDER	Validated de novo mutations from denovodb v1.3: developmental disorder	http://denovo-db.gs.washington.edu/denovo-db/QueryVariantServlet?searchBy=Phenotype&target=developmentalDisorder
	1	35873696	G>A	ZMYM4				DENOVO-DB_DEVELOPMENTAL_DISORDER	Validated de novo mutations from denovodb v1.3: developmental disorder	http://denovo-db.gs.washington.edu/denovo-db/QueryVariantServlet?searchBy=Phenotype&target=developmentalDisorder
	1	36024705	C>T	NCDN				DENOVO-DB_DEVELOPMENTAL_DISORDER	Validated de novo mutations from denovodb v1.3: developmental disorder	http://denovo-db.gs.washington.edu/denovo-db/QueryVariantServlet?searchBy=Phenotype&target=developmentalDisorder
	1	36024705	C>T	NCDN				DENOVO-DB_DEVELOPMENTAL_DISORDER	Validated de novo mutations from denovodb v1.3: developmental disorder	http://denovo-db.gs.washington.edu/denovo-db/QueryVariantServlet?searchBy=Phenotype&target=developmentalDisorder
	1	36024705	C>T	NCDN				DENOVO-DB_DEVELOPMENTAL_DISORDER	Validated de novo mutations from denovodb v1.3: developmental disorder	http://denovo-db.gs.washington.edu/denovo-db/QueryVariantServlet?searchBy=Phenotype&target=developmentalDisorder
	1	36031059	G>A	NCDN				DENOVO-DB_DEVELOPMENTAL_DISORDER	Validated de novo mutations from denovodb v1.3: developmental disorder	http://denovo-db.gs.washington.edu/denovo-db/QueryVariantServlet?searchBy=Phenotype&target=developmentalDisorder
	1	36031059	G>A	NCDN				DENOVO-DB_DEVELOPMENTAL_DISORDER	Validated de novo mutations from denovodb v1.3: developmental disorder	http://denovo-db.gs.washington.edu/denovo-db/QueryVariantServlet?searchBy=Phenotype&target=developmentalDisorder
	1	36031059	G>A	NCDN				DENOVO-DB_DEVELOPMENTAL_DISORDER	Validated de novo mutations from denovodb v1.3: developmental disorder	http://denovo-db.gs.washington.edu/denovo-db/QueryVariantServlet?searchBy=Phenotype&target=developmentalDisorder
	1	36301436	G>A	AGO4				DENOVO-DB_DEVELOPMENTAL_DISORDER	Validated de novo mutations from denovodb v1.3: developmental disorder	http://denovo-db.gs.washington.edu/denovo-db/QueryVariantServlet?searchBy=Phenotype&target=developmentalDisorder
	1	36359409	A>T	AGO1				DENOVO-DB_DEVELOPMENTAL_DISORDER	Validated de novo mutations from denovodb v1.3: developmental disorder	http://denovo-db.gs.washington.edu/denovo-db/QueryVariantServlet?searchBy=Phenotype&target=developmentalDisorder
	1	36367930	G>C	AGO1				DENOVO-DB_DEVELOPMENTAL_DISORDER	Validated de novo mutations from denovodb v1.3: developmental disorder	http://denovo-db.gs.washington.edu/denovo-db/QueryVariantServlet?searchBy=Phenotype&target=developmentalDisorder
	1	36474596	C>T	AGO3				DENOVO-DB_DEVELOPMENTAL_DISORDER	Validated de novo mutations from denovodb v1.3: developmental disorder	http://denovo-db.gs.washington.edu/denovo-db/QueryVariantServlet?searchBy=Phenotype&target=developmentalDisorder
	1	36474596	C>T	AGO3				DENOVO-DB_DEVELOPMENTAL_DISORDER	Validated de novo mutations from denovodb v1.3: developmental disorder	http://denovo-db.gs.washington.edu/denovo-db/QueryVariantServlet?searchBy=Phenotype&target=developmentalDisorder
	1	36553387	A>G	TEKT2				DENOVO-DB_DEVELOPMENTAL_DISORDER	Validated de novo mutations from denovodb v1.3: developmental disorder	http://denovo-db.gs.washington.edu/denovo-db/QueryVariantServlet?searchBy=Phenotype&target=developmentalDisorder
	1	36788042	C>T	EVA1B				DENOVO-DB_DEVELOPMENTAL_DISORDER	Validated de novo mutations from denovodb v1.3: developmental disorder	http://denovo-db.gs.washington.edu/denovo-db/QueryVariantServlet?searchBy=Phenotype&target=developmentalDisorder
	1	36788160	G>A	EVA1B				DENOVO-DB_DEVELOPMENTAL_DISORDER	Validated de novo mutations from denovodb v1.3: developmental disorder	http://denovo-db.gs.washington.edu/denovo-db/QueryVariantServlet?searchBy=Phenotype&target=developmentalDisorder
	1	36809858	C>T	STK40				DENOVO-DB_DEVELOPMENTAL_DISORDER	Validated de novo mutations from denovodb v1.3: developmental disorder	http://denovo-db.gs.washington.edu/denovo-db/QueryVariantServlet?searchBy=Phenotype&target=developmentalDisorder
	1	38155401	G>T	C1orf109				DENOVO-DB_DEVELOPMENTAL_DISORDER	Validated de novo mutations from denovodb v1.3: developmental disorder	http://denovo-db.gs.washington.edu/denovo-db/QueryVariantServlet?searchBy=Phenotype&target=developmentalDisorder
	1	38184063	C>A	EPHA10				DENOVO-DB_DEVELOPMENTAL_DISORDER	Validated de novo mutations from denovodb v1.3: developmental disorder	http://denovo-db.gs.washington.edu/denovo-db/QueryVariantServlet?searchBy=Phenotype&target=developmentalDisorder
	1	38184063	C>A	EPHA10				DENOVO-DB_DEVELOPMENTAL_DISORDER	Validated de novo mutations from denovodb v1.3: developmental disorder	http://denovo-db.gs.washington.edu/denovo-db/QueryVariantServlet?searchBy=Phenotype&target=developmentalDisorder
	1	38260203	C>A	MANEAL				DENOVO-DB_DEVELOPMENTAL_DISORDER	Validated de novo mutations from denovodb v1.3: developmental disorder	http://denovo-db.gs.washington.edu/denovo-db/QueryVariantServlet?searchBy=Phenotype&target=developmentalDisorder
	1	38260203	C>A	MANEAL				DENOVO-DB_DEVELOPMENTAL_DISORDER	Validated de novo mutations from denovodb v1.3: developmental disorder	http://denovo-db.gs.washington.edu/denovo-db/QueryVariantServlet?searchBy=Phenotype&target=developmentalDisorder
	1	38433755	G>A	SF3A3				DENOVO-DB_DEVELOPMENTAL_DISORDER	Validated de novo mutations from denovodb v1.3: developmental disorder	http://denovo-db.gs.washington.edu/denovo-db/QueryVariantServlet?searchBy=Phenotype&target=developmentalDisorder
	1	38511134	A>G	POU3F1				DENOVO-DB_DEVELOPMENTAL_DISORDER	Validated de novo mutations from denovodb v1.3: developmental disorder	http://denovo-db.gs.washington.edu/denovo-db/QueryVariantServlet?searchBy=Phenotype&target=developmentalDisorder
	1	39898282	C>T	MACF1				DENOVO-DB_DEVELOPMENTAL_DISORDER	Validated de novo mutations from denovodb v1.3: developmental disorder	http://denovo-db.gs.washington.edu/denovo-db/QueryVariantServlet?searchBy=Phenotype&target=developmentalDisorder
	1	40095910	G>A	HEYL				DENOVO-DB_DEVELOPMENTAL_DISORDER	Validated de novo mutations from denovodb v1.3: developmental disorder	http://denovo-db.gs.washington.edu/denovo-db/QueryVariantServlet?searchBy=Phenotype&target=developmentalDisorder
	1	40544322	A>C	PPT1				DENOVO-DB_DEVELOPMENTAL_DISORDER	Validated de novo mutations from denovodb v1.3: developmental disorder	http://denovo-db.gs.washington.edu/denovo-db/QueryVariantServlet?searchBy=Phenotype&target=developmentalDisorder
	1	40544322	A>C	PPT1				DENOVO-DB_DEVELOPMENTAL_DISORDER	Validated de novo mutations from denovodb v1.3: developmental disorder	http://denovo-db.gs.washington.edu/denovo-db/QueryVariantServlet?searchBy=Phenotype&target=developmentalDisorder
	1	40702501	GAAAAA>GAAAAAAAAA	RLF				DENOVO-DB_DEVELOPMENTAL_DISORDER	Validated de novo mutations from denovodb v1.3: developmental disorder	http://denovo-db.gs.washington.edu/denovo-db/QueryVariantServlet?searchBy=Phenotype&target=developmentalDisorder
	1	40776944	A>G	COL9A2				DENOVO-DB_DEVELOPMENTAL_DISORDER	Validated de novo mutations from denovodb v1.3: developmental disorder	http://denovo-db.gs.washington.edu/denovo-db/QueryVariantServlet?searchBy=Phenotype&target=developmentalDisorder
	1	40960630	A>G	ZFP69				DENOVO-DB_DEVELOPMENTAL_DISORDER	Validated de novo mutations from denovodb v1.3: developmental disorder	http://denovo-db.gs.washington.edu/denovo-db/QueryVariantServlet?searchBy=Phenotype&target=developmentalDisorder
	1	40960998	C>T	ZFP69				DENOVO-DB_DEVELOPMENTAL_DISORDER	Validated de novo mutations from denovodb v1.3: developmental disorder	http://denovo-db.gs.washington.edu/denovo-db/QueryVariantServlet?searchBy=Phenotype&target=developmentalDisorder
	1	40961469	A>G	ZFP69				DENOVO-DB_DEVELOPMENTAL_DISORDER	Validated de novo mutations from denovodb v1.3: developmental disorder	http://denovo-db.gs.washington.edu/denovo-db/QueryVariantServlet?searchBy=Phenotype&target=developmentalDisorder
	1	41092314	C>T	RIMS3				DENOVO-DB_DEVELOPMENTAL_DISORDER	Validated de novo mutations from denovodb v1.3: developmental disorder	http://denovo-db.gs.washington.edu/denovo-db/QueryVariantServlet?searchBy=Phenotype&target=developmentalDisorder
	1	41827789	G>C	FOXO6				DENOVO-DB_DEVELOPMENTAL_DISORDER	Validated de novo mutations from denovodb v1.3: developmental disorder	http://denovo-db.gs.washington.edu/denovo-db/QueryVariantServlet?searchBy=Phenotype&target=developmentalDisorder
	1	41848061	C>G	FOXO6				DENOVO-DB_DEVELOPMENTAL_DISORDER	Validated de novo mutations from denovodb v1.3: developmental disorder	http://denovo-db.gs.washington.edu/denovo-db/QueryVariantServlet?searchBy=Phenotype&target=developmentalDisorder
	1	42047685	CAGAG>CAG	HIVEP3				DENOVO-DB_DEVELOPMENTAL_DISORDER	Validated de novo mutations from denovodb v1.3: developmental disorder	http://denovo-db.gs.washington.edu/denovo-db/QueryVariantServlet?searchBy=Phenotype&target=developmentalDisorder
	1	42047685	CAGAG>CAG	HIVEP3				DENOVO-DB_DEVELOPMENTAL_DISORDER	Validated de novo mutations from denovodb v1.3: developmental disorder	http://denovo-db.gs.washington.edu/denovo-db/QueryVariantServlet?searchBy=Phenotype&target=developmentalDisorder
	1	42048866	CA>C	HIVEP3				DENOVO-DB_DEVELOPMENTAL_DISORDER	Validated de novo mutations from denovodb v1.3: developmental disorder	http://denovo-db.gs.washington.edu/denovo-db/QueryVariantServlet?searchBy=Phenotype&target=developmentalDisorder
	1	42048866	CA>C	HIVEP3				DENOVO-DB_DEVELOPMENTAL_DISORDER	Validated de novo mutations from denovodb v1.3: developmental disorder	http://denovo-db.gs.washington.edu/denovo-db/QueryVariantServlet?searchBy=Phenotype&target=developmentalDisorder
	1	42049502	G>A	HIVEP3				DENOVO-DB_DEVELOPMENTAL_DISORDER	Validated de novo mutations from denovodb v1.3: developmental disorder	http://denovo-db.gs.washington.edu/denovo-db/QueryVariantServlet?searchBy=Phenotype&target=developmentalDisorder
	1	42049502	G>A	HIVEP3				DENOVO-DB_DEVELOPMENTAL_DISORDER	Validated de novo mutations from denovodb v1.3: developmental disorder	http://denovo-db.gs.washington.edu/denovo-db/QueryVariantServlet?searchBy=Phenotype&target=developmentalDisorder
	1	42629092	C>A	GUCA2A				DENOVO-DB_DEVELOPMENTAL_DISORDER	Validated de novo mutations from denovodb v1.3: developmental disorder	http://denovo-db.gs.washington.edu/denovo-db/QueryVariantServlet?searchBy=Phenotype&target=developmentalDisorder
	1	43217458	G>A	LEPRE1				DENOVO-DB_DEVELOPMENTAL_DISORDER	Validated de novo mutations from denovodb v1.3: developmental disorder	http://denovo-db.gs.washington.edu/denovo-db/QueryVariantServlet?searchBy=Phenotype&target=developmentalDisorder
	1	43217458	G>A	LEPRE1				DENOVO-DB_DEVELOPMENTAL_DISORDER	Validated de novo mutations from denovodb v1.3: developmental disorder	http://denovo-db.gs.washington.edu/denovo-db/QueryVariantServlet?searchBy=Phenotype&target=developmentalDisorder
	1	43217458	G>A	LEPRE1				DENOVO-DB_DEVELOPMENTAL_DISORDER	Validated de novo mutations from denovodb v1.3: developmental disorder	http://denovo-db.gs.washington.edu/denovo-db/QueryVariantServlet?searchBy=Phenotype&target=developmentalDisorder
	1	43395625	G>A	SLC2A1				DENOVO-DB_DEVELOPMENTAL_DISORDER	Validated de novo mutations from denovodb v1.3: developmental disorder	http://denovo-db.gs.washington.edu/denovo-db/QueryVariantServlet?searchBy=Phenotype&target=developmentalDisorder
	1	43395707	C>A	SLC2A1				DENOVO-DB_DEVELOPMENTAL_DISORDER	Validated de novo mutations from denovodb v1.3: developmental disorder	http://denovo-db.gs.washington.edu/denovo-db/QueryVariantServlet?searchBy=Phenotype&target=developmentalDisorder
	1	43647483	A>G	WDR65				DENOVO-DB_DEVELOPMENTAL_DISORDER	Validated de novo mutations from denovodb v1.3: developmental disorder	http://denovo-db.gs.washington.edu/denovo-db/QueryVariantServlet?searchBy=Phenotype&target=developmentalDisorder
	1	43647483	A>G	WDR65				DENOVO-DB_DEVELOPMENTAL_DISORDER	Validated de novo mutations from denovodb v1.3: developmental disorder	http://denovo-db.gs.washington.edu/denovo-db/QueryVariantServlet?searchBy=Phenotype&target=developmentalDisorder
	1	43647483	A>G	WDR65				DENOVO-DB_DEVELOPMENTAL_DISORDER	Validated de novo mutations from denovodb v1.3: developmental disorder	http://denovo-db.gs.washington.edu/denovo-db/QueryVariantServlet?searchBy=Phenotype&target=developmentalDisorder
	1	43738694	C>T	TMEM125				DENOVO-DB_DEVELOPMENTAL_DISORDER	Validated de novo mutations from denovodb v1.3: developmental disorder	http://denovo-db.gs.washington.edu/denovo-db/QueryVariantServlet?searchBy=Phenotype&target=developmentalDisorder
	1	43775150	G>A	TIE1				DENOVO-DB_DEVELOPMENTAL_DISORDER	Validated de novo mutations from denovodb v1.3: developmental disorder	http://denovo-db.gs.washington.edu/denovo-db/QueryVariantServlet?searchBy=Phenotype&target=developmentalDisorder
	1	43775150	G>A	TIE1				DENOVO-DB_DEVELOPMENTAL_DISORDER	Validated de novo mutations from denovodb v1.3: developmental disorder	http://denovo-db.gs.washington.edu/denovo-db/QueryVariantServlet?searchBy=Phenotype&target=developmentalDisorder
	1	43803863	C>A	MPL				DENOVO-DB_DEVELOPMENTAL_DISORDER	Validated de novo mutations from denovodb v1.3: developmental disorder	http://denovo-db.gs.washington.edu/denovo-db/QueryVariantServlet?searchBy=Phenotype&target=developmentalDisorder
	1	43805052	G>A	MPL				DENOVO-DB_DEVELOPMENTAL_DISORDER	Validated de novo mutations from denovodb v1.3: developmental disorder	http://denovo-db.gs.washington.edu/denovo-db/QueryVariantServlet?searchBy=Phenotype&target=developmentalDisorder
	1	43806115	A>G	MPL				DENOVO-DB_DEVELOPMENTAL_DISORDER	Validated de novo mutations from denovodb v1.3: developmental disorder	http://denovo-db.gs.washington.edu/denovo-db/QueryVariantServlet?searchBy=Phenotype&target=developmentalDisorder
	1	43826521	A>G	CDC20				DENOVO-DB_DEVELOPMENTAL_DISORDER	Validated de novo mutations from denovodb v1.3: developmental disorder	http://denovo-db.gs.washington.edu/denovo-db/QueryVariantServlet?searchBy=Phenotype&target=developmentalDisorder
	1	43870061	C>T	SZT2				DENOVO-DB_DEVELOPMENTAL_DISORDER	Validated de novo mutations from denovodb v1.3: developmental disorder	http://denovo-db.gs.washington.edu/denovo-db/QueryVariantServlet?searchBy=Phenotype&target=developmentalDisorder
	1	43891735	G>A	SZT2				DENOVO-DB_DEVELOPMENTAL_DISORDER	Validated de novo mutations from denovodb v1.3: developmental disorder	http://denovo-db.gs.washington.edu/denovo-db/QueryVariantServlet?searchBy=Phenotype&target=developmentalDisorder
	1	44083182	C>T	PTPRF				DENOVO-DB_DEVELOPMENTAL_DISORDER	Validated de novo mutations from denovodb v1.3: developmental disorder	http://denovo-db.gs.washington.edu/denovo-db/QueryVariantServlet?searchBy=Phenotype&target=developmentalDisorder
	1	44083182	C>T	PTPRF				DENOVO-DB_DEVELOPMENTAL_DISORDER	Validated de novo mutations from denovodb v1.3: developmental disorder	http://denovo-db.gs.washington.edu/denovo-db/QueryVariantServlet?searchBy=Phenotype&target=developmentalDisorder
	1	44084961	C>T	PTPRF				DENOVO-DB_DEVELOPMENTAL_DISORDER	Validated de novo mutations from denovodb v1.3: developmental disorder	http://denovo-db.gs.washington.edu/denovo-db/QueryVariantServlet?searchBy=Phenotype&target=developmentalDisorder
	1	44084961	C>T	PTPRF				DENOVO-DB_DEVELOPMENTAL_DISORDER	Validated de novo mutations from denovodb v1.3: developmental disorder	http://denovo-db.gs.washington.edu/denovo-db/QueryVariantServlet?searchBy=Phenotype&target=developmentalDisorder
	1	44423116	A>G	IPO13				DENOVO-DB_DEVELOPMENTAL_DISORDER	Validated de novo mutations from denovodb v1.3: developmental disorder	http://denovo-db.gs.washington.edu/denovo-db/QueryVariantServlet?searchBy=Phenotype&target=developmentalDisorder
	1	44878299	T>C	RNF220				DENOVO-DB_DEVELOPMENTAL_DISORDER	Validated de novo mutations from denovodb v1.3: developmental disorder	http://denovo-db.gs.washington.edu/denovo-db/QueryVariantServlet?searchBy=Phenotype&target=developmentalDisorder
[truncated: 17,457 more rows]

## Sheet: ASD
SNP	Chr	BasePair	A1A2	GeneName	GeneDescription	EntrezID	CNV	Publication	Location_in_Paper	Link	Comments
[truncated: 120,695 more rows]
