# Supplementary material for: Dysfunction of cAMP–Protein Kinase A–Calcium Signaling Axis in Striatal Medium Spiny Neurons: A Role in Schizophrenia and Huntington’s Disease Neuropathology
Source: Biol Psychiatry Glob Open Sci. 2022 Apr 4;3(3):418–29. doi: 10.1016/j.bpsgos.2022.03.010 (PMC10382711; doi:10.1016/j.bpsgos.2022.03.010)
Supplement: Table S5 [file mmc6.xlsx]

## Sheet: BCL11Bko_psych_association
Table S6 (Related to Figure 5) – Summary of psychiatric disorder dataset enrichment analysis of the BCL11Bko differentially expressed genes.
The first sheet provides an overview and Fisher’s exact test statistics for each association tested. The following sheets provide lists of MSN and cortical differentially expressed genes enriched for psychiatric disorder risk variants, each sheet corresponding to one ‘sample’/‘disease dataset’ combination and containing gene identifiers with differential expression statistics. MSN, medium spiny n…
BCL11Bko dataset	BCL11Bko_FDR_cutoff	DEGs	Psychiatric risk genes dataset	UniqueGenes	Present in RNAseq data	EnrichmentGenesRatio	Fisher_pval	pval_adj (Bonferroni)
MSN20	0.01	4903	Schizophrenia (SCZ)	4504	3332	1173/3332	0.001658	0.019896
MSN30	0.01	8667	Schizophrenia (SCZ)	4504	3397	2136/3397	1.77e-14	2.124e-13
MSN40	0.01	5834	Schizophrenia (SCZ)	4504	3376	1495/3376	1.165e-13	1.398e-12
CTX30	0.01	4588	Schizophrenia (SCZ)	4504	3356	1301/3356	2.2e-16	2.64e-15
MSN20	0.01	4903	Neurodevelopmental disorder (NDD)	5561	4478	1565/4478	0.0007779	0.0093348
MSN30	0.01	8667	Neurodevelopmental disorder (NDD)	5561	4549	2774/4549	4.84e-10	5.808e-09
MSN40	0.01	5834	Neurodevelopmental disorder (NDD)	5561	4526	1900/4526	1.153e-07	1.3836e-06
CTX30	0.01	4588	Neurodevelopmental disorder (NDD)	5561	4506	1626/4506	2.2e-16	2.64e-15
MSN20	0.01	4903	Autism spectrum disorder (ASD)	11728	8486	2848/8486	0.07504	0.90048
MSN30	0.01	8667	Autism spectrum disorder (ASD)	11728	8633	5015/8633	0.006984	0.083808
MSN40	0.01	5834	Autism spectrum disorder (ASD)	11728	8569	3375/8569	0.05492	0.65904
CTX30	0.01	4588	Autism spectrum disorder (ASD)	11728	8510	2798/8510	8.597e-11	1.03164e-09

## Sheet: MSN20_SCZ
geneName	entrezID	description	padj	FC
AARS	16	alanyl-tRNA synthetase [Source:HGNC Symbol;Acc:HGNC:20]	1.99924e-10	1.30632
ABCA13	154664	ATP binding cassette subfamily A member 13 [Source:HGNC Symbol;Acc:HGNC:14638]	0.000769504	-1.83554
ABCA2	20	ATP binding cassette subfamily A member 2 [Source:HGNC Symbol;Acc:HGNC:32]	0.000333511	1.24951
ABCB9	23457	ATP binding cassette subfamily B member 9 [Source:HGNC Symbol;Acc:HGNC:50]	1.13793e-05	-1.27144
ABHD12	26090	abhydrolase domain containing 12 [Source:HGNC Symbol;Acc:HGNC:15868]	0.000107146	-1.27103
ABL1	25	ABL proto-oncogene 1, non-receptor tyrosine kinase [Source:HGNC Symbol;Acc:HGNC:76]	1.99918e-05	1.18025
ABLIM1	3983	actin binding LIM protein 1 [Source:HGNC Symbol;Acc:HGNC:78]	1.79691e-19	-3.28308
ACACA	31	acetyl-CoA carboxylase alpha [Source:HGNC Symbol;Acc:HGNC:84]	0.000362558	1.14256
ACLY	47	ATP citrate lyase [Source:HGNC Symbol;Acc:HGNC:115]	7.13491e-06	1.16388
ACO1	48	aconitase 1 [Source:HGNC Symbol;Acc:HGNC:117]	0.000626341	1.18107
ACP1	52	acid phosphatase 1 [Source:HGNC Symbol;Acc:HGNC:122]	0.000833518	-1.14982
ACP6	51205	acid phosphatase 6, lysophosphatidic [Source:HGNC Symbol;Acc:HGNC:29609]	1.47382e-05	1.34986
ACSL3	2181	acyl-CoA synthetase long chain family member 3 [Source:HGNC Symbol;Acc:HGNC:3570]	3.42007e-07	1.24075
ACSL4	2182	acyl-CoA synthetase long chain family member 4 [Source:HGNC Symbol;Acc:HGNC:3571]	6.86299e-06	-1.22028
ACSL5	51703	acyl-CoA synthetase long chain family member 5 [Source:HGNC Symbol;Acc:HGNC:16526]	4.11187e-07	2.38745
ACTA2	59	actin, alpha 2, smooth muscle, aorta [Source:HGNC Symbol;Acc:HGNC:130]	5.7439e-08	-2.45925
ACTN1	87	actinin alpha 1 [Source:HGNC Symbol;Acc:HGNC:163]	0.00300416	-1.43634
ADAM11	4185	ADAM metallopeptidase domain 11 [Source:HGNC Symbol;Acc:HGNC:189]	7.61644e-05	-1.62681
ADAMTS1	9510	ADAM metallopeptidase with thrombospondin type 1 motif 1 [Source:HGNC Symbol;Acc:HGNC:217]	0.00129525	-1.35399
ADAMTS18	170692	ADAM metallopeptidase with thrombospondin type 1 motif 18 [Source:HGNC Symbol;Acc:HGNC:17110]	7.92653e-33	-7.08109
ADAMTS3	9508	ADAM metallopeptidase with thrombospondin type 1 motif 3 [Source:HGNC Symbol;Acc:HGNC:219]	0.000933995	1.41177
ADAMTSL3	57188	ADAMTS like 3 [Source:HGNC Symbol;Acc:HGNC:14633]	1.26496e-06	-2.32864
ADAP1	11033	ArfGAP with dual PH domains 1 [Source:HGNC Symbol;Acc:HGNC:16486]	2.35639e-09	-1.57969
ADARB1	104	adenosine deaminase, RNA specific B1 [Source:HGNC Symbol;Acc:HGNC:226]	0.00646557	1.20881
ADCYAP1	116	adenylate cyclase activating polypeptide 1 [Source:HGNC Symbol;Acc:HGNC:241]	8.72127e-06	-2.06888
ADIPOR2	79602	adiponectin receptor 2 [Source:HGNC Symbol;Acc:HGNC:24041]	5.01645e-06	1.21212
AFF1	4299	AF4/FMR2 family member 1 [Source:HGNC Symbol;Acc:HGNC:7135]	0.000996805	1.19281
AFF3	3899	AF4/FMR2 family member 3 [Source:HGNC Symbol;Acc:HGNC:6473]	3.53866e-05	1.32057
AGO1	26523	argonaute 1, RISC catalytic component [Source:HGNC Symbol;Acc:HGNC:3262]	1.47859e-51	2.17841
AGO3	192669	argonaute 3, RISC catalytic component [Source:HGNC Symbol;Acc:HGNC:18421]	5.72336e-14	1.4445
AGPAT1	10554	1-acylglycerol-3-phosphate O-acyltransferase 1 [Source:HGNC Symbol;Acc:HGNC:324]	5.20988e-06	1.22714
AGPAT3	56894	1-acylglycerol-3-phosphate O-acyltransferase 3 [Source:HGNC Symbol;Acc:HGNC:326]	7.64361e-05	-1.22039
AHCYL1	10768	adenosylhomocysteinase like 1 [Source:HGNC Symbol;Acc:HGNC:344]	3.60874e-08	1.25341
AHI1	54806	Abelson helper integration site 1 [Source:HGNC Symbol;Acc:HGNC:21575]	0.00452912	1.18762
AHNAK	79026	AHNAK nucleoprotein [Source:HGNC Symbol;Acc:HGNC:347]	3.72009e-12	-2.46818
AJAP1	55966	adherens junctions associated protein 1 [Source:HGNC Symbol;Acc:HGNC:30801]	3.31373e-06	-1.74403
AKR1A1	10327	aldo-keto reductase family 1 member A1 [Source:HGNC Symbol;Acc:HGNC:380]	6.8778e-06	1.2227
AKT3	10000	AKT serine/threonine kinase 3 [Source:HGNC Symbol;Acc:HGNC:393]	4.13594e-18	1.38567
ALAS1	211	5'-aminolevulinate synthase 1 [Source:HGNC Symbol;Acc:HGNC:396]	0.00421033	1.16583
ALCAM	214	activated leukocyte cell adhesion molecule [Source:HGNC Symbol;Acc:HGNC:400]	9.17466e-43	-2.89037
ALDH16A1	126133	aldehyde dehydrogenase 16 family member A1 [Source:HGNC Symbol;Acc:HGNC:28114]	0.00540997	1.23627
ALDH1A1	216	aldehyde dehydrogenase 1 family member A1 [Source:HGNC Symbol;Acc:HGNC:402]	9.52077e-30	-6.71482
ALDH7A1	501	aldehyde dehydrogenase 7 family member A1 [Source:HGNC Symbol;Acc:HGNC:877]	1.44838e-05	-1.18912
ALDOA	226	aldolase, fructose-bisphosphate A [Source:HGNC Symbol;Acc:HGNC:414]	2.67335e-48	1.88163
ALDOC	230	aldolase, fructose-bisphosphate C [Source:HGNC Symbol;Acc:HGNC:418]	4.36501e-36	2.42176
ALKBH6	84964	alkB homolog 6 [Source:HGNC Symbol;Acc:HGNC:28243]	0.00049242	1.3926
AMPH	273	amphiphysin [Source:HGNC Symbol;Acc:HGNC:471]	5.96696e-11	1.41798
ANGPTL2	23452	angiopoietin like 2 [Source:HGNC Symbol;Acc:HGNC:490]	0.00469878	1.27209
ANK3	288	ankyrin 3 [Source:HGNC Symbol;Acc:HGNC:494]	0.00111693	-1.1968
ANKFY1	51479	ankyrin repeat and FYVE domain containing 1 [Source:HGNC Symbol;Acc:HGNC:20763]	0.00115022	1.13315
ANKRD1	27063	ankyrin repeat domain 1 [Source:HGNC Symbol;Acc:HGNC:15819]	4.12002e-12	-2.73688
ANKRD17	26057	ankyrin repeat domain 17 [Source:HGNC Symbol;Acc:HGNC:23575]	2.43578e-05	1.17811
ANKRD26	22852	ankyrin repeat domain 26 [Source:HGNC Symbol;Acc:HGNC:29186]	0.000388187	1.23931
ANKRD50	57182	ankyrin repeat domain 50 [Source:HGNC Symbol;Acc:HGNC:29223]	2.9258e-14	1.38741
ANKRD9	122416	ankyrin repeat domain 9 [Source:HGNC Symbol;Acc:HGNC:20096]	0.0055549	1.18684
ANKS1A	23294	ankyrin repeat and sterile alpha motif domain containing 1A [Source:HGNC Symbol;Acc:HGNC:20961]	6.28453e-07	1.24295
ANXA2	302	annexin A2 [Source:HGNC Symbol;Acc:HGNC:537]	9.32553e-18	-2.45026
ANXA5	308	annexin A5 [Source:HGNC Symbol;Acc:HGNC:543]	2.35827e-05	-1.19174
ANXA6	309	annexin A6 [Source:HGNC Symbol;Acc:HGNC:544]	2.96813e-45	-2.248
AP1S1	1174	adaptor related protein complex 1 sigma 1 subunit [Source:HGNC Symbol;Acc:HGNC:559]	0.00512557	-1.14926
AP2A1	160	adaptor related protein complex 2 alpha 1 subunit [Source:HGNC Symbol;Acc:HGNC:561]	0.00230259	1.14513
AP2A2	161	adaptor related protein complex 2 alpha 2 subunit [Source:HGNC Symbol;Acc:HGNC:562]	0.00013705	1.17009
AP3B2	8120	adaptor related protein complex 3 beta 2 subunit [Source:HGNC Symbol;Acc:HGNC:567]	1.53683e-07	1.33203
APBA1	320	amyloid beta precursor protein binding family A member 1 [Source:HGNC Symbol;Acc:HGNC:578]	0.000106894	-1.3425
APH1A	51107	aph-1 homolog A, gamma-secretase subunit [Source:HGNC Symbol;Acc:HGNC:29509]	2.01381e-08	-1.2284
APOE	348	apolipoprotein E [Source:HGNC Symbol;Acc:HGNC:613]	4.26601e-13	-3.17916
APOL2	23780	apolipoprotein L2 [Source:HGNC Symbol;Acc:HGNC:619]	0.000230636	-1.51669
APP	351	amyloid beta precursor protein [Source:HGNC Symbol;Acc:HGNC:620]	2.85554e-11	-1.29001
ARF3	377	ADP ribosylation factor 3 [Source:HGNC Symbol;Acc:HGNC:654]	0.00475727	-1.12615
ARF5	381	ADP ribosylation factor 5 [Source:HGNC Symbol;Acc:HGNC:658]	2.42205e-11	-1.32345
ARHGAP23	57636	Rho GTPase activating protein 23 [Source:HGNC Symbol;Acc:HGNC:29293]	1.41689e-13	-1.49125
ARHGAP31	57514	Rho GTPase activating protein 31 [Source:HGNC Symbol;Acc:HGNC:29216]	0.00841717	-1.44298
ARHGAP33	115703	Rho GTPase activating protein 33 [Source:HGNC Symbol;Acc:HGNC:23085]	0.00136923	1.15546
ARHGEF2	9181	Rho/Rac guanine nucleotide exchange factor 2 [Source:HGNC Symbol;Acc:HGNC:682]	2.51248e-07	1.22598
ARHGEF3	50650	Rho guanine nucleotide exchange factor 3 [Source:HGNC Symbol;Acc:HGNC:683]	0.00505775	-1.32867
ARHGEF4	50649	Rho guanine nucleotide exchange factor 4 [Source:HGNC Symbol;Acc:HGNC:684]	1.29235e-07	-1.46328
ARID1A	8289	AT-rich interaction domain 1A [Source:HGNC Symbol;Acc:HGNC:11110]	1.5252e-09	1.25574
ARID2	196528	AT-rich interaction domain 2 [Source:HGNC Symbol;Acc:HGNC:18037]	1.87833e-09	1.28947
ARL6IP4	51329	ADP ribosylation factor like GTPase 6 interacting protein 4 [Source:HGNC Symbol;Acc:HGNC:18076]	6.8292e-08	-1.30771
ARNT	405	aryl hydrocarbon receptor nuclear translocator [Source:HGNC Symbol;Acc:HGNC:700]	2.26945e-09	1.31868
ARPC2	10109	actin related protein 2/3 complex subunit 2 [Source:HGNC Symbol;Acc:HGNC:705]	8.54951e-06	-1.19382
ARPC3	10094	actin related protein 2/3 complex subunit 3 [Source:HGNC Symbol;Acc:HGNC:706]	8.54717e-08	-1.2508
ARPP21	10777	cAMP regulated phosphoprotein 21 [Source:HGNC Symbol;Acc:HGNC:16968]	0.00234246	-1.58602
ARRB1	408	arrestin beta 1 [Source:HGNC Symbol;Acc:HGNC:711]	2.87542e-06	-1.43266
ARSI	340075	arylsulfatase family member I [Source:HGNC Symbol;Acc:HGNC:32521]	5.92565e-27	-4.34591
ARVCF	421	ARVCF, delta catenin family member [Source:HGNC Symbol;Acc:HGNC:728]	4.10718e-05	1.22187
AS3MT	57412	arsenite methyltransferase [Source:HGNC Symbol;Acc:HGNC:17452]	0.000319805	1.23056
ASAH1	427	N-acylsphingosine amidohydrolase 1 [Source:HGNC Symbol;Acc:HGNC:735]	4.80295e-08	-1.30875
ASCL1	429	achaete-scute family bHLH transcription factor 1 [Source:HGNC Symbol;Acc:HGNC:738]	5.84614e-24	1.70385
ASNS	440	asparagine synthetase (glutamine-hydrolyzing) [Source:HGNC Symbol;Acc:HGNC:753]	0.00613684	1.19543
ASPHD1	253982	aspartate beta-hydroxylase domain containing 1 [Source:HGNC Symbol;Acc:HGNC:27380]	0.00101248	-1.3634
ATF7IP	55729	activating transcription factor 7 interacting protein [Source:HGNC Symbol;Acc:HGNC:20092]	8.93583e-13	1.32003
ATG9A	79065	autophagy related 9A [Source:HGNC Symbol;Acc:HGNC:22408]	3.08827e-08	1.28094
ATMIN	23300	ATM interactor [Source:HGNC Symbol;Acc:HGNC:29034]	0.00128939	-1.15966
ATN1	1822	atrophin 1 [Source:HGNC Symbol;Acc:HGNC:3033]	0.0018102	1.13823
ATP1A2	477	ATPase Na+/K+ transporting subunit alpha 2 [Source:HGNC Symbol;Acc:HGNC:800]	1.71533e-13	1.6796
ATP1B1	481	ATPase Na+/K+ transporting subunit beta 1 [Source:HGNC Symbol;Acc:HGNC:804]	8.80555e-09	-1.33861
ATP1B2	482	ATPase Na+/K+ transporting subunit beta 2 [Source:HGNC Symbol;Acc:HGNC:805]	7.26869e-11	1.52875
ATP2A2	488	ATPase sarcoplasmic/endoplasmic reticulum Ca2+ transporting 2 [Source:HGNC Symbol;Acc:HGNC:812]	0.000511075	1.13507
ATP2B4	493	ATPase plasma membrane Ca2+ transporting 4 [Source:HGNC Symbol;Acc:HGNC:817]	5.0131e-30	1.52544
ATP5A1	498	ATP synthase, H+ transporting, mitochondrial F1 complex, alpha subunit 1, cardiac muscle [Source:HGNC Symbol;Acc:HGNC:823]	1.06836e-08	-1.20532
ATP5I	521	ATP synthase, H+ transporting, mitochondrial Fo complex subunit E [Source:HGNC Symbol;Acc:HGNC:846]	8.28783e-05	-1.21843
ATP5O	539	ATP synthase, H+ transporting, mitochondrial F1 complex, O subunit [Source:HGNC Symbol;Acc:HGNC:850]	0.00135944	-1.14374
ATP5S	27109	ATP synthase, H+ transporting, mitochondrial Fo complex subunit s (factor B) [Source:HGNC Symbol;Acc:HGNC:18799]	2.46385e-08	-1.49563
ATP6V0E1	8992	ATPase H+ transporting V0 subunit e1 [Source:HGNC Symbol;Acc:HGNC:863]	6.56595e-07	-1.29401
ATP6V1E1	529	ATPase H+ transporting V1 subunit E1 [Source:HGNC Symbol;Acc:HGNC:857]	0.00107101	-1.16561
ATP8A1	10396	ATPase phospholipid transporting 8A1 [Source:HGNC Symbol;Acc:HGNC:13531]	8.91751e-08	1.38393
ATP9A	10079	ATPase phospholipid transporting 9A (putative) [Source:HGNC Symbol;Acc:HGNC:13540]	0.00255428	-1.13852
ATXN1	6310	ataxin 1 [Source:HGNC Symbol;Acc:HGNC:10548]	5.46812e-21	1.89295
ATXN2	6311	ataxin 2 [Source:HGNC Symbol;Acc:HGNC:10555]	2.49907e-13	1.41421
ATXN2L	11273	ataxin 2 like [Source:HGNC Symbol;Acc:HGNC:31326]	1.08025e-05	1.19738
ATXN7	6314	ataxin 7 [Source:HGNC Symbol;Acc:HGNC:10560]	0.0017052	-1.19183
AUTS2	26053	AUTS2, activator of transcription and developmental regulator [Source:HGNC Symbol;Acc:HGNC:14262]	0.00211455	1.17916
B2M	567	beta-2-microglobulin [Source:HGNC Symbol;Acc:HGNC:914]	9.34661e-39	-1.91121
B9D1	27077	B9 domain containing 1 [Source:HGNC Symbol;Acc:HGNC:24123]	9.2945e-11	-1.57657
BAG6	7917	BCL2 associated athanogene 6 [Source:HGNC Symbol;Acc:HGNC:13919]	1.68711e-05	1.16246
BASP1	10409	brain abundant membrane attached signal protein 1 [Source:HGNC Symbol;Acc:HGNC:957]	1.08724e-06	-1.18167
BAZ1B	9031	bromodomain adjacent to zinc finger domain 1B [Source:HGNC Symbol;Acc:HGNC:961]	7.95993e-08	1.21214
BAZ2A	11176	bromodomain adjacent to zinc finger domain 2A [Source:HGNC Symbol;Acc:HGNC:962]	2.90515e-12	1.28013
BCAN	63827	brevican [Source:HGNC Symbol;Acc:HGNC:23059]	7.61447e-06	1.82736
BCAR3	8412	breast cancer anti-estrogen resistance 3 [Source:HGNC Symbol;Acc:HGNC:973]	0.001514	1.24534
BCAT1	586	branched chain amino acid transaminase 1 [Source:HGNC Symbol;Acc:HGNC:976]	2.39406e-13	1.34909
BCL9	607	B-cell CLL/lymphoma 9 [Source:HGNC Symbol;Acc:HGNC:1008]	3.19464e-08	1.25129
BCL9L	283149	B-cell CLL/lymphoma 9 like [Source:HGNC Symbol;Acc:HGNC:23688]	0.00286076	1.15886
BCORL1	63035	BCL6 corepressor like 1 [Source:HGNC Symbol;Acc:HGNC:25657]	2.53475e-11	1.41063
BDH1	622	3-hydroxybutyrate dehydrogenase 1 [Source:HGNC Symbol;Acc:HGNC:1027]	0.00778582	-1.30171
BDNF	627	brain derived neurotrophic factor [Source:HGNC Symbol;Acc:HGNC:1033]	4.66426e-06	-1.82101
BEST1	7439	bestrophin 1 [Source:HGNC Symbol;Acc:HGNC:12703]	1.81028e-06	-1.19352
BMPR1B	658	bone morphogenetic protein receptor type 1B [Source:HGNC Symbol;Acc:HGNC:1077]	0.00335553	-1.26973
BMPR2	659	bone morphogenetic protein receptor type 2 [Source:HGNC Symbol;Acc:HGNC:1078]	4.69128e-06	1.24296
BNIP3L	665	BCL2 interacting protein 3 like [Source:HGNC Symbol;Acc:HGNC:1085]	1.07087e-08	1.29822
BOK	666	BOK, BCL2 family apoptosis regulator [Source:HGNC Symbol;Acc:HGNC:1087]	2.00684e-19	-2.49309
BORCS7	119032	BLOC-1 related complex subunit 7 [Source:HGNC Symbol;Acc:HGNC:23516]	0.000585736	-1.26982
BPTF	2186	bromodomain PHD finger transcription factor [Source:HGNC Symbol;Acc:HGNC:3581]	4.27949e-07	1.20341
BRAT1	221927	BRCA1 associated ATM activator 1 [Source:HGNC Symbol;Acc:HGNC:21701]	0.000977364	1.25851
BRD2	6046	bromodomain containing 2 [Source:HGNC Symbol;Acc:HGNC:1103]	0.000613847	1.13277
BRD4	23476	bromodomain containing 4 [Source:HGNC Symbol;Acc:HGNC:13575]	0.00301158	1.1498
BRD9	65980	bromodomain containing 9 [Source:HGNC Symbol;Acc:HGNC:25818]	7.15854e-05	-1.23966
BRINP2	57795	BMP/retinoic acid inducible neural specific 2 [Source:HGNC Symbol;Acc:HGNC:13746]	2.40787e-27	-2.1306
BTG1	694	BTG anti-proliferation factor 1 [Source:HGNC Symbol;Acc:HGNC:1130]	2.96273e-06	1.27037
C11orf87	399947	chromosome 11 open reading frame 87 [Source:HGNC Symbol;Acc:HGNC:33788]	7.3451e-16	-1.85743
C14orf2	9556	chromosome 14 open reading frame 2 [Source:HGNC Symbol;Acc:HGNC:1188]	0.000104151	-1.20535
C1orf54	79630	chromosome 1 open reading frame 54 [Source:HGNC Symbol;Acc:HGNC:26258]	0.0011096	-1.23756
C2	717	complement C2 [Source:HGNC Symbol;Acc:HGNC:1248]	0.000555001	1.32368
C5orf42	65250	chromosome 5 open reading frame 42 [Source:HGNC Symbol;Acc:HGNC:25801]	6.82555e-09	1.29754
CA2	760	carbonic anhydrase 2 [Source:HGNC Symbol;Acc:HGNC:1373]	2.81423e-15	-1.8639
CA8	767	carbonic anhydrase 8 [Source:HGNC Symbol;Acc:HGNC:1382]	0.000124581	-1.6815
CABIN1	23523	calcineurin binding protein 1 [Source:HGNC Symbol;Acc:HGNC:24187]	2.22844e-18	1.41597
CACNA1C	775	calcium voltage-gated channel subunit alpha1 C [Source:HGNC Symbol;Acc:HGNC:1390]	4.57661e-07	-1.46308
CACNA1G	8913	calcium voltage-gated channel subunit alpha1 G [Source:HGNC Symbol;Acc:HGNC:1394]	0.00457839	1.35497
CACNA2D2	9254	calcium voltage-gated channel auxiliary subunit alpha2delta 2 [Source:HGNC Symbol;Acc:HGNC:1400]	8.40237e-05	-1.22973
CACNA2D3	55799	calcium voltage-gated channel auxiliary subunit alpha2delta 3 [Source:HGNC Symbol;Acc:HGNC:15460]	2.78801e-09	2.32534
CACNB2	783	calcium voltage-gated channel auxiliary subunit beta 2 [Source:HGNC Symbol;Acc:HGNC:1402]	0.000597835	1.41686
CACNB3	784	calcium voltage-gated channel auxiliary subunit beta 3 [Source:HGNC Symbol;Acc:HGNC:1403]	0.000391688	1.17458
CACNG5	27091	calcium voltage-gated channel auxiliary subunit gamma 5 [Source:HGNC Symbol;Acc:HGNC:1409]	5.10365e-09	-2.8151
CACNG6	59285	calcium voltage-gated channel auxiliary subunit gamma 6 [Source:HGNC Symbol;Acc:HGNC:13625]	3.48392e-06	1.8158
CACNG7	59284	calcium voltage-gated channel auxiliary subunit gamma 7 [Source:HGNC Symbol;Acc:HGNC:13626]	0.00144503	1.16772
CADPS	8618	calcium dependent secretion activator [Source:HGNC Symbol;Acc:HGNC:1426]	0.00791658	1.15346
CALB2	794	calbindin 2 [Source:HGNC Symbol;Acc:HGNC:1435]	4.26102e-44	-2.50455
CALHM2	51063	calcium homeostasis modulator family member 2 [Source:HGNC Symbol;Acc:HGNC:23493]	0.00525395	-1.42998
CALN1	83698	calneuron 1 [Source:HGNC Symbol;Acc:HGNC:13248]	6.37523e-07	-2.28533
CAMK2B	816	calcium/calmodulin dependent protein kinase II beta [Source:HGNC Symbol;Acc:HGNC:1461]	4.4699e-06	-1.59358
CAMK2G	818	calcium/calmodulin dependent protein kinase II gamma [Source:HGNC Symbol;Acc:HGNC:1463]	7.95277e-07	-1.31645
CAMK2N1	55450	calcium/calmodulin dependent protein kinase II inhibitor 1 [Source:HGNC Symbol;Acc:HGNC:24190]	0.00762908	1.18163
CAMK4	814	calcium/calmodulin dependent protein kinase IV [Source:HGNC Symbol;Acc:HGNC:1464]	2.01429e-60	2.35685
CAMTA1	23261	calmodulin binding transcription activator 1 [Source:HGNC Symbol;Acc:HGNC:18806]	6.95249e-05	-1.22269
CAMTA2	23125	calmodulin binding transcription activator 2 [Source:HGNC Symbol;Acc:HGNC:18807]	0.0073106	1.21055
CAPG	822	capping actin protein, gelsolin like [Source:HGNC Symbol;Acc:HGNC:1474]	3.99949e-09	-1.81266
CAPN5	726	calpain 5 [Source:HGNC Symbol;Acc:HGNC:1482]	0.000890273	-1.20271
CAPNS1	826	calpain small subunit 1 [Source:HGNC Symbol;Acc:HGNC:1481]	0.00193146	-1.14244
CAPZA2	830	capping actin protein of muscle Z-line alpha subunit 2 [Source:HGNC Symbol;Acc:HGNC:1490]	3.16179e-05	-1.18771
CARMIL1	55604	capping protein regulator and myosin 1 linker 1 [Source:HGNC Symbol;Acc:HGNC:21581]	2.43296e-11	1.53736
CASK	8573	calcium/calmodulin dependent serine protein kinase [Source:HGNC Symbol;Acc:HGNC:1497]	1.22319e-38	1.54196
CASP3	836	caspase 3 [Source:HGNC Symbol;Acc:HGNC:1504]	7.19606e-06	-1.24582
CBFA2T3	863	CBFA2/RUNX1 translocation partner 3 [Source:HGNC Symbol;Acc:HGNC:1537]	0.00799963	-1.22329
CBR4	84869	carbonyl reductase 4 [Source:HGNC Symbol;Acc:HGNC:25891]	6.2263e-06	1.22971
CBX5	23468	chromobox 5 [Source:HGNC Symbol;Acc:HGNC:1555]	9.39103e-11	1.29467
CBX8	57332	chromobox 8 [Source:HGNC Symbol;Acc:HGNC:15962]	1.46527e-05	1.29732
CCDC136	64753	coiled-coil domain containing 136 [Source:HGNC Symbol;Acc:HGNC:22225]	0.00560281	1.14962
CCDC47	57003	coiled-coil domain containing 47 [Source:HGNC Symbol;Acc:HGNC:24856]	0.00104459	-1.15549
CCDC84	338657	coiled-coil domain containing 84 [Source:HGNC Symbol;Acc:HGNC:30460]	2.34963e-05	-1.28814
CCHCR1	54535	coiled-coil alpha-helical rod protein 1 [Source:HGNC Symbol;Acc:HGNC:13930]	8.71692e-06	1.36098
CCT6A	908	chaperonin containing TCP1 subunit 6A [Source:HGNC Symbol;Acc:HGNC:1620]	0.000737596	-1.13721
CD9	928	CD9 molecule [Source:HGNC Symbol;Acc:HGNC:1709]	6.94281e-10	-2.17411
CDC45	8318	cell division cycle 45 [Source:HGNC Symbol;Acc:HGNC:1739]	0.000225978	1.25724
CDH13	1012	cadherin 13 [Source:HGNC Symbol;Acc:HGNC:1753]	2.02933e-27	-5.02994
CDH2	1000	cadherin 2 [Source:HGNC Symbol;Acc:HGNC:1759]	2.65264e-11	-1.29698
CDH4	1002	cadherin 4 [Source:HGNC Symbol;Acc:HGNC:1763]	5.884e-06	-1.25443
CDK16	5127	cyclin dependent kinase 16 [Source:HGNC Symbol;Acc:HGNC:8749]	2.85608e-05	1.18302
CDK17	5128	cyclin dependent kinase 17 [Source:HGNC Symbol;Acc:HGNC:8750]	4.09321e-06	1.22136
CDK2	1017	cyclin dependent kinase 2 [Source:HGNC Symbol;Acc:HGNC:1771]	5.08623e-07	1.23546
CDK5	1020	cyclin dependent kinase 5 [Source:HGNC Symbol;Acc:HGNC:1774]	0.000982442	1.23179
CDK5R2	8941	cyclin dependent kinase 5 regulatory subunit 2 [Source:HGNC Symbol;Acc:HGNC:1776]	5.89491e-08	1.56625
CELF2	10659	CUGBP Elav-like family member 2 [Source:HGNC Symbol;Acc:HGNC:2550]	0.0015402	-1.16316
CELF4	56853	CUGBP Elav-like family member 4 [Source:HGNC Symbol;Acc:HGNC:14015]	0.000146212	1.23298
CELSR2	1952	cadherin EGF LAG seven-pass G-type receptor 2 [Source:HGNC Symbol;Acc:HGNC:3231]	2.63027e-05	1.19546
CELSR3	1951	cadherin EGF LAG seven-pass G-type receptor 3 [Source:HGNC Symbol;Acc:HGNC:3230]	2.96285e-07	1.21224
CENPJ	55835	centromere protein J [Source:HGNC Symbol;Acc:HGNC:17272]	0.00873477	1.1566
CENPM	79019	centromere protein M [Source:HGNC Symbol;Acc:HGNC:18352]	0.00805807	1.25913
CEP19	84984	centrosomal protein 19 [Source:HGNC Symbol;Acc:HGNC:28209]	0.00807346	1.27024
CEP290	80184	centrosomal protein 290 [Source:HGNC Symbol;Acc:HGNC:29021]	1.01107e-06	1.27109
CEP57L1	285753	centrosomal protein 57 like 1 [Source:HGNC Symbol;Acc:HGNC:21561]	0.000192036	1.30462
CERK	64781	ceramide kinase [Source:HGNC Symbol;Acc:HGNC:19256]	1.53925e-07	1.21886
CHD4	1108	chromodomain helicase DNA binding protein 4 [Source:HGNC Symbol;Acc:HGNC:1919]	3.51381e-05	1.16226
CHD5	26038	chromodomain helicase DNA binding protein 5 [Source:HGNC Symbol;Acc:HGNC:16816]	1.31946e-05	-1.67748
CHD6	84181	chromodomain helicase DNA binding protein 6 [Source:HGNC Symbol;Acc:HGNC:19057]	5.82756e-08	1.2287
CHD8	57680	chromodomain helicase DNA binding protein 8 [Source:HGNC Symbol;Acc:HGNC:20153]	0.00127075	1.14083
CHL1	10752	cell adhesion molecule L1 like [Source:HGNC Symbol;Acc:HGNC:1939]	5.26733e-05	-1.24187
CHMP4C	92421	charged multivesicular body protein 4C [Source:HGNC Symbol;Acc:HGNC:30599]	0.00126608	-1.82646
CHN1	1123	chimerin 1 [Source:HGNC Symbol;Acc:HGNC:1943]	0.00486022	1.15085
CHN2	1124	chimerin 2 [Source:HGNC Symbol;Acc:HGNC:1944]	2.31394e-08	-1.40224
CHRNB4	1143	cholinergic receptor nicotinic beta 4 subunit [Source:HGNC Symbol;Acc:HGNC:1964]	1.05478e-09	-2.65655
CHST2	9435	carbohydrate sulfotransferase 2 [Source:HGNC Symbol;Acc:HGNC:1970]	2.01439e-09	-1.89568
CHSY1	22856	chondroitin sulfate synthase 1 [Source:HGNC Symbol;Acc:HGNC:17198]	0.00361323	-1.1645
CIART	148523	circadian associated repressor of transcription [Source:HGNC Symbol;Acc:HGNC:25200]	7.11838e-22	2.60044
CIC	23152	capicua transcriptional repressor [Source:HGNC Symbol;Acc:HGNC:14214]	3.18102e-05	1.20551
CIT	11113	citron rho-interacting serine/threonine kinase [Source:HGNC Symbol;Acc:HGNC:1985]	2.73994e-12	1.39194
CKAP4	10970	cytoskeleton associated protein 4 [Source:HGNC Symbol;Acc:HGNC:16991]	3.78801e-12	-1.34731
CKAP5	9793	cytoskeleton associated protein 5 [Source:HGNC Symbol;Acc:HGNC:28959]	5.56191e-07	1.18146
CKB	1152	creatine kinase B [Source:HGNC Symbol;Acc:HGNC:1991]	5.09768e-10	1.31151
CLASP1	23332	cytoplasmic linker associated protein 1 [Source:HGNC Symbol;Acc:HGNC:17088]	0.0020973	1.1279
CLCN3	1182	chloride voltage-gated channel 3 [Source:HGNC Symbol;Acc:HGNC:2021]	8.10948e-05	1.18387
CLIP2	7461	CAP-Gly domain containing linker protein 2 [Source:HGNC Symbol;Acc:HGNC:2586]	1.16532e-05	-1.18994
CLIP3	25999	CAP-Gly domain containing linker protein 3 [Source:HGNC Symbol;Acc:HGNC:24314]	3.0197e-06	1.20302
CLSPN	63967	claspin [Source:HGNC Symbol;Acc:HGNC:19715]	1.56058e-14	1.48188
CLU	1191	clusterin [Source:HGNC Symbol;Acc:HGNC:2095]	0.000510974	-1.19168
CNNM3	26505	cyclin and CBS domain divalent metal cation transport mediator 3 [Source:HGNC Symbol;Acc:HGNC:104]	0.000485362	1.23108
CNOT1	23019	CCR4-NOT transcription complex subunit 1 [Source:HGNC Symbol;Acc:HGNC:7877]	3.86141e-05	1.15636
CNOT3	4849	CCR4-NOT transcription complex subunit 3 [Source:HGNC Symbol;Acc:HGNC:7879]	0.00545031	1.14687
CNOT7	29883	CCR4-NOT transcription complex subunit 7 [Source:HGNC Symbol;Acc:HGNC:14101]	0.00167407	-1.1582
CNTN3	5067	contactin 3 [Source:HGNC Symbol;Acc:HGNC:2173]	1.29484e-09	-2.65725
CNTN4	152330	contactin 4 [Source:HGNC Symbol;Acc:HGNC:2174]	1.62517e-08	1.71926
COBL	23242	cordon-bleu WH2 repeat protein [Source:HGNC Symbol;Acc:HGNC:22199]	1.20671e-06	-2.15819
COL11A2	1302	collagen type XI alpha 2 chain [Source:HGNC Symbol;Acc:HGNC:2187]	4.09707e-07	-1.61238
COL15A1	1306	collagen type XV alpha 1 chain [Source:HGNC Symbol;Acc:HGNC:2192]	0.00087223	-1.85878
COL16A1	1307	collagen type XVI alpha 1 chain [Source:HGNC Symbol;Acc:HGNC:2193]	0.00220487	-1.75618
COL27A1	85301	collagen type XXVII alpha 1 chain [Source:HGNC Symbol;Acc:HGNC:22986]	0.000232248	1.3106
COL3A1	1281	collagen type III alpha 1 chain [Source:HGNC Symbol;Acc:HGNC:2201]	1.38674e-18	-4.54428
COMT	1312	catechol-O-methyltransferase [Source:HGNC Symbol;Acc:HGNC:2228]	5.52956e-05	1.39658
CORO1A	11151	coronin 1A [Source:HGNC Symbol;Acc:HGNC:2252]	8.75443e-05	1.24506
CORO2B	10391	coronin 2B [Source:HGNC Symbol;Acc:HGNC:2256]	1.37908e-07	-1.26459
CORO7	79585	coronin 7 [Source:HGNC Symbol;Acc:HGNC:26161]	5.04746e-06	-1.32456
CORO7-PAM16	100529144	CORO7-PAM16 readthrough [Source:HGNC Symbol;Acc:HGNC:44424]	7.20372e-07	-1.32593
COX4I1	1327	cytochrome c oxidase subunit 4I1 [Source:HGNC Symbol;Acc:HGNC:2265]	1.79765e-08	-1.24007
COX5B	1329	cytochrome c oxidase subunit 5B [Source:HGNC Symbol;Acc:HGNC:2269]	0.000143564	-1.19839
COX6B1	1340	cytochrome c oxidase subunit 6B1 [Source:HGNC Symbol;Acc:HGNC:2280]	0.00168098	-1.15311
COX6C	1345	cytochrome c oxidase subunit 6C [Source:HGNC Symbol;Acc:HGNC:2285]	5.11569e-05	-1.19227
COX7A2L	9167	cytochrome c oxidase subunit 7A2 like [Source:HGNC Symbol;Acc:HGNC:2289]	5.05589e-05	-1.19521
CPA4	51200	carboxypeptidase A4 [Source:HGNC Symbol;Acc:HGNC:15740]	7.50063e-07	-2.38619
CPD	1362	carboxypeptidase D [Source:HGNC Symbol;Acc:HGNC:2301]	0.0068395	1.12738
CPE	1363	carboxypeptidase E [Source:HGNC Symbol;Acc:HGNC:2303]	0.000101489	-1.17393
CPLX1	10815	complexin 1 [Source:HGNC Symbol;Acc:HGNC:2309]	0.00248713	-1.5121
CPLX2	10814	complexin 2 [Source:HGNC Symbol;Acc:HGNC:2310]	7.14104e-06	-1.29665
CREB3L1	90993	cAMP responsive element binding protein 3 like 1 [Source:HGNC Symbol;Acc:HGNC:18856]	2.44923e-05	-1.70447
CREB5	9586	cAMP responsive element binding protein 5 [Source:HGNC Symbol;Acc:HGNC:16844]	2.41238e-39	1.73822
CREBBP	1387	CREB binding protein [Source:HGNC Symbol;Acc:HGNC:2348]	0.000529432	1.16615
CRKL	1399	CRK like proto-oncogene, adaptor protein [Source:HGNC Symbol;Acc:HGNC:2363]	3.32306e-07	1.23273
CRTAC1	55118	cartilage acidic protein 1 [Source:HGNC Symbol;Acc:HGNC:14882]	4.63546e-05	1.57851
CRYBG3	131544	crystallin beta-gamma domain containing 3 [Source:HGNC Symbol;Acc:HGNC:34427]	0.000898813	-1.24159
CSMD1	64478	CUB and Sushi multiple domains 1 [Source:HGNC Symbol;Acc:HGNC:14026]	4.17486e-05	-2.03655
CSMD2	114784	CUB and Sushi multiple domains 2 [Source:HGNC Symbol;Acc:HGNC:19290]	5.29351e-05	-1.42943
CSMD3	114788	CUB and Sushi multiple domains 3 [Source:HGNC Symbol;Acc:HGNC:19291]	1.04423e-10	-2.51995
CSPG4	1464	chondroitin sulfate proteoglycan 4 [Source:HGNC Symbol;Acc:HGNC:2466]	0.00129525	-1.40903
CST3	1471	cystatin C [Source:HGNC Symbol;Acc:HGNC:2475]	5.93422e-05	-1.28202
CTCF	10664	CCCTC-binding factor [Source:HGNC Symbol;Acc:HGNC:13723]	8.88767e-06	1.22124
CTNNB1	1499	catenin beta 1 [Source:HGNC Symbol;Acc:HGNC:2514]	0.00517552	1.11427
CTNND1	1500	catenin delta 1 [Source:HGNC Symbol;Acc:HGNC:2515]	2.00598e-08	1.20328
CTNND2	1501	catenin delta 2 [Source:HGNC Symbol;Acc:HGNC:2516]	1.89371e-12	1.32494
CTSL	1514	cathepsin L [Source:HGNC Symbol;Acc:HGNC:2537]	0.00977313	-1.20779
CTSS	1520	cathepsin S [Source:HGNC Symbol;Acc:HGNC:2545]	0.00469471	-1.6868
CUL9	23113	cullin 9 [Source:HGNC Symbol;Acc:HGNC:15982]	4.64957e-11	1.45014
CUX2	23316	cut like homeobox 2 [Source:HGNC Symbol;Acc:HGNC:19347]	1.16961e-13	1.51278
CXXC5	51523	CXXC finger protein 5 [Source:HGNC Symbol;Acc:HGNC:26943]	3.92269e-07	1.32758
CYFIP2	26999	cytoplasmic FMR1 interacting protein 2 [Source:HGNC Symbol;Acc:HGNC:13760]	0.000552705	1.14897
DACH1	1602	dachshund family transcription factor 1 [Source:HGNC Symbol;Acc:HGNC:2663]	2.19202e-05	1.29612
DARS	1615	aspartyl-tRNA synthetase [Source:HGNC Symbol;Acc:HGNC:2678]	9.75275e-21	1.46888
DARS2	55157	aspartyl-tRNA synthetase 2, mitochondrial [Source:HGNC Symbol;Acc:HGNC:25538]	8.29259e-10	1.41934
DAXX	1616	death domain associated protein [Source:HGNC Symbol;Acc:HGNC:2681]	0.00236497	1.16427
DBF4B	80174	DBF4 zinc finger B [Source:HGNC Symbol;Acc:HGNC:17883]	5.70065e-12	1.6022
DBI	1622	diazepam binding inhibitor, acyl-CoA binding protein [Source:HGNC Symbol;Acc:HGNC:2690]	0.00188437	-1.16691
DCAKD	79877	dephospho-CoA kinase domain containing [Source:HGNC Symbol;Acc:HGNC:26238]	0.0002706	1.22098
DCLK1	9201	doublecortin like kinase 1 [Source:HGNC Symbol;Acc:HGNC:2700]	0.000111562	1.22753
DDAH1	23576	dimethylarginine dimethylaminohydrolase 1 [Source:HGNC Symbol;Acc:HGNC:2715]	2.08724e-07	-1.25937
DDX10	1662	DEAD-box helicase 10 [Source:HGNC Symbol;Acc:HGNC:2735]	0.00438992	-1.18252
DDX21	9188	DExD-box helicase 21 [Source:HGNC Symbol;Acc:HGNC:2744]	1.24302e-13	-1.36889
DDX24	57062	DEAD-box helicase 24 [Source:HGNC Symbol;Acc:HGNC:13266]	8.38946e-05	-1.16076
DDX28	55794	DEAD-box helicase 28 [Source:HGNC Symbol;Acc:HGNC:17330]	1.00735e-07	-1.49952
DDX52	11056	DExD-box helicase 52 [Source:HGNC Symbol;Acc:HGNC:20038]	0.00412288	1.16601
DEAF1	10522	DEAF1, transcription factor [Source:HGNC Symbol;Acc:HGNC:14677]	0.000157788	-1.21222
DEPDC1B	55789	DEP domain containing 1B [Source:HGNC Symbol;Acc:HGNC:24902]	0.0069179	1.14155
DESI1	27351	desumoylating isopeptidase 1 [Source:HGNC Symbol;Acc:HGNC:24577]	0.000968166	1.17492
DHX30	22907	DExH-box helicase 30 [Source:HGNC Symbol;Acc:HGNC:16716]	0.0070903	1.11952
DICER1	23405	dicer 1, ribonuclease III [Source:HGNC Symbol;Acc:HGNC:17098]	0.00620977	1.11477
DIDO1	11083	death inducer-obliterator 1 [Source:HGNC Symbol;Acc:HGNC:2680]	0.00382002	1.15084
DIP2A	23181	disco interacting protein 2 homolog A [Source:HGNC Symbol;Acc:HGNC:17217]	0.00736514	1.13684
DIP2B	57609	disco interacting protein 2 homolog B [Source:HGNC Symbol;Acc:HGNC:29284]	0.00979879	1.12703
DLC1	10395	DLC1 Rho GTPase activating protein [Source:HGNC Symbol;Acc:HGNC:2897]	4.03006e-15	-3.13707
DLG2	1740	discs large MAGUK scaffold protein 2 [Source:HGNC Symbol;Acc:HGNC:2901]	1.20038e-13	-1.63843
DLG3	1741	discs large MAGUK scaffold protein 3 [Source:HGNC Symbol;Acc:HGNC:2902]	0.000311252	1.17126
DLGAP1	9229	DLG associated protein 1 [Source:HGNC Symbol;Acc:HGNC:2905]	0.00459594	1.2802
DLGAP2	9228	DLG associated protein 2 [Source:HGNC Symbol;Acc:HGNC:2906]	0.000575274	-1.87423
DLGAP4	22839	DLG associated protein 4 [Source:HGNC Symbol;Acc:HGNC:24476]	3.46059e-05	1.21211
DLX1	1745	distal-less homeobox 1 [Source:HGNC Symbol;Acc:HGNC:2914]	0.00211189	1.15869
DMTF1	9988	cyclin D binding myb like transcription factor 1 [Source:HGNC Symbol;Acc:HGNC:14603]	0.000486221	1.17102
DMXL2	23312	Dmx like 2 [Source:HGNC Symbol;Acc:HGNC:2938]	0.00107514	1.14654
DNAH6	1768	dynein axonemal heavy chain 6 [Source:HGNC Symbol;Acc:HGNC:2951]	0.00141873	1.38826
DNAJA1	3301	DnaJ heat shock protein family (Hsp40) member A1 [Source:HGNC Symbol;Acc:HGNC:5229]	2.38939e-07	1.22035
DNAJB1	3337	DnaJ heat shock protein family (Hsp40) member B1 [Source:HGNC Symbol;Acc:HGNC:5270]	2.75471e-06	1.22572
DNAJB4	11080	DnaJ heat shock protein family (Hsp40) member B4 [Source:HGNC Symbol;Acc:HGNC:14886]	2.17922e-14	1.60221
DNASE1L2	1775	deoxyribonuclease 1 like 2 [Source:HGNC Symbol;Acc:HGNC:2958]	0.00333316	1.6864
DNM3	26052	dynamin 3 [Source:HGNC Symbol;Acc:HGNC:29125]	2.27491e-05	-1.34318
DNMT1	1786	DNA methyltransferase 1 [Source:HGNC Symbol;Acc:HGNC:2976]	3.52541e-10	1.30958
DOCK4	9732	dedicator of cytokinesis 4 [Source:HGNC Symbol;Acc:HGNC:19192]	0.000114007	1.29017
DOT1L	84444	DOT1 like histone lysine methyltransferase [Source:HGNC Symbol;Acc:HGNC:24948]	0.00057332	1.20906
DPM1	8813	dolichyl-phosphate mannosyltransferase subunit 1, catalytic [Source:HGNC Symbol;Acc:HGNC:3005]	0.000743694	-1.2053
DPP4	1803	dipeptidyl peptidase 4 [Source:HGNC Symbol;Acc:HGNC:3009]	0.000151668	-1.66548
DPP6	1804	dipeptidyl peptidase like 6 [Source:HGNC Symbol;Acc:HGNC:3010]	3.19717e-06	-1.33713
DPYSL2	1808	dihydropyrimidinase like 2 [Source:HGNC Symbol;Acc:HGNC:3014]	1.41227e-06	1.21816
DPYSL3	1809	dihydropyrimidinase like 3 [Source:HGNC Symbol;Acc:HGNC:3015]	6.82342e-10	1.2284
DRG2	1819	developmentally regulated GTP binding protein 2 [Source:HGNC Symbol;Acc:HGNC:3030]	0.00166014	-1.20241
DSC3	1825	desmocollin 3 [Source:HGNC Symbol;Acc:HGNC:3037]	6.05237e-09	-2.59074
DSCAML1	57453	DS cell adhesion molecule like 1 [Source:HGNC Symbol;Acc:HGNC:14656]	6.21296e-26	-2.21433
DSTN	11034	destrin, actin depolymerizing factor [Source:HGNC Symbol;Acc:HGNC:15750]	1.97906e-07	-1.22576
DTX2	113878	deltex E3 ubiquitin ligase 2 [Source:HGNC Symbol;Acc:HGNC:15973]	0.000444777	1.44226
DUSP14	11072	dual specificity phosphatase 14 [Source:HGNC Symbol;Acc:HGNC:17007]	0.00754923	-1.20326
DUSP6	1848	dual specificity phosphatase 6 [Source:HGNC Symbol;Acc:HGNC:3072]	3.1054e-05	-1.94694
DYNC1H1	1778	dynein cytoplasmic 1 heavy chain 1 [Source:HGNC Symbol;Acc:HGNC:2961]	0.00148337	1.12511
DYNLL1	8655	dynein light chain LC8-type 1 [Source:HGNC Symbol;Acc:HGNC:15476]	5.00089e-05	1.17811
DYRK3	8444	dual specificity tyrosine phosphorylation regulated kinase 3 [Source:HGNC Symbol;Acc:HGNC:3094]	0.00088463	1.28752
DZIP3	9666	DAZ interacting zinc finger protein 3 [Source:HGNC Symbol;Acc:HGNC:30938]	1.73564e-18	1.45165
EBF1	1879	early B-cell factor 1 [Source:HGNC Symbol;Acc:HGNC:3126]	0.00267214	-1.42341
EEF1A1	1915	eukaryotic translation elongation factor 1 alpha 1 [Source:HGNC Symbol;Acc:HGNC:3189]	9.47407e-11	-1.30011
EEF1A2	1917	eukaryotic translation elongation factor 1 alpha 2 [Source:HGNC Symbol;Acc:HGNC:3192]	5.33309e-05	-1.23267
EEF1D	1936	eukaryotic translation elongation factor 1 delta [Source:HGNC Symbol;Acc:HGNC:3211]	0.00313554	-1.14436
EEF1G	1937	eukaryotic translation elongation factor 1 gamma [Source:HGNC Symbol;Acc:HGNC:3213]	1.54408e-05	-1.19891
EFHD2	79180	EF-hand domain family member D2 [Source:HGNC Symbol;Acc:HGNC:28670]	0.000739695	1.21783
EGF	1950	epidermal growth factor [Source:HGNC Symbol;Acc:HGNC:3229]	0.00108322	-1.47519
EGR1	1958	early growth response 1 [Source:HGNC Symbol;Acc:HGNC:3238]	8.16401e-45	-3.70836
EHBP1L1	254102	EH domain binding protein 1 like 1 [Source:HGNC Symbol;Acc:HGNC:30682]	0.001626	-1.44949
EHMT1	79813	euchromatic histone lysine methyltransferase 1 [Source:HGNC Symbol;Acc:HGNC:24650]	0.00107556	1.14508
EHMT2	10919	euchromatic histone lysine methyltransferase 2 [Source:HGNC Symbol;Acc:HGNC:14129]	6.53026e-18	1.38846
EIF3B	8662	eukaryotic translation initiation factor 3 subunit B [Source:HGNC Symbol;Acc:HGNC:3280]	0.00150457	-1.14505
EIF4A2	1974	eukaryotic translation initiation factor 4A2 [Source:HGNC Symbol;Acc:HGNC:3284]	4.98697e-17	1.3733
EIF4G3	8672	eukaryotic translation initiation factor 4 gamma 3 [Source:HGNC Symbol;Acc:HGNC:3298]	0.000158406	1.14984
ELAVL4	1996	ELAV like RNA binding protein 4 [Source:HGNC Symbol;Acc:HGNC:3315]	6.07969e-17	1.54063
ELMO2	63916	engulfment and cell motility 2 [Source:HGNC Symbol;Acc:HGNC:17233]	0.00632672	1.14146
ELN	2006	elastin [Source:HGNC Symbol;Acc:HGNC:3327]	5.90984e-05	1.65241
EML1	2009	echinoderm microtubule associated protein like 1 [Source:HGNC Symbol;Acc:HGNC:3330]	4.74134e-05	1.22228
EML2	24139	echinoderm microtubule associated protein like 2 [Source:HGNC Symbol;Acc:HGNC:18035]	2.43187e-06	1.5838
EML6	400954	echinoderm microtubule associated protein like 6 [Source:HGNC Symbol;Acc:HGNC:35412]	0.000133746	1.52173
ENC1	8507	ectodermal-neural cortex 1 [Source:HGNC Symbol;Acc:HGNC:3345]	7.33456e-07	-1.59067
ENO1	2023	enolase 1 [Source:HGNC Symbol;Acc:HGNC:3350]	8.74328e-58	1.90325
EP300	2033	E1A binding protein p300 [Source:HGNC Symbol;Acc:HGNC:3373]	0.000455781	1.15326
EP400	57634	E1A binding protein p400 [Source:HGNC Symbol;Acc:HGNC:11958]	0.000661531	1.15499
EPB41L3	23136	erythrocyte membrane protein band 4.1 like 3 [Source:HGNC Symbol;Acc:HGNC:3380]	1.17095e-19	-1.63864
EPC1	80314	enhancer of polycomb homolog 1 [Source:HGNC Symbol;Acc:HGNC:19876]	0.000603122	-1.21215
EPHA4	2043	EPH receptor A4 [Source:HGNC Symbol;Acc:HGNC:3388]	4.18935e-08	1.24628
EPHA7	2045	EPH receptor A7 [Source:HGNC Symbol;Acc:HGNC:3390]	9.44973e-21	1.46936
EPHB3	2049	EPH receptor B3 [Source:HGNC Symbol;Acc:HGNC:3394]	1.38229e-19	1.67832
ERBB2	2064	erb-b2 receptor tyrosine kinase 2 [Source:HGNC Symbol;Acc:HGNC:3430]	6.14868e-05	1.20154
ERBB4	2066	erb-b2 receptor tyrosine kinase 4 [Source:HGNC Symbol;Acc:HGNC:3432]	1.22054e-18	-1.70431
ERCC4	2072	ERCC excision repair 4, endonuclease catalytic subunit [Source:HGNC Symbol;Acc:HGNC:3436]	0.00172119	1.22269
ERF	2077	ETS2 repressor factor [Source:HGNC Symbol;Acc:HGNC:3444]	0.00425898	1.20615
ESCO2	157570	establishment of sister chromatid cohesion N-acetyltransferase 2 [Source:HGNC Symbol;Acc:HGNC:27230]	8.5661e-05	1.2905
ESPN	83715	espin [Source:HGNC Symbol;Acc:HGNC:13281]	3.66022e-17	3.17043
ETF1	2107	eukaryotic translation termination factor 1 [Source:HGNC Symbol;Acc:HGNC:3477]	1.67525e-10	-1.29082
EXOC4	60412	exocyst complex component 4 [Source:HGNC Symbol;Acc:HGNC:30389]	0.00124991	1.13872
EXOC6B	23233	exocyst complex component 6B [Source:HGNC Symbol;Acc:HGNC:17085]	0.000146268	1.1999
EYA2	2139	EYA transcriptional coactivator and phosphatase 2 [Source:HGNC Symbol;Acc:HGNC:3520]	2.65822e-29	2.4143
EZR	7430	ezrin [Source:HGNC Symbol;Acc:HGNC:12691]	1.54722e-09	-1.35192
FADS2	9415	fatty acid desaturase 2 [Source:HGNC Symbol;Acc:HGNC:3575]	1.94321e-06	1.17147
FAM160B1	57700	family with sequence similarity 160 member B1 [Source:HGNC Symbol;Acc:HGNC:29320]	0.00859828	-1.17065
FAM57B	83723	family with sequence similarity 57 member B [Source:HGNC Symbol;Acc:HGNC:25295]	0.000595435	1.17601
FAM78A	286336	family with sequence similarity 78 member A [Source:HGNC Symbol;Acc:HGNC:25465]	2.91294e-08	2.00488
FAM83G	644815	family with sequence similarity 83 member G [Source:HGNC Symbol;Acc:HGNC:32554]	0.000155386	-1.66312
FAN1	22909	FANCD2 and FANCI associated nuclease 1 [Source:HGNC Symbol;Acc:HGNC:29170]	5.99997e-06	1.26764
FANCI	55215	Fanconi anemia complementation group I [Source:HGNC Symbol;Acc:HGNC:25568]	2.37814e-10	1.26488
FANCL	55120	Fanconi anemia complementation group L [Source:HGNC Symbol;Acc:HGNC:20748]	5.45132e-07	1.32473
FARP1	10160	FERM, ARH/RhoGEF and pleckstrin domain protein 1 [Source:HGNC Symbol;Acc:HGNC:3591]	0.00855701	1.11211
FARSA	2193	phenylalanyl-tRNA synthetase alpha subunit [Source:HGNC Symbol;Acc:HGNC:3592]	0.00905232	1.14441
FARSB	10056	phenylalanyl-tRNA synthetase beta subunit [Source:HGNC Symbol;Acc:HGNC:17800]	4.99344e-05	-1.22227
FAS	355	Fas cell surface death receptor [Source:HGNC Symbol;Acc:HGNC:11920]	1.5902e-06	-1.82006
FASN	2194	fatty acid synthase [Source:HGNC Symbol;Acc:HGNC:3594]	8.37046e-06	1.23522
FAT3	120114	FAT atypical cadherin 3 [Source:HGNC Symbol;Acc:HGNC:23112]	0.000254431	1.23677
FAT4	79633	FAT atypical cadherin 4 [Source:HGNC Symbol;Acc:HGNC:23109]	0.00205365	1.18712
FBN2	2201	fibrillin 2 [Source:HGNC Symbol;Acc:HGNC:3604]	5.07559e-05	-1.64794
FBXL18	80028	F-box and leucine rich repeat protein 18 [Source:HGNC Symbol;Acc:HGNC:21874]	0.00151706	1.2906
FCHO1	23149	FCH domain only 1 [Source:HGNC Symbol;Acc:HGNC:29002]	0.00047024	1.25126
FGFR3	2261	fibroblast growth factor receptor 3 [Source:HGNC Symbol;Acc:HGNC:3690]	3.23351e-06	1.6783
FHIT	2272	fragile histidine triad [Source:HGNC Symbol;Acc:HGNC:3701]	0.000496047	-1.72572
FKBP8	23770	FK506 binding protein 8 [Source:HGNC Symbol;Acc:HGNC:3724]	6.21403e-06	-1.21606
FMN2	56776	formin 2 [Source:HGNC Symbol;Acc:HGNC:14074]	0.000112439	1.28137
FMNL3	91010	formin like 3 [Source:HGNC Symbol;Acc:HGNC:23698]	0.00372752	1.15371
FN1	2335	fibronectin 1 [Source:HGNC Symbol;Acc:HGNC:3778]	1.1319e-10	-2.62245
FNDC3B	64778	fibronectin type III domain containing 3B [Source:HGNC Symbol;Acc:HGNC:24670]	1.39137e-07	-1.37763
FOXG1	2290	forkhead box G1 [Source:HGNC Symbol;Acc:HGNC:3811]	0.000544403	1.16504
FOXP1	27086	forkhead box P1 [Source:HGNC Symbol;Acc:HGNC:3823]	0.00419152	-1.18425
FOXP2	93986	forkhead box P2 [Source:HGNC Symbol;Acc:HGNC:13875]	2.06161e-12	-2.04425
FOXRED1	55572	FAD dependent oxidoreductase domain containing 1 [Source:HGNC Symbol;Acc:HGNC:26927]	0.00671988	1.16243
FRMD5	84978	FERM domain containing 5 [Source:HGNC Symbol;Acc:HGNC:28214]	0.00215719	1.22127
FRRS1L	23732	ferric chelate reductase 1 like [Source:HGNC Symbol;Acc:HGNC:1362]	1.2952e-14	-2.06719
FTH1	2495	ferritin heavy chain 1 [Source:HGNC Symbol;Acc:HGNC:3976]	2.7257e-06	-1.20041
FUBP3	8939	far upstream element binding protein 3 [Source:HGNC Symbol;Acc:HGNC:4005]	0.000595763	-1.15446
FYN	2534	FYN proto-oncogene, Src family tyrosine kinase [Source:HGNC Symbol;Acc:HGNC:4037]	0.000498948	-1.15165
FZD9	8326	frizzled class receptor 9 [Source:HGNC Symbol;Acc:HGNC:4047]	0.00819191	-1.46909
GABBR1	2550	gamma-aminobutyric acid type B receptor subunit 1 [Source:HGNC Symbol;Acc:HGNC:4070]	2.72772e-12	-1.34029
GABBR2	9568	gamma-aminobutyric acid type B receptor subunit 2 [Source:HGNC Symbol;Acc:HGNC:4507]	1.09303e-13	-2.37587
GABRA2	2555	gamma-aminobutyric acid type A receptor alpha2 subunit [Source:HGNC Symbol;Acc:HGNC:4076]	3.20573e-05	-1.89996
GABRA5	2558	gamma-aminobutyric acid type A receptor alpha5 subunit [Source:HGNC Symbol;Acc:HGNC:4079]	5.99787e-07	-2.12819
GABRB2	2561	gamma-aminobutyric acid type A receptor beta2 subunit [Source:HGNC Symbol;Acc:HGNC:4082]	0.00353417	1.37253
GAD1	2571	glutamate decarboxylase 1 [Source:HGNC Symbol;Acc:HGNC:4092]	0.00380337	1.20667
GALNT9	50614	polypeptide N-acetylgalactosaminyltransferase 9 [Source:HGNC Symbol;Acc:HGNC:4131]	5.98597e-05	-2.04619
GAPDH	2597	glyceraldehyde-3-phosphate dehydrogenase [Source:HGNC Symbol;Acc:HGNC:4141]	0.000364341	1.15682
GAS7	8522	growth arrest specific 7 [Source:HGNC Symbol;Acc:HGNC:4169]	7.5434e-10	-1.44824
GATAD2B	57459	GATA zinc finger domain containing 2B [Source:HGNC Symbol;Acc:HGNC:30778]	0.00527742	1.16402
GBA	2629	glucosylceramidase beta [Source:HGNC Symbol;Acc:HGNC:4177]	0.00205076	-1.32617
GBF1	8729	golgi brefeldin A resistant guanine nucleotide exchange factor 1 [Source:HGNC Symbol;Acc:HGNC:4181]	1.00119e-05	1.20466
GCLC	2729	glutamate-cysteine ligase catalytic subunit [Source:HGNC Symbol;Acc:HGNC:4311]	0.00815907	-1.17046
GCNT2	2651	glucosaminyl (N-acetyl) transferase 2, I-branching enzyme (I blood group) [Source:HGNC Symbol;Acc:HGNC:4204]	0.000291128	1.26034
GDAP2	54834	ganglioside induced differentiation associated protein 2 [Source:HGNC Symbol;Acc:HGNC:18010]	3.8901e-13	1.57083
GID4	79018	GID complex subunit 4 homolog [Source:HGNC Symbol;Acc:HGNC:28453]	2.99711e-07	1.45757
GJA1	2697	gap junction protein alpha 1 [Source:HGNC Symbol;Acc:HGNC:4274]	3.05443e-15	-2.51336
GLB1	2720	galactosidase beta 1 [Source:HGNC Symbol;Acc:HGNC:4298]	1.08403e-10	-1.3925
GLDC	2731	glycine decarboxylase [Source:HGNC Symbol;Acc:HGNC:4313]	2.04589e-08	1.27299
GLI3	2737	GLI family zinc finger 3 [Source:HGNC Symbol;Acc:HGNC:4319]	0.00529553	1.11577
GLIS2	84662	GLIS family zinc finger 2 [Source:HGNC Symbol;Acc:HGNC:29450]	0.00061004	1.25113
GLS	2744	glutaminase [Source:HGNC Symbol;Acc:HGNC:4331]	7.49684e-05	1.21381
GLUD1	2746	glutamate dehydrogenase 1 [Source:HGNC Symbol;Acc:HGNC:4335]	0.00698683	-1.12095
GLUL	2752	glutamate-ammonia ligase [Source:HGNC Symbol;Acc:HGNC:4341]	0.000308745	1.13645
GLYCTK	132158	glycerate kinase [Source:HGNC Symbol;Acc:HGNC:24247]	0.000957643	1.31475
GMIP	51291	GEM interacting protein [Source:HGNC Symbol;Acc:HGNC:24852]	0.00239006	1.2676
GNAI2	2771	G protein subunit alpha i2 [Source:HGNC Symbol;Acc:HGNC:4385]	0.00681399	1.1019
GNAL	2774	G protein subunit alpha L [Source:HGNC Symbol;Acc:HGNC:4388]	6.87445e-12	-1.54747
GNAO1	2775	G protein subunit alpha o1 [Source:HGNC Symbol;Acc:HGNC:4389]	3.84578e-26	1.58197
GNAS	2778	GNAS complex locus [Source:HGNC Symbol;Acc:HGNC:4392]	0.00195067	1.1267
GNB5	10681	G protein subunit beta 5 [Source:HGNC Symbol;Acc:HGNC:4401]	7.65239e-05	-1.22659
GNG12	55970	G protein subunit gamma 12 [Source:HGNC Symbol;Acc:HGNC:19663]	9.97029e-34	-1.85755
GNL1	2794	G protein nucleolar 1 (putative) [Source:HGNC Symbol;Acc:HGNC:4413]	0.00102131	-1.15042
GNL3	26354	G protein nucleolar 3 [Source:HGNC Symbol;Acc:HGNC:29931]	2.44172e-11	-1.35612
GNPTG	84572	N-acetylglucosamine-1-phosphate transferase gamma subunit [Source:HGNC Symbol;Acc:HGNC:23026]	0.00971274	-1.19772
GPC5	2262	glypican 5 [Source:HGNC Symbol;Acc:HGNC:4453]	0.0099983	-1.58643
GPI	2821	glucose-6-phosphate isomerase [Source:HGNC Symbol;Acc:HGNC:4458]	5.05506e-54	1.74635
GPM6B	2824	glycoprotein M6B [Source:HGNC Symbol;Acc:HGNC:4461]	0.00502628	-1.12226
GPR158	57512	G protein-coupled receptor 158 [Source:HGNC Symbol;Acc:HGNC:23689]	0.00926873	1.5939
GPR162	27239	G protein-coupled receptor 162 [Source:HGNC Symbol;Acc:HGNC:16693]	0.000792371	1.20409
GPRC5B	51704	G protein-coupled receptor class C group 5 member B [Source:HGNC Symbol;Acc:HGNC:13308]	0.00260417	-1.14848
GRAMD1B	57476	GRAM domain containing 1B [Source:HGNC Symbol;Acc:HGNC:29214]	3.77342e-07	1.37803
GREM1	26585	gremlin 1, DAN family BMP antagonist [Source:HGNC Symbol;Acc:HGNC:2001]	1.92443e-10	-2.96282
GRIA1	2890	glutamate ionotropic receptor AMPA type subunit 1 [Source:HGNC Symbol;Acc:HGNC:4571]	1.27176e-24	-1.68458
GRIA4	2893	glutamate ionotropic receptor AMPA type subunit 4 [Source:HGNC Symbol;Acc:HGNC:4574]	0.000950736	-1.63979
GRIK2	2898	glutamate ionotropic receptor kainate type subunit 2 [Source:HGNC Symbol;Acc:HGNC:4580]	3.75228e-08	1.64382
GRIN1	2902	glutamate ionotropic receptor NMDA type subunit 1 [Source:HGNC Symbol;Acc:HGNC:4584]	3.15779e-06	-1.99609
GRIN2B	2904	glutamate ionotropic receptor NMDA type subunit 2B [Source:HGNC Symbol;Acc:HGNC:4586]	1.57579e-35	-4.87177
GRIN2D	2906	glutamate ionotropic receptor NMDA type subunit 2D [Source:HGNC Symbol;Acc:HGNC:4588]	2.03772e-24	2.00057
GRM4	2914	glutamate metabotropic receptor 4 [Source:HGNC Symbol;Acc:HGNC:4596]	3.06441e-14	-2.77081
GRM7	2917	glutamate metabotropic receptor 7 [Source:HGNC Symbol;Acc:HGNC:4599]	0.00150258	-1.6854
GSN	2934	gelsolin [Source:HGNC Symbol;Acc:HGNC:4620]	6.64735e-31	-2.38038
GSTM3	2947	glutathione S-transferase mu 3 [Source:HGNC Symbol;Acc:HGNC:4635]	0.00738894	-1.18117
GTF2H4	2968	general transcription factor IIH subunit 4 [Source:HGNC Symbol;Acc:HGNC:4658]	0.00843532	1.17927
GTF2I	2969	general transcription factor IIi [Source:HGNC Symbol;Acc:HGNC:4659]	5.74064e-05	1.18402
GTF3C1	2975	general transcription factor IIIC subunit 1 [Source:HGNC Symbol;Acc:HGNC:4664]	4.96753e-05	1.17596
HADHA	3030	hydroxyacyl-CoA dehydrogenase trifunctional multienzyme complex subunit alpha [Source:HGNC Symbol;Acc:HGNC:4801]	1.17972e-08	-1.23223
HARS	3035	histidyl-tRNA synthetase [Source:HGNC Symbol;Acc:HGNC:4816]	0.00894667	-1.13196
HCFC1	3054	host cell factor C1 [Source:HGNC Symbol;Acc:HGNC:4839]	0.000242948	1.17256
HDAC5	10014	histone deacetylase 5 [Source:HGNC Symbol;Acc:HGNC:14068]	1.17836e-34	1.61844
HEATR5B	54497	HEAT repeat containing 5B [Source:HGNC Symbol;Acc:HGNC:29273]	0.00382207	1.14926
HEMK1	51409	HemK methyltransferase family member 1 [Source:HGNC Symbol;Acc:HGNC:24923]	0.000399281	1.22765
HERC1	8925	HECT and RLD domain containing E3 ubiquitin protein ligase family member 1 [Source:HGNC Symbol;Acc:HGNC:4867]	1.2556e-16	1.36411
HERC2	8924	HECT and RLD domain containing E3 ubiquitin protein ligase 2 [Source:HGNC Symbol;Acc:HGNC:4868]	2.06065e-09	1.23738
HINT1	3094	histidine triad nucleotide binding protein 1 [Source:HGNC Symbol;Acc:HGNC:4912]	1.18368e-07	-1.22776
HIP1	3092	huntingtin interacting protein 1 [Source:HGNC Symbol;Acc:HGNC:4913]	1.22025e-10	1.27736
HIPK1	204851	homeodomain interacting protein kinase 1 [Source:HGNC Symbol;Acc:HGNC:19006]	2.41286e-21	1.45052
HIPK2	28996	homeodomain interacting protein kinase 2 [Source:HGNC Symbol;Acc:HGNC:14402]	6.68788e-09	1.23956
HIRIP3	8479	HIRA interacting protein 3 [Source:HGNC Symbol;Acc:HGNC:4917]	2.41055e-07	1.28128
HIST1H1C	3006	histone cluster 1 H1 family member c [Source:HGNC Symbol;Acc:HGNC:4716]	4.00811e-08	-1.81672
HIST1H2BE	8344	histone cluster 1 H2B family member e [Source:HGNC Symbol;Acc:HGNC:4753]	0.00759388	1.3924
HIST1H2BK	85236	histone cluster 1 H2B family member k [Source:HGNC Symbol;Acc:HGNC:13954]	0.00014694	-1.55492
HIVEP1	3096	human immunodeficiency virus type I enhancer binding protein 1 [Source:HGNC Symbol;Acc:HGNC:4920]	0.000169938	1.24385
HIVEP2	3097	human immunodeficiency virus type I enhancer binding protein 2 [Source:HGNC Symbol;Acc:HGNC:4921]	1.86547e-08	1.33393
HLA-A	3105	major histocompatibility complex, class I, A [Source:HGNC Symbol;Acc:HGNC:4931]	3.1276e-12	-1.45754
HLA-B	3106	major histocompatibility complex, class I, B [Source:HGNC Symbol;Acc:HGNC:4932]	2.18122e-06	-1.37325
HLA-C	3107	major histocompatibility complex, class I, C [Source:HGNC Symbol;Acc:HGNC:4933]	9.11096e-05	-1.32947
HLA-DQB1	3119	major histocompatibility complex, class II, DQ beta 1 [Source:HGNC Symbol;Acc:HGNC:4944]	9.26143e-05	2.01214
HLA-E	3133	major histocompatibility complex, class I, E [Source:HGNC Symbol;Acc:HGNC:4962]	6.17863e-07	-1.43238
HMOX2	3163	heme oxygenase 2 [Source:HGNC Symbol;Acc:HGNC:5014]	0.00337415	-1.23146
HNRNPU	3192	heterogeneous nuclear ribonucleoprotein U [Source:HGNC Symbol;Acc:HGNC:5048]	8.85843e-08	1.19977
HPDL	84842	4-hydroxyphenylpyruvate dioxygenase like [Source:HGNC Symbol;Acc:HGNC:28242]	2.42891e-05	-1.95334
HPS1	3257	HPS1, biogenesis of lysosomal organelles complex 3 subunit 1 [Source:HGNC Symbol;Acc:HGNC:5163]	0.000207038	-1.29317
HS3ST3B1	9953	heparan sulfate-glucosamine 3-sulfotransferase 3B1 [Source:HGNC Symbol;Acc:HGNC:5198]	2.51824e-13	-2.28207
HSD17B4	3295	hydroxysteroid 17-beta dehydrogenase 4 [Source:HGNC Symbol;Acc:HGNC:5213]	0.00108929	1.15978
HSP90AA1	3320	heat shock protein 90 alpha family class A member 1 [Source:HGNC Symbol;Acc:HGNC:5253]	2.34963e-05	1.19757
HSP90AB1	3326	heat shock protein 90 alpha family class B member 1 [Source:HGNC Symbol;Acc:HGNC:5258]	0.00444956	1.10123
HSPA12A	259217	heat shock protein family A (Hsp70) member 12A [Source:HGNC Symbol;Acc:HGNC:19022]	7.45506e-09	-1.56962
HSPA1A	3303	heat shock protein family A (Hsp70) member 1A [Source:HGNC Symbol;Acc:HGNC:5232]	3.34143e-23	-2.38228
HSPA1B	3304	heat shock protein family A (Hsp70) member 1B [Source:HGNC Symbol;Acc:HGNC:5233]	1.03111e-08	1.4733
HSPA2	3306	heat shock protein family A (Hsp70) member 2 [Source:HGNC Symbol;Acc:HGNC:5235]	2.00001e-35	-6.47851
HSPA8	3312	heat shock protein family A (Hsp70) member 8 [Source:HGNC Symbol;Acc:HGNC:5241]	1.38344e-33	1.53131
HSPA9	3313	heat shock protein family A (Hsp70) member 9 [Source:HGNC Symbol;Acc:HGNC:5244]	2.01684e-06	-1.20394
HSPH1	10808	heat shock protein family H (Hsp110) member 1 [Source:HGNC Symbol;Acc:HGNC:16969]	2.67435e-26	1.68151
HTATSF1	27336	HIV-1 Tat specific factor 1 [Source:HGNC Symbol;Acc:HGNC:5276]	1.01856e-06	1.21532
HTR2A	3356	5-hydroxytryptamine receptor 2A [Source:HGNC Symbol;Acc:HGNC:5293]	3.14498e-07	1.73921
HTT	3064	huntingtin [Source:HGNC Symbol;Acc:HGNC:4851]	0.000200541	1.15467
HUWE1	10075	HECT, UBA and WWE domain containing 1, E3 ubiquitin protein ligase [Source:HGNC Symbol;Acc:HGNC:30892]	1.1496e-23	1.39344
HYAL2	8692	hyaluronoglucosaminidase 2 [Source:HGNC Symbol;Acc:HGNC:5321]	3.05769e-05	-1.2241
ICAM1	3383	intercellular adhesion molecule 1 [Source:HGNC Symbol;Acc:HGNC:5344]	7.48746e-14	-3.48123
IER2	9592	immediate early response 2 [Source:HGNC Symbol;Acc:HGNC:28871]	6.56972e-15	1.58699
IER3	8870	immediate early response 3 [Source:HGNC Symbol;Acc:HGNC:5392]	7.26336e-13	-2.12224
IFITM3	10410	interferon induced transmembrane protein 3 [Source:HGNC Symbol;Acc:HGNC:5414]	3.79086e-17	-1.95774
IFNAR2	3455	interferon alpha and beta receptor subunit 2 [Source:HGNC Symbol;Acc:HGNC:5433]	0.00600737	1.18819
IFT57	55081	intraflagellar transport 57 [Source:HGNC Symbol;Acc:HGNC:17367]	0.000341474	-1.20185
IKBIP	121457	IKBKB interacting protein [Source:HGNC Symbol;Acc:HGNC:26430]	1.51376e-08	-1.47418
IL18	3606	interleukin 18 [Source:HGNC Symbol;Acc:HGNC:5986]	1.8039e-07	-2.52729
INA	9118	internexin neuronal intermediate filament protein alpha [Source:HGNC Symbol;Acc:HGNC:6057]	5.48787e-06	1.25274
INCENP	3619	inner centromere protein [Source:HGNC Symbol;Acc:HGNC:6058]	2.02942e-09	1.34323
INHBA	3624	inhibin beta A subunit [Source:HGNC Symbol;Acc:HGNC:6066]	6.7789e-26	-5.91987
INO80E	283899	INO80 complex subunit E [Source:HGNC Symbol;Acc:HGNC:26905]	0.00915692	1.14615
INPP4A	3631	inositol polyphosphate-4-phosphatase type I A [Source:HGNC Symbol;Acc:HGNC:6074]	0.00662416	1.13599
INSIG2	51141	insulin induced gene 2 [Source:HGNC Symbol;Acc:HGNC:20452]	0.0032484	1.21561
INTS5	80789	integrator complex subunit 5 [Source:HGNC Symbol;Acc:HGNC:29352]	0.000473855	1.23534
IP6K3	117283	inositol hexakisphosphate kinase 3 [Source:HGNC Symbol;Acc:HGNC:17269]	0.00012031	-1.98841
IPO13	9670	importin 13 [Source:HGNC Symbol;Acc:HGNC:16853]	6.25644e-12	1.36068
IRS2	8660	insulin receptor substrate 2 [Source:HGNC Symbol;Acc:HGNC:6126]	5.26829e-09	-1.46513
ITGA3	3675	integrin subunit alpha 3 [Source:HGNC Symbol;Acc:HGNC:6139]	2.38939e-07	-1.38345
ITM2B	9445	integral membrane protein 2B [Source:HGNC Symbol;Acc:HGNC:6174]	1.24303e-13	-1.33622
ITM2C	81618	integral membrane protein 2C [Source:HGNC Symbol;Acc:HGNC:6175]	3.76098e-23	-1.60012
JARID2	3720	jumonji and AT-rich interaction domain containing 2 [Source:HGNC Symbol;Acc:HGNC:6196]	4.40792e-08	1.24823
JRK	8629	Jrk helix-turn-helix protein [Source:HGNC Symbol;Acc:HGNC:6199]	1.22128e-06	1.23043
KAT6A	7994	lysine acetyltransferase 6A [Source:HGNC Symbol;Acc:HGNC:13013]	1.11328e-08	1.26714
KBTBD6	89890	kelch repeat and BTB domain containing 6 [Source:HGNC Symbol;Acc:HGNC:25340]	0.00718852	1.14836
KBTBD7	84078	kelch repeat and BTB domain containing 7 [Source:HGNC Symbol;Acc:HGNC:25266]	9.21524e-08	1.37156
KCNC3	3748	potassium voltage-gated channel subfamily C member 3 [Source:HGNC Symbol;Acc:HGNC:6235]	0.00739863	-1.30817
KCNG1	3755	potassium voltage-gated channel modifier subfamily G member 1 [Source:HGNC Symbol;Acc:HGNC:6248]	3.20076e-07	-1.78001
KCNH1	3756	potassium voltage-gated channel subfamily H member 1 [Source:HGNC Symbol;Acc:HGNC:6250]	3.038e-05	1.68912
KCNJ11	3767	potassium voltage-gated channel subfamily J member 11 [Source:HGNC Symbol;Acc:HGNC:6257]	0.000620724	1.38536
KCNN3	3782	potassium calcium-activated channel subfamily N member 3 [Source:HGNC Symbol;Acc:HGNC:6292]	3.28149e-06	1.42518
KCNQ3	3786	potassium voltage-gated channel subfamily Q member 3 [Source:HGNC Symbol;Acc:HGNC:6297]	2.78363e-23	2.66547
KCTD12	115207	potassium channel tetramerization domain containing 12 [Source:HGNC Symbol;Acc:HGNC:14678]	3.77664e-07	-1.53819
KDM3B	51780	lysine demethylase 3B [Source:HGNC Symbol;Acc:HGNC:1337]	9.63059e-08	1.22462
KDM4A	9682	lysine demethylase 4A [Source:HGNC Symbol;Acc:HGNC:22978]	4.45114e-10	1.26069
KDM4B	23030	lysine demethylase 4B [Source:HGNC Symbol;Acc:HGNC:29136]	7.77383e-08	1.24792
KDM5B	10765	lysine demethylase 5B [Source:HGNC Symbol;Acc:HGNC:18039]	5.10408e-10	1.24531
KDM5C	8242	lysine demethylase 5C [Source:HGNC Symbol;Acc:HGNC:11114]	4.38192e-06	1.2079
KDM6B	23135	lysine demethylase 6B [Source:HGNC Symbol;Acc:HGNC:29012]	1.04399e-44	1.76166
KIAA1109	84162	KIAA1109 [Source:HGNC Symbol;Acc:HGNC:26953]	1.92052e-08	1.25293
KIAA1456	57604	KIAA1456 [Source:HGNC Symbol;Acc:HGNC:26725]	1.36716e-09	1.45657
KIAA1755	85449	KIAA1755 [Source:HGNC Symbol;Acc:HGNC:29372]	0.00155345	1.74827
KIF14	9928	kinesin family member 14 [Source:HGNC Symbol;Acc:HGNC:19181]	0.0010949	1.20686
KIF1A	547	kinesin family member 1A [Source:HGNC Symbol;Acc:HGNC:888]	0.000206806	1.14165
KIF1B	23095	kinesin family member 1B [Source:HGNC Symbol;Acc:HGNC:16636]	0.00049451	1.15679
KIF21A	55605	kinesin family member 21A [Source:HGNC Symbol;Acc:HGNC:19349]	7.33331e-16	1.45504
KIF22	3835	kinesin family member 22 [Source:HGNC Symbol;Acc:HGNC:6391]	1.56334e-08	1.26587
KIF25	3834	kinesin family member 25 [Source:HGNC Symbol;Acc:HGNC:6390]	0.00144503	-1.80491
KIF26B	55083	kinesin family member 26B [Source:HGNC Symbol;Acc:HGNC:25484]	0.000146034	-1.49957
KIFC1	3833	kinesin family member C1 [Source:HGNC Symbol;Acc:HGNC:6389]	9.67004e-07	1.26944
KIFC2	90990	kinesin family member C2 [Source:HGNC Symbol;Acc:HGNC:29530]	3.63023e-09	-1.62671
KLF10	7071	Kruppel like factor 10 [Source:HGNC Symbol;Acc:HGNC:11810]	9.39267e-05	1.28556
KLF13	51621	Kruppel like factor 13 [Source:HGNC Symbol;Acc:HGNC:13672]	3.27584e-06	1.22825
KLF5	688	Kruppel like factor 5 [Source:HGNC Symbol;Acc:HGNC:6349]	3.095e-10	-2.50742
KLF6	1316	Kruppel like factor 6 [Source:HGNC Symbol;Acc:HGNC:2235]	1.04453e-08	-1.4133
KLHDC7A	127707	kelch domain containing 7A [Source:HGNC Symbol;Acc:HGNC:26791]	0.00665201	-1.51854
KMT2A	4297	lysine methyltransferase 2A [Source:HGNC Symbol;Acc:HGNC:7132]	4.81354e-15	1.33295
KMT2C	58508	lysine methyltransferase 2C [Source:HGNC Symbol;Acc:HGNC:13726]	4.13662e-16	1.38803
KMT2D	8085	lysine methyltransferase 2D [Source:HGNC Symbol;Acc:HGNC:7133]	8.50983e-07	1.23565
KMT2E	55904	lysine methyltransferase 2E [Source:HGNC Symbol;Acc:HGNC:18541]	0.0051663	1.12587
LAMA4	3910	laminin subunit alpha 4 [Source:HGNC Symbol;Acc:HGNC:6484]	6.43604e-05	-1.52992
LARP7	51574	La ribonucleoprotein domain family member 7 [Source:HGNC Symbol;Acc:HGNC:24912]	3.26126e-05	-1.23477
LARS2	23395	leucyl-tRNA synthetase 2, mitochondrial [Source:HGNC Symbol;Acc:HGNC:17095]	1.26992e-05	1.25905
LDHA	3939	lactate dehydrogenase A [Source:HGNC Symbol;Acc:HGNC:6535]	1.1406e-63	2.00278
LDHB	3945	lactate dehydrogenase B [Source:HGNC Symbol;Acc:HGNC:6541]	2.02825e-05	-1.16526
LDLRAD3	143458	low density lipoprotein receptor class A domain containing 3 [Source:HGNC Symbol;Acc:HGNC:27046]	0.000557086	-1.1913
LDLRAD4	753	low density lipoprotein receptor class A domain containing 4 [Source:HGNC Symbol;Acc:HGNC:1224]	8.05891e-14	2.75364
LGALS3BP	3959	galectin 3 binding protein [Source:HGNC Symbol;Acc:HGNC:6564]	5.79843e-30	-1.95237
LHFPL4	375323	LHFPL tetraspan subfamily member 4 [Source:HGNC Symbol;Acc:HGNC:29568]	7.57979e-09	-1.61015
LHX1	3975	LIM homeobox 1 [Source:HGNC Symbol;Acc:HGNC:6593]	2.18347e-05	-1.8214
LIMD1	8994	LIM domains containing 1 [Source:HGNC Symbol;Acc:HGNC:6612]	0.000215549	1.1997
LINGO1	84894	leucine rich repeat and Ig domain containing 1 [Source:HGNC Symbol;Acc:HGNC:21205]	2.95755e-10	-1.34317
LINGO2	158038	leucine rich repeat and Ig domain containing 2 [Source:HGNC Symbol;Acc:HGNC:21207]	2.79544e-08	-2.16567
LIX1L	128077	limb and CNS expressed 1 like [Source:HGNC Symbol;Acc:HGNC:28715]	5.54788e-14	1.41971
LLGL1	3996	LLGL1, scribble cell polarity complex component [Source:HGNC Symbol;Acc:HGNC:6628]	2.61366e-09	1.27737
LMO3	55885	LIM domain only 3 [Source:HGNC Symbol;Acc:HGNC:6643]	9.99509e-10	-1.42019
LRP1	4035	LDL receptor related protein 1 [Source:HGNC Symbol;Acc:HGNC:6692]	0.0034303	-1.15212
LRP5	4041	LDL receptor related protein 5 [Source:HGNC Symbol;Acc:HGNC:6697]	4.63357e-16	1.57311
LRP8	7804	LDL receptor related protein 8 [Source:HGNC Symbol;Acc:HGNC:6700]	0.00103504	-1.15888
LRRC7	57554	leucine rich repeat containing 7 [Source:HGNC Symbol;Acc:HGNC:18531]	3.79566e-07	-1.57947
LSM2	57819	LSM2 homolog, U6 small nuclear RNA and mRNA degradation associated [Source:HGNC Symbol;Acc:HGNC:13940]	0.00864996	1.17674
LSM3	27258	LSM3 homolog, U6 small nuclear RNA and mRNA degradation associated [Source:HGNC Symbol;Acc:HGNC:17874]	3.56355e-05	-1.25489
LSM5	23658	LSM5 homolog, U6 small nuclear RNA and mRNA degradation associated [Source:HGNC Symbol;Acc:HGNC:17162]	4.68753e-05	-1.23163
LTBP2	4053	latent transforming growth factor beta binding protein 2 [Source:HGNC Symbol;Acc:HGNC:6715]	5.83272e-12	-2.79272
LY6G5B	58496	lymphocyte antigen 6 family member G5B [Source:HGNC Symbol;Acc:HGNC:13931]	0.000517829	-1.33541
LYN	4067	LYN proto-oncogene, Src family tyrosine kinase [Source:HGNC Symbol;Acc:HGNC:6735]	5.7629e-08	-2.21273
LZTR1	8216	leucine zipper like transcription regulator 1 [Source:HGNC Symbol;Acc:HGNC:6742]	1.73819e-07	1.30461
MACROD2	140733	MACRO domain containing 2 [Source:HGNC Symbol;Acc:HGNC:16126]	1.4159e-09	-1.77714
MAFB	9935	MAF bZIP transcription factor B [Source:HGNC Symbol;Acc:HGNC:6408]	2.50437e-05	-1.55502
MAGED1	9500	MAGE family member D1 [Source:HGNC Symbol;Acc:HGNC:6813]	0.0087307	1.10798
MAGEL2	54551	MAGE family member L2 [Source:HGNC Symbol;Acc:HGNC:6814]	9.86807e-13	1.69558
MAGI2	9863	membrane associated guanylate kinase, WW and PDZ domain containing 2 [Source:HGNC Symbol;Acc:HGNC:18957]	0.00121157	1.22553
MAGI3	260425	membrane associated guanylate kinase, WW and PDZ domain containing 3 [Source:HGNC Symbol;Acc:HGNC:29647]	8.44485e-06	1.24967
MAGT1	84061	magnesium transporter 1 [Source:HGNC Symbol;Acc:HGNC:28880]	1.97374e-05	-1.28585
MAL	4118	mal, T-cell differentiation protein [Source:HGNC Symbol;Acc:HGNC:6817]	0.00631696	-1.52499
MAN2A2	4122	mannosidase alpha class 2A member 2 [Source:HGNC Symbol;Acc:HGNC:6825]	0.00406293	1.15318
MANBA	4126	mannosidase beta [Source:HGNC Symbol;Acc:HGNC:6831]	0.00121581	1.24728
MAOA	4128	monoamine oxidase A [Source:HGNC Symbol;Acc:HGNC:6833]	3.77773e-12	-1.88977
MAP1B	4131	microtubule associated protein 1B [Source:HGNC Symbol;Acc:HGNC:6836]	5.08309e-06	1.25803
MAP1LC3A	84557	microtubule associated protein 1 light chain 3 alpha [Source:HGNC Symbol;Acc:HGNC:6838]	4.13661e-16	-1.89722
MAP6	4135	microtubule associated protein 6 [Source:HGNC Symbol;Acc:HGNC:6868]	8.82148e-10	1.29118
MAP6D1	79929	MAP6 domain containing 1 [Source:HGNC Symbol;Acc:HGNC:25753]	0.00175942	-1.3764
MAPK1	5594	mitogen-activated protein kinase 1 [Source:HGNC Symbol;Acc:HGNC:6871]	0.00163968	1.13081
MAPK4	5596	mitogen-activated protein kinase 4 [Source:HGNC Symbol;Acc:HGNC:6878]	1.20461e-09	-1.32907
MAPKAPK3	7867	mitogen-activated protein kinase-activated protein kinase 3 [Source:HGNC Symbol;Acc:HGNC:6888]	0.00123649	-1.20462
MAPRE2	10982	microtubule associated protein RP/EB family member 2 [Source:HGNC Symbol;Acc:HGNC:6891]	1.51967e-06	1.23269
MAPT	4137	microtubule associated protein tau [Source:HGNC Symbol;Acc:HGNC:6893]	0.00981699	-1.13744
MASP2	10747	mannan binding lectin serine peptidase 2 [Source:HGNC Symbol;Acc:HGNC:6902]	0.00656205	-1.31223
MAST1	22983	microtubule associated serine/threonine kinase 1 [Source:HGNC Symbol;Acc:HGNC:19034]	1.1741e-07	1.29473
MAST2	23139	microtubule associated serine/threonine kinase 2 [Source:HGNC Symbol;Acc:HGNC:19035]	0.00280519	1.18551
MASTL	84930	microtubule associated serine/threonine kinase like [Source:HGNC Symbol;Acc:HGNC:19042]	0.00382501	1.15505
MAZ	4150	MYC associated zinc finger protein [Source:HGNC Symbol;Acc:HGNC:6914]	0.00893383	1.13302
MDC1	9656	mediator of DNA damage checkpoint 1 [Source:HGNC Symbol;Acc:HGNC:21163]	1.98718e-14	1.40029
MDH2	4191	malate dehydrogenase 2 [Source:HGNC Symbol;Acc:HGNC:6971]	0.00949234	-1.12628
MDK	4192	midkine [Source:HGNC Symbol;Acc:HGNC:6972]	0.000824888	-1.20609
MDM1	56890	Mdm1 nuclear protein [Source:HGNC Symbol;Acc:HGNC:29917]	9.88455e-06	1.30754
ME1	4199	malic enzyme 1 [Source:HGNC Symbol;Acc:HGNC:6983]	2.42888e-07	-1.93513
MECP2	4204	methyl-CpG binding protein 2 [Source:HGNC Symbol;Acc:HGNC:6990]	2.14281e-06	1.20822
MED12	9968	mediator complex subunit 12 [Source:HGNC Symbol;Acc:HGNC:11957]	4.52921e-15	1.42136
MED13	9969	mediator complex subunit 13 [Source:HGNC Symbol;Acc:HGNC:22474]	2.37164e-07	1.23707
MED14	9282	mediator complex subunit 14 [Source:HGNC Symbol;Acc:HGNC:2370]	2.46888e-113	2.49936
MED29	55588	mediator complex subunit 29 [Source:HGNC Symbol;Acc:HGNC:23074]	0.00529503	-1.16386
MEGF10	84466	multiple EGF like domains 10 [Source:HGNC Symbol;Acc:HGNC:29634]	2.34001e-06	1.3066
METTL1	4234	methyltransferase like 1 [Source:HGNC Symbol;Acc:HGNC:7030]	0.00135627	-1.41611
MGME1	92667	mitochondrial genome maintenance exonuclease 1 [Source:HGNC Symbol;Acc:HGNC:16205]	0.00151018	1.19197
MGMT	4255	O-6-methylguanine-DNA methyltransferase [Source:HGNC Symbol;Acc:HGNC:7059]	0.000370138	-1.51992
MICAL2	9645	microtubule associated monooxygenase, calponin and LIM domain containing 2 [Source:HGNC Symbol;Acc:HGNC:24693]	3.13425e-21	-3.82605
MIOS	54468	meiosis regulator for oocyte development [Source:HGNC Symbol;Acc:HGNC:21905]	4.27139e-05	1.24851
MKI67	4288	marker of proliferation Ki-67 [Source:HGNC Symbol;Acc:HGNC:7107]	4.0695e-15	1.41029
MKLN1	4289	muskelin 1 [Source:HGNC Symbol;Acc:HGNC:7109]	0.000356543	1.16873
MKRN3	7681	makorin ring finger protein 3 [Source:HGNC Symbol;Acc:HGNC:7114]	2.69792e-11	1.6035
MLH1	4292	mutL homolog 1 [Source:HGNC Symbol;Acc:HGNC:7127]	7.18845e-05	1.22702
MLXIP	22877	MLX interacting protein [Source:HGNC Symbol;Acc:HGNC:17055]	8.32934e-05	1.2331
MOB4	25843	MOB family member 4, phocein [Source:HGNC Symbol;Acc:HGNC:17261]	0.00174726	-1.16833
MOXD1	26002	monooxygenase DBH like 1 [Source:HGNC Symbol;Acc:HGNC:21063]	0.00183888	-1.42443
MPHOSPH9	10198	M-phase phosphoprotein 9 [Source:HGNC Symbol;Acc:HGNC:7215]	0.00317018	1.17532
MPP2	4355	membrane palmitoylated protein 2 [Source:HGNC Symbol;Acc:HGNC:7220]	0.000238403	1.19553
MPV17L	255027	MPV17 mitochondrial inner membrane protein like [Source:HGNC Symbol;Acc:HGNC:26827]	0.000517966	-1.66544
MRC2	9902	mannose receptor C type 2 [Source:HGNC Symbol;Acc:HGNC:16875]	0.000182801	-1.23505
MRPL33	9553	mitochondrial ribosomal protein L33 [Source:HGNC Symbol;Acc:HGNC:14487]	0.00486273	-1.16882
MRPS18B	28973	mitochondrial ribosomal protein S18B [Source:HGNC Symbol;Acc:HGNC:14516]	0.00347244	-1.19598
MRPS21	54460	mitochondrial ribosomal protein S21 [Source:HGNC Symbol;Acc:HGNC:14046]	2.58338e-07	-1.2635
MSANTD2	79684	Myb/SANT DNA binding domain containing 2 [Source:HGNC Symbol;Acc:HGNC:26266]	2.07452e-06	1.3685
MSL2	55167	MSL complex subunit 2 [Source:HGNC Symbol;Acc:HGNC:25544]	6.00262e-08	1.29757
MTOR	2475	mechanistic target of rapamycin kinase [Source:HGNC Symbol;Acc:HGNC:3942]	1.89655e-10	1.28919
MTSS1L	92154	MTSS1L, I-BAR domain containing [Source:HGNC Symbol;Acc:HGNC:25094]	0.00125848	1.16941
MVP	9961	major vault protein [Source:HGNC Symbol;Acc:HGNC:7531]	0.000135467	-1.5403
MYCBP2	23077	MYC binding protein 2, E3 ubiquitin protein ligase [Source:HGNC Symbol;Acc:HGNC:23386]	1.75351e-08	1.27403
MYH9	4627	myosin heavy chain 9 [Source:HGNC Symbol;Acc:HGNC:7579]	1.85292e-06	-1.8007
MYL6	4637	myosin light chain 6 [Source:HGNC Symbol;Acc:HGNC:7587]	5.16885e-06	-1.19335
MYL6B	140465	myosin light chain 6B [Source:HGNC Symbol;Acc:HGNC:29823]	1.6752e-08	-1.23015
MYLK	4638	myosin light chain kinase [Source:HGNC Symbol;Acc:HGNC:7590]	6.72734e-06	-1.37728
MYO10	4651	myosin X [Source:HGNC Symbol;Acc:HGNC:7593]	2.45355e-06	1.23189
MYO18A	399687	myosin XVIIIA [Source:HGNC Symbol;Acc:HGNC:31104]	5.45981e-08	1.26255
MYO1D	4642	myosin ID [Source:HGNC Symbol;Acc:HGNC:7598]	0.000950736	-1.30445
MYO5A	4644	myosin VA [Source:HGNC Symbol;Acc:HGNC:7602]	0.00423149	-1.13931
MYOF	26509	myoferlin [Source:HGNC Symbol;Acc:HGNC:3656]	2.18769e-15	-3.21948
MYT1L	23040	myelin transcription factor 1 like [Source:HGNC Symbol;Acc:HGNC:7623]	0.00828558	1.19572
NACAD	23148	NAC alpha domain containing [Source:HGNC Symbol;Acc:HGNC:22196]	3.64591e-09	1.31259
NAGA	4668	alpha-N-acetylgalactosaminidase [Source:HGNC Symbol;Acc:HGNC:7631]	0.00663876	1.18826
NAP1L1	4673	nucleosome assembly protein 1 like 1 [Source:HGNC Symbol;Acc:HGNC:7637]	0.000129697	-1.14755
NAV1	89796	neuron navigator 1 [Source:HGNC Symbol;Acc:HGNC:15989]	0.000154656	-1.14513
NAV3	89795	neuron navigator 3 [Source:HGNC Symbol;Acc:HGNC:15998]	1.43917e-11	1.42459
NBEA	26960	neurobeachin [Source:HGNC Symbol;Acc:HGNC:7648]	3.22564e-12	1.40303
NBPF11	200030	NBPF member 11 [Source:HGNC Symbol;Acc:HGNC:31993]	0.00395557	1.22653
NCAM2	4685	neural cell adhesion molecule 2 [Source:HGNC Symbol;Acc:HGNC:7657]	8.49859e-08	-1.75577
NCAPD3	23310	non-SMC condensin II complex subunit D3 [Source:HGNC Symbol;Acc:HGNC:28952]	3.84689e-10	1.29838
NCDN	23154	neurochondrin [Source:HGNC Symbol;Acc:HGNC:17597]	2.16637e-07	-1.32891
NCKAP5	344148	NCK associated protein 5 [Source:HGNC Symbol;Acc:HGNC:29847]	1.02427e-06	1.47316
NCKIPSD	51517	NCK interacting protein with SH3 domain [Source:HGNC Symbol;Acc:HGNC:15486]	1.02631e-05	1.32223
NCOA6	23054	nuclear receptor coactivator 6 [Source:HGNC Symbol;Acc:HGNC:15936]	0.000115133	1.18261
NCOR1	9611	nuclear receptor corepressor 1 [Source:HGNC Symbol;Acc:HGNC:7672]	0.000123635	1.15743
NCS1	23413	neuronal calcium sensor 1 [Source:HGNC Symbol;Acc:HGNC:3953]	5.86592e-13	-1.33029
NDFIP2	54602	Nedd4 family interacting protein 2 [Source:HGNC Symbol;Acc:HGNC:18537]	1.46513e-06	-1.34368
NDRG2	57447	NDRG family member 2 [Source:HGNC Symbol;Acc:HGNC:14460]	0.00218131	-1.20933
NDST1	3340	N-deacetylase and N-sulfotransferase 1 [Source:HGNC Symbol;Acc:HGNC:7680]	1.70294e-06	-1.25531
NDST3	9348	N-deacetylase and N-sulfotransferase 3 [Source:HGNC Symbol;Acc:HGNC:7682]	2.46381e-10	-2.05387
NDUFA13	51079	NADH:ubiquinone oxidoreductase subunit A13 [Source:HGNC Symbol;Acc:HGNC:17194]	3.81968e-07	-1.24242
NDUFA2	4695	NADH:ubiquinone oxidoreductase subunit A2 [Source:HGNC Symbol;Acc:HGNC:7685]	0.00941089	-1.14528
NDUFA4	4697	NDUFA4, mitochondrial complex associated [Source:HGNC Symbol;Acc:HGNC:7687]	6.69023e-08	-1.24064
NDUFA6	4700	NADH:ubiquinone oxidoreductase subunit A6 [Source:HGNC Symbol;Acc:HGNC:7690]	0.000108389	-1.18907
NDUFB10	4716	NADH:ubiquinone oxidoreductase subunit B10 [Source:HGNC Symbol;Acc:HGNC:7696]	0.00778018	-1.16423
NDUFB6	4712	NADH:ubiquinone oxidoreductase subunit B6 [Source:HGNC Symbol;Acc:HGNC:7701]	0.000559701	-1.22063
NDUFB7	4713	NADH:ubiquinone oxidoreductase subunit B7 [Source:HGNC Symbol;Acc:HGNC:7702]	1.36535e-07	-1.28984
NDUFS3	4722	NADH:ubiquinone oxidoreductase core subunit S3 [Source:HGNC Symbol;Acc:HGNC:7710]	0.000296429	-1.17245
NDUFV2	4729	NADH:ubiquinone oxidoreductase core subunit V2 [Source:HGNC Symbol;Acc:HGNC:7717]	2.06957e-06	-1.24465
NEK1	4750	NIMA related kinase 1 [Source:HGNC Symbol;Acc:HGNC:7744]	2.8386e-06	1.31763
NEK4	6787	NIMA related kinase 4 [Source:HGNC Symbol;Acc:HGNC:11399]	3.99592e-05	1.21317
NES	10763	nestin [Source:HGNC Symbol;Acc:HGNC:7756]	5.07903e-06	1.26758
NEU1	4758	neuraminidase 1 [Source:HGNC Symbol;Acc:HGNC:7758]	0.00711055	1.19297
NEURL4	84461	neuralized E3 ubiquitin protein ligase 4 [Source:HGNC Symbol;Acc:HGNC:34410]	1.14791e-05	1.24572
NEUROG1	4762	neurogenin 1 [Source:HGNC Symbol;Acc:HGNC:7764]	5.2462e-15	-3.09152
NFASC	23114	neurofascin [Source:HGNC Symbol;Acc:HGNC:29866]	3.30152e-07	-1.25347
NFATC3	4775	nuclear factor of activated T-cells 3 [Source:HGNC Symbol;Acc:HGNC:7777]	8.77943e-05	1.21367
NFE2L3	9603	nuclear factor, erythroid 2 like 3 [Source:HGNC Symbol;Acc:HGNC:7783]	2.62349e-13	-1.80563
NHS	4810	NHS actin remodeling regulator [Source:HGNC Symbol;Acc:HGNC:7820]	1.8764e-11	1.41309
NHSL1	57224	NHS like 1 [Source:HGNC Symbol;Acc:HGNC:21021]	9.97922e-06	1.22814
NID1	4811	nidogen 1 [Source:HGNC Symbol;Acc:HGNC:7821]	8.43812e-05	-1.37524
NIP7	51388	NIP7, nucleolar pre-rRNA processing protein [Source:HGNC Symbol;Acc:HGNC:24328]	6.69619e-09	-1.44539
NIPBL	25836	NIPBL, cohesin loading factor [Source:HGNC Symbol;Acc:HGNC:28862]	1.50254e-09	1.27015
NLRC5	84166	NLR family CARD domain containing 5 [Source:HGNC Symbol;Acc:HGNC:29933]	8.7959e-12	-3.28038
NLRP1	22861	NLR family pyrin domain containing 1 [Source:HGNC Symbol;Acc:HGNC:14374]	1.2281e-08	1.24429
NME1	4830	NME/NM23 nucleoside diphosphate kinase 1 [Source:HGNC Symbol;Acc:HGNC:7849]	0.000631665	-1.22358
NMNAT2	23057	nicotinamide nucleotide adenylyltransferase 2 [Source:HGNC Symbol;Acc:HGNC:16789]	1.56216e-06	1.34679
NMRAL1	57407	NmrA like redox sensor 1 [Source:HGNC Symbol;Acc:HGNC:24987]	3.59427e-07	-1.97925
NOS1	4842	nitric oxide synthase 1 [Source:HGNC Symbol;Acc:HGNC:7872]	0.00299294	-1.68789
NOS1AP	9722	nitric oxide synthase 1 adaptor protein [Source:HGNC Symbol;Acc:HGNC:16859]	2.00191e-14	1.62577
NOS2	4843	nitric oxide synthase 2 [Source:HGNC Symbol;Acc:HGNC:7873]	0.000643988	1.47027
NOTCH1	4851	notch 1 [Source:HGNC Symbol;Acc:HGNC:7881]	2.56642e-24	1.67999
NPTN	27020	neuroplastin [Source:HGNC Symbol;Acc:HGNC:17867]	8.09559e-09	-1.32764
NPY	4852	neuropeptide Y [Source:HGNC Symbol;Acc:HGNC:7955]	2.07644e-07	-1.98693
NRG1	3084	neuregulin 1 [Source:HGNC Symbol;Acc:HGNC:7997]	1.04734e-11	1.47815
NSD1	64324	nuclear receptor binding SET domain protein 1 [Source:HGNC Symbol;Acc:HGNC:14234]	2.22984e-23	1.45761
NSD3	54904	nuclear receptor binding SET domain protein 3 [Source:HGNC Symbol;Acc:HGNC:12767]	6.8778e-06	1.19155
NTAN1	123803	N-terminal asparagine amidase [Source:HGNC Symbol;Acc:HGNC:29909]	0.00244585	-1.25231
NTNG1	22854	netrin G1 [Source:HGNC Symbol;Acc:HGNC:23319]	1.2706e-05	-1.99456
NUMA1	4926	nuclear mitotic apparatus protein 1 [Source:HGNC Symbol;Acc:HGNC:8059]	6.06006e-11	1.29342
NUP188	23511	nucleoporin 188 [Source:HGNC Symbol;Acc:HGNC:17859]	5.01645e-06	1.21923
NUP210	23225	nucleoporin 210 [Source:HGNC Symbol;Acc:HGNC:30052]	0.00810881	1.14633
NUP214	8021	nucleoporin 214 [Source:HGNC Symbol;Acc:HGNC:8064]	1.54106e-07	1.29701
NUP98	4928	nucleoporin 98 [Source:HGNC Symbol;Acc:HGNC:8068]	0.000584684	1.15683
NYNRIN	57523	NYN domain and retroviral integrase containing [Source:HGNC Symbol;Acc:HGNC:20165]	6.34941e-11	1.35097
OCA2	4948	OCA2 melanosomal transmembrane protein [Source:HGNC Symbol;Acc:HGNC:8101]	0.000752616	-1.67067
OGT	8473	O-linked N-acetylglucosamine (GlcNAc) transferase [Source:HGNC Symbol;Acc:HGNC:8127]	1.27234e-05	1.17117
OIP5	11339	Opa interacting protein 5 [Source:HGNC Symbol;Acc:HGNC:20300]	0.000865159	1.25086
OLFM1	10439	olfactomedin 1 [Source:HGNC Symbol;Acc:HGNC:17187]	3.98778e-09	1.49462
OLIG2	10215	oligodendrocyte transcription factor 2 [Source:HGNC Symbol;Acc:HGNC:9398]	1.16115e-30	2.14508
OPCML	4978	opioid binding protein/cell adhesion molecule like [Source:HGNC Symbol;Acc:HGNC:8143]	2.83626e-14	-2.33433
OSBPL10	114884	oxysterol binding protein like 10 [Source:HGNC Symbol;Acc:HGNC:16395]	0.000319662	1.38738
OSBPL3	26031	oxysterol binding protein like 3 [Source:HGNC Symbol;Acc:HGNC:16370]	1.69264e-05	-1.54772
OTUD7B	56957	OTU deubiquitinase 7B [Source:HGNC Symbol;Acc:HGNC:16683]	0.00597036	1.19052
PACRG	135138	parkin coregulated [Source:HGNC Symbol;Acc:HGNC:19152]	0.001309	-1.63154
PACSIN1	29993	protein kinase C and casein kinase substrate in neurons 1 [Source:HGNC Symbol;Acc:HGNC:8570]	0.0033059	1.39967
PAG1	55824	phosphoprotein membrane anchor with glycosphingolipid microdomains 1 [Source:HGNC Symbol;Acc:HGNC:30043]	0.000117328	1.32156
PAGR1	79447	PAXIP1 associated glutamate rich protein 1 [Source:HGNC Symbol;Acc:HGNC:28707]	0.000156436	1.22904
PAK1	5058	p21 (RAC1) activated kinase 1 [Source:HGNC Symbol;Acc:HGNC:8590]	2.77397e-18	1.4574
PAK6	56924	p21 (RAC1) activated kinase 6 [Source:HGNC Symbol;Acc:HGNC:16061]	1.34529e-06	-1.90516
PAM	5066	peptidylglycine alpha-amidating monooxygenase [Source:HGNC Symbol;Acc:HGNC:8596]	0.00718804	1.13291
PAM16	51025	presequence translocase associated motor 16 [Source:HGNC Symbol;Acc:HGNC:29679]	0.00116893	-1.30438
PANK4	55229	pantothenate kinase 4 [Source:HGNC Symbol;Acc:HGNC:19366]	9.28857e-07	1.333
PAPSS2	9060	3'-phosphoadenosine 5'-phosphosulfate synthase 2 [Source:HGNC Symbol;Acc:HGNC:8604]	0.00344076	-1.50358
PARM1	25849	prostate androgen-regulated mucin-like protein 1 [Source:HGNC Symbol;Acc:HGNC:24536]	1.79279e-31	-2.97073
PBX2	5089	PBX homeobox 2 [Source:HGNC Symbol;Acc:HGNC:8633]	0.00527986	1.1201
PCBP2	5094	poly(rC) binding protein 2 [Source:HGNC Symbol;Acc:HGNC:8648]	0.000468052	1.13473
PCDH1	5097	protocadherin 1 [Source:HGNC Symbol;Acc:HGNC:8655]	2.20745e-05	1.25569
PCDH10	57575	protocadherin 10 [Source:HGNC Symbol;Acc:HGNC:13404]	0.00451588	-1.22384
PCDH17	27253	protocadherin 17 [Source:HGNC Symbol;Acc:HGNC:14267]	0.000945399	1.2745
PCDH7	5099	protocadherin 7 [Source:HGNC Symbol;Acc:HGNC:8659]	3.087e-18	-1.80356
PCDH9	5101	protocadherin 9 [Source:HGNC Symbol;Acc:HGNC:8661]	1.01688e-08	-1.38565
PCDHA1	56147	protocadherin alpha 1 [Source:HGNC Symbol;Acc:HGNC:8663]	0.000625696	-1.19893
PCDHA11	56138	protocadherin alpha 11 [Source:HGNC Symbol;Acc:HGNC:8665]	3.87313e-06	-1.24874
PCDHA13	56136	protocadherin alpha 13 [Source:HGNC Symbol;Acc:HGNC:8667]	0.0094065	-1.15281
PCDHA3	56145	protocadherin alpha 3 [Source:HGNC Symbol;Acc:HGNC:8669]	0.00696647	-1.15266
PCDHA4	56144	protocadherin alpha 4 [Source:HGNC Symbol;Acc:HGNC:8670]	0.00026835	-1.18821
PCDHA6	56142	protocadherin alpha 6 [Source:HGNC Symbol;Acc:HGNC:8672]	0.0099983	-1.15147
PCDHA7	56141	protocadherin alpha 7 [Source:HGNC Symbol;Acc:HGNC:8673]	0.00870486	-1.15265
PCDHA9	9752	protocadherin alpha 9 [Source:HGNC Symbol;Acc:HGNC:8675]	0.00334001	-1.16921
PCGF6	84108	polycomb group ring finger 6 [Source:HGNC Symbol;Acc:HGNC:21156]	8.37205e-06	-1.40054
PCLO	27445	piccolo presynaptic cytomatrix protein [Source:HGNC Symbol;Acc:HGNC:13406]	0.000896184	1.2746
PCNX1	22990	pecanex homolog 1 [Source:HGNC Symbol;Acc:HGNC:19740]	0.00410046	1.14842
PDCD10	11235	programmed cell death 10 [Source:HGNC Symbol;Acc:HGNC:8761]	0.00294781	-1.20045
PDE4DIP	9659	phosphodiesterase 4D interacting protein [Source:HGNC Symbol;Acc:HGNC:15580]	2.67094e-08	1.3255
PDHB	5162	pyruvate dehydrogenase E1 beta subunit [Source:HGNC Symbol;Acc:HGNC:8808]	1.10512e-07	-1.32314
PDS5A	23244	PDS5 cohesin associated factor A [Source:HGNC Symbol;Acc:HGNC:29088]	0.000232248	1.15498
PEG10	23089	paternally expressed 10 [Source:HGNC Symbol;Acc:HGNC:14005]	5.0131e-30	-1.55367
PER1	5187	period circadian regulator 1 [Source:HGNC Symbol;Acc:HGNC:8845]	4.5076e-10	1.40332
PFKL	5211	phosphofructokinase, liver type [Source:HGNC Symbol;Acc:HGNC:8876]	0.00048842	1.21019
PGAM1	5223	phosphoglycerate mutase 1 [Source:HGNC Symbol;Acc:HGNC:8888]	1.57127e-30	1.6157
PGK1	5230	phosphoglycerate kinase 1 [Source:HGNC Symbol;Acc:HGNC:8896]	2.99876e-28	1.50668
PGM3	5238	phosphoglucomutase 3 [Source:HGNC Symbol;Acc:HGNC:8907]	0.00229206	1.15025
PHF19	26147	PHD finger protein 19 [Source:HGNC Symbol;Acc:HGNC:24566]	0.00854783	1.17554
PHGDH	26227	phosphoglycerate dehydrogenase [Source:HGNC Symbol;Acc:HGNC:8923]	2.88512e-05	1.19455
PHLDA1	22822	pleckstrin homology like domain family A member 1 [Source:HGNC Symbol;Acc:HGNC:8933]	3.49316e-27	1.65413
PHYHIP	9796	phytanoyl-CoA 2-hydroxylase interacting protein [Source:HGNC Symbol;Acc:HGNC:16865]	0.000292272	-1.54516
PI15	51050	peptidase inhibitor 15 [Source:HGNC Symbol;Acc:HGNC:8946]	3.95605e-97	-9.73636
PIGW	284098	phosphatidylinositol glycan anchor biosynthesis class W [Source:HGNC Symbol;Acc:HGNC:23213]	0.000172416	-1.48168
PIK3R3	8503	phosphoinositide-3-kinase regulatory subunit 3 [Source:HGNC Symbol;Acc:HGNC:8981]	1.09291e-10	1.32895
PIKFYVE	200576	phosphoinositide kinase, FYVE-type zinc finger containing [Source:HGNC Symbol;Acc:HGNC:23785]	1.40012e-06	1.23405
PIM1	5292	Pim-1 proto-oncogene, serine/threonine kinase [Source:HGNC Symbol;Acc:HGNC:8986]	0.00690707	-1.22494
PKM	5315	pyruvate kinase M1/2 [Source:HGNC Symbol;Acc:HGNC:9021]	3.48248e-28	1.54141
PKNOX2	63876	PBX/knotted 1 homeobox 2 [Source:HGNC Symbol;Acc:HGNC:16714]	2.84834e-23	1.6847
PLCB1	23236	phospholipase C beta 1 [Source:HGNC Symbol;Acc:HGNC:15917]	1.10016e-05	-1.34514
PLD3	23646	phospholipase D family member 3 [Source:HGNC Symbol;Acc:HGNC:17158]	8.74177e-05	-1.19061
PLEKHA6	22874	pleckstrin homology domain containing A6 [Source:HGNC Symbol;Acc:HGNC:17053]	8.81767e-07	1.32151
PLEKHH1	57475	pleckstrin homology, MyTH4 and FERM domain containing H1 [Source:HGNC Symbol;Acc:HGNC:17733]	0.000103301	1.24598
PLEKHO1	51177	pleckstrin homology domain containing O1 [Source:HGNC Symbol;Acc:HGNC:24310]	0.00269491	-1.15473
PLP1	5354	proteolipid protein 1 [Source:HGNC Symbol;Acc:HGNC:9086]	0	8.07539
PLXNA4	91584	plexin A4 [Source:HGNC Symbol;Acc:HGNC:9102]	6.88662e-07	-1.48147
PLXNB1	5364	plexin B1 [Source:HGNC Symbol;Acc:HGNC:9103]	0.00354496	1.1668
PLXND1	23129	plexin D1 [Source:HGNC Symbol;Acc:HGNC:9107]	0.00221959	-1.49828
PML	5371	promyelocytic leukemia [Source:HGNC Symbol;Acc:HGNC:9113]	0.0032282	1.24292
PMP22	5376	peripheral myelin protein 22 [Source:HGNC Symbol;Acc:HGNC:9118]	0.0033385	-1.40935
POC1A	25886	POC1 centriolar protein A [Source:HGNC Symbol;Acc:HGNC:24488]	0.000356392	1.25439
PODXL	5420	podocalyxin like [Source:HGNC Symbol;Acc:HGNC:9171]	2.89344e-05	-1.73834
POGZ	23126	pogo transposable element derived with ZNF domain [Source:HGNC Symbol;Acc:HGNC:18801]	1.86661e-11	1.30802
POLG	5428	DNA polymerase gamma, catalytic subunit [Source:HGNC Symbol;Acc:HGNC:9179]	1.43585e-17	1.45711
POMT1	10585	protein O-mannosyltransferase 1 [Source:HGNC Symbol;Acc:HGNC:9202]	0.000592573	-1.20908
PPFIA3	8541	PTPRF interacting protein alpha 3 [Source:HGNC Symbol;Acc:HGNC:9247]	0.00883188	1.20288
PPFIA4	8497	PTPRF interacting protein alpha 4 [Source:HGNC Symbol;Acc:HGNC:9248]	5.82635e-67	3.81483
PPIA	5478	peptidylprolyl isomerase A [Source:HGNC Symbol;Acc:HGNC:9253]	1.83896e-08	-1.2384
PPM1D	8493	protein phosphatase, Mg2+/Mn2+ dependent 1D [Source:HGNC Symbol;Acc:HGNC:9277]	0.00171766	1.17615
PPP1R21	129285	protein phosphatase 1 regulatory subunit 21 [Source:HGNC Symbol;Acc:HGNC:30595]	4.71665e-08	1.36344
PPP2R2B	5521	protein phosphatase 2 regulatory subunit Bbeta [Source:HGNC Symbol;Acc:HGNC:9305]	8.86134e-05	1.29392
PPP2R2C	5522	protein phosphatase 2 regulatory subunit Bgamma [Source:HGNC Symbol;Acc:HGNC:9306]	1.10241e-12	-1.8739
PQLC1	80148	PQ loop repeat containing 1 [Source:HGNC Symbol;Acc:HGNC:26188]	0.00022455	-1.23625
PRDX6	9588	peroxiredoxin 6 [Source:HGNC Symbol;Acc:HGNC:16753]	1.01115e-16	-1.48348
PREX1	57580	phosphatidylinositol-3,4,5-trisphosphate dependent Rac exchange factor 1 [Source:HGNC Symbol;Acc:HGNC:32594]	9.5128e-05	1.23477
PRICKLE2	166336	prickle planar cell polarity protein 2 [Source:HGNC Symbol;Acc:HGNC:20340]	7.57583e-06	-1.5187
PRKAB2	5565	protein kinase AMP-activated non-catalytic subunit beta 2 [Source:HGNC Symbol;Acc:HGNC:9379]	0.000592348	1.20662
PRKD1	5587	protein kinase D1 [Source:HGNC Symbol;Acc:HGNC:9407]	6.14833e-05	1.26679
PRKDC	5591	protein kinase, DNA-activated, catalytic polypeptide [Source:HGNC Symbol;Acc:HGNC:9413]	7.23592e-09	1.23684
PRMT1	3276	protein arginine methyltransferase 1 [Source:HGNC Symbol;Acc:HGNC:5187]	6.578e-10	-1.27058
PRNP	5621	prion protein [Source:HGNC Symbol;Acc:HGNC:9449]	3.94261e-10	-1.38923
PROX2	283571	prospero homeobox 2 [Source:HGNC Symbol;Acc:HGNC:26715]	3.14498e-07	2.05479
PRPF8	10594	pre-mRNA processing factor 8 [Source:HGNC Symbol;Acc:HGNC:17340]	1.50479e-10	1.26565
PRPH	5630	peripherin [Source:HGNC Symbol;Acc:HGNC:9461]	2.53892e-10	-1.83031
PRR12	57479	proline rich 12 [Source:HGNC Symbol;Acc:HGNC:29217]	3.50422e-08	1.2927
PRRC2A	7916	proline rich coiled-coil 2A [Source:HGNC Symbol;Acc:HGNC:13918]	5.76217e-11	1.26754
PRUNE2	158471	prune homolog 2 [Source:HGNC Symbol;Acc:HGNC:25209]	0.000184793	-1.27227
PSAP	5660	prosaposin [Source:HGNC Symbol;Acc:HGNC:9498]	2.11524e-07	-1.20134
PSD	5662	pleckstrin and Sec7 domain containing [Source:HGNC Symbol;Acc:HGNC:9507]	0.00329652	1.19154
PSMA6	5687	proteasome subunit alpha 6 [Source:HGNC Symbol;Acc:HGNC:9535]	2.61368e-05	-1.19865
PSPC1	55269	paraspeckle component 1 [Source:HGNC Symbol;Acc:HGNC:20320]	7.50151e-30	-1.60235
PTBP2	58155	polypyrimidine tract binding protein 2 [Source:HGNC Symbol;Acc:HGNC:17662]	0.00949184	1.12734
PTCH1	5727	patched 1 [Source:HGNC Symbol;Acc:HGNC:9585]	1.04633e-15	-1.48643
PTK2	5747	protein tyrosine kinase 2 [Source:HGNC Symbol;Acc:HGNC:9611]	1.5266e-06	1.19109
PTN	5764	pleiotrophin [Source:HGNC Symbol;Acc:HGNC:9630]	1.46658e-17	-1.62743
PTPN21	11099	protein tyrosine phosphatase, non-receptor type 21 [Source:HGNC Symbol;Acc:HGNC:9651]	0.00952686	1.14051
PTPRG	5793	protein tyrosine phosphatase, receptor type G [Source:HGNC Symbol;Acc:HGNC:9671]	2.72925e-15	1.44172
PTPRJ	5795	protein tyrosine phosphatase, receptor type J [Source:HGNC Symbol;Acc:HGNC:9673]	2.54216e-06	1.271
PTPRM	5797	protein tyrosine phosphatase, receptor type M [Source:HGNC Symbol;Acc:HGNC:9675]	6.56912e-40	-2.04244
PTPRN2	5799	protein tyrosine phosphatase, receptor type N2 [Source:HGNC Symbol;Acc:HGNC:9677]	5.78595e-05	-1.17981
PTPRS	5802	protein tyrosine phosphatase, receptor type S [Source:HGNC Symbol;Acc:HGNC:9681]	0.00580455	1.13441
PTPRT	11122	protein tyrosine phosphatase, receptor type T [Source:HGNC Symbol;Acc:HGNC:9682]	6.2454e-43	-8.71399
PTPRU	10076	protein tyrosine phosphatase, receptor type U [Source:HGNC Symbol;Acc:HGNC:9683]	0.000367205	-1.25491
PTPRZ1	5803	protein tyrosine phosphatase, receptor type Z1 [Source:HGNC Symbol;Acc:HGNC:9685]	0.000637017	1.13117
PUF60	22827	poly(U) binding splicing factor 60 [Source:HGNC Symbol;Acc:HGNC:17042]	0.00305315	1.12574
PURA	5813	purine rich element binding protein A [Source:HGNC Symbol;Acc:HGNC:9701]	6.69608e-05	1.35039
PUS7	54517	pseudouridylate synthase 7 (putative) [Source:HGNC Symbol;Acc:HGNC:26033]	2.93084e-08	-1.46448
R3HDM1	23518	R3H domain containing 1 [Source:HGNC Symbol;Acc:HGNC:9757]	0.000354305	1.18943
R3HDM2	22864	R3H domain containing 2 [Source:HGNC Symbol;Acc:HGNC:29167]	4.94627e-05	1.23848
RAB13	5872	RAB13, member RAS oncogene family [Source:HGNC Symbol;Acc:HGNC:9762]	8.12611e-06	-1.25844
RAB15	376267	RAB15, member RAS oncogene family [Source:HGNC Symbol;Acc:HGNC:20150]	0.000491622	-1.18273
RAB1B	81876	RAB1B, member RAS oncogene family [Source:HGNC Symbol;Acc:HGNC:18370]	0.000172585	-1.18239
RAB2A	5862	RAB2A, member RAS oncogene family [Source:HGNC Symbol;Acc:HGNC:9763]	9.12466e-06	-1.20727
RALGAPA2	57186	Ral GTPase activating protein catalytic alpha subunit 2 [Source:HGNC Symbol;Acc:HGNC:16207]	5.86029e-25	1.54521
RALGAPB	57148	Ral GTPase activating protein non-catalytic beta subunit [Source:HGNC Symbol;Acc:HGNC:29221]	5.83601e-07	1.24852
RANBP1	5902	RAN binding protein 1 [Source:HGNC Symbol;Acc:HGNC:9847]	0.00279587	-1.14497
RANBP10	57610	RAN binding protein 10 [Source:HGNC Symbol;Acc:HGNC:29285]	0.00672636	1.18285
RANBP6	26953	RAN binding protein 6 [Source:HGNC Symbol;Acc:HGNC:9851]	0.000154972	1.21816
RAP2A	5911	RAP2A, member of RAS oncogene family [Source:HGNC Symbol;Acc:HGNC:9861]	0.000115353	1.19907
RAPGEF1	2889	Rap guanine nucleotide exchange factor 1 [Source:HGNC Symbol;Acc:HGNC:4568]	0.00143241	-1.14639
RAPGEF4	11069	Rap guanine nucleotide exchange factor 4 [Source:HGNC Symbol;Acc:HGNC:16626]	0.00695922	1.44606
RASGRF1	5923	Ras protein specific guanine nucleotide releasing factor 1 [Source:HGNC Symbol;Acc:HGNC:9875]	3.75754e-26	-4.63632
RBBP5	5929	RB binding protein 5, histone lysine methyltransferase complex subunit [Source:HGNC Symbol;Acc:HGNC:9888]	1.07001e-08	1.34576
RBFOX1	54715	RNA binding fox-1 homolog 1 [Source:HGNC Symbol;Acc:HGNC:18222]	2.21006e-38	-2.55549
RBM26	64062	RNA binding motif protein 26 [Source:HGNC Symbol;Acc:HGNC:20327]	1.57704e-05	1.1889
RBM8A	9939	RNA binding motif protein 8A [Source:HGNC Symbol;Acc:HGNC:9905]	0.00810881	1.10921
REEP2	51308	receptor accessory protein 2 [Source:HGNC Symbol;Acc:HGNC:17975]	2.98084e-05	-1.20214
RELN	5649	reelin [Source:HGNC Symbol;Acc:HGNC:9957]	3.22044e-37	-6.28703
RFC2	5982	replication factor C subunit 2 [Source:HGNC Symbol;Acc:HGNC:9970]	0.00349142	-1.16096
RFTN2	130132	raftlin family member 2 [Source:HGNC Symbol;Acc:HGNC:26402]	2.17385e-12	1.72997
RFWD3	55159	ring finger and WD repeat domain 3 [Source:HGNC Symbol;Acc:HGNC:25539]	0.00172488	1.17075
RFX3	5991	regulatory factor X3 [Source:HGNC Symbol;Acc:HGNC:9984]	1.11716e-11	1.39753
RGS12	6002	regulator of G protein signaling 12 [Source:HGNC Symbol;Acc:HGNC:9994]	0.000371885	1.18262
RHBDD2	57414	rhomboid domain containing 2 [Source:HGNC Symbol;Acc:HGNC:23082]	6.44655e-11	-1.32584
RHOB	388	ras homolog family member B [Source:HGNC Symbol;Acc:HGNC:668]	3.42557e-05	-1.25959
RHOBTB2	23221	Rho related BTB domain containing 2 [Source:HGNC Symbol;Acc:HGNC:18756]	8.2527e-10	1.32379
RHOBTB3	22836	Rho related BTB domain containing 3 [Source:HGNC Symbol;Acc:HGNC:18757]	0.00944997	-1.14871
RIMBP2	23504	RIMS binding protein 2 [Source:HGNC Symbol;Acc:HGNC:30339]	4.55487e-15	1.94461
RING1	6015	ring finger protein 1 [Source:HGNC Symbol;Acc:HGNC:10018]	7.78571e-05	-1.22701
RMND5A	64795	required for meiotic nuclear division 5 homolog A [Source:HGNC Symbol;Acc:HGNC:25850]	6.39545e-07	1.24602
RNF111	54778	ring finger protein 111 [Source:HGNC Symbol;Acc:HGNC:17384]	1.58699e-08	1.30891
RNF112	7732	ring finger protein 112 [Source:HGNC Symbol;Acc:HGNC:12968]	0.00445419	-1.35461
RNF168	165918	ring finger protein 168 [Source:HGNC Symbol;Acc:HGNC:26661]	4.40184e-09	1.38828
RPA1	6117	replication protein A1 [Source:HGNC Symbol;Acc:HGNC:10289]	6.01233e-07	1.20615
RPL12	6136	ribosomal protein L12 [Source:HGNC Symbol;Acc:HGNC:10302]	3.0791e-10	-1.32757
RPL14	9045	ribosomal protein L14 [Source:HGNC Symbol;Acc:HGNC:10305]	2.78903e-06	-1.20653
RPL38	6169	ribosomal protein L38 [Source:HGNC Symbol;Acc:HGNC:10349]	0.000245139	-1.1905
RPL7	6129	ribosomal protein L7 [Source:HGNC Symbol;Acc:HGNC:10363]	9.63125e-11	-1.31861
RPLP0	6175	ribosomal protein lateral stalk subunit P0 [Source:HGNC Symbol;Acc:HGNC:10371]	0.000591895	-1.15568
RPN1	6184	ribophorin I [Source:HGNC Symbol;Acc:HGNC:10381]	0.00133341	-1.14604
RPRD2	23248	regulation of nuclear pre-mRNA domain containing 2 [Source:HGNC Symbol;Acc:HGNC:29039]	5.85535e-06	1.22966
RPS13	6207	ribosomal protein S13 [Source:HGNC Symbol;Acc:HGNC:10386]	3.46059e-05	-1.19769
RPS14	6208	ribosomal protein S14 [Source:HGNC Symbol;Acc:HGNC:10387]	1.21663e-13	-1.35959
RPS17	6218	ribosomal protein S17 [Source:HGNC Symbol;Acc:HGNC:10397]	0.00605022	-1.15209
RPS18	6222	ribosomal protein S18 [Source:HGNC Symbol;Acc:HGNC:10401]	5.20337e-06	-1.25927
RPS25	6230	ribosomal protein S25 [Source:HGNC Symbol;Acc:HGNC:10413]	2.73168e-07	-1.26236
RPS3	6188	ribosomal protein S3 [Source:HGNC Symbol;Acc:HGNC:10420]	4.99883e-08	-1.25804
RRAS	6237	RAS related [Source:HGNC Symbol;Acc:HGNC:10447]	0.00502314	-1.41157
RRN3	54700	RRN3 homolog, RNA polymerase I transcription factor [Source:HGNC Symbol;Acc:HGNC:30346]	0.0066511	-1.1514
RRP9	9136	ribosomal RNA processing 9, U3 small nucleolar RNA binding protein [Source:HGNC Symbol;Acc:HGNC:16829]	1.91606e-06	-1.45339
RSRC2	65117	arginine and serine rich coiled-coil 2 [Source:HGNC Symbol;Acc:HGNC:30559]	0.00463394	1.15468
RTTN	25914	rotatin [Source:HGNC Symbol;Acc:HGNC:18654]	9.24955e-22	1.61163
RXRB	6257	retinoid X receptor beta [Source:HGNC Symbol;Acc:HGNC:10478]	7.69293e-06	1.24852
RYR3	6263	ryanodine receptor 3 [Source:HGNC Symbol;Acc:HGNC:10485]	9.60459e-07	1.49722
S100A10	6281	S100 calcium binding protein A10 [Source:HGNC Symbol;Acc:HGNC:10487]	3.49787e-28	-2.46704
SACS	26278	sacsin molecular chaperone [Source:HGNC Symbol;Acc:HGNC:10519]	0.00392661	-1.12145
SAFB2	9667	scaffold attachment factor B2 [Source:HGNC Symbol;Acc:HGNC:21605]	0.00647426	1.17874
SALL2	6297	spalt like transcription factor 2 [Source:HGNC Symbol;Acc:HGNC:10526]	4.45971e-11	1.28755
SAMD4B	55095	sterile alpha motif domain containing 4B [Source:HGNC Symbol;Acc:HGNC:25492]	1.93517e-05	1.2218
SAP130	79595	Sin3A associated protein 130 [Source:HGNC Symbol;Acc:HGNC:29813]	1.23862e-05	1.2246
SBNO1	55206	strawberry notch homolog 1 [Source:HGNC Symbol;Acc:HGNC:22973]	0.00274348	1.16544
SCAP	22937	SREBF chaperone [Source:HGNC Symbol;Acc:HGNC:30634]	0.00338807	1.15967
SCARF2	91179	scavenger receptor class F member 2 [Source:HGNC Symbol;Acc:HGNC:19869]	1.33101e-05	-1.70493
SCD	6319	stearoyl-CoA desaturase [Source:HGNC Symbol;Acc:HGNC:10571]	1.69043e-32	1.57263
SCFD1	23256	sec1 family domain containing 1 [Source:HGNC Symbol;Acc:HGNC:20726]	0.00645607	-1.17754
SCG5	6447	secretogranin V [Source:HGNC Symbol;Acc:HGNC:10816]	0.000569979	-1.24678
SCN1A	6323	sodium voltage-gated channel alpha subunit 1 [Source:HGNC Symbol;Acc:HGNC:10585]	6.7789e-26	-2.46418
SCN2A	6326	sodium voltage-gated channel alpha subunit 2 [Source:HGNC Symbol;Acc:HGNC:10588]	0.00263159	-1.36165
SCN3A	6328	sodium voltage-gated channel alpha subunit 3 [Source:HGNC Symbol;Acc:HGNC:10590]	0.00443133	1.20638
SCN5A	6331	sodium voltage-gated channel alpha subunit 5 [Source:HGNC Symbol;Acc:HGNC:10593]	2.04048e-05	-1.45512
SCRN1	9805	secernin 1 [Source:HGNC Symbol;Acc:HGNC:22192]	0.000320747	1.13241
SDCCAG8	10806	serologically defined colon cancer antigen 8 [Source:HGNC Symbol;Acc:HGNC:10671]	0.000720623	1.24382
SEC11A	23478	SEC11 homolog A, signal peptidase complex subunit [Source:HGNC Symbol;Acc:HGNC:17718]	3.39121e-10	-1.29082
SEC16A	9919	SEC16 homolog A, endoplasmic reticulum export factor [Source:HGNC Symbol;Acc:HGNC:29006]	0.00464838	1.15152
SEC23A	10484	Sec23 homolog A, coat complex II component [Source:HGNC Symbol;Acc:HGNC:10701]	0.00358087	-1.12883
SEC24B	10427	SEC24 homolog B, COPII coat complex component [Source:HGNC Symbol;Acc:HGNC:10704]	0.000153171	1.19243
SEC31A	22872	SEC31 homolog A, COPII coat complex component [Source:HGNC Symbol;Acc:HGNC:17052]	0.00984042	-1.11404
SELENBP1	8991	selenium binding protein 1 [Source:HGNC Symbol;Acc:HGNC:10719]	0.00640957	1.21977
SEMA3E	9723	semaphorin 3E [Source:HGNC Symbol;Acc:HGNC:10727]	8.76521e-12	2.4832
SEMA3F	6405	semaphorin 3F [Source:HGNC Symbol;Acc:HGNC:10728]	3.28366e-12	-1.58516
SEMA6D	80031	semaphorin 6D [Source:HGNC Symbol;Acc:HGNC:16770]	0.000150767	-1.34322
SENP5	205564	SUMO1/sentrin specific peptidase 5 [Source:HGNC Symbol;Acc:HGNC:28407]	0.000463938	1.1961
SEPSECS	51091	Sep (O-phosphoserine) tRNA:Sec (selenocysteine) tRNA synthase [Source:HGNC Symbol;Acc:HGNC:30605]	0.00298356	1.2332
SEPT4	5414	septin 4 [Source:HGNC Symbol;Acc:HGNC:9165]	8.08378e-07	1.49078
SEPT8	23176	septin 8 [Source:HGNC Symbol;Acc:HGNC:16511]	4.51911e-05	-1.22907
SEPT9	10801	septin 9 [Source:HGNC Symbol;Acc:HGNC:7323]	0.00461136	-1.11595
SERPINB8	5271	serpin family B member 8 [Source:HGNC Symbol;Acc:HGNC:8952]	0.00147546	-1.41682
SERPING1	710	serpin family G member 1 [Source:HGNC Symbol;Acc:HGNC:1228]	4.4487e-13	-1.48602
SETD5	55209	SET domain containing 5 [Source:HGNC Symbol;Acc:HGNC:25566]	1.53638e-05	1.17909
SFXN2	118980	sideroflexin 2 [Source:HGNC Symbol;Acc:HGNC:16086]	1.54053e-06	-1.45427
SGSM2	9905	small G protein signaling modulator 2 [Source:HGNC Symbol;Acc:HGNC:29026]	0.00625916	1.13291
SGTA	6449	small glutamine rich tetratricopeptide repeat containing alpha [Source:HGNC Symbol;Acc:HGNC:10819]	0.000604636	-1.14733
SH2B3	10019	SH2B adaptor protein 3 [Source:HGNC Symbol;Acc:HGNC:29605]	8.82326e-05	-1.40564
SH3GL2	6456	SH3 domain containing GRB2 like 2, endophilin A1 [Source:HGNC Symbol;Acc:HGNC:10831]	2.05434e-13	-2.34527
SH3PXD2B	285590	SH3 and PX domains 2B [Source:HGNC Symbol;Acc:HGNC:29242]	0.00010914	1.17092
SH3RF3	344558	SH3 domain containing ring finger 3 [Source:HGNC Symbol;Acc:HGNC:24699]	0.00106432	1.8337
SHANK2	22941	SH3 and multiple ankyrin repeat domains 2 [Source:HGNC Symbol;Acc:HGNC:14295]	2.43187e-06	1.29013
SHISA4	149345	shisa family member 4 [Source:HGNC Symbol;Acc:HGNC:27139]	0.000722967	-1.33475
SHISA6	388336	shisa family member 6 [Source:HGNC Symbol;Acc:HGNC:34491]	0.00863845	-1.6202
SHISA9	729993	shisa family member 9 [Source:HGNC Symbol;Acc:HGNC:37231]	9.39822e-05	-2.00781
SHMT2	6472	serine hydroxymethyltransferase 2 [Source:HGNC Symbol;Acc:HGNC:10852]	8.82871e-15	1.4656
SIPA1	6494	signal-induced proliferation-associated 1 [Source:HGNC Symbol;Acc:HGNC:10885]	0.00464648	1.31114
SIPA1L1	26037	signal induced proliferation associated 1 like 1 [Source:HGNC Symbol;Acc:HGNC:20284]	0.00185747	-1.20108
SKIV2L	6499	Ski2 like RNA helicase [Source:HGNC Symbol;Acc:HGNC:10898]	0.0099643	1.16404
SLC12A2	6558	solute carrier family 12 member 2 [Source:HGNC Symbol;Acc:HGNC:10911]	0.00028878	-1.27855
SLC12A5	57468	solute carrier family 12 member 5 [Source:HGNC Symbol;Acc:HGNC:13818]	0.000341474	1.37507
SLC13A4	26266	solute carrier family 13 member 4 [Source:HGNC Symbol;Acc:HGNC:15827]	8.61315e-12	2.09999
SLC25A22	79751	solute carrier family 25 member 22 [Source:HGNC Symbol;Acc:HGNC:19954]	2.54216e-06	1.29015
SLC25A3	5250	solute carrier family 25 member 3 [Source:HGNC Symbol;Acc:HGNC:10989]	3.7848e-05	-1.15172
SLC25A5	292	solute carrier family 25 member 5 [Source:HGNC Symbol;Acc:HGNC:10991]	0.00138117	-1.14319
SLC25A6	293	solute carrier family 25 member 6 [Source:HGNC Symbol;Acc:HGNC:10992]	4.97062e-09	-1.29064
SLC2A3	6515	solute carrier family 2 member 3 [Source:HGNC Symbol;Acc:HGNC:11007]	0.00735739	-1.46278
SLC35A2	7355	solute carrier family 35 member A2 [Source:HGNC Symbol;Acc:HGNC:11022]	0.00640351	-1.18467
SLC35G2	80723	solute carrier family 35 member G2 [Source:HGNC Symbol;Acc:HGNC:28480]	0.00651796	1.28818
SLC37A1	54020	solute carrier family 37 member 1 [Source:HGNC Symbol;Acc:HGNC:11024]	0.000288904	1.21436
SLC38A3	10991	solute carrier family 38 member 3 [Source:HGNC Symbol;Acc:HGNC:18044]	0.00303436	1.39913
SLC39A13	91252	solute carrier family 39 member 13 [Source:HGNC Symbol;Acc:HGNC:20859]	0.00258922	-1.22827
SLC4A10	57282	solute carrier family 4 member 10 [Source:HGNC Symbol;Acc:HGNC:13811]	0.0065273	-1.23662
SLC4A8	9498	solute carrier family 4 member 8 [Source:HGNC Symbol;Acc:HGNC:11034]	1.92851e-12	1.34883
SLC5A10	125206	solute carrier family 5 member 10 [Source:HGNC Symbol;Acc:HGNC:23155]	0.00368091	-1.67961
SLC6A3	6531	solute carrier family 6 member 3 [Source:HGNC Symbol;Acc:HGNC:11049]	5.96696e-11	2.90691
SLC8A1	6546	solute carrier family 8 member A1 [Source:HGNC Symbol;Acc:HGNC:11068]	0.00216059	-1.19252
SLIT2	9353	slit guidance ligand 2 [Source:HGNC Symbol;Acc:HGNC:11086]	6.94862e-14	-1.64813
SLIT3	6586	slit guidance ligand 3 [Source:HGNC Symbol;Acc:HGNC:11087]	9.7127e-09	-2.58711
SLTM	79811	SAFB like transcription modulator [Source:HGNC Symbol;Acc:HGNC:20709]	9.21309e-08	1.25918
SMAD4	4089	SMAD family member 4 [Source:HGNC Symbol;Acc:HGNC:6770]	4.54421e-06	1.1989
SMAD7	4092	SMAD family member 7 [Source:HGNC Symbol;Acc:HGNC:6773]	0.000627696	1.43043
SMARCA2	6595	SWI/SNF related, matrix associated, actin dependent regulator of chromatin, subfamily a, member 2 [Source:HGNC Symbol;Acc:HGNC:11098]	0.00303884	-1.30193
SMARCA4	6597	SWI/SNF related, matrix associated, actin dependent regulator of chromatin, subfamily a, member 4 [Source:HGNC Symbol;Acc:HGNC:11100]	7.22105e-06	1.18451
SMARCC2	6601	SWI/SNF related, matrix associated, actin dependent regulator of chromatin subfamily c member 2 [Source:HGNC Symbol;Acc:HGNC:11105]	3.54342e-11	1.27173
SMC1A	8243	structural maintenance of chromosomes 1A [Source:HGNC Symbol;Acc:HGNC:11111]	9.42844e-17	1.3361
SMDT1	91689	single-pass membrane protein with aspartate rich tail 1 [Source:HGNC Symbol;Acc:HGNC:25055]	9.91219e-06	-1.28021
SMG1	23049	SMG1, nonsense mediated mRNA decay associated PI3K related kinase [Source:HGNC Symbol;Acc:HGNC:30045]	0.000235638	1.14947
SMYD4	114826	SET and MYND domain containing 4 [Source:HGNC Symbol;Acc:HGNC:21067]	5.90353e-06	1.32857
SNAP25	6616	synaptosome associated protein 25 [Source:HGNC Symbol;Acc:HGNC:11132]	0.000358192	-1.28254
SNAP91	9892	synaptosome associated protein 91 [Source:HGNC Symbol;Acc:HGNC:14986]	0.000155701	1.26821
SNTA1	6640	syntrophin alpha 1 [Source:HGNC Symbol;Acc:HGNC:11167]	0.000127277	-1.38499
SNX27	81609	sorting nexin family member 27 [Source:HGNC Symbol;Acc:HGNC:20073]	2.54932e-16	1.45475
SOBP	55084	sine oculis binding protein homolog [Source:HGNC Symbol;Acc:HGNC:29256]	3.91418e-06	1.2566
SOD1	6647	superoxide dismutase 1 [Source:HGNC Symbol;Acc:HGNC:11179]	5.02416e-05	-1.17747
SORBS2	8470	sorbin and SH3 domain containing 2 [Source:HGNC Symbol;Acc:HGNC:24098]	0.000281126	1.16103
SORCS3	22986	sortilin related VPS10 domain containing receptor 3 [Source:HGNC Symbol;Acc:HGNC:16699]	0.00016601	-1.76676
SORL1	6653	sortilin related receptor 1 [Source:HGNC Symbol;Acc:HGNC:11185]	2.94257e-11	1.53696
SORT1	6272	sortilin 1 [Source:HGNC Symbol;Acc:HGNC:11186]	0.000533719	-1.16181
SOS2	6655	SOS Ras/Rho guanine nucleotide exchange factor 2 [Source:HGNC Symbol;Acc:HGNC:11188]	0.00315827	1.16098
SOX5	6660	SRY-box 5 [Source:HGNC Symbol;Acc:HGNC:11201]	3.1215e-12	1.37137
SPARCL1	8404	SPARC like 1 [Source:HGNC Symbol;Acc:HGNC:11220]	2.10698e-07	-2.41795
SPATA5	166378	spermatogenesis associated 5 [Source:HGNC Symbol;Acc:HGNC:18119]	2.06811e-05	1.32186
SPATS2L	26010	spermatogenesis associated serine rich 2 like [Source:HGNC Symbol;Acc:HGNC:24574]	0.00471513	-1.26449
SPCS1	28972	signal peptidase complex subunit 1 [Source:HGNC Symbol;Acc:HGNC:23401]	7.12207e-06	-1.22837
SPEN	23013	spen family transcriptional repressor [Source:HGNC Symbol;Acc:HGNC:17575]	8.86936e-07	1.21487
SPOCK3	50859	SPARC/osteonectin, cwcv and kazal like domains proteoglycan 3 [Source:HGNC Symbol;Acc:HGNC:13565]	0.000363317	-1.72524
SPON1	10418	spondin 1 [Source:HGNC Symbol;Acc:HGNC:11252]	1.69043e-32	2.76924
SPR	6697	sepiapterin reductase [Source:HGNC Symbol;Acc:HGNC:11257]	0.00906421	1.39298
SPTB	6710	spectrin beta, erythrocytic [Source:HGNC Symbol;Acc:HGNC:11274]	8.70955e-07	-1.59956
SRC	6714	SRC proto-oncogene, non-receptor tyrosine kinase [Source:HGNC Symbol;Acc:HGNC:11283]	0.00719464	-1.13615
SRCAP	10847	Snf2 related CREBBP activator protein [Source:HGNC Symbol;Acc:HGNC:16974]	6.97221e-09	1.2807
SRCIN1	80725	SRC kinase signaling inhibitor 1 [Source:HGNC Symbol;Acc:HGNC:29506]	3.62346e-05	1.25963
SREBF1	6720	sterol regulatory element binding transcription factor 1 [Source:HGNC Symbol;Acc:HGNC:11289]	1.37224e-11	1.37355
SSFA2	6744	sperm specific antigen 2 [Source:HGNC Symbol;Acc:HGNC:11319]	0.00137358	-1.17659
STIP1	10963	stress induced phosphoprotein 1 [Source:HGNC Symbol;Acc:HGNC:11387]	0.00031985	1.16419
STK10	6793	serine/threonine kinase 10 [Source:HGNC Symbol;Acc:HGNC:11388]	1.99693e-06	-1.38491
STK38L	23012	serine/threonine kinase 38 like [Source:HGNC Symbol;Acc:HGNC:17848]	0.00102763	-1.19835
STON1	11037	stonin 1 [Source:HGNC Symbol;Acc:HGNC:17003]	1.73999e-12	1.41023
STON1-GTF2A1L	286749	STON1-GTF2A1L readthrough [Source:HGNC Symbol;Acc:HGNC:30651]	3.35178e-11	1.43281
STOX2	56977	storkhead box 2 [Source:HGNC Symbol;Acc:HGNC:25450]	6.37832e-08	1.29372
STXBP6	29091	syntaxin binding protein 6 [Source:HGNC Symbol;Acc:HGNC:19666]	5.93101e-07	-1.51273
STYXL1	51657	serine/threonine/tyrosine interacting like 1 [Source:HGNC Symbol;Acc:HGNC:18165]	7.39474e-13	1.56144
SULF2	55959	sulfatase 2 [Source:HGNC Symbol;Acc:HGNC:20392]	1.59806e-14	-1.76915
SYN3	8224	synapsin III [Source:HGNC Symbol;Acc:HGNC:11496]	0.00187779	-1.46042
SYNE1	23345	spectrin repeat containing nuclear envelope protein 1 [Source:HGNC Symbol;Acc:HGNC:17089]	1.30479e-07	1.27748
SYNGR1	9145	synaptogyrin 1 [Source:HGNC Symbol;Acc:HGNC:11498]	0.000242563	1.19903
SYNGR3	9143	synaptogyrin 3 [Source:HGNC Symbol;Acc:HGNC:11501]	0.00100628	-1.39941
SYNJ1	8867	synaptojanin 1 [Source:HGNC Symbol;Acc:HGNC:11503]	3.37095e-07	1.32139
SYNPO	11346	synaptopodin [Source:HGNC Symbol;Acc:HGNC:30672]	3.05715e-15	-3.57465
SYNRG	11276	synergin gamma [Source:HGNC Symbol;Acc:HGNC:557]	0.000962608	1.15781
SYP	6855	synaptophysin [Source:HGNC Symbol;Acc:HGNC:11506]	4.34535e-08	-1.29286
SYT7	9066	synaptotagmin 7 [Source:HGNC Symbol;Acc:HGNC:11514]	1.49589e-07	-1.47211
SZT2	23334	SZT2, KICSTOR complex subunit [Source:HGNC Symbol;Acc:HGNC:29040]	1.28743e-06	1.26681
TADA1	117143	transcriptional adaptor 1 [Source:HGNC Symbol;Acc:HGNC:30631]	0.000995529	-1.20866
TAF5	6877	TATA-box binding protein associated factor 5 [Source:HGNC Symbol;Acc:HGNC:11539]	9.27953e-08	1.39597
TAF9	6880	TATA-box binding protein associated factor 9 [Source:HGNC Symbol;Acc:HGNC:11542]	1.35358e-08	-1.35778
TANC1	85461	tetratricopeptide repeat, ankyrin repeat and coiled-coil containing 1 [Source:HGNC Symbol;Acc:HGNC:29364]	0.000502532	-1.24556
TAP2	6891	transporter 2, ATP binding cassette subfamily B member [Source:HGNC Symbol;Acc:HGNC:44]	1.06035e-13	-2.34643
TAPBP	6892	TAP binding protein [Source:HGNC Symbol;Acc:HGNC:11566]	3.00794e-05	-1.33732
TARS2	80222	threonyl-tRNA synthetase 2, mitochondrial (putative) [Source:HGNC Symbol;Acc:HGNC:30740]	0.0001335	1.26305
TBC1D24	57465	TBC1 domain family member 24 [Source:HGNC Symbol;Acc:HGNC:29203]	0.000281382	1.24884
TBC1D5	9779	TBC1 domain family member 5 [Source:HGNC Symbol;Acc:HGNC:19166]	2.71878e-18	1.43719
TBCB	1155	tubulin folding cofactor B [Source:HGNC Symbol;Acc:HGNC:1989]	0.000181517	-1.18354
TBX1	6899	T-box 1 [Source:HGNC Symbol;Acc:HGNC:11592]	7.87746e-08	-2.59704
TCF19	6941	transcription factor 19 [Source:HGNC Symbol;Acc:HGNC:11629]	0.000310522	1.26885
TCF25	22980	transcription factor 25 [Source:HGNC Symbol;Acc:HGNC:29181]	0.0033159	-1.13721
TCF4	6925	transcription factor 4 [Source:HGNC Symbol;Acc:HGNC:11634]	0.00758029	1.13293
TCTEX1D2	255758	Tctex1 domain containing 2 [Source:HGNC Symbol;Acc:HGNC:28482]	1.82356e-06	-1.31554
TDRKH	11022	tudor and KH domain containing [Source:HGNC Symbol;Acc:HGNC:11713]	9.09607e-12	1.42451
TEK	7010	TEK receptor tyrosine kinase [Source:HGNC Symbol;Acc:HGNC:11724]	2.69418e-10	-2.74705
TENM1	10178	teneurin transmembrane protein 1 [Source:HGNC Symbol;Acc:HGNC:8117]	2.32345e-07	-1.64746
TEP1	7011	telomerase associated protein 1 [Source:HGNC Symbol;Acc:HGNC:11726]	7.9042e-16	1.64569
TFRC	7037	transferrin receptor [Source:HGNC Symbol;Acc:HGNC:11763]	2.20059e-29	-1.76971
TGM2	7052	transglutaminase 2 [Source:HGNC Symbol;Acc:HGNC:11778]	3.84266e-23	-5.38184
THAP8	199745	THAP domain containing 8 [Source:HGNC Symbol;Acc:HGNC:23191]	4.16752e-06	1.49388
THBS1	7057	thrombospondin 1 [Source:HGNC Symbol;Acc:HGNC:11785]	3.7046e-22	-4.15682
TIMP2	7077	TIMP metallopeptidase inhibitor 2 [Source:HGNC Symbol;Acc:HGNC:11821]	0.00058515	-1.14305
TINAGL1	64129	tubulointerstitial nephritis antigen like 1 [Source:HGNC Symbol;Acc:HGNC:19168]	0.00742925	-1.50357
TJP1	7082	tight junction protein 1 [Source:HGNC Symbol;Acc:HGNC:11827]	3.47562e-07	1.2365
TLE3	7090	transducin like enhancer of split 3 [Source:HGNC Symbol;Acc:HGNC:11839]	5.4936e-21	1.64529
TLR5	7100	toll like receptor 5 [Source:HGNC Symbol;Acc:HGNC:11851]	0.00442526	1.7087
TM9SF3	56889	transmembrane 9 superfamily member 3 [Source:HGNC Symbol;Acc:HGNC:21529]	6.70247e-06	-1.18484
TMCO6	55374	transmembrane and coiled-coil domains 6 [Source:HGNC Symbol;Acc:HGNC:28814]	0.00220245	1.29846
TMEM132D	121256	transmembrane protein 132D [Source:HGNC Symbol;Acc:HGNC:29411]	8.90039e-50	-5.17792
TMEM132E	124842	transmembrane protein 132E [Source:HGNC Symbol;Acc:HGNC:26991]	0.000233765	-1.54935
TMEM151B	441151	transmembrane protein 151B [Source:HGNC Symbol;Acc:HGNC:21315]	1.74105e-08	1.28213
TMEM158	25907	transmembrane protein 158 (gene/pseudogene) [Source:HGNC Symbol;Acc:HGNC:30293]	1.61275e-15	-1.77461
TMEM245	23731	transmembrane protein 245 [Source:HGNC Symbol;Acc:HGNC:1363]	0.000508687	1.16923
TMTC1	83857	transmembrane and tetratricopeptide repeat containing 1 [Source:HGNC Symbol;Acc:HGNC:24099]	2.86402e-06	-1.48282
TNC	3371	tenascin C [Source:HGNC Symbol;Acc:HGNC:5318]	2.67699e-11	-3.15354
TNFAIP2	7127	TNF alpha induced protein 2 [Source:HGNC Symbol;Acc:HGNC:11895]	1.08025e-05	-1.62703
TNFAIP8	25816	TNF alpha induced protein 8 [Source:HGNC Symbol;Acc:HGNC:17260]	0.00194693	-1.41631
TNFRSF25	8718	TNF receptor superfamily member 25 [Source:HGNC Symbol;Acc:HGNC:11910]	0.00115203	1.40118
TNKS	8658	tankyrase [Source:HGNC Symbol;Acc:HGNC:11941]	1.4423e-10	1.29898
TNNC1	7134	troponin C1, slow skeletal and cardiac type [Source:HGNC Symbol;Acc:HGNC:11943]	3.66321e-05	-2.02651
TNR	7143	tenascin R [Source:HGNC Symbol;Acc:HGNC:11953]	1.18096e-47	-7.72123
TNRC6B	23112	trinucleotide repeat containing 6B [Source:HGNC Symbol;Acc:HGNC:29190]	2.14315e-08	1.30016
TOM1L2	146691	target of myb1 like 2 membrane trafficking protein [Source:HGNC Symbol;Acc:HGNC:11984]	9.02059e-05	-1.20053
TOMM20	9804	translocase of outer mitochondrial membrane 20 [Source:HGNC Symbol;Acc:HGNC:20947]	4.1347e-13	-1.33017
TONSL	4796	tonsoku like, DNA repair protein [Source:HGNC Symbol;Acc:HGNC:7801]	1.79965e-17	1.63196
TPD52	7163	tumor protein D52 [Source:HGNC Symbol;Acc:HGNC:12005]	1.21786e-05	-1.56689
TPI1	7167	triosephosphate isomerase 1 [Source:HGNC Symbol;Acc:HGNC:12009]	1.50844e-48	1.66542
TPM1	7168	tropomyosin 1 [Source:HGNC Symbol;Acc:HGNC:12010]	8.80828e-10	-2.32321
TPM3	7170	tropomyosin 3 [Source:HGNC Symbol;Acc:HGNC:12012]	2.81202e-05	-1.19056
TPM4	7171	tropomyosin 4 [Source:HGNC Symbol;Acc:HGNC:12013]	3.77607e-08	-1.24613
TRA2A	29896	transformer 2 alpha homolog [Source:HGNC Symbol;Acc:HGNC:16645]	0.000273584	1.20713
TRANK1	9881	tetratricopeptide repeat and ankyrin repeat containing 1 [Source:HGNC Symbol;Acc:HGNC:29011]	0.000970608	-1.42874
TRH	7200	thyrotropin releasing hormone [Source:HGNC Symbol;Acc:HGNC:12298]	2.05573e-19	-2.10675
TRIM2	23321	tripartite motif containing 2 [Source:HGNC Symbol;Acc:HGNC:15974]	2.58017e-09	1.2827
TRIM26	7726	tripartite motif containing 26 [Source:HGNC Symbol;Acc:HGNC:12962]	8.81767e-07	1.28376
TRIM27	5987	tripartite motif containing 27 [Source:HGNC Symbol;Acc:HGNC:9975]	0.00734347	1.13568
TRIM9	114088	tripartite motif containing 9 [Source:HGNC Symbol;Acc:HGNC:16288]	1.42404e-46	2.28862
TRIP12	9320	thyroid hormone receptor interactor 12 [Source:HGNC Symbol;Acc:HGNC:12306]	0.00360768	1.11781
TRPM3	80036	transient receptor potential cation channel subfamily M member 3 [Source:HGNC Symbol;Acc:HGNC:17992]	8.77724e-28	-3.35017
TRRAP	8295	transformation/transcription domain associated protein [Source:HGNC Symbol;Acc:HGNC:12347]	5.31061e-08	1.25384
TSC2	7249	TSC complex subunit 2 [Source:HGNC Symbol;Acc:HGNC:12363]	0.00168643	1.15766
TSHZ1	10194	teashirt zinc finger homeobox 1 [Source:HGNC Symbol;Acc:HGNC:10669]	1.78753e-06	-1.33859
TSHZ2	128553	teashirt zinc finger homeobox 2 [Source:HGNC Symbol;Acc:HGNC:13010]	5.48937e-05	-1.38236
TSNAX	7257	translin associated factor X [Source:HGNC Symbol;Acc:HGNC:12380]	5.86366e-07	-1.29063
TSPAN7	7102	tetraspanin 7 [Source:HGNC Symbol;Acc:HGNC:11854]	9.4362e-09	-1.51355
TSPYL2	64061	TSPY like 2 [Source:HGNC Symbol;Acc:HGNC:24358]	3.5027e-11	1.57216
TSSK2	23617	testis specific serine kinase 2 [Source:HGNC Symbol;Acc:HGNC:11401]	0.000428375	1.62523
TTBK1	84630	tau tubulin kinase 1 [Source:HGNC Symbol;Acc:HGNC:19140]	0.00188777	1.19277
TTC14	151613	tetratricopeptide repeat domain 14 [Source:HGNC Symbol;Acc:HGNC:24697]	4.34954e-10	1.34116
TTYH1	57348	tweety family member 1 [Source:HGNC Symbol;Acc:HGNC:13476]	6.72268e-08	1.27805
TUB	7275	tubby bipartite transcription factor [Source:HGNC Symbol;Acc:HGNC:12406]	3.00794e-05	1.1908
TUBB2A	7280	tubulin beta 2A class IIa [Source:HGNC Symbol;Acc:HGNC:12412]	4.58399e-12	-1.28656
TUBGCP5	114791	tubulin gamma complex associated protein 5 [Source:HGNC Symbol;Acc:HGNC:18600]	0.00484559	-1.18196
TYW5	129450	tRNA-yW synthesizing protein 5 [Source:HGNC Symbol;Acc:HGNC:26754]	0.000128179	-1.30664
UACA	55075	uveal autoantigen with coiled-coil domains and ankyrin repeats [Source:HGNC Symbol;Acc:HGNC:15947]	1.32824e-08	-1.50089
UBA1	7317	ubiquitin like modifier activating enzyme 1 [Source:HGNC Symbol;Acc:HGNC:12469]	3.1215e-12	1.25269
UBC	7316	ubiquitin C [Source:HGNC Symbol;Acc:HGNC:12468]	7.2959e-16	-1.29652
UBE2O	63893	ubiquitin conjugating enzyme E2 O [Source:HGNC Symbol;Acc:HGNC:29554]	0.000984717	1.15598
UBE2V2	7336	ubiquitin conjugating enzyme E2 V2 [Source:HGNC Symbol;Acc:HGNC:12495]	0.000497484	-1.1847
UBE3A	7337	ubiquitin protein ligase E3A [Source:HGNC Symbol;Acc:HGNC:12496]	0.00417836	1.13122
UBE3B	89910	ubiquitin protein ligase E3B [Source:HGNC Symbol;Acc:HGNC:13478]	0.00674669	1.15128
UBE3C	9690	ubiquitin protein ligase E3C [Source:HGNC Symbol;Acc:HGNC:16803]	1.20779e-06	-1.25266
UBQLN2	29978	ubiquilin 2 [Source:HGNC Symbol;Acc:HGNC:12509]	4.12599e-05	1.20332
UBXN7	26043	UBX domain protein 7 [Source:HGNC Symbol;Acc:HGNC:29119]	2.50437e-05	1.19881
UHRF2	115426	ubiquitin like with PHD and ring finger domains 2 [Source:HGNC Symbol;Acc:HGNC:12557]	1.4997e-10	1.34494
UNC13C	440279	unc-13 homolog C [Source:HGNC Symbol;Acc:HGNC:23149]	1.08313e-06	1.67836
UPF3A	65110	UPF3A, regulator of nonsense mediated mRNA decay [Source:HGNC Symbol;Acc:HGNC:20332]	9.17192e-07	-1.24487
UQCC2	84300	ubiquinol-cytochrome c reductase complex assembly factor 2 [Source:HGNC Symbol;Acc:HGNC:21237]	0.00284968	1.16694
USMG5	84833	up-regulated during skeletal muscle growth 5 homolog (mouse) [Source:HGNC Symbol;Acc:HGNC:30889]	0.00031645	-1.22055
UTRN	7402	utrophin [Source:HGNC Symbol;Acc:HGNC:12635]	1.57637e-05	1.18555
VARS2	57176	valyl-tRNA synthetase 2, mitochondrial [Source:HGNC Symbol;Acc:HGNC:21642]	0.000279056	1.18672
VASN	114990	vasorin [Source:HGNC Symbol;Acc:HGNC:18517]	0.00036759	-1.92103
VCL	7414	vinculin [Source:HGNC Symbol;Acc:HGNC:12665]	1.53712e-07	-1.76737
VIM	7431	vimentin [Source:HGNC Symbol;Acc:HGNC:12692]	5.33754e-08	-1.34196
VLDLR	7436	very low density lipoprotein receptor [Source:HGNC Symbol;Acc:HGNC:12698]	2.06283e-11	-1.63944
VPS13A	23230	vacuolar protein sorting 13 homolog A [Source:HGNC Symbol;Acc:HGNC:1908]	4.09031e-05	1.20783
VPS13D	55187	vacuolar protein sorting 13 homolog D [Source:HGNC Symbol;Acc:HGNC:23595]	2.61685e-09	1.30059
WASL	8976	Wiskott-Aldrich syndrome like [Source:HGNC Symbol;Acc:HGNC:12735]	0.000233016	1.18623
WBP4	11193	WW domain binding protein 4 [Source:HGNC Symbol;Acc:HGNC:12739]	8.34574e-05	1.252
WDFY3	23001	WD repeat and FYVE domain containing 3 [Source:HGNC Symbol;Acc:HGNC:20751]	8.99854e-10	1.28033
WDR1	9948	WD repeat domain 1 [Source:HGNC Symbol;Acc:HGNC:12754]	2.62374e-05	-1.24396
WDR13	64743	WD repeat domain 13 [Source:HGNC Symbol;Acc:HGNC:14352]	0.0012072	-1.18387
WDR46	9277	WD repeat domain 46 [Source:HGNC Symbol;Acc:HGNC:13923]	0.00978005	-1.18146
WDR62	284403	WD repeat domain 62 [Source:HGNC Symbol;Acc:HGNC:24502]	7.87746e-08	1.39759
WDR7	23335	WD repeat domain 7 [Source:HGNC Symbol;Acc:HGNC:13490]	0.000951237	1.19678
WDR73	84942	WD repeat domain 73 [Source:HGNC Symbol;Acc:HGNC:25928]	0.000906435	-1.16361
WFDC1	58189	WAP four-disulfide core domain 1 [Source:HGNC Symbol;Acc:HGNC:15466]	0.00233854	1.76833
WIZ	58525	widely interspaced zinc finger motifs [Source:HGNC Symbol;Acc:HGNC:30917]	0.00515335	1.15133
WNK1	65125	WNK lysine deficient protein kinase 1 [Source:HGNC Symbol;Acc:HGNC:14540]	2.14982e-05	1.16549
WNK2	65268	WNK lysine deficient protein kinase 2 [Source:HGNC Symbol;Acc:HGNC:14542]	1.03179e-15	-1.42867
WWC1	23286	WW and C2 domain containing 1 [Source:HGNC Symbol;Acc:HGNC:29435]	0.000773043	-1.27131
XBP1	7494	X-box binding protein 1 [Source:HGNC Symbol;Acc:HGNC:12801]	0.00696775	1.1853
YLPM1	56252	YLP motif containing 1 [Source:HGNC Symbol;Acc:HGNC:17798]	7.45879e-05	1.16138
YME1L1	10730	YME1 like 1 ATPase [Source:HGNC Symbol;Acc:HGNC:12843]	3.64608e-05	-1.17498
ZBED9	114821	zinc finger BED-type containing 9 [Source:HGNC Symbol;Acc:HGNC:13851]	2.06472e-05	1.37318
ZBTB12	221527	zinc finger and BTB domain containing 12 [Source:HGNC Symbol;Acc:HGNC:19066]	1.74779e-05	1.25143
ZBTB16	7704	zinc finger and BTB domain containing 16 [Source:HGNC Symbol;Acc:HGNC:12930]	1.68245e-16	1.77294
ZBTB18	10472	zinc finger and BTB domain containing 18 [Source:HGNC Symbol;Acc:HGNC:13030]	6.37699e-06	1.2381
ZBTB22	9278	zinc finger and BTB domain containing 22 [Source:HGNC Symbol;Acc:HGNC:13085]	5.49158e-06	-1.2827
ZBTB34	403341	zinc finger and BTB domain containing 34 [Source:HGNC Symbol;Acc:HGNC:31446]	0.000219252	1.22657
ZBTB37	84614	zinc finger and BTB domain containing 37 [Source:HGNC Symbol;Acc:HGNC:28365]	0.00147505	1.19938
ZBTB40	9923	zinc finger and BTB domain containing 40 [Source:HGNC Symbol;Acc:HGNC:29045]	8.96819e-16	1.52537
ZC3H10	84872	zinc finger CCCH-type containing 10 [Source:HGNC Symbol;Acc:HGNC:25893]	7.7015e-06	1.30848
ZDHHC2	51201	zinc finger DHHC-type containing 2 [Source:HGNC Symbol;Acc:HGNC:18469]	0.000174238	1.2254
ZDHHC20	253832	zinc finger DHHC-type containing 20 [Source:HGNC Symbol;Acc:HGNC:20749]	6.29314e-06	-1.21035
ZEB1	6935	zinc finger E-box binding homeobox 1 [Source:HGNC Symbol;Acc:HGNC:11642]	0.000134614	1.17484
ZFHX2	85446	zinc finger homeobox 2 [Source:HGNC Symbol;Acc:HGNC:20152]	2.70257e-06	1.30563
ZFR	51663	zinc finger RNA binding protein [Source:HGNC Symbol;Acc:HGNC:17277]	0.00168179	1.13529
ZKSCAN3	80317	zinc finger with KRAB and SCAN domains 3 [Source:HGNC Symbol;Acc:HGNC:13853]	3.09181e-09	1.4655
ZMAT2	153527	zinc finger matrin-type 2 [Source:HGNC Symbol;Acc:HGNC:26433]	0.000216816	-1.17713
ZMIZ1	57178	zinc finger MIZ-type containing 1 [Source:HGNC Symbol;Acc:HGNC:16493]	4.46174e-05	1.19809
ZNF311	282890	zinc finger protein 311 [Source:HGNC Symbol;Acc:HGNC:13847]	5.47604e-05	1.57528
ZNF318	24149	zinc finger protein 318 [Source:HGNC Symbol;Acc:HGNC:13578]	0.00088463	1.17096
ZNF322	79692	zinc finger protein 322 [Source:HGNC Symbol;Acc:HGNC:23640]	2.28046e-06	1.31024
ZNF365	22891	zinc finger protein 365 [Source:HGNC Symbol;Acc:HGNC:18194]	0.00120433	-1.58513
ZNF445	353274	zinc finger protein 445 [Source:HGNC Symbol;Acc:HGNC:21018]	6.42356e-05	1.19186
ZNF518B	85460	zinc finger protein 518B [Source:HGNC Symbol;Acc:HGNC:29365]	6.1816e-07	1.24235
ZNF532	55205	zinc finger protein 532 [Source:HGNC Symbol;Acc:HGNC:30940]	0.000184528	1.15735
ZNF607	84775	zinc finger protein 607 [Source:HGNC Symbol;Acc:HGNC:28192]	3.19735e-07	1.42102
ZNF74	7625	zinc finger protein 74 [Source:HGNC Symbol;Acc:HGNC:13144]	9.41948e-08	1.29765
ZNF804A	91752	zinc finger protein 804A [Source:HGNC Symbol;Acc:HGNC:21711]	7.86022e-07	-1.61114
ZSCAN23	222696	zinc finger and SCAN domain containing 23 [Source:HGNC Symbol;Acc:HGNC:21193]	0.00522458	1.20132
ZSCAN26	7741	zinc finger and SCAN domain containing 26 [Source:HGNC Symbol;Acc:HGNC:12978]	0.000587915	1.21553
ZSCAN9	7746	zinc finger and SCAN domain containing 9 [Source:HGNC Symbol;Acc:HGNC:12984]	3.73353e-08	1.31003
ZSWIM6	57688	zinc finger SWIM-type containing 6 [Source:HGNC Symbol;Acc:HGNC:29316]	0.00607509	1.14429
ZYG11B	79699	zyg-11 family member B, cell cycle regulator [Source:HGNC Symbol;Acc:HGNC:25820]	0.0050441	1.1608

## Sheet: MSN30_SCZ
geneName	entrezID	description	padj	FC
AAK1	22848	AP2 associated kinase 1 [Source:HGNC Symbol;Acc:HGNC:19679]	0.000455276	1.19991
AARS	16	alanyl-tRNA synthetase [Source:HGNC Symbol;Acc:HGNC:20]	8.27188e-12	1.34355
AASDH	132949	aminoadipate-semialdehyde dehydrogenase [Source:HGNC Symbol;Acc:HGNC:23993]	3.127e-14	1.74989
ABCA1	19	ATP binding cassette subfamily A member 1 [Source:HGNC Symbol;Acc:HGNC:29]	2.04073e-12	1.53742
ABCA13	154664	ATP binding cassette subfamily A member 13 [Source:HGNC Symbol;Acc:HGNC:14638]	4.03828e-05	2.4857
ABCA2	20	ATP binding cassette subfamily A member 2 [Source:HGNC Symbol;Acc:HGNC:32]	0.000200001	1.22505
ABCC1	4363	ATP binding cassette subfamily C member 1 [Source:HGNC Symbol;Acc:HGNC:51]	2.31202e-16	1.60637
ABCF1	23	ATP binding cassette subfamily F member 1 [Source:HGNC Symbol;Acc:HGNC:70]	1.93023e-33	-1.70338
ABCG1	9619	ATP binding cassette subfamily G member 1 [Source:HGNC Symbol;Acc:HGNC:73]	1.8229e-31	2.45146
ABCG4	64137	ATP binding cassette subfamily G member 4 [Source:HGNC Symbol;Acc:HGNC:13884]	5.12477e-13	1.88789
ABHD11	83451	abhydrolase domain containing 11 [Source:HGNC Symbol;Acc:HGNC:16407]	0.000845548	1.3875
ABI1	10006	abl interactor 1 [Source:HGNC Symbol;Acc:HGNC:11320]	0.00248142	1.18608
ABI2	10152	abl interactor 2 [Source:HGNC Symbol;Acc:HGNC:24011]	0.00283371	1.14411
ABLIM1	3983	actin binding LIM protein 1 [Source:HGNC Symbol;Acc:HGNC:78]	3.68534e-24	1.81883
ABR	29	active BCR-related [Source:HGNC Symbol;Acc:HGNC:81]	1.42945e-06	-1.19141
ABT1	29777	activator of basal transcription 1 [Source:HGNC Symbol;Acc:HGNC:17369]	7.95816e-14	-1.53382
ACACA	31	acetyl-CoA carboxylase alpha [Source:HGNC Symbol;Acc:HGNC:84]	2.01306e-24	1.49321
ACBD3	64746	acyl-CoA binding domain containing 3 [Source:HGNC Symbol;Acc:HGNC:15453]	5.86372e-06	-1.29683
ACBD5	91452	acyl-CoA binding domain containing 5 [Source:HGNC Symbol;Acc:HGNC:23338]	1.89123e-07	1.29947
ACLY	47	ATP citrate lyase [Source:HGNC Symbol;Acc:HGNC:115]	4.2801e-16	1.4123
ACO1	48	aconitase 1 [Source:HGNC Symbol;Acc:HGNC:117]	9.71766e-13	1.46676
ACP1	52	acid phosphatase 1 [Source:HGNC Symbol;Acc:HGNC:122]	4.77464e-15	-1.38294
ACP6	51205	acid phosphatase 6, lysophosphatidic [Source:HGNC Symbol;Acc:HGNC:29609]	1.81733e-07	1.60413
ACSL3	2181	acyl-CoA synthetase long chain family member 3 [Source:HGNC Symbol;Acc:HGNC:3570]	6.51529e-20	1.60152
ACSL4	2182	acyl-CoA synthetase long chain family member 4 [Source:HGNC Symbol;Acc:HGNC:3571]	3.8982e-30	1.63919
ACSL5	51703	acyl-CoA synthetase long chain family member 5 [Source:HGNC Symbol;Acc:HGNC:16526]	4.5694e-06	2.34542
ACSL6	23305	acyl-CoA synthetase long chain family member 6 [Source:HGNC Symbol;Acc:HGNC:16496]	2.38315e-07	1.39194
ACTA2	59	actin, alpha 2, smooth muscle, aorta [Source:HGNC Symbol;Acc:HGNC:130]	5.18618e-05	-1.69639
ACTB	60	actin beta [Source:HGNC Symbol;Acc:HGNC:132]	6.20453e-07	-1.22465
ACTN1	87	actinin alpha 1 [Source:HGNC Symbol;Acc:HGNC:163]	0.00368777	-1.16913
ACTN4	81	actinin alpha 4 [Source:HGNC Symbol;Acc:HGNC:166]	1.21683e-15	-1.41815
ACTR1A	10121	ARP1 actin related protein 1 homolog A [Source:HGNC Symbol;Acc:HGNC:167]	0.000548242	1.14195
ACTR1B	10120	ARP1 actin related protein 1 homolog B [Source:HGNC Symbol;Acc:HGNC:168]	6.15694e-28	1.61974
ACVR2B	93	activin A receptor type 2B [Source:HGNC Symbol;Acc:HGNC:174]	4.60926e-06	1.25471
ADAMTS1	9510	ADAM metallopeptidase with thrombospondin type 1 motif 1 [Source:HGNC Symbol;Acc:HGNC:217]	1.02164e-07	-2.05408
ADAMTS18	170692	ADAM metallopeptidase with thrombospondin type 1 motif 18 [Source:HGNC Symbol;Acc:HGNC:17110]	2.0989e-06	-2.51164
ADAMTS6	11174	ADAM metallopeptidase with thrombospondin type 1 motif 6 [Source:HGNC Symbol;Acc:HGNC:222]	7.53301e-08	-1.6825
ADAMTSL3	57188	ADAMTS like 3 [Source:HGNC Symbol;Acc:HGNC:14633]	0.000827729	-1.93831
ADARB1	104	adenosine deaminase, RNA specific B1 [Source:HGNC Symbol;Acc:HGNC:226]	0.000230128	1.20804
ADCY1	107	adenylate cyclase 1 [Source:HGNC Symbol;Acc:HGNC:232]	7.70692e-22	1.61522
ADCY5	111	adenylate cyclase 5 [Source:HGNC Symbol;Acc:HGNC:236]	7.5399e-52	2.25947
ADCY9	115	adenylate cyclase 9 [Source:HGNC Symbol;Acc:HGNC:240]	1.22892e-05	1.29208
ADCYAP1	116	adenylate cyclase activating polypeptide 1 [Source:HGNC Symbol;Acc:HGNC:241]	0.000184201	-2.80183
ADD1	118	adducin 1 [Source:HGNC Symbol;Acc:HGNC:243]	1.26829e-12	-1.29415
ADD2	119	adducin 2 [Source:HGNC Symbol;Acc:HGNC:244]	3.23046e-10	1.28808
ADD3	120	adducin 3 [Source:HGNC Symbol;Acc:HGNC:245]	1.10981e-13	1.48958
ADM5	199800	adrenomedullin 5 (putative) [Source:HGNC Symbol;Acc:HGNC:27293]	1.19544e-17	-3.69545
ADNP	23394	activity dependent neuroprotector homeobox [Source:HGNC Symbol;Acc:HGNC:15766]	1.13663e-09	-1.25797
AFF1	4299	AF4/FMR2 family member 1 [Source:HGNC Symbol;Acc:HGNC:7135]	3.11164e-14	1.71645
AFG1L	246269	AFG1 like ATPase [Source:HGNC Symbol;Acc:HGNC:16411]	0.000799364	1.40674
AGAP1	116987	ArfGAP with GTPase domain, ankyrin repeat and PH domain 1 [Source:HGNC Symbol;Acc:HGNC:16922]	0.00324536	1.13492
AGAP2	116986	ArfGAP with GTPase domain, ankyrin repeat and PH domain 2 [Source:HGNC Symbol;Acc:HGNC:16921]	4.99387e-40	1.99856
AGAP3	116988	ArfGAP with GTPase domain, ankyrin repeat and PH domain 3 [Source:HGNC Symbol;Acc:HGNC:16923]	0.00291245	1.1562
AGO1	26523	argonaute 1, RISC catalytic component [Source:HGNC Symbol;Acc:HGNC:3262]	2.70299e-39	-1.79616
AGO3	192669	argonaute 3, RISC catalytic component [Source:HGNC Symbol;Acc:HGNC:18421]	4.09277e-10	-1.40768
AGO4	192670	argonaute 4, RISC catalytic component [Source:HGNC Symbol;Acc:HGNC:18424]	4.66482e-05	1.19839
AGPAT1	10554	1-acylglycerol-3-phosphate O-acyltransferase 1 [Source:HGNC Symbol;Acc:HGNC:324]	0.00485488	1.13353
AGRN	375790	agrin [Source:HGNC Symbol;Acc:HGNC:329]	0.00895684	-1.33404
AGTPBP1	23287	ATP/GTP binding protein 1 [Source:HGNC Symbol;Acc:HGNC:17258]	1.64236e-14	1.42667
AHI1	54806	Abelson helper integration site 1 [Source:HGNC Symbol;Acc:HGNC:21575]	7.57893e-05	1.33329
AHNAK	79026	AHNAK nucleoprotein [Source:HGNC Symbol;Acc:HGNC:347]	1.33734e-78	-3.72097
AIG1	51390	androgen induced 1 [Source:HGNC Symbol;Acc:HGNC:21607]	2.1445e-06	1.36833
AJAP1	55966	adherens junctions associated protein 1 [Source:HGNC Symbol;Acc:HGNC:30801]	1.71225e-22	-1.75316
AK1	203	adenylate kinase 1 [Source:HGNC Symbol;Acc:HGNC:361]	6.07211e-17	1.55521
AK5	26289	adenylate kinase 5 [Source:HGNC Symbol;Acc:HGNC:365]	0.000165964	1.62714
AK9	221264	adenylate kinase 9 [Source:HGNC Symbol;Acc:HGNC:33814]	6.17864e-10	1.62305
AKAP6	9472	A-kinase anchoring protein 6 [Source:HGNC Symbol;Acc:HGNC:376]	8.76728e-70	2.41034
AKAP9	10142	A-kinase anchoring protein 9 [Source:HGNC Symbol;Acc:HGNC:379]	1.43133e-18	1.63956
AKR1A1	10327	aldo-keto reductase family 1 member A1 [Source:HGNC Symbol;Acc:HGNC:380]	5.76678e-15	1.46958
AKT3	10000	AKT serine/threonine kinase 3 [Source:HGNC Symbol;Acc:HGNC:393]	2.95765e-30	1.68774
ALAS1	211	5'-aminolevulinate synthase 1 [Source:HGNC Symbol;Acc:HGNC:396]	3.807e-08	1.28922
ALCAM	214	activated leukocyte cell adhesion molecule [Source:HGNC Symbol;Acc:HGNC:400]	3.35776e-20	1.88229
ALDH16A1	126133	aldehyde dehydrogenase 16 family member A1 [Source:HGNC Symbol;Acc:HGNC:28114]	0.000987379	1.37731
ALDH1L2	160428	aldehyde dehydrogenase 1 family member L2 [Source:HGNC Symbol;Acc:HGNC:26777]	3.14055e-12	1.64211
ALDH2	217	aldehyde dehydrogenase 2 family (mitochondrial) [Source:HGNC Symbol;Acc:HGNC:404]	9.05489e-20	1.50421
ALDH4A1	8659	aldehyde dehydrogenase 4 family member A1 [Source:HGNC Symbol;Acc:HGNC:406]	6.88241e-12	1.68025
ALDH5A1	7915	aldehyde dehydrogenase 5 family member A1 [Source:HGNC Symbol;Acc:HGNC:408]	2.01115e-15	1.58097
ALDH6A1	4329	aldehyde dehydrogenase 6 family member A1 [Source:HGNC Symbol;Acc:HGNC:7179]	7.91656e-14	1.56517
ALDH7A1	501	aldehyde dehydrogenase 7 family member A1 [Source:HGNC Symbol;Acc:HGNC:877]	0.00344513	1.18958
ALDOA	226	aldolase, fructose-bisphosphate A [Source:HGNC Symbol;Acc:HGNC:414]	2.26791e-09	1.41231
ALDOC	230	aldolase, fructose-bisphosphate C [Source:HGNC Symbol;Acc:HGNC:418]	5.49425e-15	1.58699
ALG13	79868	ALG13, UDP-N-acetylglucosaminyltransferase subunit [Source:HGNC Symbol;Acc:HGNC:30881]	3.40303e-11	1.39931
ALKBH6	84964	alkB homolog 6 [Source:HGNC Symbol;Acc:HGNC:28243]	0.00022215	1.39399
ALMS1	7840	ALMS1, centrosome and basal body associated protein [Source:HGNC Symbol;Acc:HGNC:428]	0.00256456	1.1654
ALPK3	57538	alpha kinase 3 [Source:HGNC Symbol;Acc:HGNC:17574]	4.35258e-10	-2.43538
ALS2	57679	ALS2, alsin Rho guanine nucleotide exchange factor [Source:HGNC Symbol;Acc:HGNC:443]	3.01079e-07	1.26202
AMBRA1	55626	autophagy and beclin 1 regulator 1 [Source:HGNC Symbol;Acc:HGNC:25990]	3.74075e-09	-1.31481
AMPH	273	amphiphysin [Source:HGNC Symbol;Acc:HGNC:471]	6.71765e-99	2.86115
ANGPTL2	23452	angiopoietin like 2 [Source:HGNC Symbol;Acc:HGNC:490]	6.31646e-11	-1.85815
ANK1	286	ankyrin 1 [Source:HGNC Symbol;Acc:HGNC:492]	1.40224e-09	-1.65378
ANK2	287	ankyrin 2 [Source:HGNC Symbol;Acc:HGNC:493]	6.70632e-27	1.60366
ANK3	288	ankyrin 3 [Source:HGNC Symbol;Acc:HGNC:494]	1.38558e-37	1.73204
ANKRD1	27063	ankyrin repeat domain 1 [Source:HGNC Symbol;Acc:HGNC:15819]	0.000538718	-2.12568
ANKRD11	29123	ankyrin repeat domain 11 [Source:HGNC Symbol;Acc:HGNC:21316]	6.31221e-37	-1.9184
ANKRD17	26057	ankyrin repeat domain 17 [Source:HGNC Symbol;Acc:HGNC:23575]	3.62874e-21	-1.46477
ANKRD26	22852	ankyrin repeat domain 26 [Source:HGNC Symbol;Acc:HGNC:29186]	0.00764801	1.2391
ANKRD34A	284615	ankyrin repeat domain 34A [Source:HGNC Symbol;Acc:HGNC:27639]	1.10551e-24	2.29459
ANKRD44	91526	ankyrin repeat domain 44 [Source:HGNC Symbol;Acc:HGNC:25259]	0.00389845	1.19125
ANKRD9	122416	ankyrin repeat domain 9 [Source:HGNC Symbol;Acc:HGNC:20096]	2.71678e-09	-1.43948
ANKS1A	23294	ankyrin repeat and sterile alpha motif domain containing 1A [Source:HGNC Symbol;Acc:HGNC:20961]	6.41063e-06	1.20032
ANKS1B	56899	ankyrin repeat and sterile alpha motif domain containing 1B [Source:HGNC Symbol;Acc:HGNC:24600]	0.00080966	1.24727
ANP32E	81611	acidic nuclear phosphoprotein 32 family member E [Source:HGNC Symbol;Acc:HGNC:16673]	1.10027e-05	-1.27595
ANXA2	302	annexin A2 [Source:HGNC Symbol;Acc:HGNC:537]	4.2666e-36	-2.23268
ANXA5	308	annexin A5 [Source:HGNC Symbol;Acc:HGNC:543]	1.31782e-17	-1.51448
AP1S1	1174	adaptor related protein complex 1 sigma 1 subunit [Source:HGNC Symbol;Acc:HGNC:559]	3.05895e-12	1.37406
AP2A1	160	adaptor related protein complex 2 alpha 1 subunit [Source:HGNC Symbol;Acc:HGNC:561]	1.08042e-05	1.26248
AP2A2	161	adaptor related protein complex 2 alpha 2 subunit [Source:HGNC Symbol;Acc:HGNC:562]	5.30479e-15	1.4011
AP2B1	163	adaptor related protein complex 2 beta 1 subunit [Source:HGNC Symbol;Acc:HGNC:563]	1.47959e-35	1.5671
AP2S1	1175	adaptor related protein complex 2 sigma 1 subunit [Source:HGNC Symbol;Acc:HGNC:565]	0.00175132	1.18572
AP3B2	8120	adaptor related protein complex 3 beta 2 subunit [Source:HGNC Symbol;Acc:HGNC:567]	3.14106e-12	1.43068
AP3D1	8943	adaptor related protein complex 3 delta 1 subunit [Source:HGNC Symbol;Acc:HGNC:568]	6.55745e-13	-1.37464
APBA1	320	amyloid beta precursor protein binding family A member 1 [Source:HGNC Symbol;Acc:HGNC:578]	3.25339e-17	1.59091
APBA2	321	amyloid beta precursor protein binding family A member 2 [Source:HGNC Symbol;Acc:HGNC:579]	0.00167255	1.15431
APBB1	322	amyloid beta precursor protein binding family B member 1 [Source:HGNC Symbol;Acc:HGNC:581]	3.09342e-06	1.2403
APH1A	51107	aph-1 homolog A, gamma-secretase subunit [Source:HGNC Symbol;Acc:HGNC:29509]	1.19469e-19	-1.44943
APLP1	333	amyloid beta precursor like protein 1 [Source:HGNC Symbol;Acc:HGNC:597]	1.98245e-09	1.28246
APOE	348	apolipoprotein E [Source:HGNC Symbol;Acc:HGNC:613]	2.72971e-17	-3.21687
APP	351	amyloid beta precursor protein [Source:HGNC Symbol;Acc:HGNC:620]	8.3535e-17	1.35147
ARAP1	116985	ArfGAP with RhoGAP domain, ankyrin repeat and PH domain 1 [Source:HGNC Symbol;Acc:HGNC:16925]	5.7703e-13	1.53374
ARAP2	116984	ArfGAP with RhoGAP domain, ankyrin repeat and PH domain 2 [Source:HGNC Symbol;Acc:HGNC:16924]	0.000109414	-1.72913
ARF3	377	ADP ribosylation factor 3 [Source:HGNC Symbol;Acc:HGNC:654]	2.30153e-13	1.41366
ARF5	381	ADP ribosylation factor 5 [Source:HGNC Symbol;Acc:HGNC:658]	1.31336e-06	1.28123
ARFGEF2	10564	ADP ribosylation factor guanine nucleotide exchange factor 2 [Source:HGNC Symbol;Acc:HGNC:15853]	2.20243e-09	-1.35235
ARHGAP11A	9824	Rho GTPase activating protein 11A [Source:HGNC Symbol;Acc:HGNC:15783]	5.43955e-50	-2.26377
ARHGAP11B	89839	Rho GTPase activating protein 11B [Source:HGNC Symbol;Acc:HGNC:15782]	1.63097e-15	-2.11126
ARHGAP18	93663	Rho GTPase activating protein 18 [Source:HGNC Symbol;Acc:HGNC:21035]	5.39651e-09	2.13783
ARHGAP20	57569	Rho GTPase activating protein 20 [Source:HGNC Symbol;Acc:HGNC:18357]	0.0068266	1.38932
ARHGAP21	57584	Rho GTPase activating protein 21 [Source:HGNC Symbol;Acc:HGNC:23725]	0.000481962	1.16026
ARHGAP32	9743	Rho GTPase activating protein 32 [Source:HGNC Symbol;Acc:HGNC:17399]	5.72842e-09	1.26863
ARHGAP33	115703	Rho GTPase activating protein 33 [Source:HGNC Symbol;Acc:HGNC:23085]	2.058e-10	1.39115
ARHGAP35	2909	Rho GTPase activating protein 35 [Source:HGNC Symbol;Acc:HGNC:4591]	1.89781e-08	-1.23549
ARHGDIA	396	Rho GDP dissociation inhibitor alpha [Source:HGNC Symbol;Acc:HGNC:678]	2.51889e-42	-1.90683
ARHGEF10	9639	Rho guanine nucleotide exchange factor 10 [Source:HGNC Symbol;Acc:HGNC:14103]	4.96438e-07	1.39495
ARHGEF11	9826	Rho guanine nucleotide exchange factor 11 [Source:HGNC Symbol;Acc:HGNC:14580]	8.30155e-14	1.39471
ARHGEF12	23365	Rho guanine nucleotide exchange factor 12 [Source:HGNC Symbol;Acc:HGNC:14193]	5.37121e-06	1.20644
ARHGEF3	50650	Rho guanine nucleotide exchange factor 3 [Source:HGNC Symbol;Acc:HGNC:683]	8.91074e-15	1.88777
ARHGEF4	50649	Rho guanine nucleotide exchange factor 4 [Source:HGNC Symbol;Acc:HGNC:684]	3.7987e-09	1.40011
ARID1A	8289	AT-rich interaction domain 1A [Source:HGNC Symbol;Acc:HGNC:11110]	2.49639e-13	-1.36214
ARID1B	57492	AT-rich interaction domain 1B [Source:HGNC Symbol;Acc:HGNC:18040]	1.08365e-10	1.35174
ARID5A	10865	AT-rich interaction domain 5A [Source:HGNC Symbol;Acc:HGNC:17361]	0.00102874	-1.46986
ARL3	403	ADP ribosylation factor like GTPase 3 [Source:HGNC Symbol;Acc:HGNC:694]	0.0010963	1.14871
ARL6IP4	51329	ADP ribosylation factor like GTPase 6 interacting protein 4 [Source:HGNC Symbol;Acc:HGNC:18076]	1.97063e-05	-1.28975
ARMC9	80210	armadillo repeat containing 9 [Source:HGNC Symbol;Acc:HGNC:20730]	9.4466e-09	-1.53507
ARNT	405	aryl hydrocarbon receptor nuclear translocator [Source:HGNC Symbol;Acc:HGNC:700]	2.86623e-10	1.37717
ARNT2	9915	aryl hydrocarbon receptor nuclear translocator 2 [Source:HGNC Symbol;Acc:HGNC:16876]	2.49527e-15	1.44472
ARNTL	406	aryl hydrocarbon receptor nuclear translocator like [Source:HGNC Symbol;Acc:HGNC:701]	2.52097e-20	2.3116
ARRB1	408	arrestin beta 1 [Source:HGNC Symbol;Acc:HGNC:711]	0.00260881	1.17839
ARSI	340075	arylsulfatase family member I [Source:HGNC Symbol;Acc:HGNC:32521]	0.00442103	-2.24772
ARVCF	421	ARVCF, delta catenin family member [Source:HGNC Symbol;Acc:HGNC:728]	1.33532e-05	1.30063
AS3MT	57412	arsenite methyltransferase [Source:HGNC Symbol;Acc:HGNC:17452]	5.05282e-10	1.54697
ASAP1	50807	ArfGAP with SH3 domain, ankyrin repeat and PH domain 1 [Source:HGNC Symbol;Acc:HGNC:2720]	5.26495e-10	-1.31629
ASAP2	8853	ArfGAP with SH3 domain, ankyrin repeat and PH domain 2 [Source:HGNC Symbol;Acc:HGNC:2721]	0.000221552	-1.17512
ASCL1	429	achaete-scute family bHLH transcription factor 1 [Source:HGNC Symbol;Acc:HGNC:738]	0.00269479	-1.14083
ASH1L	55870	ASH1 like histone lysine methyltransferase [Source:HGNC Symbol;Acc:HGNC:19088]	5.25238e-16	-1.39133
ASTN2	23245	astrotactin 2 [Source:HGNC Symbol;Acc:HGNC:17021]	4.63284e-23	3.35686
ASXL3	80816	additional sex combs like 3, transcriptional regulator [Source:HGNC Symbol;Acc:HGNC:29357]	1.21857e-18	1.66794
ATAT1	79969	alpha tubulin acetyltransferase 1 [Source:HGNC Symbol;Acc:HGNC:21186]	1.91425e-42	1.68576
ATF4	468	activating transcription factor 4 [Source:HGNC Symbol;Acc:HGNC:786]	3.44004e-56	-2.30944
ATG101	60673	autophagy related 101 [Source:HGNC Symbol;Acc:HGNC:25679]	5.03606e-07	-1.37886
ATG13	9776	autophagy related 13 [Source:HGNC Symbol;Acc:HGNC:29091]	0.000390605	-1.19667
ATG4B	23192	autophagy related 4B cysteine peptidase [Source:HGNC Symbol;Acc:HGNC:20790]	3.5058e-06	-1.32518
ATG9A	79065	autophagy related 9A [Source:HGNC Symbol;Acc:HGNC:22408]	1.65826e-06	1.29123
ATIC	471	5-aminoimidazole-4-carboxamide ribonucleotide formyltransferase/IMP cyclohydrolase [Source:HGNC Symbol;Acc:HGNC:794]	0.0057576	1.2064
ATMIN	23300	ATM interactor [Source:HGNC Symbol;Acc:HGNC:29034]	0.0013683	-1.16393
ATP10A	57194	ATPase phospholipid transporting 10A (putative) [Source:HGNC Symbol;Acc:HGNC:13542]	0.00113016	-2.40004
ATP13A2	23400	ATPase 13A2 [Source:HGNC Symbol;Acc:HGNC:30213]	0.000174422	1.21299
ATP1A1	476	ATPase Na+/K+ transporting subunit alpha 1 [Source:HGNC Symbol;Acc:HGNC:799]	0.000109625	1.17973
ATP1A2	477	ATPase Na+/K+ transporting subunit alpha 2 [Source:HGNC Symbol;Acc:HGNC:800]	3.05181e-06	1.48078
ATP1A3	478	ATPase Na+/K+ transporting subunit alpha 3 [Source:HGNC Symbol;Acc:HGNC:801]	0.00369262	1.12572
ATP1B2	482	ATPase Na+/K+ transporting subunit beta 2 [Source:HGNC Symbol;Acc:HGNC:805]	1.55051e-17	1.58832
ATP2A2	488	ATPase sarcoplasmic/endoplasmic reticulum Ca2+ transporting 2 [Source:HGNC Symbol;Acc:HGNC:812]	1.39492e-09	-1.29618
ATP2B1	490	ATPase plasma membrane Ca2+ transporting 1 [Source:HGNC Symbol;Acc:HGNC:814]	9.63777e-16	1.41143
ATP2B3	492	ATPase plasma membrane Ca2+ transporting 3 [Source:HGNC Symbol;Acc:HGNC:816]	0.00176604	-1.21793
ATP2B4	493	ATPase plasma membrane Ca2+ transporting 4 [Source:HGNC Symbol;Acc:HGNC:817]	0.000355245	1.2202
ATP5A1	498	ATP synthase, H+ transporting, mitochondrial F1 complex, alpha subunit 1, cardiac muscle [Source:HGNC Symbol;Acc:HGNC:823]	9.39498e-07	1.24012
ATP5O	539	ATP synthase, H+ transporting, mitochondrial F1 complex, O subunit [Source:HGNC Symbol;Acc:HGNC:850]	9.84253e-08	1.2533
ATP6V0A1	535	ATPase H+ transporting V0 subunit a1 [Source:HGNC Symbol;Acc:HGNC:865]	1.18602e-22	1.50057
ATP6V0D1	9114	ATPase H+ transporting V0 subunit d1 [Source:HGNC Symbol;Acc:HGNC:13724]	6.84731e-07	1.26108
ATP6V0E1	8992	ATPase H+ transporting V0 subunit e1 [Source:HGNC Symbol;Acc:HGNC:863]	2.05047e-17	-1.64426
ATP6V1A	523	ATPase H+ transporting V1 subunit A [Source:HGNC Symbol;Acc:HGNC:851]	1.4053e-32	1.65448
ATP6V1C1	528	ATPase H+ transporting V1 subunit C1 [Source:HGNC Symbol;Acc:HGNC:856]	2.05123e-06	1.25704
ATP6V1C2	245973	ATPase H+ transporting V1 subunit C2 [Source:HGNC Symbol;Acc:HGNC:18264]	0.000287693	-1.20957
ATP6V1D	51382	ATPase H+ transporting V1 subunit D [Source:HGNC Symbol;Acc:HGNC:13527]	5.76179e-05	1.26818
ATP6V1E1	529	ATPase H+ transporting V1 subunit E1 [Source:HGNC Symbol;Acc:HGNC:857]	0.00440122	-1.15092
ATP6V1G2	534	ATPase H+ transporting V1 subunit G2 [Source:HGNC Symbol;Acc:HGNC:862]	3.5472e-20	1.55582
ATP6V1H	51606	ATPase H+ transporting V1 subunit H [Source:HGNC Symbol;Acc:HGNC:18303]	4.83557e-09	1.35076
ATP8A1	10396	ATPase phospholipid transporting 8A1 [Source:HGNC Symbol;Acc:HGNC:13531]	1.97631e-51	2.20326
ATP9A	10079	ATPase phospholipid transporting 9A (putative) [Source:HGNC Symbol;Acc:HGNC:13540]	2.40112e-57	2.06067
ATPAF2	91647	ATP synthase mitochondrial F1 complex assembly factor 2 [Source:HGNC Symbol;Acc:HGNC:18802]	0.00041979	1.24086
ATXN7	6314	ataxin 7 [Source:HGNC Symbol;Acc:HGNC:10560]	6.95061e-07	-1.31403
AUTS2	26053	AUTS2, activator of transcription and developmental regulator [Source:HGNC Symbol;Acc:HGNC:14262]	3.47342e-07	-1.23874
AVEN	57099	apoptosis and caspase activation inhibitor [Source:HGNC Symbol;Acc:HGNC:13509]	0.00830551	-1.39671
AVL9	23080	AVL9 cell migration associated [Source:HGNC Symbol;Acc:HGNC:28994]	5.68437e-05	1.197
B2M	567	beta-2-microglobulin [Source:HGNC Symbol;Acc:HGNC:914]	3.52568e-30	-2.08632
BABAM2	9577	BRISC and BRCA1 A complex member 2 [Source:HGNC Symbol;Acc:HGNC:1106]	5.55749e-06	1.41704
BAG3	9531	BCL2 associated athanogene 3 [Source:HGNC Symbol;Acc:HGNC:939]	0.000856164	-1.47172
BAG5	9529	BCL2 associated athanogene 5 [Source:HGNC Symbol;Acc:HGNC:941]	4.27776e-06	-1.28261
BAG6	7917	BCL2 associated athanogene 6 [Source:HGNC Symbol;Acc:HGNC:13919]	5.66276e-23	1.42795
BAIAP2	10458	BAI1 associated protein 2 [Source:HGNC Symbol;Acc:HGNC:947]	4.73522e-07	-1.32878
BAIAP3	8938	BAI1 associated protein 3 [Source:HGNC Symbol;Acc:HGNC:948]	2.67728e-21	1.74234
BAK1	578	BCL2 antagonist/killer 1 [Source:HGNC Symbol;Acc:HGNC:949]	1.02105e-11	-1.66387
BAZ1B	9031	bromodomain adjacent to zinc finger domain 1B [Source:HGNC Symbol;Acc:HGNC:961]	7.27269e-16	-1.42168
BCAN	63827	brevican [Source:HGNC Symbol;Acc:HGNC:23059]	3.47956e-41	2.92254
BCAR3	8412	breast cancer anti-estrogen resistance 3 [Source:HGNC Symbol;Acc:HGNC:973]	5.96572e-05	-1.49436
BCAT1	586	branched chain amino acid transaminase 1 [Source:HGNC Symbol;Acc:HGNC:976]	0.000235013	1.22457
BCL11A	53335	B-cell CLL/lymphoma 11A [Source:HGNC Symbol;Acc:HGNC:13221]	1.25291e-15	1.41212
BCL11B	64919	B-cell CLL/lymphoma 11B [Source:HGNC Symbol;Acc:HGNC:13222]	0.000422047	1.15672
BCL2L12	83596	BCL2 like 12 [Source:HGNC Symbol;Acc:HGNC:13787]	7.8455e-08	-1.82493
BCL7B	9275	BCL tumor suppressor 7B [Source:HGNC Symbol;Acc:HGNC:1005]	2.43884e-17	-1.60779
BCL9L	283149	B-cell CLL/lymphoma 9 like [Source:HGNC Symbol;Acc:HGNC:23688]	5.91354e-08	1.3646
BCORL1	63035	BCL6 corepressor like 1 [Source:HGNC Symbol;Acc:HGNC:25657]	8.68546e-38	2.05048
BCR	613	BCR, RhoGEF and GTPase activating protein [Source:HGNC Symbol;Acc:HGNC:1014]	5.36034e-05	-1.18612
BDH2	56898	3-hydroxybutyrate dehydrogenase 2 [Source:HGNC Symbol;Acc:HGNC:32389]	1.37469e-15	1.74872
BDP1	55814	B double prime 1, subunit of RNA polymerase III transcription initiation factor IIIB [Source:HGNC Symbol;Acc:HGNC:13652]	0.000979084	-1.18924
BEST1	7439	bestrophin 1 [Source:HGNC Symbol;Acc:HGNC:12703]	5.51605e-23	1.43262
BIN1	274	bridging integrator 1 [Source:HGNC Symbol;Acc:HGNC:1052]	3.88194e-05	1.24583
BIRC6	57448	baculoviral IAP repeat containing 6 [Source:HGNC Symbol;Acc:HGNC:13516]	2.43416e-10	-1.30288
BMP2K	55589	BMP2 inducible kinase [Source:HGNC Symbol;Acc:HGNC:18041]	2.51797e-09	-1.40897
BMPR1B	658	bone morphogenetic protein receptor type 1B [Source:HGNC Symbol;Acc:HGNC:1077]	1.86594e-07	-1.86981
BMPR2	659	bone morphogenetic protein receptor type 2 [Source:HGNC Symbol;Acc:HGNC:1078]	5.31196e-08	-1.29526
BNIP1	662	BCL2 interacting protein 1 [Source:HGNC Symbol;Acc:HGNC:1082]	0.000298566	-1.33528
BNIP3L	665	BCL2 interacting protein 3 like [Source:HGNC Symbol;Acc:HGNC:1085]	2.34172e-39	1.95318
BOLA2	552900	bolA family member 2 [Source:HGNC Symbol;Acc:HGNC:29488]	1.86779e-10	-1.91867
BORCS7	119032	BLOC-1 related complex subunit 7 [Source:HGNC Symbol;Acc:HGNC:23516]	1.65971e-07	-1.42943
BRAF	673	B-Raf proto-oncogene, serine/threonine kinase [Source:HGNC Symbol;Acc:HGNC:1097]	7.19044e-12	1.4539
BRD4	23476	bromodomain containing 4 [Source:HGNC Symbol;Acc:HGNC:13575]	1.2296e-14	-1.43561
BRD9	65980	bromodomain containing 9 [Source:HGNC Symbol;Acc:HGNC:25818]	3.48451e-29	-1.64696
BRINP2	57795	BMP/retinoic acid inducible neural specific 2 [Source:HGNC Symbol;Acc:HGNC:13746]	1.03309e-11	2.20246
BRPF1	7862	bromodomain and PHD finger containing 1 [Source:HGNC Symbol;Acc:HGNC:14255]	1.29978e-23	-1.81598
BRSK1	84446	BR serine/threonine kinase 1 [Source:HGNC Symbol;Acc:HGNC:18994]	1.65003e-13	1.38234
BRSK2	9024	BR serine/threonine kinase 2 [Source:HGNC Symbol;Acc:HGNC:11405]	0.00455135	-1.40507
BTBD10	84280	BTB domain containing 10 [Source:HGNC Symbol;Acc:HGNC:21445]	0.00175043	1.18441
BTG1	694	BTG anti-proliferation factor 1 [Source:HGNC Symbol;Acc:HGNC:1130]	4.6612e-21	1.50422
BTN3A1	11119	butyrophilin subfamily 3 member A1 [Source:HGNC Symbol;Acc:HGNC:1138]	3.45049e-90	4.32167
BTN3A2	11118	butyrophilin subfamily 3 member A2 [Source:HGNC Symbol;Acc:HGNC:1139]	3.81688e-06	2.00441
BZW1	9689	basic leucine zipper and W2 domains 1 [Source:HGNC Symbol;Acc:HGNC:18380]	1.14804e-07	-1.26418
C10orf76	79591	chromosome 10 open reading frame 76 [Source:HGNC Symbol;Acc:HGNC:25788]	0.00684873	-1.17967
C11orf49	79096	chromosome 11 open reading frame 49 [Source:HGNC Symbol;Acc:HGNC:28720]	2.88018e-06	1.33938
C11orf87	399947	chromosome 11 open reading frame 87 [Source:HGNC Symbol;Acc:HGNC:33788]	1.70548e-18	1.69132
C12orf65	91574	chromosome 12 open reading frame 65 [Source:HGNC Symbol;Acc:HGNC:26784]	0.000486551	-1.23952
C12orf76	400073	chromosome 12 open reading frame 76 [Source:HGNC Symbol;Acc:HGNC:33790]	0.00037983	1.20071
C14orf28	122525	chromosome 14 open reading frame 28 [Source:HGNC Symbol;Acc:HGNC:19834]	9.71527e-18	2.38488
C16orf45	89927	chromosome 16 open reading frame 45 [Source:HGNC Symbol;Acc:HGNC:19213]	2.04884e-10	1.30945
C16orf72	29035	chromosome 16 open reading frame 72 [Source:HGNC Symbol;Acc:HGNC:30103]	5.60826e-10	-1.28316
C16orf92	146378	chromosome 16 open reading frame 92 [Source:HGNC Symbol;Acc:HGNC:26346]	2.34831e-09	1.44118
C17orf49	124944	chromosome 17 open reading frame 49 [Source:HGNC Symbol;Acc:HGNC:28737]	8.65481e-08	1.34197
C17orf97	400566	chromosome 17 open reading frame 97 [Source:HGNC Symbol;Acc:HGNC:33800]	1.54779e-05	-1.66762
C1orf216	127703	chromosome 1 open reading frame 216 [Source:HGNC Symbol;Acc:HGNC:26800]	3.92905e-18	1.63587
C1orf54	79630	chromosome 1 open reading frame 54 [Source:HGNC Symbol;Acc:HGNC:26258]	7.44146e-11	-1.48616
C2CD2L	9854	C2CD2 like [Source:HGNC Symbol;Acc:HGNC:29000]	0.000135017	1.31893
C2orf66	401027	chromosome 2 open reading frame 66 [Source:HGNC Symbol;Acc:HGNC:33809]	1.77853e-05	-2.54684
C3orf18	51161	chromosome 3 open reading frame 18 [Source:HGNC Symbol;Acc:HGNC:24837]	1.09816e-20	1.7207
C5orf42	65250	chromosome 5 open reading frame 42 [Source:HGNC Symbol;Acc:HGNC:25801]	3.18792e-09	1.40372
C6orf47	57827	chromosome 6 open reading frame 47 [Source:HGNC Symbol;Acc:HGNC:19076]	9.71382e-12	-1.5236
CA10	56934	carbonic anhydrase 10 [Source:HGNC Symbol;Acc:HGNC:1369]	4.92614e-06	2.01724
CA14	23632	carbonic anhydrase 14 [Source:HGNC Symbol;Acc:HGNC:1372]	3.86463e-10	-1.60827
CA2	760	carbonic anhydrase 2 [Source:HGNC Symbol;Acc:HGNC:1373]	5.90879e-51	-5.69793
CABIN1	23523	calcineurin binding protein 1 [Source:HGNC Symbol;Acc:HGNC:24187]	3.29534e-72	2.11222
CACNA1A	773	calcium voltage-gated channel subunit alpha1 A [Source:HGNC Symbol;Acc:HGNC:1388]	9.34641e-13	1.45672
CACNA1C	775	calcium voltage-gated channel subunit alpha1 C [Source:HGNC Symbol;Acc:HGNC:1390]	9.60727e-21	1.7149
CACNA1E	777	calcium voltage-gated channel subunit alpha1 E [Source:HGNC Symbol;Acc:HGNC:1392]	5.00914e-31	1.85719
CACNA1H	8912	calcium voltage-gated channel subunit alpha1 H [Source:HGNC Symbol;Acc:HGNC:1395]	0.000628832	-1.20676
CACNA1I	8911	calcium voltage-gated channel subunit alpha1 I [Source:HGNC Symbol;Acc:HGNC:1396]	3.33696e-10	1.52082
CACNA2D3	55799	calcium voltage-gated channel auxiliary subunit alpha2delta 3 [Source:HGNC Symbol;Acc:HGNC:15460]	2.84048e-37	2.21385
CACNB2	783	calcium voltage-gated channel auxiliary subunit beta 2 [Source:HGNC Symbol;Acc:HGNC:1402]	8.68062e-22	2.1763
CACNB4	785	calcium voltage-gated channel auxiliary subunit beta 4 [Source:HGNC Symbol;Acc:HGNC:1404]	1.21194e-110	4.17601
CACNG1	786	calcium voltage-gated channel auxiliary subunit gamma 1 [Source:HGNC Symbol;Acc:HGNC:1405]	1.96625e-06	-1.90701
CACNG2	10369	calcium voltage-gated channel auxiliary subunit gamma 2 [Source:HGNC Symbol;Acc:HGNC:1406]	1.34552e-30	2.99767
CACNG4	27092	calcium voltage-gated channel auxiliary subunit gamma 4 [Source:HGNC Symbol;Acc:HGNC:1408]	2.08555e-13	-1.34626
CACNG5	27091	calcium voltage-gated channel auxiliary subunit gamma 5 [Source:HGNC Symbol;Acc:HGNC:1409]	3.76772e-10	-3.56559
CACNG7	59284	calcium voltage-gated channel auxiliary subunit gamma 7 [Source:HGNC Symbol;Acc:HGNC:13626]	6.80249e-14	1.38615
CACNG8	59283	calcium voltage-gated channel auxiliary subunit gamma 8 [Source:HGNC Symbol;Acc:HGNC:13628]	0.00333282	1.2039
CADPS	8618	calcium dependent secretion activator [Source:HGNC Symbol;Acc:HGNC:1426]	1.07342e-25	1.6153
CALHM2	51063	calcium homeostasis modulator family member 2 [Source:HGNC Symbol;Acc:HGNC:23493]	1.00028e-21	-3.01741
CALM3	808	calmodulin 3 [Source:HGNC Symbol;Acc:HGNC:1449]	5.19025e-07	1.20878
CAMK2A	815	calcium/calmodulin dependent protein kinase II alpha [Source:HGNC Symbol;Acc:HGNC:1460]	3.02399e-08	1.33438
CAMK2D	817	calcium/calmodulin dependent protein kinase II delta [Source:HGNC Symbol;Acc:HGNC:1462]	3.55582e-55	2.12872
CAMK4	814	calcium/calmodulin dependent protein kinase IV [Source:HGNC Symbol;Acc:HGNC:1464]	1.32051e-05	-1.2904
CAMKK2	10645	calcium/calmodulin dependent protein kinase kinase 2 [Source:HGNC Symbol;Acc:HGNC:1470]	0.000762582	1.15403
CAMKV	79012	CaM kinase like vesicle associated [Source:HGNC Symbol;Acc:HGNC:28788]	9.17151e-31	1.74576
CAMSAP1	157922	calmodulin regulated spectrin associated protein 1 [Source:HGNC Symbol;Acc:HGNC:19946]	3.11546e-19	-1.4177
CAMTA1	23261	calmodulin binding transcription activator 1 [Source:HGNC Symbol;Acc:HGNC:18806]	3.71608e-16	1.42296
CAMTA2	23125	calmodulin binding transcription activator 2 [Source:HGNC Symbol;Acc:HGNC:18807]	4.06199e-27	1.80479
CANX	821	calnexin [Source:HGNC Symbol;Acc:HGNC:1473]	4.4256e-09	-1.27359
CAP2	10486	cyclase associated actin cytoskeleton regulatory protein 2 [Source:HGNC Symbol;Acc:HGNC:20039]	5.21253e-17	1.62224
CAPG	822	capping actin protein, gelsolin like [Source:HGNC Symbol;Acc:HGNC:1474]	1.05535e-05	-1.97022
CAPN15	6650	calpain 15 [Source:HGNC Symbol;Acc:HGNC:11182]	3.21938e-24	-2.08365
CAPN5	726	calpain 5 [Source:HGNC Symbol;Acc:HGNC:1482]	8.93351e-13	1.43793
CAPZA1	829	capping actin protein of muscle Z-line alpha subunit 1 [Source:HGNC Symbol;Acc:HGNC:1488]	3.11407e-06	-1.24736
CAPZA2	830	capping actin protein of muscle Z-line alpha subunit 2 [Source:HGNC Symbol;Acc:HGNC:1490]	0.00437015	-1.14427
CASD1	64921	CAS1 domain containing 1 [Source:HGNC Symbol;Acc:HGNC:16014]	5.7479e-09	1.41016
CASK	8573	calcium/calmodulin dependent serine protein kinase [Source:HGNC Symbol;Acc:HGNC:1497]	1.96798e-26	1.54329
CASKIN1	57524	CASK interacting protein 1 [Source:HGNC Symbol;Acc:HGNC:20879]	3.25729e-06	1.35344
CASP3	836	caspase 3 [Source:HGNC Symbol;Acc:HGNC:1504]	0.00563606	-1.1378
CBFA2T2	9139	CBFA2/RUNX1 translocation partner 2 [Source:HGNC Symbol;Acc:HGNC:1536]	7.34414e-14	1.47639
CBX8	57332	chromobox 8 [Source:HGNC Symbol;Acc:HGNC:15962]	9.27414e-05	1.25965
CCDC126	90693	coiled-coil domain containing 126 [Source:HGNC Symbol;Acc:HGNC:22398]	0.000117694	1.3832
CCDC136	64753	coiled-coil domain containing 136 [Source:HGNC Symbol;Acc:HGNC:22225]	0.0035354	1.16796
CCDC137	339230	coiled-coil domain containing 137 [Source:HGNC Symbol;Acc:HGNC:33451]	2.88783e-17	-1.61877
CCDC146	57639	coiled-coil domain containing 146 [Source:HGNC Symbol;Acc:HGNC:29296]	1.28376e-05	1.74688
CCDC150	284992	coiled-coil domain containing 150 [Source:HGNC Symbol;Acc:HGNC:26834]	1.11032e-06	-1.87182
CCDC188	388849	coiled-coil domain containing 188 [Source:HGNC Symbol;Acc:HGNC:51899]	1.47369e-06	-3.60085
CCDC47	57003	coiled-coil domain containing 47 [Source:HGNC Symbol;Acc:HGNC:24856]	9.92923e-32	-1.86303
CCDC84	338657	coiled-coil domain containing 84 [Source:HGNC Symbol;Acc:HGNC:30460]	1.82876e-08	-1.4101
CCHCR1	54535	coiled-coil alpha-helical rod protein 1 [Source:HGNC Symbol;Acc:HGNC:13930]	4.53735e-08	1.51142
CCT2	10576	chaperonin containing TCP1 subunit 2 [Source:HGNC Symbol;Acc:HGNC:1615]	0.00142983	-1.17251
CCT3	7203	chaperonin containing TCP1 subunit 3 [Source:HGNC Symbol;Acc:HGNC:1616]	6.93957e-07	-1.21911
CCT5	22948	chaperonin containing TCP1 subunit 5 [Source:HGNC Symbol;Acc:HGNC:1618]	2.08186e-19	-1.48636
CCT6A	908	chaperonin containing TCP1 subunit 6A [Source:HGNC Symbol;Acc:HGNC:1620]	6.4637e-23	-1.50488
CD14	929	CD14 molecule [Source:HGNC Symbol;Acc:HGNC:1628]	7.36276e-08	-2.84356
CD163L1	283316	CD163 molecule like 1 [Source:HGNC Symbol;Acc:HGNC:30375]	9.86151e-11	3.80011
CD2BP2	10421	CD2 cytoplasmic tail binding protein 2 [Source:HGNC Symbol;Acc:HGNC:1656]	4.68707e-25	-1.52915
CD46	4179	CD46 molecule [Source:HGNC Symbol;Acc:HGNC:6953]	5.36316e-06	1.21583
CD47	961	CD47 molecule [Source:HGNC Symbol;Acc:HGNC:1682]	1.47955e-09	1.35837
CD9	928	CD9 molecule [Source:HGNC Symbol;Acc:HGNC:1709]	1.246e-05	1.72191
CDC16	8881	cell division cycle 16 [Source:HGNC Symbol;Acc:HGNC:1720]	1.90066e-07	-1.25783
CDC25C	995	cell division cycle 25C [Source:HGNC Symbol;Acc:HGNC:1727]	0.00603051	-1.23948
CDC42BPA	8476	CDC42 binding protein kinase alpha [Source:HGNC Symbol;Acc:HGNC:1737]	0.0012316	1.15223
CDC42SE2	56990	CDC42 small effector 2 [Source:HGNC Symbol;Acc:HGNC:18547]	3.21791e-05	1.26565
CDC45	8318	cell division cycle 45 [Source:HGNC Symbol;Acc:HGNC:1739]	2.6436e-05	-1.44732
CDCA7L	55536	cell division cycle associated 7 like [Source:HGNC Symbol;Acc:HGNC:30777]	1.08533e-08	1.39134
CDH13	1012	cadherin 13 [Source:HGNC Symbol;Acc:HGNC:1753]	2.40449e-15	1.95207
CDH2	1000	cadherin 2 [Source:HGNC Symbol;Acc:HGNC:1759]	1.16698e-09	-1.27586
CDH4	1002	cadherin 4 [Source:HGNC Symbol;Acc:HGNC:1763]	7.67185e-12	-1.3657
CDIP1	29965	cell death inducing p53 target 1 [Source:HGNC Symbol;Acc:HGNC:13234]	0.00716529	-1.14731
CDK13	8621	cyclin dependent kinase 13 [Source:HGNC Symbol;Acc:HGNC:1733]	3.62346e-14	-1.4062
CDK16	5127	cyclin dependent kinase 16 [Source:HGNC Symbol;Acc:HGNC:8749]	0.00537731	1.1171
CDK2AP1	8099	cyclin dependent kinase 2 associated protein 1 [Source:HGNC Symbol;Acc:HGNC:14002]	6.18876e-10	-1.36958
CDK5	1020	cyclin dependent kinase 5 [Source:HGNC Symbol;Acc:HGNC:1774]	1.85192e-32	2.00096
CDK5R2	8941	cyclin dependent kinase 5 regulatory subunit 2 [Source:HGNC Symbol;Acc:HGNC:1776]	6.7671e-12	1.48936
CDKL1	8814	cyclin dependent kinase like 1 [Source:HGNC Symbol;Acc:HGNC:1781]	0.0020964	1.41414
CDKL5	6792	cyclin dependent kinase like 5 [Source:HGNC Symbol;Acc:HGNC:11411]	2.62477e-18	1.65805
CDRT4	284040	CMT1A duplicated region transcript 4 [Source:HGNC Symbol;Acc:HGNC:14383]	0.000312911	1.25782
CEBPZ	10153	CCAAT/enhancer binding protein zeta [Source:HGNC Symbol;Acc:HGNC:24218]	3.39899e-06	-1.24093
CELF4	56853	CUGBP Elav-like family member 4 [Source:HGNC Symbol;Acc:HGNC:14015]	5.89212e-54	2.31628
CELF5	60680	CUGBP Elav-like family member 5 [Source:HGNC Symbol;Acc:HGNC:14058]	7.17894e-10	1.26534
CELSR1	9620	cadherin EGF LAG seven-pass G-type receptor 1 [Source:HGNC Symbol;Acc:HGNC:1850]	9.5348e-69	-2.47819
CELSR3	1951	cadherin EGF LAG seven-pass G-type receptor 3 [Source:HGNC Symbol;Acc:HGNC:3230]	0.000507576	1.16186
CEND1	51286	cell cycle exit and neuronal differentiation 1 [Source:HGNC Symbol;Acc:HGNC:24153]	5.78973e-24	1.99183
CENPL	91687	centromere protein L [Source:HGNC Symbol;Acc:HGNC:17879]	6.66705e-26	-2.13621
CEP164	22897	centrosomal protein 164 [Source:HGNC Symbol;Acc:HGNC:29182]	0.00126618	1.2089
CEP170	9859	centrosomal protein 170 [Source:HGNC Symbol;Acc:HGNC:28920]	3.40689e-07	1.25062
CEP19	84984	centrosomal protein 19 [Source:HGNC Symbol;Acc:HGNC:28209]	8.50175e-16	1.89292
CEP290	80184	centrosomal protein 290 [Source:HGNC Symbol;Acc:HGNC:29021]	8.18141e-21	1.60078
CEP57L1	285753	centrosomal protein 57 like 1 [Source:HGNC Symbol;Acc:HGNC:21561]	3.16375e-11	1.69499
CERK	64781	ceramide kinase [Source:HGNC Symbol;Acc:HGNC:19256]	1.03925e-09	-1.30457
CES4A	283848	carboxylesterase 4A [Source:HGNC Symbol;Acc:HGNC:26741]	0.000184731	1.44623
CFB	629	complement factor B [Source:HGNC Symbol;Acc:HGNC:1037]	3.16832e-14	-3.51912
CFL1	1072	cofilin 1 [Source:HGNC Symbol;Acc:HGNC:1874]	2.45462e-08	1.22368
CHADL	150356	chondroadherin like [Source:HGNC Symbol;Acc:HGNC:25165]	8.66222e-06	-1.83917
CHAMP1	283489	chromosome alignment maintaining phosphoprotein 1 [Source:HGNC Symbol;Acc:HGNC:20311]	5.52822e-09	-1.36124
CHCHD6	84303	coiled-coil-helix-coiled-coil-helix domain containing 6 [Source:HGNC Symbol;Acc:HGNC:28184]	6.81233e-15	1.56545
CHD3	1107	chromodomain helicase DNA binding protein 3 [Source:HGNC Symbol;Acc:HGNC:1918]	7.86871e-22	1.46442
CHD4	1108	chromodomain helicase DNA binding protein 4 [Source:HGNC Symbol;Acc:HGNC:1919]	1.22429e-10	-1.32013
CHD5	26038	chromodomain helicase DNA binding protein 5 [Source:HGNC Symbol;Acc:HGNC:16816]	1.08832e-29	1.92063
CHD6	84181	chromodomain helicase DNA binding protein 6 [Source:HGNC Symbol;Acc:HGNC:19057]	1.45628e-14	1.38503
CHD8	57680	chromodomain helicase DNA binding protein 8 [Source:HGNC Symbol;Acc:HGNC:20153]	8.01056e-13	-1.35727
CHGA	1113	chromogranin A [Source:HGNC Symbol;Acc:HGNC:1929]	1.58841e-07	1.37337
CHGB	1114	chromogranin B [Source:HGNC Symbol;Acc:HGNC:1930]	4.84998e-46	1.9937
CHI3L1	1116	chitinase 3 like 1 [Source:HGNC Symbol;Acc:HGNC:1932]	0.00101265	-2.58131
CHL1	10752	cell adhesion molecule L1 like [Source:HGNC Symbol;Acc:HGNC:1939]	3.25949e-20	1.56605
CHN1	1123	chimerin 1 [Source:HGNC Symbol;Acc:HGNC:1943]	1.09383e-25	1.7165
CHN2	1124	chimerin 2 [Source:HGNC Symbol;Acc:HGNC:1944]	2.0535e-55	1.97323
CHRNA2	1135	cholinergic receptor nicotinic alpha 2 subunit [Source:HGNC Symbol;Acc:HGNC:1956]	0.000251874	2.71977
CHRNB2	1141	cholinergic receptor nicotinic beta 2 subunit [Source:HGNC Symbol;Acc:HGNC:1962]	4.82357e-22	-1.52429
CHRNB4	1143	cholinergic receptor nicotinic beta 4 subunit [Source:HGNC Symbol;Acc:HGNC:1964]	7.78724e-05	-2.34756
CHST2	9435	carbohydrate sulfotransferase 2 [Source:HGNC Symbol;Acc:HGNC:1970]	8.68841e-43	2.95394
CHSY1	22856	chondroitin sulfate synthase 1 [Source:HGNC Symbol;Acc:HGNC:17198]	4.48997e-08	-1.3381
CIART	148523	circadian associated repressor of transcription [Source:HGNC Symbol;Acc:HGNC:25200]	1.07018e-41	3.90176
CISD1	55847	CDGSH iron sulfur domain 1 [Source:HGNC Symbol;Acc:HGNC:30880]	0.000114689	1.30945
CKAP2	26586	cytoskeleton associated protein 2 [Source:HGNC Symbol;Acc:HGNC:1990]	6.56958e-24	-1.5478
CKAP4	10970	cytoskeleton associated protein 4 [Source:HGNC Symbol;Acc:HGNC:16991]	1.23055e-14	-1.47653
CKMT1B	1159	creatine kinase, mitochondrial 1B [Source:HGNC Symbol;Acc:HGNC:1995]	1.3724e-06	1.67149
CLASP2	23122	cytoplasmic linker associated protein 2 [Source:HGNC Symbol;Acc:HGNC:17078]	3.84816e-117	2.65627
CLCN1	1180	chloride voltage-gated channel 1 [Source:HGNC Symbol;Acc:HGNC:2019]	2.14029e-14	-4.19901
CLCN3	1182	chloride voltage-gated channel 3 [Source:HGNC Symbol;Acc:HGNC:2021]	1.99335e-12	1.4515
CLEC16A	23274	C-type lectin domain containing 16A [Source:HGNC Symbol;Acc:HGNC:29013]	3.15349e-05	1.23359
CLIC1	1192	chloride intracellular channel 1 [Source:HGNC Symbol;Acc:HGNC:2062]	1.56591e-13	-1.42648
CLINT1	9685	clathrin interactor 1 [Source:HGNC Symbol;Acc:HGNC:23186]	1.30004e-23	-1.73544
CLIP2	7461	CAP-Gly domain containing linker protein 2 [Source:HGNC Symbol;Acc:HGNC:2586]	1.91045e-08	1.31052
CLIP3	25999	CAP-Gly domain containing linker protein 3 [Source:HGNC Symbol;Acc:HGNC:24314]	7.22867e-06	1.20211
CLP1	10978	cleavage and polyadenylation factor I subunit 1 [Source:HGNC Symbol;Acc:HGNC:16999]	9.7759e-07	-1.41205
CLPTM1	1209	CLPTM1, transmembrane protein [Source:HGNC Symbol;Acc:HGNC:2087]	3.11217e-11	-1.34243
CLSPN	63967	claspin [Source:HGNC Symbol;Acc:HGNC:19715]	7.17881e-23	-1.99046
CLTC	1213	clathrin heavy chain [Source:HGNC Symbol;Acc:HGNC:2092]	5.96757e-06	-1.20097
CLTCL1	8218	clathrin heavy chain like 1 [Source:HGNC Symbol;Acc:HGNC:2093]	8.12976e-14	1.89542
CLU	1191	clusterin [Source:HGNC Symbol;Acc:HGNC:2095]	0.000182679	-1.23097
CMIP	80790	c-Maf inducing protein [Source:HGNC Symbol;Acc:HGNC:24319]	4.60319e-16	1.40362
CNOT1	23019	CCR4-NOT transcription complex subunit 1 [Source:HGNC Symbol;Acc:HGNC:7877]	3.46175e-15	-1.39217
CNOT3	4849	CCR4-NOT transcription complex subunit 3 [Source:HGNC Symbol;Acc:HGNC:7879]	1.21161e-06	-1.27935
CNOT7	29883	CCR4-NOT transcription complex subunit 7 [Source:HGNC Symbol;Acc:HGNC:14101]	1.41757e-17	-1.44125
CNP	1267	2',3'-cyclic nucleotide 3' phosphodiesterase [Source:HGNC Symbol;Acc:HGNC:2158]	2.4151e-08	-1.25333
CNR1	1268	cannabinoid receptor 1 [Source:HGNC Symbol;Acc:HGNC:2159]	0.00118357	-1.25404
CNTN1	1272	contactin 1 [Source:HGNC Symbol;Acc:HGNC:2171]	1.55147e-61	1.94848
CNTN3	5067	contactin 3 [Source:HGNC Symbol;Acc:HGNC:2173]	3.20178e-29	3.65881
CNTN4	152330	contactin 4 [Source:HGNC Symbol;Acc:HGNC:2174]	4.10722e-26	2.45548
CNTNAP1	8506	contactin associated protein 1 [Source:HGNC Symbol;Acc:HGNC:8011]	2.28143e-31	1.84939
CNTNAP2	26047	contactin associated protein like 2 [Source:HGNC Symbol;Acc:HGNC:13830]	0.000227238	1.1734
COBL	23242	cordon-bleu WH2 repeat protein [Source:HGNC Symbol;Acc:HGNC:22199]	2.11882e-09	-2.86823
COL15A1	1306	collagen type XV alpha 1 chain [Source:HGNC Symbol;Acc:HGNC:2192]	8.59004e-05	2.12965
COL16A1	1307	collagen type XVI alpha 1 chain [Source:HGNC Symbol;Acc:HGNC:2193]	0.0074672	-1.61945
COL27A1	85301	collagen type XXVII alpha 1 chain [Source:HGNC Symbol;Acc:HGNC:22986]	1.83611e-07	-1.62039
COL3A1	1281	collagen type III alpha 1 chain [Source:HGNC Symbol;Acc:HGNC:2201]	0.00431449	-2.28006
COL4A3BP	10087	collagen type IV alpha 3 binding protein [Source:HGNC Symbol;Acc:HGNC:2205]	0.000324532	1.21381
COL6A2	1292	collagen type VI alpha 2 chain [Source:HGNC Symbol;Acc:HGNC:2212]	0.00643019	-1.24733
COMT	1312	catechol-O-methyltransferase [Source:HGNC Symbol;Acc:HGNC:2228]	0.000370545	1.31583
COPG1	22820	coatomer protein complex subunit gamma 1 [Source:HGNC Symbol;Acc:HGNC:2236]	1.83067e-39	-1.8105
COPS7A	50813	COP9 signalosome subunit 7A [Source:HGNC Symbol;Acc:HGNC:16758]	8.97117e-07	1.30097
CORO2B	10391	coronin 2B [Source:HGNC Symbol;Acc:HGNC:2256]	1.43227e-10	-1.32626
CORO7	79585	coronin 7 [Source:HGNC Symbol;Acc:HGNC:26161]	2.38903e-12	1.4477
CORO7-PAM16	100529144	CORO7-PAM16 readthrough [Source:HGNC Symbol;Acc:HGNC:44424]	6.87337e-07	1.29321
COX6C	1345	cytochrome c oxidase subunit 6C [Source:HGNC Symbol;Acc:HGNC:2285]	2.15306e-17	1.44111
CPE	1363	carboxypeptidase E [Source:HGNC Symbol;Acc:HGNC:2303]	1.13946e-40	1.66173
CPEB1	64506	cytoplasmic polyadenylation element binding protein 1 [Source:HGNC Symbol;Acc:HGNC:21744]	3.81356e-10	2.07116
CPLX2	10814	complexin 2 [Source:HGNC Symbol;Acc:HGNC:2310]	7.21478e-07	-1.20522
CPNE5	57699	copine 5 [Source:HGNC Symbol;Acc:HGNC:2318]	2.18568e-16	1.72727
CPNE7	27132	copine 7 [Source:HGNC Symbol;Acc:HGNC:2320]	0.000133624	2.28608
CPT1C	126129	carnitine palmitoyltransferase 1C [Source:HGNC Symbol;Acc:HGNC:18540]	0.00367161	1.16524
CREB3L1	90993	cAMP responsive element binding protein 3 like 1 [Source:HGNC Symbol;Acc:HGNC:18856]	2.03417e-09	2.22296
CREBBP	1387	CREB binding protein [Source:HGNC Symbol;Acc:HGNC:2348]	2.34781e-29	-1.61526
CREBRF	153222	CREB3 regulatory factor [Source:HGNC Symbol;Acc:HGNC:24050]	2.10455e-80	3.76533
CRIP2	1397	cysteine rich protein 2 [Source:HGNC Symbol;Acc:HGNC:2361]	0.00801998	-1.16965
CRK	1398	CRK proto-oncogene, adaptor protein [Source:HGNC Symbol;Acc:HGNC:2362]	2.34821e-14	-1.40516
CRMP1	1400	collapsin response mediator protein 1 [Source:HGNC Symbol;Acc:HGNC:2365]	3.06643e-41	1.70539
CRTC1	23373	CREB regulated transcription coactivator 1 [Source:HGNC Symbol;Acc:HGNC:16062]	0.000667862	-1.19007
CRYM	1428	crystallin mu [Source:HGNC Symbol;Acc:HGNC:2418]	0.0077037	2.06373
CSDC2	27254	cold shock domain containing C2 [Source:HGNC Symbol;Acc:HGNC:30359]	2.14107e-05	1.25048
CSMD1	64478	CUB and Sushi multiple domains 1 [Source:HGNC Symbol;Acc:HGNC:14026]	3.0828e-06	1.66543
CSMD3	114788	CUB and Sushi multiple domains 3 [Source:HGNC Symbol;Acc:HGNC:19291]	3.89724e-09	1.86031
CSPG4	1464	chondroitin sulfate proteoglycan 4 [Source:HGNC Symbol;Acc:HGNC:2466]	0.00500651	-1.6776
CST3	1471	cystatin C [Source:HGNC Symbol;Acc:HGNC:2475]	1.34334e-08	-1.47719
CTBP1	1487	C-terminal binding protein 1 [Source:HGNC Symbol;Acc:HGNC:2494]	0.00755088	-1.13673
CTCF	10664	CCCTC-binding factor [Source:HGNC Symbol;Acc:HGNC:13723]	0.00123606	-1.1771
CTF1	1489	cardiotrophin 1 [Source:HGNC Symbol;Acc:HGNC:2499]	0.00102415	2.00521
CTNNA1	1495	catenin alpha 1 [Source:HGNC Symbol;Acc:HGNC:2509]	6.19525e-06	1.20255
CTNNA2	1496	catenin alpha 2 [Source:HGNC Symbol;Acc:HGNC:2510]	1.1843e-116	2.38143
CTNNB1	1499	catenin beta 1 [Source:HGNC Symbol;Acc:HGNC:2514]	2.93298e-11	-1.3094
CTNND2	1501	catenin delta 2 [Source:HGNC Symbol;Acc:HGNC:2516]	6.21686e-59	1.91932
CTRC	11330	chymotrypsin C [Source:HGNC Symbol;Acc:HGNC:2523]	3.60996e-05	-3.00819
CTSL	1514	cathepsin L [Source:HGNC Symbol;Acc:HGNC:2537]	2.73441e-12	1.69049
CTTNBP2	83992	cortactin binding protein 2 [Source:HGNC Symbol;Acc:HGNC:15679]	3.87365e-07	1.33285
CUEDC2	79004	CUE domain containing 2 [Source:HGNC Symbol;Acc:HGNC:28352]	1.47568e-07	1.3085
CUL3	8452	cullin 3 [Source:HGNC Symbol;Acc:HGNC:2553]	5.969e-10	-1.31336
CUL4A	8451	cullin 4A [Source:HGNC Symbol;Acc:HGNC:2554]	6.28613e-37	-1.82892
CUL9	23113	cullin 9 [Source:HGNC Symbol;Acc:HGNC:15982]	2.78776e-15	1.51068
CUX2	23316	cut like homeobox 2 [Source:HGNC Symbol;Acc:HGNC:19347]	6.82293e-17	-1.64588
CUZD1	50624	CUB and zona pellucida like domains 1 [Source:HGNC Symbol;Acc:HGNC:17937]	8.90971e-07	-2.81828
CXXC5	51523	CXXC finger protein 5 [Source:HGNC Symbol;Acc:HGNC:26943]	1.02407e-13	1.48559
CYB561D2	11068	cytochrome b561 family member D2 [Source:NCBI gene;Acc:11068]	0.0989792	-1.11713
CYTH1	9267	cytohesin 1 [Source:HGNC Symbol;Acc:HGNC:9501]	2.42459e-14	1.44346
DAB2IP	153090	DAB2 interacting protein [Source:HGNC Symbol;Acc:HGNC:17294]	0.00670773	1.13229
DACH1	1602	dachshund family transcription factor 1 [Source:HGNC Symbol;Acc:HGNC:2663]	1.67913e-10	1.42142
DAPK1	1612	death associated protein kinase 1 [Source:HGNC Symbol;Acc:HGNC:2674]	1.13089e-19	1.56321
DARS	1615	aspartyl-tRNA synthetase [Source:HGNC Symbol;Acc:HGNC:2678]	0.000761964	1.20026
DAXX	1616	death domain associated protein [Source:HGNC Symbol;Acc:HGNC:2681]	3.10135e-08	-1.31055
DBI	1622	diazepam binding inhibitor, acyl-CoA binding protein [Source:HGNC Symbol;Acc:HGNC:2690]	1.21013e-22	1.59991
DBN1	1627	drebrin 1 [Source:HGNC Symbol;Acc:HGNC:2695]	9.10558e-15	-1.35454
DBNL	28988	drebrin like [Source:HGNC Symbol;Acc:HGNC:2696]	1.49954e-40	-1.68567
DCAF1	9730	DDB1 and CUL4 associated factor 1 [Source:HGNC Symbol;Acc:HGNC:30911]	0.000692037	-1.16551
DCAF6	55827	DDB1 and CUL4 associated factor 6 [Source:HGNC Symbol;Acc:HGNC:30002]	4.052e-05	1.22083
DCAKD	79877	dephospho-CoA kinase domain containing [Source:HGNC Symbol;Acc:HGNC:26238]	5.58728e-12	1.46455
DCHS2	54798	dachsous cadherin-related 2 [Source:HGNC Symbol;Acc:HGNC:23111]	9.37039e-17	2.36595
DCLK1	9201	doublecortin like kinase 1 [Source:HGNC Symbol;Acc:HGNC:2700]	3.43514e-18	1.53934
DCLK3	85443	doublecortin like kinase 3 [Source:HGNC Symbol;Acc:HGNC:19005]	1.3447e-13	2.44484
DCTN2	10540	dynactin subunit 2 [Source:HGNC Symbol;Acc:HGNC:2712]	1.40137e-18	1.44681
DDAH1	23576	dimethylarginine dimethylaminohydrolase 1 [Source:HGNC Symbol;Acc:HGNC:2715]	0.00140598	1.1676
DDN	23109	dendrin [Source:HGNC Symbol;Acc:HGNC:24458]	2.71502e-15	1.94833
DDR1	780	discoidin domain receptor tyrosine kinase 1 [Source:HGNC Symbol;Acc:HGNC:2730]	3.15033e-10	-1.25851
DDX1	1653	DEAD-box helicase 1 [Source:HGNC Symbol;Acc:HGNC:2734]	2.73452e-11	-1.35308
DDX10	1662	DEAD-box helicase 10 [Source:HGNC Symbol;Acc:HGNC:2735]	1.37235e-16	-1.60924
DDX21	9188	DExD-box helicase 21 [Source:HGNC Symbol;Acc:HGNC:2744]	1.55919e-110	-2.82104
DDX24	57062	DEAD-box helicase 24 [Source:HGNC Symbol;Acc:HGNC:13266]	1.18509e-10	-1.32136
DDX28	55794	DEAD-box helicase 28 [Source:HGNC Symbol;Acc:HGNC:17330]	2.21905e-19	-1.9391
DDX39A	10212	DExD-box helicase 39A [Source:HGNC Symbol;Acc:HGNC:17821]	2.95219e-88	-2.56848
DDX50	79009	DExD-box helicase 50 [Source:HGNC Symbol;Acc:HGNC:17906]	1.07507e-11	-1.38538
DDX52	11056	DExD-box helicase 52 [Source:HGNC Symbol;Acc:HGNC:20038]	5.60621e-10	-1.37711
DDX56	54606	DEAD-box helicase 56 [Source:HGNC Symbol;Acc:HGNC:18193]	1.77661e-32	-1.78842
DEAF1	10522	DEAF1, transcription factor [Source:HGNC Symbol;Acc:HGNC:14677]	2.2306e-23	1.63873
DENND5A	23258	DENN domain containing 5A [Source:HGNC Symbol;Acc:HGNC:19344]	5.3993e-15	1.37731
DENND6B	414918	DENN domain containing 6B [Source:HGNC Symbol;Acc:HGNC:32690]	1.76278e-09	1.39682
DESI1	27351	desumoylating isopeptidase 1 [Source:HGNC Symbol;Acc:HGNC:24577]	4.36662e-05	1.23112
DGCR2	9993	DiGeorge syndrome critical region gene 2 [Source:HGNC Symbol;Acc:HGNC:2845]	0.00171094	1.15648
DGCR6L	85359	DiGeorge syndrome critical region gene 6 like [Source:HGNC Symbol;Acc:HGNC:18551]	0.00211236	1.2055
DGCR8	54487	DGCR8, microprocessor complex subunit [Source:HGNC Symbol;Acc:HGNC:2847]	7.70178e-154	-3.60612
DGKD	8527	diacylglycerol kinase delta [Source:HGNC Symbol;Acc:HGNC:2851]	0.00539945	-1.13654
DGKI	9162	diacylglycerol kinase iota [Source:HGNC Symbol;Acc:HGNC:2855]	1.91419e-41	1.88909
DHRS11	79154	dehydrogenase/reductase 11 [Source:HGNC Symbol;Acc:HGNC:28639]	1.47156e-10	1.65126
DHX16	8449	DEAH-box helicase 16 [Source:HGNC Symbol;Acc:HGNC:2739]	2.82968e-27	-1.73898
DHX30	22907	DExH-box helicase 30 [Source:HGNC Symbol;Acc:HGNC:16716]	3.76621e-05	-1.19543
DHX8	1659	DEAH-box helicase 8 [Source:HGNC Symbol;Acc:HGNC:2749]	2.71693e-10	-1.33754
DICER1	23405	dicer 1, ribonuclease III [Source:HGNC Symbol;Acc:HGNC:17098]	0.00720141	1.16001
DIDO1	11083	death inducer-obliterator 1 [Source:HGNC Symbol;Acc:HGNC:2680]	2.64433e-30	-1.73054
DIP2C	22982	disco interacting protein 2 homolog C [Source:HGNC Symbol;Acc:HGNC:29150]	0.0006567	1.16096
DIRAS1	148252	DIRAS family GTPase 1 [Source:HGNC Symbol;Acc:HGNC:19127]	7.85254e-16	1.4541
DIRAS2	54769	DIRAS family GTPase 2 [Source:HGNC Symbol;Acc:HGNC:19323]	2.95838e-39	2.1437
DISP2	85455	dispatched RND transporter family member 2 [Source:HGNC Symbol;Acc:HGNC:19712]	1.07512e-06	1.31383
DLAT	1737	dihydrolipoamide S-acetyltransferase [Source:HGNC Symbol;Acc:HGNC:2896]	6.28771e-23	-1.63315
DLD	1738	dihydrolipoamide dehydrogenase [Source:HGNC Symbol;Acc:HGNC:2898]	0.00612765	-1.13892
DLG1	1739	discs large MAGUK scaffold protein 1 [Source:HGNC Symbol;Acc:HGNC:2900]	6.214e-05	-1.27167
DLG2	1740	discs large MAGUK scaffold protein 2 [Source:HGNC Symbol;Acc:HGNC:2901]	7.73595e-28	1.91464
DLG3	1741	discs large MAGUK scaffold protein 3 [Source:HGNC Symbol;Acc:HGNC:2902]	1.63776e-08	1.27064
DLG4	1742	discs large MAGUK scaffold protein 4 [Source:HGNC Symbol;Acc:HGNC:2903]	8.29998e-23	1.5125
DLG5	9231	discs large MAGUK scaffold protein 5 [Source:HGNC Symbol;Acc:HGNC:2904]	3.08919e-11	-1.29019
DLGAP1	9229	DLG associated protein 1 [Source:HGNC Symbol;Acc:HGNC:2905]	3.30345e-24	1.85096
DLGAP4	22839	DLG associated protein 4 [Source:HGNC Symbol;Acc:HGNC:24476]	0.000903321	-1.13895
DLST	1743	dihydrolipoamide S-succinyltransferase [Source:HGNC Symbol;Acc:HGNC:2911]	5.00014e-07	-1.26738
DMD	1756	dystrophin [Source:HGNC Symbol;Acc:HGNC:2928]	1.2023e-07	1.47035
DMWD	1762	DM1 locus, WD repeat containing [Source:HGNC Symbol;Acc:HGNC:2936]	0.000178896	-1.25858
DMXL2	23312	Dmx like 2 [Source:HGNC Symbol;Acc:HGNC:2938]	9.46476e-25	1.58544
DNAH1	25981	dynein axonemal heavy chain 1 [Source:HGNC Symbol;Acc:HGNC:2940]	0.000460808	-1.36557
DNAH11	8701	dynein axonemal heavy chain 11 [Source:HGNC Symbol;Acc:HGNC:2942]	1.96605e-21	1.9246
DNAH6	1768	dynein axonemal heavy chain 6 [Source:HGNC Symbol;Acc:HGNC:2951]	5.9973e-17	2.65119
DNAJA1	3301	DnaJ heat shock protein family (Hsp40) member A1 [Source:HGNC Symbol;Acc:HGNC:5229]	2.32952e-07	-1.24746
DNAJA3	9093	DnaJ heat shock protein family (Hsp40) member A3 [Source:HGNC Symbol;Acc:HGNC:11808]	0.000394281	-1.19089
DNAJB1	3337	DnaJ heat shock protein family (Hsp40) member B1 [Source:HGNC Symbol;Acc:HGNC:5270]	1.62981e-07	-1.34388
DNAJC30	84277	DnaJ heat shock protein family (Hsp40) member C30 [Source:HGNC Symbol;Acc:HGNC:16410]	1.6306e-08	-1.55093
DNAJC6	9829	DnaJ heat shock protein family (Hsp40) member C6 [Source:HGNC Symbol;Acc:HGNC:15469]	2.39337e-84	2.2394
DNAL4	10126	dynein axonemal light chain 4 [Source:HGNC Symbol;Acc:HGNC:2955]	3.79331e-06	1.28957
DND1	373863	DND microRNA-mediated repression inhibitor 1 [Source:HGNC Symbol;Acc:HGNC:23799]	2.47433e-05	-1.44013
DNM2	1785	dynamin 2 [Source:HGNC Symbol;Acc:HGNC:2974]	6.48094e-20	-1.5434
DNM3	26052	dynamin 3 [Source:HGNC Symbol;Acc:HGNC:29125]	7.03639e-86	2.43756
DNMT1	1786	DNA methyltransferase 1 [Source:HGNC Symbol;Acc:HGNC:2976]	3.56252e-09	-1.32756
DOCK3	1795	dedicator of cytokinesis 3 [Source:HGNC Symbol;Acc:HGNC:2989]	5.38182e-18	1.50737
DOCK4	9732	dedicator of cytokinesis 4 [Source:HGNC Symbol;Acc:HGNC:19192]	5.92364e-18	1.55898
DOPEY1	23033	dopey family member 1 [Source:HGNC Symbol;Acc:HGNC:21194]	0.0060198	1.12801
DOPEY2	9980	dopey family member 2 [Source:HGNC Symbol;Acc:HGNC:1291]	3.33139e-06	1.25612
DPM1	8813	dolichyl-phosphate mannosyltransferase subunit 1, catalytic [Source:HGNC Symbol;Acc:HGNC:3005]	1.19871e-15	-1.59457
DPP4	1803	dipeptidyl peptidase 4 [Source:HGNC Symbol;Acc:HGNC:3009]	7.47741e-07	-2.60233
DPP8	54878	dipeptidyl peptidase 8 [Source:HGNC Symbol;Acc:HGNC:16490]	1.39024e-18	-1.58488
DPYSL2	1808	dihydropyrimidinase like 2 [Source:HGNC Symbol;Acc:HGNC:3014]	1.08164e-20	1.50634
DPYSL3	1809	dihydropyrimidinase like 3 [Source:HGNC Symbol;Acc:HGNC:3015]	4.09065e-60	1.82132
DRD1	1812	dopamine receptor D1 [Source:HGNC Symbol;Acc:HGNC:3020]	2.34304e-05	-2.328
DRD2	1813	dopamine receptor D2 [Source:HGNC Symbol;Acc:HGNC:3023]	0.00672773	-1.29923
DRD4	1815	dopamine receptor D4 [Source:HGNC Symbol;Acc:HGNC:3025]	6.23875e-05	-2.10049
DRG2	1819	developmentally regulated GTP binding protein 2 [Source:HGNC Symbol;Acc:HGNC:3030]	1.86086e-11	-1.46462
DSC3	1825	desmocollin 3 [Source:HGNC Symbol;Acc:HGNC:3037]	0.000401366	-2.59542
DSCAM	1826	DS cell adhesion molecule [Source:HGNC Symbol;Acc:HGNC:3039]	8.03648e-23	2.39879
DSCAML1	57453	DS cell adhesion molecule like 1 [Source:HGNC Symbol;Acc:HGNC:14656]	0.00596941	-1.14292
DST	667	dystonin [Source:HGNC Symbol;Acc:HGNC:1090]	4.26161e-46	1.85148
DSTN	11034	destrin, actin depolymerizing factor [Source:HGNC Symbol;Acc:HGNC:15750]	0.0047665	1.13589
DTNA	1837	dystrobrevin alpha [Source:HGNC Symbol;Acc:HGNC:3057]	1.7499e-08	1.44736
DTNBP1	84062	dystrobrevin binding protein 1 [Source:HGNC Symbol;Acc:HGNC:17328]	0.000862874	1.28397
DTX1	1840	deltex E3 ubiquitin ligase 1 [Source:HGNC Symbol;Acc:HGNC:3060]	0.00127338	-1.1837
DUOXA1	90527	dual oxidase maturation factor 1 [Source:HGNC Symbol;Acc:HGNC:26507]	1.74304e-08	-4.78272
DUSP1	1843	dual specificity phosphatase 1 [Source:HGNC Symbol;Acc:HGNC:3064]	2.76867e-06	1.32269
DUSP14	11072	dual specificity phosphatase 14 [Source:HGNC Symbol;Acc:HGNC:17007]	0.00016881	-1.32971
DUSP26	78986	dual specificity phosphatase 26 [Source:HGNC Symbol;Acc:HGNC:28161]	1.8064e-16	1.71186
DUSP6	1848	dual specificity phosphatase 6 [Source:HGNC Symbol;Acc:HGNC:3072]	8.54338e-21	1.98027
DUSP7	1849	dual specificity phosphatase 7 [Source:HGNC Symbol;Acc:HGNC:3073]	1.6703e-08	1.43853
DUSP8	1850	dual specificity phosphatase 8 [Source:HGNC Symbol;Acc:HGNC:3074]	1.96751e-17	1.54013
DXO	1797	decapping exoribonuclease [Source:HGNC Symbol;Acc:HGNC:2992]	1.60447e-05	-1.37486
DYDC2	84332	DPY30 domain containing 2 [Source:HGNC Symbol;Acc:HGNC:23468]	0.000176199	1.97979
DYNC1H1	1778	dynein cytoplasmic 1 heavy chain 1 [Source:HGNC Symbol;Acc:HGNC:2961]	1.25392e-06	-1.20904
DYNC1I1	1780	dynein cytoplasmic 1 intermediate chain 1 [Source:HGNC Symbol;Acc:HGNC:2963]	1.08249e-38	1.85572
DYNC1I2	1781	dynein cytoplasmic 1 intermediate chain 2 [Source:HGNC Symbol;Acc:HGNC:2964]	6.54742e-31	1.70579
DYNC1LI2	1783	dynein cytoplasmic 1 light intermediate chain 2 [Source:HGNC Symbol;Acc:HGNC:2966]	8.82684e-13	-1.38364
DYNLL1	8655	dynein light chain LC8-type 1 [Source:HGNC Symbol;Acc:HGNC:15476]	0.00199423	-1.18448
DYNLRB1	83658	dynein light chain roadblock-type 1 [Source:HGNC Symbol;Acc:HGNC:15468]	8.17603e-07	1.25767
DYRK1A	1859	dual specificity tyrosine phosphorylation regulated kinase 1A [Source:HGNC Symbol;Acc:HGNC:3091]	4.1968e-07	-1.22968
DYRK3	8444	dual specificity tyrosine phosphorylation regulated kinase 3 [Source:HGNC Symbol;Acc:HGNC:3094]	5.86138e-05	1.34494
DZIP3	9666	DAZ interacting zinc finger protein 3 [Source:HGNC Symbol;Acc:HGNC:30938]	8.11711e-46	2.01858
EARS2	124454	glutamyl-tRNA synthetase 2, mitochondrial [Source:HGNC Symbol;Acc:HGNC:29419]	1.3417e-06	-1.33565
EDC4	23644	enhancer of mRNA decapping 4 [Source:HGNC Symbol;Acc:HGNC:17157]	1.76977e-29	-1.65161
EEF1A2	1917	eukaryotic translation elongation factor 1 alpha 2 [Source:HGNC Symbol;Acc:HGNC:3192]	3.62082e-07	1.34638
EEF1D	1936	eukaryotic translation elongation factor 1 delta [Source:HGNC Symbol;Acc:HGNC:3211]	1.81498e-05	-1.26305
EEF2	1938	eukaryotic translation elongation factor 2 [Source:HGNC Symbol;Acc:HGNC:3214]	5.29548e-05	1.22219
EEF2K	29904	eukaryotic elongation factor 2 kinase [Source:HGNC Symbol;Acc:HGNC:24615]	5.04067e-23	1.86962
EFHD2	79180	EF-hand domain family member D2 [Source:HGNC Symbol;Acc:HGNC:28670]	5.91944e-09	-1.42386
EFTUD2	9343	elongation factor Tu GTP binding domain containing 2 [Source:HGNC Symbol;Acc:HGNC:30858]	4.13093e-25	-1.54094
EGF	1950	epidermal growth factor [Source:HGNC Symbol;Acc:HGNC:3229]	4.77661e-14	-3.24648
EGFL7	51162	EGF like domain multiple 7 [Source:HGNC Symbol;Acc:HGNC:20594]	0.00118705	1.47221
EGR1	1958	early growth response 1 [Source:HGNC Symbol;Acc:HGNC:3238]	0.000819827	1.30103
EGR3	1960	early growth response 3 [Source:HGNC Symbol;Acc:HGNC:3240]	8.51962e-26	2.27958
EHBP1	23301	EH domain binding protein 1 [Source:HGNC Symbol;Acc:HGNC:29144]	1.74011e-21	1.48129
EHBP1L1	254102	EH domain binding protein 1 like 1 [Source:HGNC Symbol;Acc:HGNC:30682]	1.40544e-11	-1.86439
EHD3	30845	EH domain containing 3 [Source:HGNC Symbol;Acc:HGNC:3244]	0.00110087	1.21039
EHMT2	10919	euchromatic histone lysine methyltransferase 2 [Source:HGNC Symbol;Acc:HGNC:14129]	5.98059e-18	1.4051
EI24	9538	EI24, autophagy associated transmembrane protein [Source:HGNC Symbol;Acc:HGNC:13276]	6.89204e-27	-1.54761
EIF2AK4	440275	eukaryotic translation initiation factor 2 alpha kinase 4 [Source:HGNC Symbol;Acc:HGNC:19687]	1.6819e-16	1.45995
EIF2B1	1967	eukaryotic translation initiation factor 2B subunit alpha [Source:HGNC Symbol;Acc:HGNC:3257]	3.00177e-24	-1.6962
EIF3B	8662	eukaryotic translation initiation factor 3 subunit B [Source:HGNC Symbol;Acc:HGNC:3280]	9.33701e-45	-2.03639
EIF4A2	1974	eukaryotic translation initiation factor 4A2 [Source:HGNC Symbol;Acc:HGNC:3284]	8.22501e-27	1.59019
EIF4ENIF1	56478	eukaryotic translation initiation factor 4E nuclear import factor 1 [Source:HGNC Symbol;Acc:HGNC:16687]	8.93693e-08	-1.2829
EIF4G1	1981	eukaryotic translation initiation factor 4 gamma 1 [Source:HGNC Symbol;Acc:HGNC:3296]	8.62011e-67	-1.91906
EIF4H	7458	eukaryotic translation initiation factor 4H [Source:HGNC Symbol;Acc:HGNC:12741]	0.00129086	-1.14701
EIF5	1983	eukaryotic translation initiation factor 5 [Source:HGNC Symbol;Acc:HGNC:3299]	4.81129e-30	-1.72379
ELAC2	60528	elaC ribonuclease Z 2 [Source:HGNC Symbol;Acc:HGNC:14198]	1.42799e-28	-1.66047
ELAVL4	1996	ELAV like RNA binding protein 4 [Source:HGNC Symbol;Acc:HGNC:3315]	8.8982e-72	2.6424
ELFN2	114794	extracellular leucine rich repeat and fibronectin type III domain containing 2 [Source:HGNC Symbol;Acc:HGNC:29396]	7.18623e-16	1.55747
ELN	2006	elastin [Source:HGNC Symbol;Acc:HGNC:3327]	0.00365577	-1.27214
EMC1	23065	ER membrane protein complex subunit 1 [Source:HGNC Symbol;Acc:HGNC:28957]	5.54365e-31	-1.64463
EML1	2009	echinoderm microtubule associated protein like 1 [Source:HGNC Symbol;Acc:HGNC:3330]	3.95887e-16	-1.54872
EML2	24139	echinoderm microtubule associated protein like 2 [Source:HGNC Symbol;Acc:HGNC:18035]	2.64785e-44	3.30894
EML5	161436	echinoderm microtubule associated protein like 5 [Source:HGNC Symbol;Acc:HGNC:18197]	7.51569e-06	-1.29119
EML6	400954	echinoderm microtubule associated protein like 6 [Source:HGNC Symbol;Acc:HGNC:35412]	1.75681e-09	-1.69965
ENC1	8507	ectodermal-neural cortex 1 [Source:HGNC Symbol;Acc:HGNC:3345]	2.14333e-08	-1.23696
ENO1	2023	enolase 1 [Source:HGNC Symbol;Acc:HGNC:3350]	1.75399e-95	2.35317
ENO2	2026	enolase 2 [Source:HGNC Symbol;Acc:HGNC:3353]	5.06049e-13	1.33293
ENO3	2027	enolase 3 [Source:HGNC Symbol;Acc:HGNC:3354]	0.00376891	-1.17609
ENSA	2029	endosulfine alpha [Source:HGNC Symbol;Acc:HGNC:3360]	8.18914e-08	1.27797
EP300	2033	E1A binding protein p300 [Source:HGNC Symbol;Acc:HGNC:3373]	5.86014e-17	-1.43545
EP400	57634	E1A binding protein p400 [Source:HGNC Symbol;Acc:HGNC:11958]	6.3271e-08	-1.28296
EPB41L3	23136	erythrocyte membrane protein band 4.1 like 3 [Source:HGNC Symbol;Acc:HGNC:3380]	3.73048e-07	-1.3105
EPC2	26122	enhancer of polycomb homolog 2 [Source:HGNC Symbol;Acc:HGNC:24543]	3.87696e-13	-1.44001
EPHA2	1969	EPH receptor A2 [Source:HGNC Symbol;Acc:HGNC:3386]	2.28682e-35	-2.96312
EPHA7	2045	EPH receptor A7 [Source:HGNC Symbol;Acc:HGNC:3390]	1.69089e-09	1.45811
EPHB3	2049	EPH receptor B3 [Source:HGNC Symbol;Acc:HGNC:3394]	2.5546e-50	2.5618
EPHX2	2053	epoxide hydrolase 2 [Source:HGNC Symbol;Acc:HGNC:3402]	0.000229702	1.47179
EPN1	29924	epsin 1 [Source:HGNC Symbol;Acc:HGNC:21604]	0.00940858	-1.17708
EPN2	22905	epsin 2 [Source:HGNC Symbol;Acc:HGNC:18639]	0.00688052	1.132
EPS15L1	58513	epidermal growth factor receptor pathway substrate 15 like 1 [Source:HGNC Symbol;Acc:HGNC:24634]	2.57184e-06	1.26292
ERBB4	2066	erb-b2 receptor tyrosine kinase 4 [Source:HGNC Symbol;Acc:HGNC:3432]	5.46923e-73	3.51366
ERC1	23085	ELKS/RAB6-interacting/CAST family member 1 [Source:HGNC Symbol;Acc:HGNC:17072]	0.0012341	1.14759
ERC2	26059	ELKS/RAB6-interacting/CAST family member 2 [Source:HGNC Symbol;Acc:HGNC:31922]	3.22136e-18	1.60358
ERCC4	2072	ERCC excision repair 4, endonuclease catalytic subunit [Source:HGNC Symbol;Acc:HGNC:3436]	1.23735e-19	-1.67835
ERF	2077	ETS2 repressor factor [Source:HGNC Symbol;Acc:HGNC:3444]	2.3378e-24	-1.93684
ERI1	90459	exoribonuclease 1 [Source:HGNC Symbol;Acc:HGNC:23994]	2.75939e-05	-1.40733
ESAM	90952	endothelial cell adhesion molecule [Source:HGNC Symbol;Acc:HGNC:17474]	4.41346e-36	-5.39568
ESCO2	157570	establishment of sister chromatid cohesion N-acetyltransferase 2 [Source:HGNC Symbol;Acc:HGNC:27230]	5.53304e-06	-1.5595
ESPN	83715	espin [Source:HGNC Symbol;Acc:HGNC:13281]	1.07841e-17	3.03426
ETF1	2107	eukaryotic translation termination factor 1 [Source:HGNC Symbol;Acc:HGNC:3477]	1.35398e-52	-2.29594
EVI5L	115704	ecotropic viral integration site 5 like [Source:HGNC Symbol;Acc:HGNC:30464]	0.00413394	1.16636
EVL	51466	Enah/Vasp-like [Source:HGNC Symbol;Acc:HGNC:20234]	2.07401e-30	1.58027
EXOC2	55770	exocyst complex component 2 [Source:HGNC Symbol;Acc:HGNC:24968]	3.96551e-06	1.23049
EXOC3	11336	exocyst complex component 3 [Source:HGNC Symbol;Acc:HGNC:30378]	7.03044e-07	-1.28068
EXOC4	60412	exocyst complex component 4 [Source:HGNC Symbol;Acc:HGNC:30389]	9.69572e-32	1.62039
EXOC6B	23233	exocyst complex component 6B [Source:HGNC Symbol;Acc:HGNC:17085]	1.39555e-16	1.66686
EXOC8	149371	exocyst complex component 8 [Source:HGNC Symbol;Acc:HGNC:24659]	3.91343e-05	-1.2838
EXOG	9941	exo/endonuclease G [Source:HGNC Symbol;Acc:HGNC:3347]	0.00626404	-1.20693
EXTL3	2137	exostosin like glycosyltransferase 3 [Source:HGNC Symbol;Acc:HGNC:3518]	0.000326685	-1.15766
EYA2	2139	EYA transcriptional coactivator and phosphatase 2 [Source:HGNC Symbol;Acc:HGNC:3520]	1.05668e-27	-2.9098
EZR	7430	ezrin [Source:HGNC Symbol;Acc:HGNC:12691]	3.00182e-75	-3.32652
F12	2161	coagulation factor XII [Source:HGNC Symbol;Acc:HGNC:3530]	2.70895e-11	2.51075
FABP7	2173	fatty acid binding protein 7 [Source:HGNC Symbol;Acc:HGNC:3562]	1.05294e-68	2.058
FADS2	9415	fatty acid desaturase 2 [Source:HGNC Symbol;Acc:HGNC:3575]	1.51508e-08	1.23372
FADS3	3995	fatty acid desaturase 3 [Source:HGNC Symbol;Acc:HGNC:3576]	4.4937e-09	-1.57906
FAM114A2	10827	family with sequence similarity 114 member A2 [Source:HGNC Symbol;Acc:HGNC:1333]	6.30277e-23	-1.88622
FAM120A	23196	family with sequence similarity 120A [Source:HGNC Symbol;Acc:HGNC:13247]	2.32255e-15	-1.56247
FAM120AOS	158293	family with sequence similarity 120A opposite strand [Source:HGNC Symbol;Acc:HGNC:23389]	1.11761e-06	-1.29565
FAM155A	728215	family with sequence similarity 155 member A [Source:HGNC Symbol;Acc:HGNC:33877]	3.65284e-47	2.53283
FAM160B1	57700	family with sequence similarity 160 member B1 [Source:HGNC Symbol;Acc:HGNC:29320]	2.29138e-09	1.33418
FAM160B2	64760	family with sequence similarity 160 member B2 [Source:HGNC Symbol;Acc:HGNC:16492]	0.00278743	1.19774
FAM168B	130074	family with sequence similarity 168 member B [Source:HGNC Symbol;Acc:HGNC:27016]	4.04197e-18	-1.39229
FAM171B	165215	family with sequence similarity 171 member B [Source:HGNC Symbol;Acc:HGNC:29412]	5.04258e-06	-1.28752
FAM189A1	23359	family with sequence similarity 189 member A1 [Source:HGNC Symbol;Acc:HGNC:29075]	0.000375929	-1.42332
FAM208B	54906	family with sequence similarity 208 member B [Source:HGNC Symbol;Acc:HGNC:23484]	2.89953e-33	-1.77587
FAM213A	84293	family with sequence similarity 213 member A [Source:HGNC Symbol;Acc:HGNC:28651]	4.39711e-18	1.42434
FAM216A	29902	family with sequence similarity 216 member A [Source:HGNC Symbol;Acc:HGNC:30180]	1.18167e-16	1.77639
FAM49A	81553	family with sequence similarity 49 member A [Source:HGNC Symbol;Acc:HGNC:25373]	6.47214e-40	1.90222
FAM53C	51307	family with sequence similarity 53 member C [Source:HGNC Symbol;Acc:HGNC:1336]	0.000401662	-1.22418
FAM57B	83723	family with sequence similarity 57 member B [Source:HGNC Symbol;Acc:HGNC:25295]	5.9579e-10	1.36266
FAM69A	388650	family with sequence similarity 69 member A [Source:HGNC Symbol;Acc:HGNC:32213]	7.90036e-10	1.50314
FAM78A	286336	family with sequence similarity 78 member A [Source:HGNC Symbol;Acc:HGNC:25465]	4.63612e-08	2.10399
FAM8A1	51439	family with sequence similarity 8 member A1 [Source:HGNC Symbol;Acc:HGNC:16372]	1.55936e-06	1.2404
FANCI	55215	Fanconi anemia complementation group I [Source:HGNC Symbol;Acc:HGNC:25568]	8.71111e-07	-1.33424
FANCL	55120	Fanconi anemia complementation group L [Source:HGNC Symbol;Acc:HGNC:20748]	2.86122e-21	1.81361
FARP1	10160	FERM, ARH/RhoGEF and pleckstrin domain protein 1 [Source:HGNC Symbol;Acc:HGNC:3591]	1.42874e-07	-1.23012
FARS2	10667	phenylalanyl-tRNA synthetase 2, mitochondrial [Source:HGNC Symbol;Acc:HGNC:21062]	0.00884853	1.29088
FARSA	2193	phenylalanyl-tRNA synthetase alpha subunit [Source:HGNC Symbol;Acc:HGNC:3592]	4.95862e-08	-1.29828
FAS	355	Fas cell surface death receptor [Source:HGNC Symbol;Acc:HGNC:11920]	1.71611e-07	-2.5455
FASN	2194	fatty acid synthase [Source:HGNC Symbol;Acc:HGNC:3594]	2.912e-12	1.40325
FASTKD5	60493	FAST kinase domains 5 [Source:HGNC Symbol;Acc:HGNC:25790]	4.07936e-11	-1.54725
FAT1	2195	FAT atypical cadherin 1 [Source:HGNC Symbol;Acc:HGNC:3595]	5.53052e-64	-2.2962
FAT4	79633	FAT atypical cadherin 4 [Source:HGNC Symbol;Acc:HGNC:23109]	2.25441e-08	-1.41456
FBN2	2201	fibrillin 2 [Source:HGNC Symbol;Acc:HGNC:3604]	1.51536e-49	-2.51621
FBN3	84467	fibrillin 3 [Source:HGNC Symbol;Acc:HGNC:18794]	2.27963e-14	1.51315
FBXL16	146330	F-box and leucine rich repeat protein 16 [Source:HGNC Symbol;Acc:HGNC:14150]	1.90797e-07	1.41179
FBXL18	80028	F-box and leucine rich repeat protein 18 [Source:HGNC Symbol;Acc:HGNC:21874]	9.80295e-18	-1.82108
FBXL19	54620	F-box and leucine rich repeat protein 19 [Source:HGNC Symbol;Acc:HGNC:25300]	0.00110809	1.20714
FBXO31	79791	F-box protein 31 [Source:HGNC Symbol;Acc:HGNC:16510]	5.12459e-09	1.35173
FBXO41	150726	F-box protein 41 [Source:HGNC Symbol;Acc:HGNC:29409]	2.58669e-47	2.15847
FEZ1	9638	fasciculation and elongation protein zeta 1 [Source:HGNC Symbol;Acc:HGNC:3659]	5.71447e-31	1.51166
FGF12	2257	fibroblast growth factor 12 [Source:HGNC Symbol;Acc:HGNC:3668]	6.18312e-06	1.43709
FGFR1	2260	fibroblast growth factor receptor 1 [Source:HGNC Symbol;Acc:HGNC:3688]	1.50324e-10	-1.3336
FGFR3	2261	fibroblast growth factor receptor 3 [Source:HGNC Symbol;Acc:HGNC:3690]	1.46693e-27	-2.18566
FILIP1	27145	filamin A interacting protein 1 [Source:HGNC Symbol;Acc:HGNC:21015]	8.30887e-29	2.40002
FKBP8	23770	FK506 binding protein 8 [Source:HGNC Symbol;Acc:HGNC:3724]	0.000454691	1.20217
FLAD1	80308	flavin adenine dinucleotide synthetase 1 [Source:HGNC Symbol;Acc:HGNC:24671]	0.00685075	-1.16302
FLNA	2316	filamin A [Source:HGNC Symbol;Acc:HGNC:3754]	1.50599e-91	-2.19429
FMN2	56776	formin 2 [Source:HGNC Symbol;Acc:HGNC:14074]	8.85059e-09	1.35623
FN1	2335	fibronectin 1 [Source:HGNC Symbol;Acc:HGNC:3778]	5.52971e-46	-2.47918
FN3KRP	79672	fructosamine 3 kinase related protein [Source:HGNC Symbol;Acc:HGNC:25700]	7.30302e-06	-1.30218
FNDC3B	64778	fibronectin type III domain containing 3B [Source:HGNC Symbol;Acc:HGNC:24670]	6.51386e-16	-1.66226
FOXN2	3344	forkhead box N2 [Source:HGNC Symbol;Acc:HGNC:5281]	0.00184426	-1.21472
FOXO3	2309	forkhead box O3 [Source:HGNC Symbol;Acc:HGNC:3821]	7.30483e-125	3.16828
FOXP1	27086	forkhead box P1 [Source:HGNC Symbol;Acc:HGNC:3823]	0.00725738	-1.1855
FOXP2	93986	forkhead box P2 [Source:HGNC Symbol;Acc:HGNC:13875]	4.9825e-05	1.31184
FRMD5	84978	FERM domain containing 5 [Source:HGNC Symbol;Acc:HGNC:28214]	3.2088e-37	1.94987
FRMPD4	9758	FERM and PDZ domain containing 4 [Source:HGNC Symbol;Acc:HGNC:29007]	4.35661e-10	1.72222
FRRS1L	23732	ferric chelate reductase 1 like [Source:HGNC Symbol;Acc:HGNC:1362]	8.97778e-43	2.18151
FRY	10129	FRY microtubule binding protein [Source:HGNC Symbol;Acc:HGNC:20367]	1.47116e-05	1.25176
FSCN1	6624	fascin actin-bundling protein 1 [Source:HGNC Symbol;Acc:HGNC:11148]	5.39272e-05	-1.25169
FSD1	79187	fibronectin type III and SPRY domain containing 1 [Source:HGNC Symbol;Acc:HGNC:13745]	2.24295e-17	1.54846
FTH1	2495	ferritin heavy chain 1 [Source:HGNC Symbol;Acc:HGNC:3976]	8.571e-17	1.38784
FUBP1	8880	far upstream element binding protein 1 [Source:HGNC Symbol;Acc:HGNC:4004]	2.96145e-15	-1.3805
FUBP3	8939	far upstream element binding protein 3 [Source:HGNC Symbol;Acc:HGNC:4005]	5.28452e-35	-1.71286
FUT8	2530	fucosyltransferase 8 [Source:HGNC Symbol;Acc:HGNC:4019]	3.17957e-05	1.25425
FUT9	10690	fucosyltransferase 9 [Source:HGNC Symbol;Acc:HGNC:4020]	1.50063e-97	3.24941
FXR1	8087	FMR1 autosomal homolog 1 [Source:HGNC Symbol;Acc:HGNC:4023]	0.00590434	1.14848
FXYD6	53826	FXYD domain containing ion transport regulator 6 [Source:HGNC Symbol;Acc:HGNC:4030]	6.28071e-15	1.32612
FYN	2534	FYN proto-oncogene, Src family tyrosine kinase [Source:HGNC Symbol;Acc:HGNC:4037]	6.0417e-09	1.24628
FZD3	7976	frizzled class receptor 3 [Source:HGNC Symbol;Acc:HGNC:4041]	7.96055e-05	1.22439
GABARAP	11337	GABA type A receptor-associated protein [Source:HGNC Symbol;Acc:HGNC:4067]	0.000300698	1.17113
GABBR1	2550	gamma-aminobutyric acid type B receptor subunit 1 [Source:HGNC Symbol;Acc:HGNC:4070]	1.78569e-48	1.81026
GABBR2	9568	gamma-aminobutyric acid type B receptor subunit 2 [Source:HGNC Symbol;Acc:HGNC:4507]	5.07742e-12	1.42204
GABRA1	2554	gamma-aminobutyric acid type A receptor alpha1 subunit [Source:HGNC Symbol;Acc:HGNC:4075]	1.83019e-08	3.80764
GABRA2	2555	gamma-aminobutyric acid type A receptor alpha2 subunit [Source:HGNC Symbol;Acc:HGNC:4076]	5.51473e-60	2.89613
GABRA5	2558	gamma-aminobutyric acid type A receptor alpha5 subunit [Source:HGNC Symbol;Acc:HGNC:4079]	1.71646e-08	1.52771
GABRB2	2561	gamma-aminobutyric acid type A receptor beta2 subunit [Source:HGNC Symbol;Acc:HGNC:4082]	1.37264e-35	3.90724
GABRB3	2562	gamma-aminobutyric acid type A receptor beta3 subunit [Source:HGNC Symbol;Acc:HGNC:4083]	0.000446525	1.1503
GABRG2	2566	gamma-aminobutyric acid type A receptor gamma2 subunit [Source:HGNC Symbol;Acc:HGNC:4087]	4.08926e-99	4.19442
GABRG3	2567	gamma-aminobutyric acid type A receptor gamma3 subunit [Source:HGNC Symbol;Acc:HGNC:4088]	3.51759e-20	1.74431
GAD1	2571	glutamate decarboxylase 1 [Source:HGNC Symbol;Acc:HGNC:4092]	4.01768e-104	2.49429
GALNT10	55568	polypeptide N-acetylgalactosaminyltransferase 10 [Source:HGNC Symbol;Acc:HGNC:19873]	0.000398989	1.25095
GALNT2	2590	polypeptide N-acetylgalactosaminyltransferase 2 [Source:HGNC Symbol;Acc:HGNC:4124]	6.97561e-28	-1.51346
GALNT9	50614	polypeptide N-acetylgalactosaminyltransferase 9 [Source:HGNC Symbol;Acc:HGNC:4131]	0.000689528	-1.49642
GAP43	2596	growth associated protein 43 [Source:HGNC Symbol;Acc:HGNC:4140]	8.2108e-07	1.20229
GAPDH	2597	glyceraldehyde-3-phosphate dehydrogenase [Source:HGNC Symbol;Acc:HGNC:4141]	8.54621e-05	1.20258
GAS7	8522	growth arrest specific 7 [Source:HGNC Symbol;Acc:HGNC:4169]	3.42474e-05	1.19602
GATAD2A	54815	GATA zinc finger domain containing 2A [Source:HGNC Symbol;Acc:HGNC:29989]	8.03752e-45	-1.93124
GCLC	2729	glutamate-cysteine ligase catalytic subunit [Source:HGNC Symbol;Acc:HGNC:4311]	4.47243e-08	1.47044
GCLM	2730	glutamate-cysteine ligase modifier subunit [Source:HGNC Symbol;Acc:HGNC:4312]	3.34882e-10	-1.72712
GCNT2	2651	glucosaminyl (N-acetyl) transferase 2, I-branching enzyme (I blood group) [Source:HGNC Symbol;Acc:HGNC:4204]	1.95162e-48	2.6039
GDI1	2664	GDP dissociation inhibitor 1 [Source:HGNC Symbol;Acc:HGNC:4226]	3.53744e-06	1.17872
GEMIN5	25929	gem nuclear organelle associated protein 5 [Source:HGNC Symbol;Acc:HGNC:20043]	9.49312e-05	-1.2443
GFOD1	54438	glucose-fructose oxidoreductase domain containing 1 [Source:HGNC Symbol;Acc:HGNC:21096]	1.49372e-22	1.81369
GFOD2	81577	glucose-fructose oxidoreductase domain containing 2 [Source:HGNC Symbol;Acc:HGNC:28159]	0.00109847	1.14701
GGNBP2	79893	gametogenetin binding protein 2 [Source:HGNC Symbol;Acc:HGNC:19357]	0.00010434	-1.22961
GID4	79018	GID complex subunit 4 homolog [Source:HGNC Symbol;Acc:HGNC:28453]	2.5439e-06	1.39651
GIPC1	10755	GIPC PDZ domain containing family member 1 [Source:HGNC Symbol;Acc:HGNC:1226]	1.37143e-12	-1.4854
GIT1	28964	GIT ArfGAP 1 [Source:HGNC Symbol;Acc:HGNC:4272]	0.000906527	1.17403
GLDC	2731	glycine decarboxylase [Source:HGNC Symbol;Acc:HGNC:4313]	7.52629e-13	1.50208
GLI2	2736	GLI family zinc finger 2 [Source:HGNC Symbol;Acc:HGNC:4318]	1.76529e-24	-1.74444
GLI3	2737	GLI family zinc finger 3 [Source:HGNC Symbol;Acc:HGNC:4319]	6.67826e-19	-1.59503
GLIPR1L2	144321	GLI pathogenesis related 1 like 2 [Source:HGNC Symbol;Acc:HGNC:28592]	3.9467e-05	2.37886
GLT8D1	55830	glycosyltransferase 8 domain containing 1 [Source:HGNC Symbol;Acc:HGNC:24870]	6.7787e-06	-1.28346
GLYCTK	132158	glycerate kinase [Source:HGNC Symbol;Acc:HGNC:24247]	0.00938656	1.2447
GMIP	51291	GEM interacting protein [Source:HGNC Symbol;Acc:HGNC:24852]	1.70643e-23	1.84794
GNA13	10672	G protein subunit alpha 13 [Source:HGNC Symbol;Acc:HGNC:4381]	1.68749e-09	-1.32848
GNAI1	2770	G protein subunit alpha i1 [Source:HGNC Symbol;Acc:HGNC:4384]	1.53955e-65	2.72084
GNAI2	2771	G protein subunit alpha i2 [Source:HGNC Symbol;Acc:HGNC:4385]	2.21199e-05	-1.1895
GNAL	2774	G protein subunit alpha L [Source:HGNC Symbol;Acc:HGNC:4388]	5.93175e-33	1.72086
GNAO1	2775	G protein subunit alpha o1 [Source:HGNC Symbol;Acc:HGNC:4389]	1.42299e-59	1.83553
GNAS	2778	GNAS complex locus [Source:HGNC Symbol;Acc:HGNC:4392]	6.98967e-08	1.22407
GNB1	2782	G protein subunit beta 1 [Source:HGNC Symbol;Acc:HGNC:4396]	0.00105818	1.12462
GNB1L	54584	G protein subunit beta 1 like [Source:HGNC Symbol;Acc:HGNC:4397]	8.74356e-45	-2.71311
GNB4	59345	G protein subunit beta 4 [Source:HGNC Symbol;Acc:HGNC:20731]	1.79383e-26	1.5993
GNG12	55970	G protein subunit gamma 12 [Source:HGNC Symbol;Acc:HGNC:19663]	0.00145893	-1.2203
GNG7	2788	G protein subunit gamma 7 [Source:HGNC Symbol;Acc:HGNC:4410]	4.76918e-12	1.60078
GNL1	2794	G protein nucleolar 1 (putative) [Source:HGNC Symbol;Acc:HGNC:4413]	1.77679e-13	-1.34772
GNL3	26354	G protein nucleolar 3 [Source:HGNC Symbol;Acc:HGNC:29931]	6.68292e-33	-1.88551
GNPDA1	10007	glucosamine-6-phosphate deaminase 1 [Source:HGNC Symbol;Acc:HGNC:4417]	0.00012513	1.22095
GOLM1	51280	golgi membrane protein 1 [Source:HGNC Symbol;Acc:HGNC:15451]	0.00078183	-1.16042
GOT1	2805	glutamic-oxaloacetic transaminase 1 [Source:HGNC Symbol;Acc:HGNC:4432]	0.00899832	1.15239
GP1BB	2812	glycoprotein Ib platelet beta subunit [Source:HGNC Symbol;Acc:HGNC:4440]	4.1197e-07	1.43534
GPAM	57678	glycerol-3-phosphate acyltransferase, mitochondrial [Source:HGNC Symbol;Acc:HGNC:24865]	5.70787e-29	-1.71457
GPANK1	7918	G-patch domain and ankyrin repeats 1 [Source:HGNC Symbol;Acc:HGNC:13920]	0.000849788	1.20341
GPHN	10243	gephyrin [Source:HGNC Symbol;Acc:HGNC:15465]	4.51449e-12	1.44425
GPI	2821	glucose-6-phosphate isomerase [Source:HGNC Symbol;Acc:HGNC:4458]	1.27471e-27	1.61338
GPM6A	2823	glycoprotein M6A [Source:HGNC Symbol;Acc:HGNC:4460]	1.22276e-40	1.81118
GPN1	11321	GPN-loop GTPase 1 [Source:HGNC Symbol;Acc:HGNC:17030]	3.07727e-10	-1.33378
GPR135	64582	G protein-coupled receptor 135 [Source:HGNC Symbol;Acc:HGNC:19991]	0.00170831	1.36159
GPR137B	7107	G protein-coupled receptor 137B [Source:HGNC Symbol;Acc:HGNC:11862]	0.00220945	1.26122
GPR158	57512	G protein-coupled receptor 158 [Source:HGNC Symbol;Acc:HGNC:23689]	0.000346077	1.48436
GPR162	27239	G protein-coupled receptor 162 [Source:HGNC Symbol;Acc:HGNC:16693]	3.73191e-48	1.99641
GPRC5B	51704	G protein-coupled receptor class C group 5 member B [Source:HGNC Symbol;Acc:HGNC:13308]	2.71805e-13	-1.45817
GPRIN1	114787	G protein regulated inducer of neurite outgrowth 1 [Source:HGNC Symbol;Acc:HGNC:24835]	1.50607e-05	1.21069
GPRIN3	285513	GPRIN family member 3 [Source:HGNC Symbol;Acc:HGNC:27733]	4.95731e-89	3.4052
GRAMD1B	57476	GRAM domain containing 1B [Source:HGNC Symbol;Acc:HGNC:29214]	3.17702e-72	2.54193
GRIA1	2890	glutamate ionotropic receptor AMPA type subunit 1 [Source:HGNC Symbol;Acc:HGNC:4571]	2.90372e-37	1.84146
GRIA3	2892	glutamate ionotropic receptor AMPA type subunit 3 [Source:HGNC Symbol;Acc:HGNC:4573]	2.51312e-20	1.69216
GRIA4	2893	glutamate ionotropic receptor AMPA type subunit 4 [Source:HGNC Symbol;Acc:HGNC:4574]	3.04442e-32	2.43715
GRID1	2894	glutamate ionotropic receptor delta type subunit 1 [Source:HGNC Symbol;Acc:HGNC:4575]	0.00113504	1.28547
GRIK2	2898	glutamate ionotropic receptor kainate type subunit 2 [Source:HGNC Symbol;Acc:HGNC:4580]	4.02363e-13	2.02992
GRIK3	2899	glutamate ionotropic receptor kainate type subunit 3 [Source:HGNC Symbol;Acc:HGNC:4581]	1.45227e-14	1.42271
GRIK5	2901	glutamate ionotropic receptor kainate type subunit 5 [Source:HGNC Symbol;Acc:HGNC:4583]	4.02826e-12	1.38987
GRIN1	2902	glutamate ionotropic receptor NMDA type subunit 1 [Source:HGNC Symbol;Acc:HGNC:4584]	0.000513789	1.34135
GRIN2A	2903	glutamate ionotropic receptor NMDA type subunit 2A [Source:HGNC Symbol;Acc:HGNC:4585]	2.69688e-21	-3.28731
GRIN2B	2904	glutamate ionotropic receptor NMDA type subunit 2B [Source:HGNC Symbol;Acc:HGNC:4586]	3.87713e-30	1.7453
GRIN2D	2906	glutamate ionotropic receptor NMDA type subunit 2D [Source:HGNC Symbol;Acc:HGNC:4588]	1.21264e-31	1.84239
GRM1	2911	glutamate metabotropic receptor 1 [Source:HGNC Symbol;Acc:HGNC:4593]	0.00136201	1.63318
GRM2	2912	glutamate metabotropic receptor 2 [Source:HGNC Symbol;Acc:HGNC:4594]	0.00659438	-1.21813
GRM3	2913	glutamate metabotropic receptor 3 [Source:HGNC Symbol;Acc:HGNC:4595]	8.57027e-18	1.97237
GRM4	2914	glutamate metabotropic receptor 4 [Source:HGNC Symbol;Acc:HGNC:4596]	2.12277e-10	1.57122
GRM5	2915	glutamate metabotropic receptor 5 [Source:HGNC Symbol;Acc:HGNC:4597]	5.13743e-20	1.88348
GSN	2934	gelsolin [Source:HGNC Symbol;Acc:HGNC:4620]	0.00386709	-1.29804
GSS	2937	glutathione synthetase [Source:HGNC Symbol;Acc:HGNC:4624]	4.68418e-13	1.57922
GSTM3	2947	glutathione S-transferase mu 3 [Source:HGNC Symbol;Acc:HGNC:4635]	5.0481e-21	1.59828
GTF2H4	2968	general transcription factor IIH subunit 4 [Source:HGNC Symbol;Acc:HGNC:4658]	0.00642456	1.17892
GTF2IRD2	84163	GTF2I repeat domain containing 2 [Source:HGNC Symbol;Acc:HGNC:30775]	0.001884	-1.51985
GTF3C1	2975	general transcription factor IIIC subunit 1 [Source:HGNC Symbol;Acc:HGNC:4664]	1.33849e-05	-1.1919
GTF3C2	2976	general transcription factor IIIC subunit 2 [Source:HGNC Symbol;Acc:HGNC:4665]	4.47466e-09	-1.31267
GTPBP3	84705	GTP binding protein 3, mitochondrial [Source:HGNC Symbol;Acc:HGNC:14880]	0.000348281	1.32953
H2AFY2	55506	H2A histone family member Y2 [Source:HGNC Symbol;Acc:HGNC:14453]	0.00732895	1.11977
HACE1	57531	HECT domain and ankyrin repeat containing E3 ubiquitin protein ligase 1 [Source:HGNC Symbol;Acc:HGNC:21033]	4.73547e-05	1.25978
HARS	3035	histidyl-tRNA synthetase [Source:HGNC Symbol;Acc:HGNC:4816]	1.36515e-30	-1.70364
HARS2	23438	histidyl-tRNA synthetase 2, mitochondrial [Source:HGNC Symbol;Acc:HGNC:4817]	0.000159079	-1.22092
HAT1	8520	histone acetyltransferase 1 [Source:HGNC Symbol;Acc:HGNC:4821]	1.22017e-28	-1.65849
HAUS6	54801	HAUS augmin like complex subunit 6 [Source:HGNC Symbol;Acc:HGNC:25948]	4.46605e-16	-1.58007
HAUS8	93323	HAUS augmin like complex subunit 8 [Source:HGNC Symbol;Acc:HGNC:30532]	0.000165154	-1.35793
HCFC1	3054	host cell factor C1 [Source:HGNC Symbol;Acc:HGNC:4839]	1.37788e-06	-1.25906
HCN2	610	hyperpolarization activated cyclic nucleotide gated potassium and sodium channel 2 [Source:HGNC Symbol;Acc:HGNC:4846]	2.62723e-05	1.45269
HDAC5	10014	histone deacetylase 5 [Source:HGNC Symbol;Acc:HGNC:14068]	4.24579e-51	2.3591
HDAC8	55869	histone deacetylase 8 [Source:HGNC Symbol;Acc:HGNC:13315]	2.744e-06	1.44428
HDDC3	374659	HD domain containing 3 [Source:HGNC Symbol;Acc:HGNC:30522]	1.26918e-05	1.44916
HDLBP	3069	high density lipoprotein binding protein [Source:HGNC Symbol;Acc:HGNC:4857]	0.000848987	-1.13593
HEATR5B	54497	HEAT repeat containing 5B [Source:HGNC Symbol;Acc:HGNC:29273]	2.17093e-06	1.27509
HENMT1	113802	HEN methyltransferase 1 [Source:HGNC Symbol;Acc:HGNC:26400]	7.29153e-05	1.94226
HERC1	8925	HECT and RLD domain containing E3 ubiquitin protein ligase family member 1 [Source:HGNC Symbol;Acc:HGNC:4867]	3.70485e-09	1.33592
HIF1A	3091	hypoxia inducible factor 1 alpha subunit [Source:HGNC Symbol;Acc:HGNC:4910]	0.000798278	1.15964
HIP1	3092	huntingtin interacting protein 1 [Source:HGNC Symbol;Acc:HGNC:4913]	3.80108e-16	1.41987
HIPK2	28996	homeodomain interacting protein kinase 2 [Source:HGNC Symbol;Acc:HGNC:14402]	7.10237e-17	-1.46472
HIPK3	10114	homeodomain interacting protein kinase 3 [Source:HGNC Symbol;Acc:HGNC:4915]	0.00025408	1.23302
HIRA	7290	histone cell cycle regulator [Source:HGNC Symbol;Acc:HGNC:4916]	4.29502e-35	-1.74426
HIST1H1C	3006	histone cluster 1 H1 family member c [Source:HGNC Symbol;Acc:HGNC:4716]	2.08159e-22	-3.16762
HIST1H2AG	8969	histone cluster 1 H2A family member g [Source:HGNC Symbol;Acc:HGNC:4737]	0.00283911	1.70256
HIST1H2BD	3017	histone cluster 1 H2B family member d [Source:HGNC Symbol;Acc:HGNC:4747]	1.1769e-22	2.46111
HIST1H2BE	8344	histone cluster 1 H2B family member e [Source:HGNC Symbol;Acc:HGNC:4753]	0.000271021	2.19637
HIST1H2BK	85236	histone cluster 1 H2B family member k [Source:HGNC Symbol;Acc:HGNC:13954]	0.000616773	-1.57936
HIST1H3E	8353	histone cluster 1 H3 family member e [Source:HGNC Symbol;Acc:HGNC:4769]	0.00360383	-1.64116
HIVEP1	3096	human immunodeficiency virus type I enhancer binding protein 1 [Source:HGNC Symbol;Acc:HGNC:4920]	0.0011592	1.19093
HIVEP2	3097	human immunodeficiency virus type I enhancer binding protein 2 [Source:HGNC Symbol;Acc:HGNC:4921]	5.59077e-25	1.66302
HK1	3098	hexokinase 1 [Source:HGNC Symbol;Acc:HGNC:4922]	2.63015e-122	2.66549
HLA-A	3105	major histocompatibility complex, class I, A [Source:HGNC Symbol;Acc:HGNC:4931]	8.99079e-14	-1.60432
HLA-B	3106	major histocompatibility complex, class I, B [Source:HGNC Symbol;Acc:HGNC:4932]	4.07004e-18	-1.82519
HLA-C	3107	major histocompatibility complex, class I, C [Source:HGNC Symbol;Acc:HGNC:4933]	0.000477693	-1.3072
HLA-DPB1	3115	major histocompatibility complex, class II, DP beta 1 [Source:HGNC Symbol;Acc:HGNC:4940]	2.98877e-05	1.91253
HLA-DQB1	3119	major histocompatibility complex, class II, DQ beta 1 [Source:HGNC Symbol;Acc:HGNC:4944]	5.37969e-30	5.78529
HLA-DQB2	3120	major histocompatibility complex, class II, DQ beta 2 [Source:HGNC Symbol;Acc:HGNC:4945]	2.02809e-12	5.05915
HLA-DRB1	3123	major histocompatibility complex, class II, DR beta 1 [Source:HGNC Symbol;Acc:HGNC:4948]	3.3913e-08	3.59366
HLA-DRB5	3127	major histocompatibility complex, class II, DR beta 5 [Source:HGNC Symbol;Acc:HGNC:4953]	0.0056329	2.32255
HLA-E	3133	major histocompatibility complex, class I, E [Source:HGNC Symbol;Acc:HGNC:4962]	5.46061e-10	-1.76916
HMGCLL1	54511	3-hydroxymethyl-3-methylglutaryl-CoA lyase like 1 [Source:HGNC Symbol;Acc:HGNC:21359]	1.13754e-58	2.84198
HMGCR	3156	3-hydroxy-3-methylglutaryl-CoA reductase [Source:HGNC Symbol;Acc:HGNC:5006]	6.2637e-21	1.78359
HMGN4	10473	high mobility group nucleosomal binding domain 4 [Source:HGNC Symbol;Acc:HGNC:4989]	1.197e-11	1.42003
HMGXB3	22993	HMG-box containing 3 [Source:HGNC Symbol;Acc:HGNC:28982]	3.34644e-09	-1.31117
HNRNPUL1	11100	heterogeneous nuclear ribonucleoprotein U like 1 [Source:HGNC Symbol;Acc:HGNC:17011]	2.09676e-07	-1.23355
HOMER1	9456	homer scaffolding protein 1 [Source:HGNC Symbol;Acc:HGNC:17512]	3.09962e-06	1.26756
HPDL	84842	4-hydroxyphenylpyruvate dioxygenase like [Source:HGNC Symbol;Acc:HGNC:28242]	1.43854e-08	-2.75244
HPF1	54969	histone PARylation factor 1 [Source:HGNC Symbol;Acc:HGNC:26051]	4.33186e-07	1.3735
HPS3	84343	HPS3, biogenesis of lysosomal organelles complex 2 subunit 1 [Source:HGNC Symbol;Acc:HGNC:15597]	9.168e-12	1.58053
HS3ST3B1	9953	heparan sulfate-glucosamine 3-sulfotransferase 3B1 [Source:HGNC Symbol;Acc:HGNC:5198]	5.19043e-19	-3.53515
HSD17B4	3295	hydroxysteroid 17-beta dehydrogenase 4 [Source:HGNC Symbol;Acc:HGNC:5213]	1.67535e-39	1.89439
HSP90AA1	3320	heat shock protein 90 alpha family class A member 1 [Source:HGNC Symbol;Acc:HGNC:5253]	2.64056e-06	1.2138
HSP90AB1	3326	heat shock protein 90 alpha family class B member 1 [Source:HGNC Symbol;Acc:HGNC:5258]	0.00356318	-1.1171
HSPA12A	259217	heat shock protein family A (Hsp70) member 12A [Source:HGNC Symbol;Acc:HGNC:19022]	0.000169584	1.35546
HSPA1A	3303	heat shock protein family A (Hsp70) member 1A [Source:HGNC Symbol;Acc:HGNC:5232]	6.1704e-19	-5.01077
HSPA1B	3304	heat shock protein family A (Hsp70) member 1B [Source:HGNC Symbol;Acc:HGNC:5233]	0.00104856	-1.72695
HSPA1L	3305	heat shock protein family A (Hsp70) member 1 like [Source:HGNC Symbol;Acc:HGNC:5234]	0.000800434	-1.72862
HSPA2	3306	heat shock protein family A (Hsp70) member 2 [Source:HGNC Symbol;Acc:HGNC:5235]	1.2126e-23	-7.42525
HSPA4	3308	heat shock protein family A (Hsp70) member 4 [Source:HGNC Symbol;Acc:HGNC:5237]	3.4101e-09	-1.28289
HSPA5	3309	heat shock protein family A (Hsp70) member 5 [Source:HGNC Symbol;Acc:HGNC:5238]	9.84093e-07	-1.30723
HSPA6	3310	heat shock protein family A (Hsp70) member 6 [Source:HGNC Symbol;Acc:HGNC:5239]	6.9508e-05	-3.26084
HSPA8	3312	heat shock protein family A (Hsp70) member 8 [Source:HGNC Symbol;Acc:HGNC:5241]	2.07229e-07	1.27375
HSPA9	3313	heat shock protein family A (Hsp70) member 9 [Source:HGNC Symbol;Acc:HGNC:5244]	4.52379e-55	-2.0296
HSPD1	3329	heat shock protein family D (Hsp60) member 1 [Source:HGNC Symbol;Acc:HGNC:5261]	9.54576e-12	-1.34718
HSPE1	3336	heat shock protein family E (Hsp10) member 1 [Source:HGNC Symbol;Acc:HGNC:5269]	1.36023e-16	-1.49798
HSPE1-MOB4	100529241	HSPE1-MOB4 readthrough [Source:HGNC Symbol;Acc:HGNC:49184]	3.51894e-15	-1.39562
HSPH1	10808	heat shock protein family H (Hsp110) member 1 [Source:HGNC Symbol;Acc:HGNC:16969]	1.07767e-63	-2.20846
HTR2A	3356	5-hydroxytryptamine receptor 2A [Source:HGNC Symbol;Acc:HGNC:5293]	0.00460315	-1.45386
HTR5A	3361	5-hydroxytryptamine receptor 5A [Source:HGNC Symbol;Acc:HGNC:5300]	1.58633e-63	17.3413
HTR7	3363	5-hydroxytryptamine receptor 7 [Source:HGNC Symbol;Acc:HGNC:5302]	0.00237134	1.80395
HTT	3064	huntingtin [Source:HGNC Symbol;Acc:HGNC:4851]	0.00320043	-1.13954
HUWE1	10075	HECT, UBA and WWE domain containing 1, E3 ubiquitin protein ligase [Source:HGNC Symbol;Acc:HGNC:30892]	0.000991567	1.19371
HYAL2	8692	hyaluronoglucosaminidase 2 [Source:HGNC Symbol;Acc:HGNC:5321]	1.51584e-06	-1.31031
HYLS1	219844	HYLS1, centriolar and ciliogenesis associated [Source:HGNC Symbol;Acc:HGNC:26558]	0.000242134	1.39505
ICAM1	3383	intercellular adhesion molecule 1 [Source:HGNC Symbol;Acc:HGNC:5344]	0.00123359	-2.44793
IDH2	3418	isocitrate dehydrogenase (NADP(+)) 2, mitochondrial [Source:HGNC Symbol;Acc:HGNC:5383]	2.73399e-26	1.53109
IDS	3423	iduronate 2-sulfatase [Source:HGNC Symbol;Acc:HGNC:5389]	0.00110216	1.14067
IER2	9592	immediate early response 2 [Source:HGNC Symbol;Acc:HGNC:28871]	9.29405e-07	1.44273
IFITM3	10410	interferon induced transmembrane protein 3 [Source:HGNC Symbol;Acc:HGNC:5414]	1.04871e-15	-2.19714
IFNAR2	3455	interferon alpha and beta receptor subunit 2 [Source:HGNC Symbol;Acc:HGNC:5433]	5.45152e-08	1.38289
IFRD2	7866	interferon related developmental regulator 2 [Source:HGNC Symbol;Acc:HGNC:5457]	1.8025e-26	-2.35108
IFT140	9742	intraflagellar transport 140 [Source:HGNC Symbol;Acc:HGNC:29077]	1.58534e-10	1.37355
IGF1R	3480	insulin like growth factor 1 receptor [Source:HGNC Symbol;Acc:HGNC:5465]	1.69389e-26	1.59321
IGF2BP3	10643	insulin like growth factor 2 mRNA binding protein 3 [Source:HGNC Symbol;Acc:HGNC:28868]	0.00464567	-1.16905
IGSF10	285313	immunoglobulin superfamily member 10 [Source:HGNC Symbol;Acc:HGNC:26384]	0.00888437	1.31013
IGSF22	283284	immunoglobulin superfamily member 22 [Source:HGNC Symbol;Acc:HGNC:26750]	0.00412661	1.42957
IK	3550	IK cytokine [Source:HGNC Symbol;Acc:HGNC:5958]	5.94253e-09	-1.2666
IKBIP	121457	IKBKB interacting protein [Source:HGNC Symbol;Acc:HGNC:26430]	3.30994e-21	-2.1291
IL12B	3593	interleukin 12B [Source:HGNC Symbol;Acc:HGNC:5970]	0.00144837	2.61828
IMMP2L	83943	inner mitochondrial membrane peptidase subunit 2 [Source:HGNC Symbol;Acc:HGNC:14598]	2.14466e-06	1.86668
IMMT	10989	inner membrane mitochondrial protein [Source:HGNC Symbol;Acc:HGNC:6047]	6.29254e-08	-1.25667
INA	9118	internexin neuronal intermediate filament protein alpha [Source:HGNC Symbol;Acc:HGNC:6057]	3.71906e-23	1.42987
INCENP	3619	inner centromere protein [Source:HGNC Symbol;Acc:HGNC:6058]	1.83395e-11	-1.46061
INHA	3623	inhibin alpha subunit [Source:HGNC Symbol;Acc:HGNC:6065]	2.29138e-09	3.09764
INO80	54617	INO80 complex subunit [Source:HGNC Symbol;Acc:HGNC:26956]	2.67234e-35	-1.87204
INPP4A	3631	inositol polyphosphate-4-phosphatase type I A [Source:HGNC Symbol;Acc:HGNC:6074]	0.0016267	1.14224
INPP4B	8821	inositol polyphosphate-4-phosphatase type II B [Source:HGNC Symbol;Acc:HGNC:6075]	0.000235471	1.98161
INPP5A	3632	inositol polyphosphate-5-phosphatase A [Source:HGNC Symbol;Acc:HGNC:6076]	5.26706e-05	1.23307
INSIG2	51141	insulin induced gene 2 [Source:HGNC Symbol;Acc:HGNC:20452]	3.93356e-28	2.01416
INTS5	80789	integrator complex subunit 5 [Source:HGNC Symbol;Acc:HGNC:29352]	1.4989e-14	-1.56693
INTS6	26512	integrator complex subunit 6 [Source:HGNC Symbol;Acc:HGNC:14879]	0.00959836	-1.17073
IPO4	79711	importin 4 [Source:HGNC Symbol;Acc:HGNC:19426]	2.12582e-68	-2.93892
IPO5	3843	importin 5 [Source:HGNC Symbol;Acc:HGNC:6402]	6.54438e-09	-1.25386
IPO9	55705	importin 9 [Source:HGNC Symbol;Acc:HGNC:19425]	0.000425354	1.21429
IQSEC1	9922	IQ motif and Sec7 domain 1 [Source:HGNC Symbol;Acc:HGNC:29112]	3.0575e-19	1.56753
IQSEC2	23096	IQ motif and Sec7 domain 2 [Source:HGNC Symbol;Acc:HGNC:29059]	0.00104102	1.2446
IQSEC3	440073	IQ motif and Sec7 domain 3 [Source:HGNC Symbol;Acc:HGNC:29193]	1.40474e-06	-1.29031
IRS1	3667	insulin receptor substrate 1 [Source:HGNC Symbol;Acc:HGNC:6125]	0.00721162	-1.21509
ITGA3	3675	integrin subunit alpha 3 [Source:HGNC Symbol;Acc:HGNC:6139]	2.34161e-09	1.43621
ITGA6	3655	integrin subunit alpha 6 [Source:HGNC Symbol;Acc:HGNC:6142]	2.87346e-12	1.49333
ITIH3	3699	inter-alpha-trypsin inhibitor heavy chain 3 [Source:HGNC Symbol;Acc:HGNC:6168]	1.92448e-06	-3.20835
ITIH4	3700	inter-alpha-trypsin inhibitor heavy chain family member 4 [Source:HGNC Symbol;Acc:HGNC:6169]	1.67544e-05	-1.8869
ITM2C	81618	integral membrane protein 2C [Source:HGNC Symbol;Acc:HGNC:6175]	0.000636526	1.22743
ITPR3	3710	inositol 1,4,5-trisphosphate receptor type 3 [Source:HGNC Symbol;Acc:HGNC:6182]	1.81044e-07	1.4781
ITSN1	6453	intersectin 1 [Source:HGNC Symbol;Acc:HGNC:6183]	2.90675e-13	1.39405
JAK1	3716	Janus kinase 1 [Source:HGNC Symbol;Acc:HGNC:6190]	1.75141e-51	1.93975
JARID2	3720	jumonji and AT-rich interaction domain containing 2 [Source:HGNC Symbol;Acc:HGNC:6196]	2.59736e-11	1.31862
JMJD1C	221037	jumonji domain containing 1C [Source:HGNC Symbol;Acc:HGNC:12313]	0.00090241	-1.14801
JPH4	84502	junctophilin 4 [Source:HGNC Symbol;Acc:HGNC:20156]	4.14563e-21	1.47744
KALRN	8997	kalirin RhoGEF kinase [Source:HGNC Symbol;Acc:HGNC:4814]	3.89048e-06	1.77952
KANSL1	284058	KAT8 regulatory NSL complex subunit 1 [Source:HGNC Symbol;Acc:HGNC:24565]	2.9542e-05	-1.20719
KAT6A	7994	lysine acetyltransferase 6A [Source:HGNC Symbol;Acc:HGNC:13013]	0.000241871	-1.16966
KAT6B	23522	lysine acetyltransferase 6B [Source:HGNC Symbol;Acc:HGNC:17582]	9.60956e-12	-1.4544
KATNAL2	83473	katanin catalytic subunit A1 like 2 [Source:HGNC Symbol;Acc:HGNC:25387]	0.00336142	-1.48556
KBTBD11	9920	kelch repeat and BTB domain containing 11 [Source:HGNC Symbol;Acc:HGNC:29104]	4.65998e-18	1.43718
KCNA2	3737	potassium voltage-gated channel subfamily A member 2 [Source:HGNC Symbol;Acc:HGNC:6220]	1.38425e-54	2.49888
KCNA4	3739	potassium voltage-gated channel subfamily A member 4 [Source:HGNC Symbol;Acc:HGNC:6222]	1.26054e-12	2.77195
KCND2	3751	potassium voltage-gated channel subfamily D member 2 [Source:HGNC Symbol;Acc:HGNC:6238]	8.26114e-19	2.10747
KCND3	3752	potassium voltage-gated channel subfamily D member 3 [Source:HGNC Symbol;Acc:HGNC:6239]	8.91921e-36	-1.9905
KCNG2	26251	potassium voltage-gated channel modifier subfamily G member 2 [Source:HGNC Symbol;Acc:HGNC:6249]	0.00965153	-2.18396
KCNH1	3756	potassium voltage-gated channel subfamily H member 1 [Source:HGNC Symbol;Acc:HGNC:6250]	0.00492637	1.35099
KCNH3	23416	potassium voltage-gated channel subfamily H member 3 [Source:HGNC Symbol;Acc:HGNC:6252]	0.0053334	-1.35092
KCNH7	90134	potassium voltage-gated channel subfamily H member 7 [Source:HGNC Symbol;Acc:HGNC:18863]	1.26704e-54	3.71605
KCNJ11	3767	potassium voltage-gated channel subfamily J member 11 [Source:HGNC Symbol;Acc:HGNC:6257]	7.23856e-22	2.49032
KCNJ12	3768	potassium voltage-gated channel subfamily J member 12 [Source:HGNC Symbol;Acc:HGNC:6258]	3.51684e-36	5.05189
KCNK7	10089	potassium two pore domain channel subfamily K member 7 [Source:HGNC Symbol;Acc:HGNC:6282]	2.63348e-08	-4.24308
KCNN3	3782	potassium calcium-activated channel subfamily N member 3 [Source:HGNC Symbol;Acc:HGNC:6292]	9.83927e-08	1.45446
KCNQ2	3785	potassium voltage-gated channel subfamily Q member 2 [Source:HGNC Symbol;Acc:HGNC:6296]	1.77747e-05	1.24333
KCNQ3	3786	potassium voltage-gated channel subfamily Q member 3 [Source:HGNC Symbol;Acc:HGNC:6297]	1.64762e-20	-1.5316
KCNT1	57582	potassium sodium-activated channel subfamily T member 1 [Source:HGNC Symbol;Acc:HGNC:18865]	0.00155141	1.57036
KCNV1	27012	potassium voltage-gated channel modifier subfamily V member 1 [Source:HGNC Symbol;Acc:HGNC:18861]	0.000193873	2.7289
KCTD13	253980	potassium channel tetramerization domain containing 13 [Source:HGNC Symbol;Acc:HGNC:22234]	3.72008e-14	1.47447
KCTD8	386617	potassium channel tetramerization domain containing 8 [Source:HGNC Symbol;Acc:HGNC:22394]	9.22155e-05	-2.51583
KDM2B	84678	lysine demethylase 2B [Source:HGNC Symbol;Acc:HGNC:13610]	5.66373e-07	1.24249
KDM4B	23030	lysine demethylase 4B [Source:HGNC Symbol;Acc:HGNC:29136]	3.75573e-08	1.32742
KDM5B	10765	lysine demethylase 5B [Source:HGNC Symbol;Acc:HGNC:18039]	1.18588e-19	1.43889
KDM5C	8242	lysine demethylase 5C [Source:HGNC Symbol;Acc:HGNC:11114]	5.53512e-05	1.18066
KDM6B	23135	lysine demethylase 6B [Source:HGNC Symbol;Acc:HGNC:29012]	1.98217e-15	1.42275
KIAA0319L	79932	KIAA0319 like [Source:HGNC Symbol;Acc:HGNC:30071]	1.4409e-18	1.48109
KIAA0391	9692	KIAA0391 [Source:HGNC Symbol;Acc:HGNC:19958]	1.70788e-06	1.37059
KIAA1109	84162	KIAA1109 [Source:HGNC Symbol;Acc:HGNC:26953]	3.47265e-21	1.49897
KIAA1217	56243	KIAA1217 [Source:HGNC Symbol;Acc:HGNC:25428]	0.00739246	-1.32873
KIAA1324L	222223	KIAA1324 like [Source:HGNC Symbol;Acc:HGNC:21945]	1.80425e-12	1.41099
KIAA1456	57604	KIAA1456 [Source:HGNC Symbol;Acc:HGNC:26725]	2.97145e-18	1.91855
KIF14	9928	kinesin family member 14 [Source:HGNC Symbol;Acc:HGNC:19181]	4.15553e-10	-1.56552
KIF16B	55614	kinesin family member 16B [Source:HGNC Symbol;Acc:HGNC:15869]	2.92933e-06	1.76611
KIF18A	81930	kinesin family member 18A [Source:HGNC Symbol;Acc:HGNC:29441]	1.43033e-07	-1.50796
KIF1B	23095	kinesin family member 1B [Source:HGNC Symbol;Acc:HGNC:16636]	7.04866e-23	1.63473
KIF20B	9585	kinesin family member 20B [Source:HGNC Symbol;Acc:HGNC:7212]	1.97618e-26	-1.83065
KIF21B	23046	kinesin family member 21B [Source:HGNC Symbol;Acc:HGNC:29442]	2.10401e-13	1.32569
KIF22	3835	kinesin family member 22 [Source:HGNC Symbol;Acc:HGNC:6391]	2.11612e-05	-1.23844
KIF26B	55083	kinesin family member 26B [Source:HGNC Symbol;Acc:HGNC:25484]	4.37925e-07	-1.60014
KIF3C	3797	kinesin family member 3C [Source:HGNC Symbol;Acc:HGNC:6321]	1.783e-10	1.29351
KIF5A	3798	kinesin family member 5A [Source:HGNC Symbol;Acc:HGNC:6323]	3.34947e-30	1.57064
KIF5B	3799	kinesin family member 5B [Source:HGNC Symbol;Acc:HGNC:6324]	0.00114422	-1.16118
KIFC1	3833	kinesin family member C1 [Source:HGNC Symbol;Acc:HGNC:6389]	1.52792e-28	-1.6852
KIFC2	90990	kinesin family member C2 [Source:HGNC Symbol;Acc:HGNC:29530]	9.86032e-06	1.39799
KLC1	3831	kinesin light chain 1 [Source:HGNC Symbol;Acc:HGNC:6387]	4.90275e-17	1.35327
KLF10	7071	Kruppel like factor 10 [Source:HGNC Symbol;Acc:HGNC:11810]	0.00026824	-1.25627
KLF12	11278	Kruppel like factor 12 [Source:HGNC Symbol;Acc:HGNC:6346]	2.69585e-19	1.5572
KLF6	1316	Kruppel like factor 6 [Source:HGNC Symbol;Acc:HGNC:2235]	5.89904e-51	2.08049
KLHDC1	122773	kelch domain containing 1 [Source:HGNC Symbol;Acc:HGNC:19836]	1.0922e-05	1.59477
KLHL1	57626	kelch like family member 1 [Source:HGNC Symbol;Acc:HGNC:6352]	1.8605e-10	3.57511
KLHL20	27252	kelch like family member 20 [Source:HGNC Symbol;Acc:HGNC:25056]	6.05567e-06	-1.30147
KLHL22	84861	kelch like family member 22 [Source:HGNC Symbol;Acc:HGNC:25888]	5.88076e-09	1.37341
KMO	8564	kynurenine 3-monooxygenase [Source:HGNC Symbol;Acc:HGNC:6381]	7.24158e-07	1.5769
KMT2A	4297	lysine methyltransferase 2A [Source:HGNC Symbol;Acc:HGNC:7132]	0.0029883	-1.15149
KMT2C	58508	lysine methyltransferase 2C [Source:HGNC Symbol;Acc:HGNC:13726]	4.17847e-21	-1.55466
KMT2D	8085	lysine methyltransferase 2D [Source:HGNC Symbol;Acc:HGNC:7133]	1.44332e-32	-1.79076
KMT2E	55904	lysine methyltransferase 2E [Source:HGNC Symbol;Acc:HGNC:18541]	1.70034e-06	1.22005
KMT5A	387893	lysine methyltransferase 5A [Source:HGNC Symbol;Acc:HGNC:29489]	4.65447e-08	-1.40225
KNDC1	85442	kinase non-catalytic C-lobe domain containing 1 [Source:HGNC Symbol;Acc:HGNC:29374]	1.28572e-11	1.5564
KPNA1	3836	karyopherin subunit alpha 1 [Source:HGNC Symbol;Acc:HGNC:6394]	1.92343e-07	-1.24418
KPNB1	3837	karyopherin subunit beta 1 [Source:HGNC Symbol;Acc:HGNC:6400]	3.12135e-20	-1.4487
L1CAM	3897	L1 cell adhesion molecule [Source:HGNC Symbol;Acc:HGNC:6470]	2.33042e-06	1.20405
L2HGDH	79944	L-2-hydroxyglutarate dehydrogenase [Source:HGNC Symbol;Acc:HGNC:20499]	4.24856e-08	1.49754
L3MBTL2	83746	L3MBTL2, polycomb repressive complex 1 subunit [Source:HGNC Symbol;Acc:HGNC:18594]	1.32798e-38	-2.014
LANCL2	55915	LanC like 2 [Source:HGNC Symbol;Acc:HGNC:6509]	3.0516e-34	-1.76312
LAPTM5	7805	lysosomal protein transmembrane 5 [Source:HGNC Symbol;Acc:HGNC:29612]	0.00336898	-2.16635
LARP7	51574	La ribonucleoprotein domain family member 7 [Source:HGNC Symbol;Acc:HGNC:24912]	5.48616e-07	-1.2905
LARS2	23395	leucyl-tRNA synthetase 2, mitochondrial [Source:HGNC Symbol;Acc:HGNC:17095]	0.0094472	1.19951
LAT2	7462	linker for activation of T-cells family member 2 [Source:HGNC Symbol;Acc:HGNC:12749]	1.09507e-07	-2.41348
LDHA	3939	lactate dehydrogenase A [Source:HGNC Symbol;Acc:HGNC:6535]	4.82452e-68	2.24295
LDHB	3945	lactate dehydrogenase B [Source:HGNC Symbol;Acc:HGNC:6541]	1.94822e-05	1.22339
LDLRAD4	753	low density lipoprotein receptor class A domain containing 4 [Source:HGNC Symbol;Acc:HGNC:1224]	1.21527e-168	-3.87361
LEMD2	221496	LEM domain containing 2 [Source:HGNC Symbol;Acc:HGNC:21244]	0.000360915	1.18904
LENG1	79165	leukocyte receptor cluster member 1 [Source:HGNC Symbol;Acc:HGNC:15502]	7.5894e-06	-1.34897
LGALS3BP	3959	galectin 3 binding protein [Source:HGNC Symbol;Acc:HGNC:6564]	3.67901e-42	-2.07545
LHFPL4	375323	LHFPL tetraspan subfamily member 4 [Source:HGNC Symbol;Acc:HGNC:29568]	9.01547e-16	1.48765
LHX6	26468	LIM homeobox 6 [Source:HGNC Symbol;Acc:HGNC:21735]	0.00345147	1.76776
LIN28B	389421	lin-28 homolog B [Source:HGNC Symbol;Acc:HGNC:32207]	3.19732e-09	1.51217
LIN7B	64130	lin-7 homolog B, crumbs cell polarity complex component [Source:HGNC Symbol;Acc:HGNC:17788]	2.40421e-09	1.66313
LINGO1	84894	leucine rich repeat and Ig domain containing 1 [Source:HGNC Symbol;Acc:HGNC:21205]	5.64379e-05	1.21633
LINGO2	158038	leucine rich repeat and Ig domain containing 2 [Source:HGNC Symbol;Acc:HGNC:21207]	3.79184e-23	2.96697
LIX1L	128077	limb and CNS expressed 1 like [Source:HGNC Symbol;Acc:HGNC:28715]	2.42514e-18	1.55841
LLGL1	3996	LLGL1, scribble cell polarity complex component [Source:HGNC Symbol;Acc:HGNC:6628]	1.34316e-13	1.39185
LPAR2	9170	lysophosphatidic acid receptor 2 [Source:HGNC Symbol;Acc:HGNC:3168]	5.36285e-08	1.35506
LPCAT1	79888	lysophosphatidylcholine acyltransferase 1 [Source:HGNC Symbol;Acc:HGNC:25718]	0.000214112	-1.18896
LPIN2	9663	lipin 2 [Source:HGNC Symbol;Acc:HGNC:14450]	0.00268419	1.15377
LPL	4023	lipoprotein lipase [Source:HGNC Symbol;Acc:HGNC:6677]	1.13977e-06	2.54506
LRP1	4035	LDL receptor related protein 1 [Source:HGNC Symbol;Acc:HGNC:6692]	0.00955995	1.13914
LRP1B	53353	LDL receptor related protein 1B [Source:HGNC Symbol;Acc:HGNC:6693]	3.06662e-25	2.58751
LRP4	4038	LDL receptor related protein 4 [Source:HGNC Symbol;Acc:HGNC:6696]	2.99297e-30	-2.16397
LRP5	4041	LDL receptor related protein 5 [Source:HGNC Symbol;Acc:HGNC:6697]	0.00279137	-1.16367
LRPPRC	10128	leucine rich pentatricopeptide repeat containing [Source:HGNC Symbol;Acc:HGNC:15714]	6.21219e-20	-1.47857
LRRC41	10489	leucine rich repeat containing 41 [Source:HGNC Symbol;Acc:HGNC:16917]	0.00810283	-1.12344
LRRC47	57470	leucine rich repeat containing 47 [Source:HGNC Symbol;Acc:HGNC:29207]	2.60656e-06	-1.22756
LRRC55	219527	leucine rich repeat containing 55 [Source:HGNC Symbol;Acc:HGNC:32324]	2.55879e-19	1.53755
LRRC7	57554	leucine rich repeat containing 7 [Source:HGNC Symbol;Acc:HGNC:18531]	4.59294e-37	2.04156
LRRC8B	23507	leucine rich repeat containing 8 VRAC subunit B [Source:HGNC Symbol;Acc:HGNC:30692]	1.4758e-05	1.26142
LRRN2	10446	leucine rich repeat neuronal 2 [Source:HGNC Symbol;Acc:HGNC:16914]	0.00155134	-1.20694
LRTM2	654429	leucine rich repeats and transmembrane domains 2 [Source:HGNC Symbol;Acc:HGNC:32443]	5.88965e-06	2.16417
LSAMP	4045	limbic system-associated membrane protein [Source:HGNC Symbol;Acc:HGNC:6705]	0.000204469	-1.21836
LSM1	27257	LSM1 homolog, mRNA degradation associated [Source:HGNC Symbol;Acc:HGNC:20472]	2.89778e-14	-1.50963
LSM3	27258	LSM3 homolog, U6 small nuclear RNA and mRNA degradation associated [Source:HGNC Symbol;Acc:HGNC:17874]	3.49042e-08	-1.3538
LSM5	23658	LSM5 homolog, U6 small nuclear RNA and mRNA degradation associated [Source:HGNC Symbol;Acc:HGNC:17162]	1.01214e-17	-1.58169
LSMEM2	132228	leucine rich single-pass membrane protein 2 [Source:HGNC Symbol;Acc:HGNC:26781]	9.07448e-05	-1.87706
LTBP2	4053	latent transforming growth factor beta binding protein 2 [Source:HGNC Symbol;Acc:HGNC:6715]	1.04985e-38	-3.48169
LUZP2	338645	leucine zipper protein 2 [Source:HGNC Symbol;Acc:HGNC:23206]	1.40902e-31	3.82992
LY6G5B	58496	lymphocyte antigen 6 family member G5B [Source:HGNC Symbol;Acc:HGNC:13931]	5.89589e-13	-1.71168
LY6G6C	80740	lymphocyte antigen 6 family member G6C [Source:HGNC Symbol;Acc:HGNC:13936]	5.75321e-07	-2.41815
LYN	4067	LYN proto-oncogene, Src family tyrosine kinase [Source:HGNC Symbol;Acc:HGNC:6735]	1.92395e-07	2.94099
LYNX1	66004	Ly6/neurotoxin 1 [Source:HGNC Symbol;Acc:HGNC:29604]	3.33704e-23	2.20112
LZTR1	8216	leucine zipper like transcription regulator 1 [Source:HGNC Symbol;Acc:HGNC:6742]	2.87412e-19	1.59239
LZTS1	11178	leucine zipper tumor suppressor 1 [Source:HGNC Symbol;Acc:HGNC:13861]	2.4532e-05	-1.23686
MACF1	23499	microtubule-actin crosslinking factor 1 [Source:HGNC Symbol;Acc:HGNC:13664]	1.98325e-05	-1.22763
MAD1L1	8379	mitotic arrest deficient 1 like 1 [Source:HGNC Symbol;Acc:HGNC:6762]	1.34729e-14	-1.55788
MADD	8567	MAP kinase activating death domain [Source:HGNC Symbol;Acc:HGNC:6766]	4.86488e-06	1.2217
MAFB	9935	MAF bZIP transcription factor B [Source:HGNC Symbol;Acc:HGNC:6408]	8.41525e-05	-1.23861
MAGED1	9500	MAGE family member D1 [Source:HGNC Symbol;Acc:HGNC:6813]	1.23533e-11	-1.28491
MAGEL2	54551	MAGE family member L2 [Source:HGNC Symbol;Acc:HGNC:6814]	4.42448e-15	1.5655
MAGI1	9223	membrane associated guanylate kinase, WW and PDZ domain containing 1 [Source:HGNC Symbol;Acc:HGNC:946]	6.92114e-10	-1.33384
MAGI2	9863	membrane associated guanylate kinase, WW and PDZ domain containing 2 [Source:HGNC Symbol;Acc:HGNC:18957]	9.07713e-40	2.05092
MAGI3	260425	membrane associated guanylate kinase, WW and PDZ domain containing 3 [Source:HGNC Symbol;Acc:HGNC:29647]	7.09691e-14	1.51259
MAGT1	84061	magnesium transporter 1 [Source:HGNC Symbol;Acc:HGNC:28880]	1.40546e-16	-1.9518
MAIP1	79568	matrix AAA peptidase interacting protein 1 [Source:HGNC Symbol;Acc:HGNC:26198]	0.000108258	-1.37321
MAK16	84549	MAK16 homolog [Source:HGNC Symbol;Acc:HGNC:13703]	1.24881e-25	-2.01687
MAN2A2	4122	mannosidase alpha class 2A member 2 [Source:HGNC Symbol;Acc:HGNC:6825]	3.4e-06	1.23242
MANBA	4126	mannosidase beta [Source:HGNC Symbol;Acc:HGNC:6831]	5.35437e-78	3.73338
MAOA	4128	monoamine oxidase A [Source:HGNC Symbol;Acc:HGNC:6833]	3.16406e-17	-1.82067
MAP1A	4130	microtubule associated protein 1A [Source:HGNC Symbol;Acc:HGNC:6835]	5.12532e-21	-1.58414
MAP1B	4131	microtubule associated protein 1B [Source:HGNC Symbol;Acc:HGNC:6836]	6.97859e-16	-1.41232
MAP1LC3A	84557	microtubule associated protein 1 light chain 3 alpha [Source:HGNC Symbol;Acc:HGNC:6838]	9.85431e-07	1.37074
MAP2	4133	microtubule associated protein 2 [Source:HGNC Symbol;Acc:HGNC:6839]	4.5861e-08	1.3088
MAP3K1	4214	mitogen-activated protein kinase kinase kinase 1 [Source:HGNC Symbol;Acc:HGNC:6848]	0.0030282	1.20198
MAP3K11	4296	mitogen-activated protein kinase kinase kinase 11 [Source:HGNC Symbol;Acc:HGNC:6850]	3.37051e-08	-1.40162
MAP4	4134	microtubule associated protein 4 [Source:HGNC Symbol;Acc:HGNC:6862]	1.951e-07	1.21641
MAP4K4	9448	mitogen-activated protein kinase kinase kinase kinase 4 [Source:HGNC Symbol;Acc:HGNC:6866]	1.6213e-07	-1.2655
MAP6	4135	microtubule associated protein 6 [Source:HGNC Symbol;Acc:HGNC:6868]	0.000150215	1.17351
MAPK4	5596	mitogen-activated protein kinase 4 [Source:HGNC Symbol;Acc:HGNC:6878]	0.00164471	-1.17541
MAPK8	5599	mitogen-activated protein kinase 8 [Source:HGNC Symbol;Acc:HGNC:6881]	3.30132e-11	1.3298
MAPK8IP3	23162	mitogen-activated protein kinase 8 interacting protein 3 [Source:HGNC Symbol;Acc:HGNC:6884]	4.26798e-05	-1.23289
MAPKAPK3	7867	mitogen-activated protein kinase-activated protein kinase 3 [Source:HGNC Symbol;Acc:HGNC:6888]	4.80292e-06	-1.40596
MAPKBP1	23005	mitogen-activated protein kinase binding protein 1 [Source:HGNC Symbol;Acc:HGNC:29536]	4.64146e-11	1.40348
MAPRE2	10982	microtubule associated protein RP/EB family member 2 [Source:HGNC Symbol;Acc:HGNC:6891]	3.34574e-08	1.25399
MAPRE3	22924	microtubule associated protein RP/EB family member 3 [Source:HGNC Symbol;Acc:HGNC:6892]	2.55351e-21	1.58227
MAPT	4137	microtubule associated protein tau [Source:HGNC Symbol;Acc:HGNC:6893]	1.0053e-82	1.97483
MARK2	2011	microtubule affinity regulating kinase 2 [Source:HGNC Symbol;Acc:HGNC:3332]	1.62822e-06	-1.26931
MARK3	4140	microtubule affinity regulating kinase 3 [Source:HGNC Symbol;Acc:HGNC:6897]	0.00530058	-1.13452
MARK4	57787	microtubule affinity regulating kinase 4 [Source:HGNC Symbol;Acc:HGNC:13538]	0.0013457	1.18285
MARS2	92935	methionyl-tRNA synthetase 2, mitochondrial [Source:HGNC Symbol;Acc:HGNC:25133]	1.46711e-15	-1.76039
MASP2	10747	mannan binding lectin serine peptidase 2 [Source:HGNC Symbol;Acc:HGNC:6902]	2.99351e-06	-1.47462
MAST1	22983	microtubule associated serine/threonine kinase 1 [Source:HGNC Symbol;Acc:HGNC:19034]	4.33471e-46	1.91452
MAST2	23139	microtubule associated serine/threonine kinase 2 [Source:HGNC Symbol;Acc:HGNC:19035]	1.46392e-15	1.44521
MAST4	375449	microtubule associated serine/threonine kinase family member 4 [Source:HGNC Symbol;Acc:HGNC:19037]	2.55936e-06	1.64888
MASTL	84930	microtubule associated serine/threonine kinase like [Source:HGNC Symbol;Acc:HGNC:19042]	0.00040063	-1.24576
MBD5	55777	methyl-CpG binding domain protein 5 [Source:HGNC Symbol;Acc:HGNC:20444]	4.77194e-14	1.43832
MBP	4155	myelin basic protein [Source:HGNC Symbol;Acc:HGNC:6925]	1.28623e-50	4.08666
MCF2	4168	MCF.2 cell line derived transforming sequence [Source:HGNC Symbol;Acc:HGNC:6940]	0.000116049	2.23931
MCHR1	2847	melanin concentrating hormone receptor 1 [Source:HGNC Symbol;Acc:HGNC:4479]	2.33136e-06	-1.72493
MDC1	9656	mediator of DNA damage checkpoint 1 [Source:HGNC Symbol;Acc:HGNC:21163]	3.26305e-05	-1.22149
MDH1	4190	malate dehydrogenase 1 [Source:HGNC Symbol;Acc:HGNC:6970]	2.92715e-09	1.30547
MDH2	4191	malate dehydrogenase 2 [Source:HGNC Symbol;Acc:HGNC:6971]	0.00303862	-1.14037
MDK	4192	midkine [Source:HGNC Symbol;Acc:HGNC:6972]	0.000465901	-1.2664
MDM1	56890	Mdm1 nuclear protein [Source:HGNC Symbol;Acc:HGNC:29917]	0.00330503	-1.26251
MED12	9968	mediator complex subunit 12 [Source:HGNC Symbol;Acc:HGNC:11957]	0.00122281	1.18776
MED13	9969	mediator complex subunit 13 [Source:HGNC Symbol;Acc:HGNC:22474]	1.09444e-10	-1.32949
MED14	9282	mediator complex subunit 14 [Source:HGNC Symbol;Acc:HGNC:2370]	1.00863e-22	1.80985
MED19	219541	mediator complex subunit 19 [Source:HGNC Symbol;Acc:HGNC:29600]	0.000206832	-1.24904
MED27	9442	mediator complex subunit 27 [Source:HGNC Symbol;Acc:HGNC:2377]	3.04107e-08	-1.36052
MED29	55588	mediator complex subunit 29 [Source:HGNC Symbol;Acc:HGNC:23074]	2.29196e-23	-1.54117
MED8	112950	mediator complex subunit 8 [Source:HGNC Symbol;Acc:HGNC:19971]	0.00821706	-1.17755
MEF2B	100271849	myocyte enhancer factor 2B [Source:HGNC Symbol;Acc:HGNC:6995]	2.8684e-13	-2.53896
MEF2C	4208	myocyte enhancer factor 2C [Source:HGNC Symbol;Acc:HGNC:6996]	2.40333e-48	2.61681
MEF2D	4209	myocyte enhancer factor 2D [Source:HGNC Symbol;Acc:HGNC:6997]	1.08912e-05	1.25338
METAP1D	254042	methionyl aminopeptidase type 1D, mitochondrial [Source:HGNC Symbol;Acc:HGNC:32583]	0.0030906	-1.22029
METTL1	4234	methyltransferase like 1 [Source:HGNC Symbol;Acc:HGNC:7030]	2.59657e-19	-2.62564
MFAP3	4238	microfibril associated protein 3 [Source:HGNC Symbol;Acc:HGNC:7034]	8.97971e-07	-1.32011
MFAP4	4239	microfibril associated protein 4 [Source:HGNC Symbol;Acc:HGNC:7035]	1.17577e-11	-2.46618
MFSD3	113655	major facilitator superfamily domain containing 3 [Source:HGNC Symbol;Acc:HGNC:25157]	1.09493e-09	1.8073
MGAT3	4248	mannosyl (beta-1,4-)-glycoprotein beta-1,4-N-acetylglucosaminyltransferase [Source:HGNC Symbol;Acc:HGNC:7046]	8.59124e-05	1.23972
MGAT5B	146664	mannosyl (alpha-1,6-)-glycoprotein beta-1,6-N-acetyl-glucosaminyltransferase, isozyme B [Source:HGNC Symbol;Acc:HGNC:24140]	9.58797e-06	-1.25926
MICAL2	9645	microtubule associated monooxygenase, calponin and LIM domain containing 2 [Source:HGNC Symbol;Acc:HGNC:24693]	9.58529e-10	-3.22974
MIEF1	54471	mitochondrial elongation factor 1 [Source:HGNC Symbol;Acc:HGNC:25979]	6.75044e-27	-1.59469
MINDY2	54629	MINDY lysine 48 deubiquitinase 2 [Source:HGNC Symbol;Acc:HGNC:26954]	3.15942e-10	1.48347
MINK1	50488	misshapen like kinase 1 [Source:HGNC Symbol;Acc:HGNC:17565]	4.26028e-12	1.44957
MIOS	54468	meiosis regulator for oocyte development [Source:HGNC Symbol;Acc:HGNC:21905]	0.000127828	1.27992
MKI67	4288	marker of proliferation Ki-67 [Source:HGNC Symbol;Acc:HGNC:7107]	3.14566e-72	-2.41441
MKL1	57591	megakaryoblastic leukemia (translocation) 1 [Source:HGNC Symbol;Acc:HGNC:14334]	4.47433e-05	-1.23081
MKLN1	4289	muskelin 1 [Source:HGNC Symbol;Acc:HGNC:7109]	1.20087e-07	1.3264
MLC1	23209	megalencephalic leukoencephalopathy with subcortical cysts 1 [Source:HGNC Symbol;Acc:HGNC:17082]	0.00137484	-1.23798
MLH1	4292	mutL homolog 1 [Source:HGNC Symbol;Acc:HGNC:7127]	5.74243e-05	1.25675
MLLT1	4298	MLLT1, super elongation complex subunit [Source:HGNC Symbol;Acc:HGNC:7134]	1.81871e-05	-1.19988
MLXIP	22877	MLX interacting protein [Source:HGNC Symbol;Acc:HGNC:17055]	2.78522e-12	-1.36933
MMD	23531	monocyte to macrophage differentiation associated [Source:HGNC Symbol;Acc:HGNC:7153]	5.48967e-37	1.78898
MMP16	4325	matrix metallopeptidase 16 [Source:HGNC Symbol;Acc:HGNC:7162]	1.30983e-07	1.45466
MMP24	10893	matrix metallopeptidase 24 [Source:HGNC Symbol;Acc:HGNC:7172]	1.99787e-52	1.91362
MOB4	25843	MOB family member 4, phocein [Source:HGNC Symbol;Acc:HGNC:17261]	1.27885e-10	-1.34378
MOBP	4336	myelin-associated oligodendrocyte basic protein [Source:HGNC Symbol;Acc:HGNC:7189]	0.00021678	-2.87522
MORN1	79906	MORN repeat containing 1 [Source:HGNC Symbol;Acc:HGNC:25852]	1.88899e-05	-1.45486
MPC2	25874	mitochondrial pyruvate carrier 2 [Source:HGNC Symbol;Acc:HGNC:24515]	4.58625e-09	1.33913
MPG	4350	N-methylpurine DNA glycosylase [Source:HGNC Symbol;Acc:HGNC:7211]	2.62737e-10	1.58015
MPIG6B	80739	megakaryocyte and platelet inhibitory receptor G6b [Source:HGNC Symbol;Acc:HGNC:13937]	5.71832e-12	-2.72224
MPP2	4355	membrane palmitoylated protein 2 [Source:HGNC Symbol;Acc:HGNC:7220]	2.11842e-58	1.954
MPPED2	744	metallophosphoesterase domain containing 2 [Source:HGNC Symbol;Acc:HGNC:1180]	7.94159e-23	1.72196
MRC2	9902	mannose receptor C type 2 [Source:HGNC Symbol;Acc:HGNC:16875]	1.97094e-33	-1.76701
MRM2	29960	mitochondrial rRNA methyltransferase 2 [Source:HGNC Symbol;Acc:HGNC:16352]	2.74001e-19	-1.64521
MRPL40	64976	mitochondrial ribosomal protein L40 [Source:HGNC Symbol;Acc:HGNC:14491]	0.00523239	-1.21466
MST1R	4486	macrophage stimulating 1 receptor [Source:HGNC Symbol;Acc:HGNC:7381]	4.06528e-06	-2.53498
MTCH2	23788	mitochondrial carrier 2 [Source:HGNC Symbol;Acc:HGNC:17587]	0.00053745	1.16786
MTG2	26164	mitochondrial ribosome associated GTPase 2 [Source:HGNC Symbol;Acc:HGNC:16239]	0.000395961	-1.26098
MTHFR	4524	methylenetetrahydrofolate reductase [Source:HGNC Symbol;Acc:HGNC:7436]	0.00265679	1.15523
MTMR10	54893	myotubularin related protein 10 [Source:HGNC Symbol;Acc:HGNC:25999]	1.00298e-10	-1.40192
MTMR4	9110	myotubularin related protein 4 [Source:HGNC Symbol;Acc:HGNC:7452]	7.34457e-16	1.39313
MTMR7	9108	myotubularin related protein 7 [Source:HGNC Symbol;Acc:HGNC:7454]	5.77243e-06	1.29221
MTOR	2475	mechanistic target of rapamycin kinase [Source:HGNC Symbol;Acc:HGNC:3942]	1.11761e-06	-1.23642
MTSS1L	92154	MTSS1L, I-BAR domain containing [Source:HGNC Symbol;Acc:HGNC:25094]	5.12089e-12	-1.44713
MUC5B	727897	mucin 5B, oligomeric mucus/gel-forming [Source:HGNC Symbol;Acc:HGNC:7516]	0.00334086	-2.44192
MUC6	4588	mucin 6, oligomeric mucus/gel-forming [Source:HGNC Symbol;Acc:HGNC:7517]	6.09226e-05	-2.96875
MUM1L1	139221	MUM1 like 1 [Source:HGNC Symbol;Acc:HGNC:26583]	2.28797e-12	2.17308
MVK	4598	mevalonate kinase [Source:HGNC Symbol;Acc:HGNC:7530]	9.17782e-05	1.66213
MVP	9961	major vault protein [Source:HGNC Symbol;Acc:HGNC:7531]	0.000134888	-1.46461
MYADML2	255275	myeloid associated differentiation marker like 2 [Source:HGNC Symbol;Acc:HGNC:34548]	0.00088732	1.80878
MYBPHL	343263	myosin binding protein H like [Source:HGNC Symbol;Acc:HGNC:30434]	0.00423629	-2.22695
MYCBP2	23077	MYC binding protein 2, E3 ubiquitin protein ligase [Source:HGNC Symbol;Acc:HGNC:23386]	4.80666e-07	1.28972
MYH11	4629	myosin heavy chain 11 [Source:HGNC Symbol;Acc:HGNC:7569]	0.00419874	-1.45944
MYH15	22989	myosin heavy chain 15 [Source:HGNC Symbol;Acc:HGNC:31073]	2.2605e-12	-3.31857
MYH9	4627	myosin heavy chain 9 [Source:HGNC Symbol;Acc:HGNC:7579]	8.87709e-22	-1.53353
MYL6	4637	myosin light chain 6 [Source:HGNC Symbol;Acc:HGNC:7587]	4.48928e-06	1.18314
MYL6B	140465	myosin light chain 6B [Source:HGNC Symbol;Acc:HGNC:29823]	3.13932e-05	1.1879
MYO10	4651	myosin X [Source:HGNC Symbol;Acc:HGNC:7593]	1.19759e-10	-1.43012
MYO16	23026	myosin XVI [Source:HGNC Symbol;Acc:HGNC:29822]	5.95554e-14	2.772
MYO18A	399687	myosin XVIIIA [Source:HGNC Symbol;Acc:HGNC:31104]	1.1997e-14	1.39137
MYO1D	4642	myosin ID [Source:HGNC Symbol;Acc:HGNC:7598]	1.05567e-08	-1.58024
MYO6	4646	myosin VI [Source:HGNC Symbol;Acc:HGNC:7605]	0.000341934	-1.21857
MYOF	26509	myoferlin [Source:HGNC Symbol;Acc:HGNC:3656]	9.6995e-10	-2.48675
MYT1L	23040	myelin transcription factor 1 like [Source:HGNC Symbol;Acc:HGNC:7623]	1.19317e-38	2.20546
N4BP2L2	10443	NEDD4 binding protein 2 like 2 [Source:HGNC Symbol;Acc:HGNC:26916]	0.000100563	1.24223
NAA16	79612	N(alpha)-acetyltransferase 16, NatA auxiliary subunit [Source:HGNC Symbol;Acc:HGNC:26164]	0.000802332	-1.22916
NAA35	60560	N(alpha)-acetyltransferase 35, NatC auxiliary subunit [Source:HGNC Symbol;Acc:HGNC:24340]	2.55622e-05	-1.25586
NACC1	112939	nucleus accumbens associated 1 [Source:HGNC Symbol;Acc:HGNC:20967]	9.35897e-15	-1.52878
NALCN	259232	sodium leak channel, non-selective [Source:HGNC Symbol;Acc:HGNC:19082]	1.32489e-41	2.53852
NAP1L1	4673	nucleosome assembly protein 1 like 1 [Source:HGNC Symbol;Acc:HGNC:7637]	0.00784556	-1.13705
NAP1L2	4674	nucleosome assembly protein 1 like 2 [Source:HGNC Symbol;Acc:HGNC:7638]	3.18675e-18	1.86912
NAPA	8775	NSF attachment protein alpha [Source:HGNC Symbol;Acc:HGNC:7641]	0.00405939	-1.14601
NAPB	63908	NSF attachment protein beta [Source:HGNC Symbol;Acc:HGNC:15751]	1.72959e-23	1.61421
NAPG	8774	NSF attachment protein gamma [Source:HGNC Symbol;Acc:HGNC:7642]	0.00360726	-1.19698
NAT6	24142	N-acetyltransferase 6 [Source:HGNC Symbol;Acc:HGNC:30252]	4.7306e-17	2.17111
NAT8L	339983	N-acetyltransferase 8 like [Source:HGNC Symbol;Acc:HGNC:26742]	0.000199737	-1.21375
NAV2	89797	neuron navigator 2 [Source:HGNC Symbol;Acc:HGNC:15997]	9.32553e-13	1.61617
NAV3	89795	neuron navigator 3 [Source:HGNC Symbol;Acc:HGNC:15998]	2.19799e-36	1.92058
NBEA	26960	neurobeachin [Source:HGNC Symbol;Acc:HGNC:7648]	1.50095e-34	1.89639
NCAM1	4684	neural cell adhesion molecule 1 [Source:HGNC Symbol;Acc:HGNC:7656]	1.50905e-23	1.57347
NCAM2	4685	neural cell adhesion molecule 2 [Source:HGNC Symbol;Acc:HGNC:7657]	9.02638e-10	1.60194
NCAN	1463	neurocan [Source:HGNC Symbol;Acc:HGNC:2465]	0.0024205	1.15462
NCAPD3	23310	non-SMC condensin II complex subunit D3 [Source:HGNC Symbol;Acc:HGNC:28952]	7.3856e-06	-1.22453
NCBP2	22916	nuclear cap binding protein subunit 2 [Source:HGNC Symbol;Acc:HGNC:7659]	0.00524425	-1.15494
NCK1	4690	NCK adaptor protein 1 [Source:HGNC Symbol;Acc:HGNC:7664]	0.00131139	-1.2492
NCKIPSD	51517	NCK interacting protein with SH3 domain [Source:HGNC Symbol;Acc:HGNC:15486]	3.19773e-29	1.94202
NCOA1	8648	nuclear receptor coactivator 1 [Source:HGNC Symbol;Acc:HGNC:7668]	3.50559e-13	-1.36463
NCOA2	10499	nuclear receptor coactivator 2 [Source:HGNC Symbol;Acc:HGNC:7669]	0.000133369	1.19542
NCOA6	23054	nuclear receptor coactivator 6 [Source:HGNC Symbol;Acc:HGNC:15936]	2.15486e-07	1.28961
NCOR2	9612	nuclear receptor corepressor 2 [Source:HGNC Symbol;Acc:HGNC:7673]	0.000222331	-1.22925
NCS1	23413	neuronal calcium sensor 1 [Source:HGNC Symbol;Acc:HGNC:3953]	0.000371248	1.16155
NDE1	54820	nudE neurodevelopment protein 1 [Source:HGNC Symbol;Acc:HGNC:17619]	0.000917987	-1.24243
NDN	4692	necdin, MAGE family member [Source:HGNC Symbol;Acc:HGNC:7675]	1.1665e-22	1.53783
NDRG4	65009	NDRG family member 4 [Source:HGNC Symbol;Acc:HGNC:14466]	3.50085e-21	1.4096
NDUFA4	4697	NDUFA4, mitochondrial complex associated [Source:HGNC Symbol;Acc:HGNC:7687]	1.00269e-06	1.23909
NDUFA4L2	56901	NDUFA4, mitochondrial complex associated like 2 [Source:HGNC Symbol;Acc:HGNC:29836]	1.03222e-13	1.89392
NDUFAF3	25915	NADH:ubiquinone oxidoreductase complex assembly factor 3 [Source:HGNC Symbol;Acc:HGNC:29918]	0.00104818	-1.23739
NDUFB7	4713	NADH:ubiquinone oxidoreductase subunit B7 [Source:HGNC Symbol;Acc:HGNC:7702]	0.000159373	-1.2664
NDUFS1	4719	NADH:ubiquinone oxidoreductase core subunit S1 [Source:HGNC Symbol;Acc:HGNC:7707]	4.26378e-17	-1.40052
NDUFS3	4722	NADH:ubiquinone oxidoreductase core subunit S3 [Source:HGNC Symbol;Acc:HGNC:7710]	1.00475e-07	-1.34195
NDUFV2	4729	NADH:ubiquinone oxidoreductase core subunit V2 [Source:HGNC Symbol;Acc:HGNC:7717]	0.00340561	1.15269
NEFH	4744	neurofilament heavy [Source:HGNC Symbol;Acc:HGNC:7737]	0.000293441	-1.61982
NEFL	4747	neurofilament light [Source:HGNC Symbol;Acc:HGNC:7739]	1.4018e-45	2.23446
NEFM	4741	neurofilament medium [Source:HGNC Symbol;Acc:HGNC:7734]	4.69777e-30	1.6512
NEGR1	257194	neuronal growth regulator 1 [Source:HGNC Symbol;Acc:HGNC:17302]	7.62788e-45	2.22639
NELFE	7936	negative elongation factor complex member E [Source:HGNC Symbol;Acc:HGNC:13974]	4.52279e-25	-1.60967
NES	10763	nestin [Source:HGNC Symbol;Acc:HGNC:7756]	8.34112e-28	-1.63468
NF1	4763	neurofibromin 1 [Source:HGNC Symbol;Acc:HGNC:7765]	3.87453e-06	1.23086
NFATC3	4775	nuclear factor of activated T-cells 3 [Source:HGNC Symbol;Acc:HGNC:7777]	2.15451e-13	-1.56353
NFE2L3	9603	nuclear factor, erythroid 2 like 3 [Source:HGNC Symbol;Acc:HGNC:7783]	1.63668e-22	-2.05681
NFKBIA	4792	NFKB inhibitor alpha [Source:HGNC Symbol;Acc:HGNC:7797]	0.00748327	1.18086
NHS	4810	NHS actin remodeling regulator [Source:HGNC Symbol;Acc:HGNC:7820]	4.18651e-07	-1.32119
NHSL1	57224	NHS like 1 [Source:HGNC Symbol;Acc:HGNC:21021]	1.14186e-11	-1.39543
NIN	51199	ninein [Source:HGNC Symbol;Acc:HGNC:14906]	1.7424e-19	-1.55949
NIP7	51388	NIP7, nucleolar pre-rRNA processing protein [Source:HGNC Symbol;Acc:HGNC:24328]	2.25142e-32	-2.29342
NIPA2	81614	non imprinted in Prader-Willi/Angelman syndrome 2 [Source:HGNC Symbol;Acc:HGNC:17044]	1.06589e-38	-1.95581
NIPAL3	57185	NIPA like domain containing 3 [Source:HGNC Symbol;Acc:HGNC:25233]	7.31781e-61	2.43914
NLGN2	57555	neuroligin 2 [Source:HGNC Symbol;Acc:HGNC:14290]	0.000326209	1.20535
NLGN3	54413	neuroligin 3 [Source:HGNC Symbol;Acc:HGNC:14289]	0.000632184	1.17254
NLGN4X	57502	neuroligin 4, X-linked [Source:HGNC Symbol;Acc:HGNC:14287]	3.2283e-05	-1.20723
NLRC5	84166	NLR family CARD domain containing 5 [Source:HGNC Symbol;Acc:HGNC:29933]	1.96079e-08	-3.79918
NME1	4830	NME/NM23 nucleoside diphosphate kinase 1 [Source:HGNC Symbol;Acc:HGNC:7849]	4.4541e-07	-1.27347
NMNAT2	23057	nicotinamide nucleotide adenylyltransferase 2 [Source:HGNC Symbol;Acc:HGNC:16789]	3.11784e-31	1.72016
NNT	23530	nicotinamide nucleotide transhydrogenase [Source:HGNC Symbol;Acc:HGNC:7863]	5.53251e-11	1.42273
NOS1	4842	nitric oxide synthase 1 [Source:HGNC Symbol;Acc:HGNC:7872]	1.45478e-09	-1.92278
NOS3	4846	nitric oxide synthase 3 [Source:HGNC Symbol;Acc:HGNC:7876]	0.000218548	1.94743
NOSIP	51070	nitric oxide synthase interacting protein [Source:HGNC Symbol;Acc:HGNC:17946]	1.92274e-06	-1.31667
NOTCH1	4851	notch 1 [Source:HGNC Symbol;Acc:HGNC:7881]	1.09149e-56	-2.3648
NOTCH2	4853	notch 2 [Source:HGNC Symbol;Acc:HGNC:7882]	7.91767e-34	-1.81312
NPAS3	64067	neuronal PAS domain protein 3 [Source:HGNC Symbol;Acc:HGNC:19311]	9.5401e-33	2.19646
NPEPPS	9520	aminopeptidase puromycin sensitive [Source:HGNC Symbol;Acc:HGNC:7900]	0.000160073	1.20465
NPTN	27020	neuroplastin [Source:HGNC Symbol;Acc:HGNC:17867]	0.00331911	1.13948
NPTXR	23467	neuronal pentraxin receptor [Source:HGNC Symbol;Acc:HGNC:7954]	5.29882e-07	1.24487
NPY	4852	neuropeptide Y [Source:HGNC Symbol;Acc:HGNC:7955]	6.41966e-06	-1.33309
NQO2	4835	N-ribosyldihydronicotinamide:quinone reductase 2 [Source:HGNC Symbol;Acc:HGNC:7856]	4.67556e-18	1.73537
NR1D1	9572	nuclear receptor subfamily 1 group D member 1 [Source:HGNC Symbol;Acc:HGNC:7962]	4.80251e-18	1.62408
NR2F1	7025	nuclear receptor subfamily 2 group F member 1 [Source:HGNC Symbol;Acc:HGNC:7975]	0.00990068	-1.18876
NR4A3	8013	nuclear receptor subfamily 4 group A member 3 [Source:HGNC Symbol;Acc:HGNC:7982]	2.59697e-11	2.50427
NRBF2	29982	nuclear receptor binding factor 2 [Source:HGNC Symbol;Acc:HGNC:19692]	0.00339751	-1.20761
NRCAM	4897	neuronal cell adhesion molecule [Source:HGNC Symbol;Acc:HGNC:7994]	8.39189e-21	1.49296
NRG1	3084	neuregulin 1 [Source:HGNC Symbol;Acc:HGNC:7997]	0.00120988	1.22386
NRG2	9542	neuregulin 2 [Source:HGNC Symbol;Acc:HGNC:7998]	7.58051e-07	1.88444
NRG3	10718	neuregulin 3 [Source:HGNC Symbol;Acc:HGNC:7999]	4.83645e-06	1.62936
NRGN	4900	neurogranin [Source:HGNC Symbol;Acc:HGNC:8000]	2.89828e-16	1.77146
NRXN1	9378	neurexin 1 [Source:HGNC Symbol;Acc:HGNC:8008]	3.54755e-42	1.88401
NRXN2	9379	neurexin 2 [Source:HGNC Symbol;Acc:HGNC:8009]	9.22884e-13	1.36618
NRXN3	9369	neurexin 3 [Source:HGNC Symbol;Acc:HGNC:8010]	1.13013e-82	2.35499
NSD1	64324	nuclear receptor binding SET domain protein 1 [Source:HGNC Symbol;Acc:HGNC:14234]	3.33831e-12	1.32551
NSD3	54904	nuclear receptor binding SET domain protein 3 [Source:HGNC Symbol;Acc:HGNC:12767]	2.58673e-36	1.61389
NSF	4905	N-ethylmaleimide sensitive factor, vesicle fusing ATPase [Source:HGNC Symbol;Acc:HGNC:8016]	3.00695e-45	2.09175
NSUN6	221078	NOP2/Sun RNA methyltransferase family member 6 [Source:HGNC Symbol;Acc:HGNC:23529]	6.18591e-06	1.38077
NT5C2	22978	5'-nucleotidase, cytosolic II [Source:HGNC Symbol;Acc:HGNC:8022]	1.98708e-08	-1.2902
NT5DC2	64943	5'-nucleotidase domain containing 2 [Source:HGNC Symbol;Acc:HGNC:25717]	4.74627e-06	1.19956
NTAN1	123803	N-terminal asparagine amidase [Source:HGNC Symbol;Acc:HGNC:29909]	0.000466036	1.35744
NTNG1	22854	netrin G1 [Source:HGNC Symbol;Acc:HGNC:23319]	1.29571e-07	1.88134
NTRK2	4915	neurotrophic receptor tyrosine kinase 2 [Source:HGNC Symbol;Acc:HGNC:8032]	1.41429e-52	1.9929
NTRK3	4916	neurotrophic receptor tyrosine kinase 3 [Source:HGNC Symbol;Acc:HGNC:8033]	1.14403e-15	-1.49658
NUMA1	4926	nuclear mitotic apparatus protein 1 [Source:HGNC Symbol;Acc:HGNC:8059]	3.81688e-06	1.20458
NUP153	9972	nucleoporin 153 [Source:HGNC Symbol;Acc:HGNC:8062]	1.48041e-15	-1.40565
NUP188	23511	nucleoporin 188 [Source:HGNC Symbol;Acc:HGNC:17859]	6.08409e-34	-1.72274
NUP210	23225	nucleoporin 210 [Source:HGNC Symbol;Acc:HGNC:30052]	5.11304e-11	1.40963
NUP214	8021	nucleoporin 214 [Source:HGNC Symbol;Acc:HGNC:8064]	5.38793e-30	-1.69867
NUP37	79023	nucleoporin 37 [Source:HGNC Symbol;Acc:HGNC:29929]	0.00087282	-1.31815
NUP54	53371	nucleoporin 54 [Source:HGNC Symbol;Acc:HGNC:17359]	2.11933e-30	-1.73709
NUP98	4928	nucleoporin 98 [Source:HGNC Symbol;Acc:HGNC:8068]	1.11996e-32	-1.68849
NUPL2	11097	nucleoporin like 2 [Source:HGNC Symbol;Acc:HGNC:17010]	4.05741e-19	-1.659
NUTF2	10204	nuclear transport factor 2 [Source:HGNC Symbol;Acc:HGNC:13722]	7.8548e-22	-1.51472
NVL	4931	nuclear VCP-like [Source:HGNC Symbol;Acc:HGNC:8070]	1.06042e-09	-1.362
NXPH4	11247	neurexophilin 4 [Source:HGNC Symbol;Acc:HGNC:8078]	0.0052974	-1.3064
NYAP2	57624	neuronal tyrosine-phosphorylated phosphoinositide-3-kinase adaptor 2 [Source:HGNC Symbol;Acc:HGNC:29291]	4.20938e-24	2.76531
NYNRIN	57523	NYN domain and retroviral integrase containing [Source:HGNC Symbol;Acc:HGNC:20165]	4.9261e-16	1.46616
OBSCN	84033	obscurin, cytoskeletal calmodulin and titin-interacting RhoGEF [Source:HGNC Symbol;Acc:HGNC:15719]	3.83247e-07	-1.33874
OGDH	4967	oxoglutarate dehydrogenase [Source:HGNC Symbol;Acc:HGNC:8124]	8.71693e-11	-1.33561
OGT	8473	O-linked N-acetylglucosamine (GlcNAc) transferase [Source:HGNC Symbol;Acc:HGNC:8127]	4.25203e-05	1.23656
OLFM1	10439	olfactomedin 1 [Source:HGNC Symbol;Acc:HGNC:17187]	1.12961e-54	1.9249
OLFM2	93145	olfactomedin 2 [Source:HGNC Symbol;Acc:HGNC:17189]	5.49272e-17	1.43935
OPA3	80207	OPA3, outer mitochondrial membrane lipid metabolism regulator [Source:HGNC Symbol;Acc:HGNC:8142]	0.00321838	-1.19908
OPCML	4978	opioid binding protein/cell adhesion molecule like [Source:HGNC Symbol;Acc:HGNC:8143]	6.11691e-77	2.84876
OSBPL3	26031	oxysterol binding protein like 3 [Source:HGNC Symbol;Acc:HGNC:16370]	0.000162253	-1.6295
OTUD7A	161725	OTU deubiquitinase 7A [Source:HGNC Symbol;Acc:HGNC:20718]	4.69428e-10	1.54266
OXCT1	5019	3-oxoacid CoA-transferase 1 [Source:HGNC Symbol;Acc:HGNC:8527]	8.61711e-22	1.60614
P2RX4	5025	purinergic receptor P2X 4 [Source:HGNC Symbol;Acc:HGNC:8535]	0.00380813	-1.36797
P2RX7	5027	purinergic receptor P2X 7 [Source:HGNC Symbol;Acc:HGNC:8537]	1.20208e-05	3.61478
PABPC1	26986	poly(A) binding protein cytoplasmic 1 [Source:HGNC Symbol;Acc:HGNC:8554]	3.13784e-06	1.20241
PACRG	135138	parkin coregulated [Source:HGNC Symbol;Acc:HGNC:19152]	7.42064e-06	1.92913
PACS1	55690	phosphofurin acidic cluster sorting protein 1 [Source:HGNC Symbol;Acc:HGNC:30032]	7.3359e-26	1.58365
PACSIN1	29993	protein kinase C and casein kinase substrate in neurons 1 [Source:HGNC Symbol;Acc:HGNC:8570]	8.09413e-47	2.34158
PAG1	55824	phosphoprotein membrane anchor with glycosphingolipid microdomains 1 [Source:HGNC Symbol;Acc:HGNC:30043]	1.83492e-12	-1.43109
PAICS	10606	phosphoribosylaminoimidazole carboxylase and phosphoribosylaminoimidazolesuccinocarboxamide synthase [Source:HGNC Symbol;Acc:HGNC:8587]	2.64123e-07	1.27871
PAIP2	51247	poly(A) binding protein interacting protein 2 [Source:HGNC Symbol;Acc:HGNC:17970]	8.02974e-20	1.48139
PAK1	5058	p21 (RAC1) activated kinase 1 [Source:HGNC Symbol;Acc:HGNC:8590]	1.23411e-27	1.53336
PAK2	5062	p21 (RAC1) activated kinase 2 [Source:HGNC Symbol;Acc:HGNC:8591]	0.00143736	-1.16018
PAK6	56924	p21 (RAC1) activated kinase 6 [Source:HGNC Symbol;Acc:HGNC:16061]	8.06783e-12	1.53165
PALM2	114299	paralemmin 2 [Source:HGNC Symbol;Acc:HGNC:15845]	3.94378e-15	2.81636
PAM	5066	peptidylglycine alpha-amidating monooxygenase [Source:HGNC Symbol;Acc:HGNC:8596]	2.8442e-14	1.42264
PANK4	55229	pantothenate kinase 4 [Source:HGNC Symbol;Acc:HGNC:19366]	1.1929e-11	1.44603
PAPPA2	60676	pappalysin 2 [Source:HGNC Symbol;Acc:HGNC:14615]	0.00015291	-1.76647
PAPSS2	9060	3'-phosphoadenosine 5'-phosphosulfate synthase 2 [Source:HGNC Symbol;Acc:HGNC:8604]	0.00028417	-1.9366
PAQR8	85315	progestin and adipoQ receptor family member 8 [Source:HGNC Symbol;Acc:HGNC:15708]	2.59312e-07	1.77576
PAQR9	344838	progestin and adipoQ receptor family member 9 [Source:HGNC Symbol;Acc:HGNC:30131]	1.71809e-09	2.15553
PARM1	25849	prostate androgen-regulated mucin-like protein 1 [Source:HGNC Symbol;Acc:HGNC:24536]	3.43194e-13	-3.67737
PBRM1	55193	polybromo 1 [Source:HGNC Symbol;Acc:HGNC:30064]	0.00298484	-1.1569
PBXIP1	57326	PBX homeobox interacting protein 1 [Source:HGNC Symbol;Acc:HGNC:21199]	5.02842e-07	1.54898
PCDH10	57575	protocadherin 10 [Source:HGNC Symbol;Acc:HGNC:13404]	3.49128e-21	1.81431
PCDH9	5101	protocadherin 9 [Source:HGNC Symbol;Acc:HGNC:8661]	9.19152e-06	-1.36243
PCDHA1	56147	protocadherin alpha 1 [Source:HGNC Symbol;Acc:HGNC:8663]	8.77801e-11	1.33503
PCDHA10	56139	protocadherin alpha 10 [Source:HGNC Symbol;Acc:HGNC:8664]	2.06766e-23	1.5353
PCDHA11	56138	protocadherin alpha 11 [Source:HGNC Symbol;Acc:HGNC:8665]	2.23541e-07	1.26103
PCDHA12	56137	protocadherin alpha 12 [Source:HGNC Symbol;Acc:HGNC:8666]	6.83021e-19	1.48141
PCDHA13	56136	protocadherin alpha 13 [Source:HGNC Symbol;Acc:HGNC:8667]	2.487e-13	1.39
PCDHA2	56146	protocadherin alpha 2 [Source:HGNC Symbol;Acc:HGNC:8668]	1.11663e-13	1.39482
PCDHA3	56145	protocadherin alpha 3 [Source:HGNC Symbol;Acc:HGNC:8669]	1.13626e-12	1.37821
PCDHA4	56144	protocadherin alpha 4 [Source:HGNC Symbol;Acc:HGNC:8670]	7.67495e-08	1.256
PCDHA5	56143	protocadherin alpha 5 [Source:HGNC Symbol;Acc:HGNC:8671]	8.2745e-14	1.39449
PCDHA6	56142	protocadherin alpha 6 [Source:HGNC Symbol;Acc:HGNC:8672]	3.59019e-13	1.3872
PCDHA7	56141	protocadherin alpha 7 [Source:HGNC Symbol;Acc:HGNC:8673]	1.95331e-13	1.39103
PCDHA8	56140	protocadherin alpha 8 [Source:HGNC Symbol;Acc:HGNC:8674]	3.26667e-14	1.40218
PCDHA9	9752	protocadherin alpha 9 [Source:HGNC Symbol;Acc:HGNC:8675]	3.59848e-12	1.3648
PCDHAC1	56135	protocadherin alpha subfamily C, 1 [Source:HGNC Symbol;Acc:HGNC:8676]	7.54759e-13	1.37775
PCDHAC2	56134	protocadherin alpha subfamily C, 2 [Source:HGNC Symbol;Acc:HGNC:8677]	7.86375e-17	1.43216
PCDHGA1	56114	protocadherin gamma subfamily A, 1 [Source:HGNC Symbol;Acc:HGNC:8696]	0.00323898	1.13291
PCDHGA11	56105	protocadherin gamma subfamily A, 11 [Source:HGNC Symbol;Acc:HGNC:8698]	0.00789336	1.11939
PCDHGA12	26025	protocadherin gamma subfamily A, 12 [Source:HGNC Symbol;Acc:HGNC:8699]	0.00330199	1.13275
PCDHGA2	56113	protocadherin gamma subfamily A, 2 [Source:HGNC Symbol;Acc:HGNC:8700]	0.00341704	1.13243
PCDHGA3	56112	protocadherin gamma subfamily A, 3 [Source:HGNC Symbol;Acc:HGNC:8701]	0.0033037	1.13291
PCDHGA4	56111	protocadherin gamma subfamily A, 4 [Source:HGNC Symbol;Acc:HGNC:8702]	0.0029895	1.13432
PCDHGA5	56110	protocadherin gamma subfamily A, 5 [Source:HGNC Symbol;Acc:HGNC:8703]	0.00313228	1.13343
PCDHGA7	56108	protocadherin gamma subfamily A, 7 [Source:HGNC Symbol;Acc:HGNC:8705]	0.00324602	1.13302
PCDHGA8	9708	protocadherin gamma subfamily A, 8 [Source:HGNC Symbol;Acc:HGNC:8706]	0.00716462	1.12186
PCDHGA9	56107	protocadherin gamma subfamily A, 9 [Source:HGNC Symbol;Acc:HGNC:8707]	0.00316892	1.13299
PCDHGB1	56104	protocadherin gamma subfamily B, 1 [Source:HGNC Symbol;Acc:HGNC:8708]	0.00354084	1.13146
PCDHGB2	56103	protocadherin gamma subfamily B, 2 [Source:HGNC Symbol;Acc:HGNC:8709]	0.00383275	1.13086
PCDHGB3	56102	protocadherin gamma subfamily B, 3 [Source:HGNC Symbol;Acc:HGNC:8710]	0.00320453	1.13312
PCDHGB5	56101	protocadherin gamma subfamily B, 5 [Source:HGNC Symbol;Acc:HGNC:8712]	0.00309196	1.13386
PCDHGB6	56100	protocadherin gamma subfamily B, 6 [Source:HGNC Symbol;Acc:HGNC:8713]	4.19831e-08	1.24935
PCDHGB7	56099	protocadherin gamma subfamily B, 7 [Source:HGNC Symbol;Acc:HGNC:8714]	1.73504e-06	1.21641
PCGF6	84108	polycomb group ring finger 6 [Source:HGNC Symbol;Acc:HGNC:21156]	1.58791e-25	-2.20612
PCLO	27445	piccolo presynaptic cytomatrix protein [Source:HGNC Symbol;Acc:HGNC:13406]	1.03104e-14	1.65434
PCNT	5116	pericentrin [Source:HGNC Symbol;Acc:HGNC:16068]	0.00220188	-1.15507
PCNX1	22990	pecanex homolog 1 [Source:HGNC Symbol;Acc:HGNC:19740]	3.36864e-05	-1.20737
PCYT1A	5130	phosphate cytidylyltransferase 1, choline, alpha [Source:HGNC Symbol;Acc:HGNC:8754]	1.09356e-33	-1.93478
PDCD11	22984	programmed cell death 11 [Source:HGNC Symbol;Acc:HGNC:13408]	1.55838e-42	-1.81961
PDE3A	5139	phosphodiesterase 3A [Source:HGNC Symbol;Acc:HGNC:8778]	2.33363e-15	-2.04138
PDE4B	5142	phosphodiesterase 4B [Source:HGNC Symbol;Acc:HGNC:8781]	5.15848e-24	1.69852
PDE4D	5144	phosphodiesterase 4D [Source:HGNC Symbol;Acc:HGNC:8783]	6.12311e-09	1.34329
PDE4DIP	9659	phosphodiesterase 4D interacting protein [Source:HGNC Symbol;Acc:HGNC:15580]	1.21585e-63	2.42088
PDE7B	27115	phosphodiesterase 7B [Source:HGNC Symbol;Acc:HGNC:8792]	3.37153e-08	2.59802
PDE8B	8622	phosphodiesterase 8B [Source:HGNC Symbol;Acc:HGNC:8794]	0.000146914	1.49562
PDIA6	10130	protein disulfide isomerase family A member 6 [Source:HGNC Symbol;Acc:HGNC:30168]	5.0773e-06	-1.23216
PDS5B	23047	PDS5 cohesin associated factor B [Source:HGNC Symbol;Acc:HGNC:20418]	1.29996e-25	1.62182
PDYN	5173	prodynorphin [Source:HGNC Symbol;Acc:HGNC:8820]	3.24716e-10	-1.87194
PDZD2	23037	PDZ domain containing 2 [Source:HGNC Symbol;Acc:HGNC:18486]	2.88377e-09	1.78757
PDZD8	118987	PDZ domain containing 8 [Source:HGNC Symbol;Acc:HGNC:26974]	4.26621e-05	-1.24639
PEBP1	5037	phosphatidylethanolamine binding protein 1 [Source:HGNC Symbol;Acc:HGNC:8630]	2.01793e-11	1.33143
PEG10	23089	paternally expressed 10 [Source:HGNC Symbol;Acc:HGNC:14005]	0.000200659	1.162
PER1	5187	period circadian regulator 1 [Source:HGNC Symbol;Acc:HGNC:8845]	6.34567e-30	1.91223
PEX10	5192	peroxisomal biogenesis factor 10 [Source:HGNC Symbol;Acc:HGNC:8851]	2.92605e-19	-1.66799
PFDN6	10471	prefoldin subunit 6 [Source:HGNC Symbol;Acc:HGNC:4926]	0.00459526	-1.18749
PFKL	5211	phosphofructokinase, liver type [Source:HGNC Symbol;Acc:HGNC:8876]	1.55811e-23	1.62213
PFKM	5213	phosphofructokinase, muscle [Source:HGNC Symbol;Acc:HGNC:8877]	1.11124e-31	1.60541
PFKP	5214	phosphofructokinase, platelet [Source:HGNC Symbol;Acc:HGNC:8878]	9.48022e-121	2.82574
PGAM1	5223	phosphoglycerate mutase 1 [Source:HGNC Symbol;Acc:HGNC:8888]	2.32916e-89	2.27521
PGBD1	84547	piggyBac transposable element derived 1 [Source:HGNC Symbol;Acc:HGNC:19398]	4.52432e-11	-1.48736
PGD	5226	phosphogluconate dehydrogenase [Source:HGNC Symbol;Acc:HGNC:8891]	0.000191692	-1.1611
PGK1	5230	phosphoglycerate kinase 1 [Source:HGNC Symbol;Acc:HGNC:8896]	4.00422e-93	2.04843
PGM2L1	283209	phosphoglucomutase 2 like 1 [Source:HGNC Symbol;Acc:HGNC:20898]	2.30135e-87	2.53284
PGM3	5238	phosphoglucomutase 3 [Source:HGNC Symbol;Acc:HGNC:8907]	0.000953823	-1.17628
PHACTR1	221692	phosphatase and actin regulator 1 [Source:HGNC Symbol;Acc:HGNC:20990]	4.96801e-09	1.34339
PHB	5245	prohibitin [Source:HGNC Symbol;Acc:HGNC:8912]	1.04324e-08	-1.28899
PHC2	1912	polyhomeotic homolog 2 [Source:HGNC Symbol;Acc:HGNC:3183]	2.54304e-06	-1.22452
PHF12	57649	PHD finger protein 12 [Source:HGNC Symbol;Acc:HGNC:20816]	6.7453e-10	-1.33392
PHF19	26147	PHD finger protein 19 [Source:HGNC Symbol;Acc:HGNC:24566]	2.68323e-16	-1.66801
PHF20	51230	PHD finger protein 20 [Source:HGNC Symbol;Acc:HGNC:16098]	9.68306e-06	1.2177
PHF21B	112885	PHD finger protein 21B [Source:HGNC Symbol;Acc:HGNC:25161]	4.45113e-08	-1.29001
PHF7	51533	PHD finger protein 7 [Source:HGNC Symbol;Acc:HGNC:18458]	6.90493e-06	1.52035
PHGDH	26227	phosphoglycerate dehydrogenase [Source:HGNC Symbol;Acc:HGNC:8923]	2.45671e-05	-1.19874
PHLDA1	22822	pleckstrin homology like domain family A member 1 [Source:HGNC Symbol;Acc:HGNC:8933]	0.00121035	1.16039
PHLDB1	23187	pleckstrin homology like domain family B member 1 [Source:HGNC Symbol;Acc:HGNC:23697]	9.55614e-23	1.45795
PHYHIP	9796	phytanoyl-CoA 2-hydroxylase interacting protein [Source:HGNC Symbol;Acc:HGNC:16865]	1.16222e-18	1.88753
PI15	51050	peptidase inhibitor 15 [Source:HGNC Symbol;Acc:HGNC:8946]	1.78498e-06	-2.00819
PI4KA	5297	phosphatidylinositol 4-kinase alpha [Source:HGNC Symbol;Acc:HGNC:8983]	6.59101e-06	1.21066
PIAS3	10401	protein inhibitor of activated STAT 3 [Source:HGNC Symbol;Acc:HGNC:16861]	0.0053559	1.20391
PIEZO2	63895	piezo type mechanosensitive ion channel component 2 [Source:HGNC Symbol;Acc:HGNC:26270]	4.76944e-13	2.92627
PIGW	284098	phosphatidylinositol glycan anchor biosynthesis class W [Source:HGNC Symbol;Acc:HGNC:23213]	2.57499e-15	-2.02807
PIGZ	80235	phosphatidylinositol glycan anchor biosynthesis class Z [Source:HGNC Symbol;Acc:HGNC:30596]	3.42738e-07	1.93986
PIK3C2B	5287	phosphatidylinositol-4-phosphate 3-kinase catalytic subunit type 2 beta [Source:HGNC Symbol;Acc:HGNC:8972]	0.000494176	1.1922
PIK3CB	5291	phosphatidylinositol-4,5-bisphosphate 3-kinase catalytic subunit beta [Source:HGNC Symbol;Acc:HGNC:8976]	6.58843e-11	1.49464
PIKFYVE	200576	phosphoinositide kinase, FYVE-type zinc finger containing [Source:HGNC Symbol;Acc:HGNC:23785]	0.00741134	1.15315
PIM1	5292	Pim-1 proto-oncogene, serine/threonine kinase [Source:HGNC Symbol;Acc:HGNC:8986]	7.64931e-14	1.77705
PINK1	65018	PTEN induced putative kinase 1 [Source:HGNC Symbol;Acc:HGNC:14581]	1.62647e-09	1.30366
PIP4K2A	5305	phosphatidylinositol-5-phosphate 4-kinase type 2 alpha [Source:HGNC Symbol;Acc:HGNC:8997]	5.03536e-17	1.69311
PIP4K2B	8396	phosphatidylinositol-5-phosphate 4-kinase type 2 beta [Source:HGNC Symbol;Acc:HGNC:8998]	2.95214e-06	1.18182
PIP4K2C	79837	phosphatidylinositol-5-phosphate 4-kinase type 2 gamma [Source:HGNC Symbol;Acc:HGNC:23786]	1.00583e-11	1.55457
PIP5K1C	23396	phosphatidylinositol-4-phosphate 5-kinase type 1 gamma [Source:HGNC Symbol;Acc:HGNC:8996]	4.11859e-13	-1.41401
PITPNA	5306	phosphatidylinositol transfer protein alpha [Source:HGNC Symbol;Acc:HGNC:9001]	6.54338e-21	-1.47475
PITPNM1	9600	phosphatidylinositol transfer protein membrane associated 1 [Source:HGNC Symbol;Acc:HGNC:9003]	1.26779e-07	1.33453
PJA1	64219	praja ring finger ubiquitin ligase 1 [Source:HGNC Symbol;Acc:HGNC:16648]	0.00252324	1.17043
PJA2	9867	praja ring finger ubiquitin ligase 2 [Source:HGNC Symbol;Acc:HGNC:17481]	8.2915e-16	1.44849
PKM	5315	pyruvate kinase M1/2 [Source:HGNC Symbol;Acc:HGNC:9021]	3.47863e-31	1.57748
PKNOX2	63876	PBX/knotted 1 homeobox 2 [Source:HGNC Symbol;Acc:HGNC:16714]	6.18717e-31	1.829
PKP4	8502	plakophilin 4 [Source:HGNC Symbol;Acc:HGNC:9026]	3.38804e-14	1.45794
PLA2G4A	5321	phospholipase A2 group IVA [Source:HGNC Symbol;Acc:HGNC:9035]	3.26781e-05	2.11114
PLA2G6	8398	phospholipase A2 group VI [Source:HGNC Symbol;Acc:HGNC:9039]	4.87884e-10	1.51535
PLAA	9373	phospholipase A2 activating protein [Source:HGNC Symbol;Acc:HGNC:9043]	1.88555e-10	-1.37473
PLCB1	23236	phospholipase C beta 1 [Source:HGNC Symbol;Acc:HGNC:15917]	0.000733552	-1.23291
PLCD4	84812	phospholipase C delta 4 [Source:HGNC Symbol;Acc:HGNC:9062]	6.01578e-28	-3.02928
PLCH2	9651	phospholipase C eta 2 [Source:HGNC Symbol;Acc:HGNC:29037]	0.000428089	1.28964
PLCL1	5334	phospholipase C like 1 (inactive) [Source:HGNC Symbol;Acc:HGNC:9063]	2.03151e-16	1.98187
PLCL2	23228	phospholipase C like 2 [Source:HGNC Symbol;Acc:HGNC:9064]	6.95516e-19	1.52624
PLEKHA6	22874	pleckstrin homology domain containing A6 [Source:HGNC Symbol;Acc:HGNC:17053]	1.34876e-19	1.67569
PLEKHG5	57449	pleckstrin homology and RhoGEF domain containing G5 [Source:HGNC Symbol;Acc:HGNC:29105]	6.13865e-07	1.35218
PLEKHH1	57475	pleckstrin homology, MyTH4 and FERM domain containing H1 [Source:HGNC Symbol;Acc:HGNC:17733]	0.000837127	1.22034
PLEKHH2	130271	pleckstrin homology, MyTH4 and FERM domain containing H2 [Source:HGNC Symbol;Acc:HGNC:30506]	1.3518e-42	3.95149
PLEKHO1	51177	pleckstrin homology domain containing O1 [Source:HGNC Symbol;Acc:HGNC:24310]	1.32945e-08	-1.26845
PLLP	51090	plasmolipin [Source:HGNC Symbol;Acc:HGNC:18553]	3.12308e-06	-1.23628
PLPPR5	163404	phospholipid phosphatase related 5 [Source:HGNC Symbol;Acc:HGNC:31703]	1.01086e-48	3.45901
PLXNA2	5362	plexin A2 [Source:HGNC Symbol;Acc:HGNC:9100]	8.52394e-65	-2.02969
PLXNB1	5364	plexin B1 [Source:HGNC Symbol;Acc:HGNC:9103]	3.28831e-06	-1.22457
PLXNC1	10154	plexin C1 [Source:HGNC Symbol;Acc:HGNC:9106]	1.44499e-12	1.36264
PLXND1	23129	plexin D1 [Source:HGNC Symbol;Acc:HGNC:9107]	8.76524e-27	-2.18461
PMFBP1	83449	polyamine modulated factor 1 binding protein 1 [Source:HGNC Symbol;Acc:HGNC:17728]	1.23203e-11	-1.67619
PNPLA8	50640	patatin like phospholipase domain containing 8 [Source:HGNC Symbol;Acc:HGNC:28900]	4.09333e-11	1.33859
POC1A	25886	POC1 centriolar protein A [Source:HGNC Symbol;Acc:HGNC:24488]	0.000147116	-1.37228
POLG	5428	DNA polymerase gamma, catalytic subunit [Source:HGNC Symbol;Acc:HGNC:9179]	0.00069867	1.18885
POLL	27343	DNA polymerase lambda [Source:HGNC Symbol;Acc:HGNC:9184]	6.55624e-06	1.35365
POLR3C	10623	RNA polymerase III subunit C [Source:HGNC Symbol;Acc:HGNC:30076]	1.64648e-15	-1.56813
POLR3GL	84265	RNA polymerase III subunit G like [Source:HGNC Symbol;Acc:HGNC:28466]	6.8115e-19	1.70597
POM121C	100101267	POM121 transmembrane nucleoporin C [Source:HGNC Symbol;Acc:HGNC:34005]	3.90015e-22	-1.58767
POMT1	10585	protein O-mannosyltransferase 1 [Source:HGNC Symbol;Acc:HGNC:9202]	2.07617e-18	-1.52007
POMZP3	22932	POM121 and ZP3 fusion [Source:HGNC Symbol;Acc:HGNC:9203]	0.000251159	-1.25125
PPARGC1A	10891	PPARG coactivator 1 alpha [Source:HGNC Symbol;Acc:HGNC:9237]	0.00827536	1.27243
PPFIA1	8500	PTPRF interacting protein alpha 1 [Source:HGNC Symbol;Acc:HGNC:9245]	1.25671e-22	-1.55551
PPFIA2	8499	PTPRF interacting protein alpha 2 [Source:HGNC Symbol;Acc:HGNC:9246]	6.07217e-110	3.07739
PPFIA3	8541	PTPRF interacting protein alpha 3 [Source:HGNC Symbol;Acc:HGNC:9247]	2.49719e-22	1.9063
PPFIA4	8497	PTPRF interacting protein alpha 4 [Source:HGNC Symbol;Acc:HGNC:9248]	1.16336e-42	2.27728
PPIA	5478	peptidylprolyl isomerase A [Source:HGNC Symbol;Acc:HGNC:9253]	0.00955332	1.121
PPM1A	5494	protein phosphatase, Mg2+/Mn2+ dependent 1A [Source:HGNC Symbol;Acc:HGNC:9275]	7.46634e-06	1.22943
PPM1D	8493	protein phosphatase, Mg2+/Mn2+ dependent 1D [Source:HGNC Symbol;Acc:HGNC:9277]	0.000119218	-1.2453
PPM1E	22843	protein phosphatase, Mg2+/Mn2+ dependent 1E [Source:HGNC Symbol;Acc:HGNC:19322]	1.66978e-21	1.57142
PPP1CA	5499	protein phosphatase 1 catalytic subunit alpha [Source:HGNC Symbol;Acc:HGNC:9281]	1.18197e-11	-1.37966
PPP1CC	5501	protein phosphatase 1 catalytic subunit gamma [Source:HGNC Symbol;Acc:HGNC:9283]	1.82552e-09	1.32032
PPP1R10	5514	protein phosphatase 1 regulatory subunit 10 [Source:HGNC Symbol;Acc:HGNC:9284]	1.45722e-28	-1.54737
PPP1R11	6992	protein phosphatase 1 regulatory inhibitor subunit 11 [Source:HGNC Symbol;Acc:HGNC:9285]	6.44146e-08	1.31057
PPP1R13L	10848	protein phosphatase 1 regulatory subunit 13 like [Source:HGNC Symbol;Acc:HGNC:18838]	4.78512e-09	2.40318
PPP1R14D	54866	protein phosphatase 1 regulatory inhibitor subunit 14D [Source:HGNC Symbol;Acc:HGNC:14953]	7.33064e-05	-3.13942
PPP1R16B	26051	protein phosphatase 1 regulatory subunit 16B [Source:HGNC Symbol;Acc:HGNC:15850]	4.92278e-05	1.36698
PPP1R21	129285	protein phosphatase 1 regulatory subunit 21 [Source:HGNC Symbol;Acc:HGNC:30595]	1.34831e-33	2.04201
PPP2R1A	5518	protein phosphatase 2 scaffold subunit Aalpha [Source:HGNC Symbol;Acc:HGNC:9302]	2.38966e-10	1.2559
PPP2R2A	5520	protein phosphatase 2 regulatory subunit Balpha [Source:HGNC Symbol;Acc:HGNC:9304]	5.70138e-05	1.21611
PPP2R2B	5521	protein phosphatase 2 regulatory subunit Bbeta [Source:HGNC Symbol;Acc:HGNC:9305]	7.20066e-21	1.58827
PPP2R2C	5522	protein phosphatase 2 regulatory subunit Bgamma [Source:HGNC Symbol;Acc:HGNC:9306]	1.35382e-30	1.73876
PPP2R3A	5523	protein phosphatase 2 regulatory subunit B''alpha [Source:HGNC Symbol;Acc:HGNC:9307]	1.08094e-40	1.85139
PPP2R5B	5526	protein phosphatase 2 regulatory subunit B'beta [Source:HGNC Symbol;Acc:HGNC:9310]	3.04326e-18	1.5142
PPP3CA	5530	protein phosphatase 3 catalytic subunit alpha [Source:HGNC Symbol;Acc:HGNC:9314]	0.00133927	1.1519
PPP3CB	5532	protein phosphatase 3 catalytic subunit beta [Source:HGNC Symbol;Acc:HGNC:9315]	1.25211e-14	1.44413
PPP3CC	5533	protein phosphatase 3 catalytic subunit gamma [Source:HGNC Symbol;Acc:HGNC:9316]	6.91879e-09	1.4731
PPP4C	5531	protein phosphatase 4 catalytic subunit [Source:HGNC Symbol;Acc:HGNC:9319]	5.54866e-10	-1.30437
PPT2	9374	palmitoyl-protein thioesterase 2 [Source:HGNC Symbol;Acc:HGNC:9326]	2.57608e-10	-1.42444
PQLC1	80148	PQ loop repeat containing 1 [Source:HGNC Symbol;Acc:HGNC:26188]	0.00343324	-1.17937
PRDX2	7001	peroxiredoxin 2 [Source:HGNC Symbol;Acc:HGNC:9353]	4.11111e-18	1.37596
PRDX6	9588	peroxiredoxin 6 [Source:HGNC Symbol;Acc:HGNC:16753]	1.60582e-53	-1.98238
PREX1	57580	phosphatidylinositol-3,4,5-trisphosphate dependent Rac exchange factor 1 [Source:HGNC Symbol;Acc:HGNC:32594]	0.00607432	1.16406
PREX2	80243	phosphatidylinositol-3,4,5-trisphosphate dependent Rac exchange factor 2 [Source:HGNC Symbol;Acc:HGNC:22950]	5.20516e-36	-3.01946
PRICKLE2	166336	prickle planar cell polarity protein 2 [Source:HGNC Symbol;Acc:HGNC:20340]	1.14694e-79	3.24933
PRKAB2	5565	protein kinase AMP-activated non-catalytic subunit beta 2 [Source:HGNC Symbol;Acc:HGNC:9379]	5.91609e-20	1.53809
PRKACB	5567	protein kinase cAMP-activated catalytic subunit beta [Source:HGNC Symbol;Acc:HGNC:9381]	3.71023e-41	2.04872
PRKAG2	51422	protein kinase AMP-activated non-catalytic subunit gamma 2 [Source:HGNC Symbol;Acc:HGNC:9386]	4.3033e-10	1.54634
PRKAR1A	5573	protein kinase cAMP-dependent type I regulatory subunit alpha [Source:HGNC Symbol;Acc:HGNC:9388]	0.00400889	-1.13469
PRKAR2B	5577	protein kinase cAMP-dependent type II regulatory subunit beta [Source:HGNC Symbol;Acc:HGNC:9392]	6.08131e-19	1.46526
PRKCA	5578	protein kinase C alpha [Source:HGNC Symbol;Acc:HGNC:9393]	0.00141603	1.16335
PRKCB	5579	protein kinase C beta [Source:HGNC Symbol;Acc:HGNC:9395]	6.43576e-30	1.74834
PRKCE	5581	protein kinase C epsilon [Source:HGNC Symbol;Acc:HGNC:9401]	4.202e-36	1.91783
PRKCG	5582	protein kinase C gamma [Source:HGNC Symbol;Acc:HGNC:9402]	3.62865e-10	-1.51044
PRKD1	5587	protein kinase D1 [Source:HGNC Symbol;Acc:HGNC:9407]	3.00405e-19	1.80325
PRKDC	5591	protein kinase, DNA-activated, catalytic polypeptide [Source:HGNC Symbol;Acc:HGNC:9413]	0.00129548	-1.22703
PRMT1	3276	protein arginine methyltransferase 1 [Source:HGNC Symbol;Acc:HGNC:5187]	1.50069e-05	-1.20996
PROX2	283571	prospero homeobox 2 [Source:HGNC Symbol;Acc:HGNC:26715]	0.000362274	1.59872
PRPF8	10594	pre-mRNA processing factor 8 [Source:HGNC Symbol;Acc:HGNC:17340]	4.43979e-14	-1.34664
PRPH	5630	peripherin [Source:HGNC Symbol;Acc:HGNC:9461]	9.77857e-10	-2.46956
PRR3	80742	proline rich 3 [Source:HGNC Symbol;Acc:HGNC:21149]	2.72291e-11	-1.36002
PRRC2C	23215	proline rich coiled-coil 2C [Source:HGNC Symbol;Acc:HGNC:24903]	1.52032e-19	-1.51965
PRTG	283659	protogenin [Source:HGNC Symbol;Acc:HGNC:26373]	0.00399581	1.35206
PRUNE2	158471	prune homolog 2 [Source:HGNC Symbol;Acc:HGNC:25209]	3.32924e-37	2.19941
PSD	5662	pleckstrin and Sec7 domain containing [Source:HGNC Symbol;Acc:HGNC:9507]	4.33358e-30	1.67477
PSD3	23362	pleckstrin and Sec7 domain containing 3 [Source:HGNC Symbol;Acc:HGNC:19093]	2.04487e-14	1.38765
PSKH1	5681	protein serine kinase H1 [Source:HGNC Symbol;Acc:HGNC:9529]	4.65478e-12	-1.51839
PSMA6	5687	proteasome subunit alpha 6 [Source:HGNC Symbol;Acc:HGNC:9535]	0.00373387	-1.15238
PSMB2	5690	proteasome subunit beta 2 [Source:HGNC Symbol;Acc:HGNC:9539]	1.00336e-28	-1.54897
PSMD2	5708	proteasome 26S subunit, non-ATPase 2 [Source:HGNC Symbol;Acc:HGNC:9559]	5.12339e-26	-1.47467
PSMD6	9861	proteasome 26S subunit, non-ATPase 6 [Source:HGNC Symbol;Acc:HGNC:9564]	1.85896e-22	-1.55063
PSPC1	55269	paraspeckle component 1 [Source:HGNC Symbol;Acc:HGNC:20320]	2.00969e-105	-2.65039
PTAFR	5724	platelet activating factor receptor [Source:HGNC Symbol;Acc:HGNC:9582]	0.000235806	-2.4216
PTCD1	26024	pentatricopeptide repeat domain 1 [Source:HGNC Symbol;Acc:HGNC:22198]	1.71744e-08	-1.30811
PTCH1	5727	patched 1 [Source:HGNC Symbol;Acc:HGNC:9585]	6.4834e-23	1.61091
PTGIS	5740	prostaglandin I2 synthase [Source:HGNC Symbol;Acc:HGNC:9603]	3.34991e-10	1.48725
PTK2B	2185	protein tyrosine kinase 2 beta [Source:HGNC Symbol;Acc:HGNC:9612]	0.00260296	1.2743
PTK6	5753	protein tyrosine kinase 6 [Source:HGNC Symbol;Acc:HGNC:9617]	1.33576e-07	-1.89662
PTK7	5754	protein tyrosine kinase 7 (inactive) [Source:HGNC Symbol;Acc:HGNC:9618]	1.42979e-07	1.29174
PTN	5764	pleiotrophin [Source:HGNC Symbol;Acc:HGNC:9630]	6.89257e-34	-2.01209
PTPN11	5781	protein tyrosine phosphatase, non-receptor type 11 [Source:HGNC Symbol;Acc:HGNC:9644]	9.00524e-09	-1.28339
PTPN21	11099	protein tyrosine phosphatase, non-receptor type 21 [Source:HGNC Symbol;Acc:HGNC:9651]	2.6075e-10	-1.39781
PTPN3	5774	protein tyrosine phosphatase, non-receptor type 3 [Source:HGNC Symbol;Acc:HGNC:9655]	0.000553956	1.78916
PTPN5	84867	protein tyrosine phosphatase, non-receptor type 5 [Source:HGNC Symbol;Acc:HGNC:9657]	4.44257e-38	1.93938
PTPRD	5789	protein tyrosine phosphatase, receptor type D [Source:HGNC Symbol;Acc:HGNC:9668]	1.66909e-12	1.32572
PTPRJ	5795	protein tyrosine phosphatase, receptor type J [Source:HGNC Symbol;Acc:HGNC:9673]	1.52568e-09	1.37657
PTPRK	5796	protein tyrosine phosphatase, receptor type K [Source:HGNC Symbol;Acc:HGNC:9674]	6.40656e-06	1.2985
PTPRM	5797	protein tyrosine phosphatase, receptor type M [Source:HGNC Symbol;Acc:HGNC:9675]	1.58924e-46	2.07458
PTPRS	5802	protein tyrosine phosphatase, receptor type S [Source:HGNC Symbol;Acc:HGNC:9681]	0.00117525	1.15159
PTPRT	11122	protein tyrosine phosphatase, receptor type T [Source:HGNC Symbol;Acc:HGNC:9682]	4.65442e-61	2.79105
PTPRU	10076	protein tyrosine phosphatase, receptor type U [Source:HGNC Symbol;Acc:HGNC:9683]	0.000163972	-1.20012
PTPRZ1	5803	protein tyrosine phosphatase, receptor type Z1 [Source:HGNC Symbol;Acc:HGNC:9685]	0.00144391	-1.18604
PUF60	22827	poly(U) binding splicing factor 60 [Source:HGNC Symbol;Acc:HGNC:17042]	1.59288e-27	-1.57343
PUS7	54517	pseudouridylate synthase 7 (putative) [Source:HGNC Symbol;Acc:HGNC:26033]	3.11489e-10	-1.63324
QKI	9444	QKI, KH domain containing RNA binding [Source:HGNC Symbol;Acc:HGNC:21100]	0.000552319	-1.18799
QPCT	25797	glutaminyl-peptide cyclotransferase [Source:HGNC Symbol;Acc:HGNC:9753]	1.59743e-10	1.75828
R3HDM1	23518	R3H domain containing 1 [Source:HGNC Symbol;Acc:HGNC:9757]	6.14643e-07	1.27598
R3HDM2	22864	R3H domain containing 2 [Source:HGNC Symbol;Acc:HGNC:29167]	1.05123e-30	1.6564
RAB13	5872	RAB13, member RAS oncogene family [Source:HGNC Symbol;Acc:HGNC:9762]	0.00135746	-1.28403
RAB18	22931	RAB18, member RAS oncogene family [Source:HGNC Symbol;Acc:HGNC:14244]	1.46587e-08	-1.31185
RAB1A	5861	RAB1A, member RAS oncogene family [Source:HGNC Symbol;Acc:HGNC:9758]	0.0010781	1.14856
RAB1B	81876	RAB1B, member RAS oncogene family [Source:HGNC Symbol;Acc:HGNC:18370]	3.3562e-11	-1.33717
RAB35	11021	RAB35, member RAS oncogene family [Source:HGNC Symbol;Acc:HGNC:9774]	7.0213e-09	-1.31804
RAB3A	5864	RAB3A, member RAS oncogene family [Source:HGNC Symbol;Acc:HGNC:9777]	1.66095e-34	1.72392
RAB3IL1	5866	RAB3A interacting protein like 1 [Source:HGNC Symbol;Acc:HGNC:9780]	0.000477615	1.57285
RAB5B	5869	RAB5B, member RAS oncogene family [Source:HGNC Symbol;Acc:HGNC:9784]	4.06119e-08	1.25097
RAB5C	5878	RAB5C, member RAS oncogene family [Source:HGNC Symbol;Acc:HGNC:9785]	0.00587019	-1.12544
RAB6A	5870	RAB6A, member RAS oncogene family [Source:HGNC Symbol;Acc:HGNC:9786]	9.97905e-07	1.245
RAB6B	51560	RAB6B, member RAS oncogene family [Source:HGNC Symbol;Acc:HGNC:14902]	5.35482e-20	1.49932
RABGAP1L	9910	RAB GTPase activating protein 1 like [Source:HGNC Symbol;Acc:HGNC:24663]	2.13691e-31	1.84944
RAC1	5879	Rac family small GTPase 1 [Source:HGNC Symbol;Acc:HGNC:9801]	0.00877691	-1.12294
RAD51D	5892	RAD51 paralog D [Source:HGNC Symbol;Acc:HGNC:9823]	0.000358603	-1.26266
RAD54L2	23132	RAD54 like 2 [Source:HGNC Symbol;Acc:HGNC:29123]	1.15249e-12	-1.34014
RAI1	10743	retinoic acid induced 1 [Source:HGNC Symbol;Acc:HGNC:9834]	0.000191692	-1.21699
RAI14	26064	retinoic acid induced 14 [Source:HGNC Symbol;Acc:HGNC:14873]	1.43886e-27	-1.83962
RALA	5898	RAS like proto-oncogene A [Source:HGNC Symbol;Acc:HGNC:9839]	8.44112e-11	-1.3532
RALGAPA1	253959	Ral GTPase activating protein catalytic alpha subunit 1 [Source:HGNC Symbol;Acc:HGNC:17770]	2.68952e-09	1.35343
RALGAPA2	57186	Ral GTPase activating protein catalytic alpha subunit 2 [Source:HGNC Symbol;Acc:HGNC:16207]	1.39893e-06	1.33821
RALGAPB	57148	Ral GTPase activating protein non-catalytic beta subunit [Source:HGNC Symbol;Acc:HGNC:29221]	7.27236e-11	-1.31822
RALGDS	5900	ral guanine nucleotide dissociation stimulator [Source:HGNC Symbol;Acc:HGNC:9842]	2.15195e-16	1.41008
RALGPS1	9649	Ral GEF with PH domain and SH3 binding motif 1 [Source:HGNC Symbol;Acc:HGNC:16851]	7.99654e-09	1.26261
RANBP1	5902	RAN binding protein 1 [Source:HGNC Symbol;Acc:HGNC:9847]	6.87019e-25	-1.55579
RANBP10	57610	RAN binding protein 10 [Source:HGNC Symbol;Acc:HGNC:29285]	0.000726528	-1.20409
RAP1GAP	5909	RAP1 GTPase activating protein [Source:HGNC Symbol;Acc:HGNC:9858]	1.59113e-17	1.53011
RAP1GAP2	23108	RAP1 GTPase activating protein 2 [Source:HGNC Symbol;Acc:HGNC:29176]	3.77622e-13	1.47895
RAP1GDS1	5910	Rap1 GTPase-GDP dissociation stimulator 1 [Source:HGNC Symbol;Acc:HGNC:9859]	5.01579e-06	-1.26208
RAP2A	5911	RAP2A, member of RAS oncogene family [Source:HGNC Symbol;Acc:HGNC:9861]	0.000621239	1.16371
RAPGEF4	11069	Rap guanine nucleotide exchange factor 4 [Source:HGNC Symbol;Acc:HGNC:16626]	1.13898e-41	2.78974
RAPGEF5	9771	Rap guanine nucleotide exchange factor 5 [Source:HGNC Symbol;Acc:HGNC:16862]	3.96656e-52	2.56382
RAPGEF6	51735	Rap guanine nucleotide exchange factor 6 [Source:HGNC Symbol;Acc:HGNC:20655]	2.0816e-11	1.39366
RAPGEFL1	51195	Rap guanine nucleotide exchange factor like 1 [Source:HGNC Symbol;Acc:HGNC:17428]	0.000188275	1.24948
RARG	5916	retinoic acid receptor gamma [Source:HGNC Symbol;Acc:HGNC:9866]	5.61009e-08	2.1496
RARS	5917	arginyl-tRNA synthetase [Source:HGNC Symbol;Acc:HGNC:9870]	3.29947e-18	-1.51831
RASGRF1	5923	Ras protein specific guanine nucleotide releasing factor 1 [Source:HGNC Symbol;Acc:HGNC:9875]	2.57795e-34	1.73679
RASGRP1	10125	RAS guanyl releasing protein 1 [Source:HGNC Symbol;Acc:HGNC:9878]	3.12722e-11	-1.96544
RASSF5	83593	Ras association domain family member 5 [Source:HGNC Symbol;Acc:HGNC:17609]	4.08283e-05	1.47282
RB1CC1	9821	RB1 inducible coiled-coil 1 [Source:HGNC Symbol;Acc:HGNC:15574]	7.91927e-10	1.29484
RBFA	79863	ribosome binding factor A [Source:HGNC Symbol;Acc:HGNC:26120]	8.22317e-06	1.36346
RBFOX1	54715	RNA binding fox-1 homolog 1 [Source:HGNC Symbol;Acc:HGNC:18222]	2.42864e-147	3.05962
RBKS	64080	ribokinase [Source:HGNC Symbol;Acc:HGNC:30325]	0.000815821	1.654
RBM12	10137	RNA binding motif protein 12 [Source:HGNC Symbol;Acc:HGNC:9898]	7.28717e-41	-1.73754
RBM26	64062	RNA binding motif protein 26 [Source:HGNC Symbol;Acc:HGNC:20327]	0.00121489	-1.19586
RBM8A	9939	RNA binding motif protein 8A [Source:HGNC Symbol;Acc:HGNC:9905]	3.06003e-24	-1.49991
RBMS3	27303	RNA binding motif single stranded interacting protein 3 [Source:HGNC Symbol;Acc:HGNC:13427]	1.56042e-16	3.07091
RBX1	9978	ring-box 1 [Source:HGNC Symbol;Acc:HGNC:9928]	0.000677793	1.17834
RC3H2	54542	ring finger and CCCH-type domains 2 [Source:HGNC Symbol;Acc:HGNC:21461]	6.89849e-07	-1.25497
REEP3	221035	receptor accessory protein 3 [Source:HGNC Symbol;Acc:HGNC:23711]	1.01477e-16	-1.67533
RELA	5970	RELA proto-oncogene, NF-kB subunit [Source:HGNC Symbol;Acc:HGNC:9955]	0.000270607	-1.23201
RELN	5649	reelin [Source:HGNC Symbol;Acc:HGNC:9957]	0.000300802	1.29694
RER1	11079	retention in endoplasmic reticulum sorting receptor 1 [Source:HGNC Symbol;Acc:HGNC:30309]	4.93511e-31	-1.82292
REV3L	5980	REV3 like, DNA directed polymerase zeta catalytic subunit [Source:HGNC Symbol;Acc:HGNC:9968]	2.35475e-05	1.23248
RFC2	5982	replication factor C subunit 2 [Source:HGNC Symbol;Acc:HGNC:9970]	0.000260483	-1.24684
RFT1	91869	RFT1 homolog [Source:HGNC Symbol;Acc:HGNC:30220]	3.82169e-10	-1.50728
RFTN2	130132	raftlin family member 2 [Source:HGNC Symbol;Acc:HGNC:26402]	1.54324e-07	2.73972
RFWD3	55159	ring finger and WD repeat domain 3 [Source:HGNC Symbol;Acc:HGNC:25539]	2.38851e-32	-1.83204
RFX3	5991	regulatory factor X3 [Source:HGNC Symbol;Acc:HGNC:9984]	1.03498e-48	2.26332
RGL2	5863	ral guanine nucleotide dissociation stimulator like 2 [Source:HGNC Symbol;Acc:HGNC:9769]	6.73852e-09	1.37866
RGS12	6002	regulator of G protein signaling 12 [Source:HGNC Symbol;Acc:HGNC:9994]	7.09968e-14	1.47472
RGS4	5999	regulator of G protein signaling 4 [Source:HGNC Symbol;Acc:HGNC:10000]	2.0615e-19	3.10787
RGS6	9628	regulator of G protein signaling 6 [Source:HGNC Symbol;Acc:HGNC:10002]	0.00092337	1.985
RGS7	6000	regulator of G protein signaling 7 [Source:HGNC Symbol;Acc:HGNC:10003]	3.60903e-13	2.04388
RGS7BP	401190	regulator of G protein signaling 7 binding protein [Source:HGNC Symbol;Acc:HGNC:23271]	8.87005e-54	3.35829
RHBDD2	57414	rhomboid domain containing 2 [Source:HGNC Symbol;Acc:HGNC:23082]	6.49716e-13	-1.39172
RHBDF1	64285	rhomboid 5 homolog 1 [Source:HGNC Symbol;Acc:HGNC:20561]	3.30783e-05	-1.89539
RHOB	388	ras homolog family member B [Source:HGNC Symbol;Acc:HGNC:668]	0.00159878	1.19231
RHOBTB2	23221	Rho related BTB domain containing 2 [Source:HGNC Symbol;Acc:HGNC:18756]	2.97677e-09	-1.272
RHOBTB3	22836	Rho related BTB domain containing 3 [Source:HGNC Symbol;Acc:HGNC:18757]	4.66194e-11	1.39546
RHOG	391	ras homolog family member G [Source:HGNC Symbol;Acc:HGNC:672]	0.000186341	-1.52948
RIF1	55183	replication timing regulatory factor 1 [Source:HGNC Symbol;Acc:HGNC:23207]	0.00108315	-1.19081
RIMBP2	23504	RIMS binding protein 2 [Source:HGNC Symbol;Acc:HGNC:30339]	4.85594e-21	1.6208
RIMS1	22999	regulating synaptic membrane exocytosis 1 [Source:HGNC Symbol;Acc:HGNC:17282]	1.07886e-35	2.28496
RIMS3	9783	regulating synaptic membrane exocytosis 3 [Source:HGNC Symbol;Acc:HGNC:21292]	1.19443e-08	1.31101
RING1	6015	ring finger protein 1 [Source:HGNC Symbol;Acc:HGNC:10018]	0.000163946	-1.25842
RIT2	6014	Ras like without CAAX 2 [Source:HGNC Symbol;Acc:HGNC:10017]	6.79766e-06	3.47014
RNF112	7732	ring finger protein 112 [Source:HGNC Symbol;Acc:HGNC:12968]	2.59527e-13	1.68132
RNF122	79845	ring finger protein 122 [Source:HGNC Symbol;Acc:HGNC:21147]	3.57857e-06	1.32685
RNF5	6048	ring finger protein 5 [Source:HGNC Symbol;Acc:HGNC:10068]	2.32495e-16	1.4054
ROCK2	9475	Rho associated coiled-coil containing protein kinase 2 [Source:HGNC Symbol;Acc:HGNC:10252]	1.27727e-08	-1.3468
RPGRIP1	57096	RPGR interacting protein 1 [Source:HGNC Symbol;Acc:HGNC:13436]	3.28789e-08	-3.12865
RPH3A	22895	rabphilin 3A [Source:HGNC Symbol;Acc:HGNC:17056]	0.00364234	-1.6166
RPL12	6136	ribosomal protein L12 [Source:HGNC Symbol;Acc:HGNC:10302]	0.000490383	-1.21314
RPL7	6129	ribosomal protein L7 [Source:HGNC Symbol;Acc:HGNC:10363]	5.39812e-05	-1.20773
RPL8	6132	ribosomal protein L8 [Source:HGNC Symbol;Acc:HGNC:10368]	0.00380528	-1.16691
RPN1	6184	ribophorin I [Source:HGNC Symbol;Acc:HGNC:10381]	0.000135576	-1.16579
RPP21	79897	ribonuclease P/MRP subunit p21 [Source:HGNC Symbol;Acc:HGNC:21300]	0.00720004	1.21087
RPS17	6218	ribosomal protein S17 [Source:HGNC Symbol;Acc:HGNC:10397]	0.00445652	-1.1542
RPS18	6222	ribosomal protein S18 [Source:HGNC Symbol;Acc:HGNC:10401]	0.00575164	-1.16164
RPS19	6223	ribosomal protein S19 [Source:HGNC Symbol;Acc:HGNC:10402]	0.00411352	-1.14985
RPS19BP1	91582	ribosomal protein S19 binding protein 1 [Source:HGNC Symbol;Acc:HGNC:28749]	7.29457e-16	-1.57485
RPS6KL1	83694	ribosomal protein S6 kinase like 1 [Source:HGNC Symbol;Acc:HGNC:20222]	3.90151e-09	1.33488
RPTOR	57521	regulatory associated protein of MTOR complex 1 [Source:HGNC Symbol;Acc:HGNC:30287]	6.26434e-12	-1.394
RPUSD3	285367	RNA pseudouridylate synthase domain containing 3 [Source:HGNC Symbol;Acc:HGNC:28437]	1.27081e-10	1.59572
RRN3	54700	RRN3 homolog, RNA polymerase I transcription factor [Source:HGNC Symbol;Acc:HGNC:30346]	7.30489e-20	-1.59698
RRP1B	23076	ribosomal RNA processing 1B [Source:HGNC Symbol;Acc:HGNC:23818]	2.05271e-45	-1.77397
RRP9	9136	ribosomal RNA processing 9, U3 small nucleolar RNA binding protein [Source:HGNC Symbol;Acc:HGNC:16829]	1.28992e-58	-3.01529
RSRC2	65117	arginine and serine rich coiled-coil 2 [Source:HGNC Symbol;Acc:HGNC:30559]	2.14999e-08	1.30269
RTKN2	219790	rhotekin 2 [Source:HGNC Symbol;Acc:HGNC:19364]	2.39639e-13	-1.74692
RTL10	79680	retrotransposon Gag like 10 [Source:HGNC Symbol;Acc:HGNC:26112]	0.000122273	1.224
RTN1	6252	reticulon 1 [Source:HGNC Symbol;Acc:HGNC:10467]	8.23693e-118	2.48433
RTN3	10313	reticulon 3 [Source:HGNC Symbol;Acc:HGNC:10469]	2.23836e-05	1.17251
RUFY3	22902	RUN and FYVE domain containing 3 [Source:HGNC Symbol;Acc:HGNC:30285]	3.47975e-05	1.2163
RUNDC3B	154661	RUN domain containing 3B [Source:HGNC Symbol;Acc:HGNC:30286]	2.28978e-33	2.11318
RUSC1	23623	RUN and SH3 domain containing 1 [Source:HGNC Symbol;Acc:HGNC:17153]	2.09522e-13	1.39164
RUSC2	9853	RUN and SH3 domain containing 2 [Source:HGNC Symbol;Acc:HGNC:23625]	0.00431259	1.12982
RWDD3	25950	RWD domain containing 3 [Source:HGNC Symbol;Acc:HGNC:21393]	1.39957e-06	1.43296
RXRB	6257	retinoid X receptor beta [Source:HGNC Symbol;Acc:HGNC:10478]	1.75801e-07	1.27622
RYR2	6262	ryanodine receptor 2 [Source:HGNC Symbol;Acc:HGNC:10484]	0.00646175	1.34863
SACS	26278	sacsin molecular chaperone [Source:HGNC Symbol;Acc:HGNC:10519]	2.66231e-19	-1.59478
SAFB2	9667	scaffold attachment factor B2 [Source:HGNC Symbol;Acc:HGNC:21605]	1.73938e-39	-1.88552
SALL2	6297	spalt like transcription factor 2 [Source:HGNC Symbol;Acc:HGNC:10526]	0.00519092	-1.13713
SAMD4B	55095	sterile alpha motif domain containing 4B [Source:HGNC Symbol;Acc:HGNC:25492]	2.92366e-20	-1.51054
SAP130	79595	Sin3A associated protein 130 [Source:HGNC Symbol;Acc:HGNC:29813]	0.00621205	-1.1485
SAP30BP	29115	SAP30 binding protein [Source:HGNC Symbol;Acc:HGNC:30785]	7.89417e-12	-1.36499
SART3	9733	squamous cell carcinoma antigen recognized by T-cells 3 [Source:HGNC Symbol;Acc:HGNC:16860]	0.00261675	-1.1481
SBNO1	55206	strawberry notch homolog 1 [Source:HGNC Symbol;Acc:HGNC:22973]	0.00118718	-1.18027
SCAF1	58506	SR-related CTD associated factor 1 [Source:HGNC Symbol;Acc:HGNC:30403]	2.11527e-07	-1.32575
SCAMP1	9522	secretory carrier membrane protein 1 [Source:HGNC Symbol;Acc:HGNC:10563]	2.89572e-23	1.67865
SCAP	22937	SREBF chaperone [Source:HGNC Symbol;Acc:HGNC:30634]	1.48738e-07	1.30048
SCARA3	51435	scavenger receptor class A member 3 [Source:HGNC Symbol;Acc:HGNC:19000]	1.19095e-13	-1.62893
SCARF2	91179	scavenger receptor class F member 2 [Source:HGNC Symbol;Acc:HGNC:19869]	1.03435e-08	-2.16983
SCD	6319	stearoyl-CoA desaturase [Source:HGNC Symbol;Acc:HGNC:10571]	1.03666e-69	1.89878
SCG2	7857	secretogranin II [Source:HGNC Symbol;Acc:HGNC:10575]	6.02355e-16	-1.56166
SCG5	6447	secretogranin V [Source:HGNC Symbol;Acc:HGNC:10816]	4.5087e-24	1.60441
SCGN	10590	secretagogin, EF-hand calcium binding protein [Source:HGNC Symbol;Acc:HGNC:16941]	4.98316e-11	3.23979
SCN11A	11280	sodium voltage-gated channel alpha subunit 11 [Source:HGNC Symbol;Acc:HGNC:10583]	0.00724155	1.56578
SCN1A	6323	sodium voltage-gated channel alpha subunit 1 [Source:HGNC Symbol;Acc:HGNC:10585]	1.656e-32	2.27736
SCN2A	6326	sodium voltage-gated channel alpha subunit 2 [Source:HGNC Symbol;Acc:HGNC:10588]	1.23922e-83	2.66786
SCN2B	6327	sodium voltage-gated channel beta subunit 2 [Source:HGNC Symbol;Acc:HGNC:10589]	4.73167e-13	2.71289
SCN3A	6328	sodium voltage-gated channel alpha subunit 3 [Source:HGNC Symbol;Acc:HGNC:10590]	8.45316e-07	2.07394
SCN3B	55800	sodium voltage-gated channel beta subunit 3 [Source:HGNC Symbol;Acc:HGNC:20665]	1.72059e-39	1.63726
SCN4B	6330	sodium voltage-gated channel beta subunit 4 [Source:HGNC Symbol;Acc:HGNC:10592]	7.72253e-06	2.03382
SCN5A	6331	sodium voltage-gated channel alpha subunit 5 [Source:HGNC Symbol;Acc:HGNC:10593]	0.00579071	-1.28763
SCN8A	6334	sodium voltage-gated channel alpha subunit 8 [Source:HGNC Symbol;Acc:HGNC:10596]	1.92326e-25	1.59397
SCRN1	9805	secernin 1 [Source:HGNC Symbol;Acc:HGNC:22192]	0.00574631	1.12099
SDCCAG8	10806	serologically defined colon cancer antigen 8 [Source:HGNC Symbol;Acc:HGNC:10671]	1.2944e-12	1.61706
SDF4	51150	stromal cell derived factor 4 [Source:HGNC Symbol;Acc:HGNC:24188]	8.3346e-07	-1.30031
SEC11A	23478	SEC11 homolog A, signal peptidase complex subunit [Source:HGNC Symbol;Acc:HGNC:17718]	1.27356e-08	-1.3922
SEC16A	9919	SEC16 homolog A, endoplasmic reticulum export factor [Source:HGNC Symbol;Acc:HGNC:29006]	4.2991e-08	-1.26302
SEC23A	10484	Sec23 homolog A, coat complex II component [Source:HGNC Symbol;Acc:HGNC:10701]	0.0012281	-1.18563
SEC24B	10427	SEC24 homolog B, COPII coat complex component [Source:HGNC Symbol;Acc:HGNC:10704]	0.000290726	1.18122
SEC31A	22872	SEC31 homolog A, COPII coat complex component [Source:HGNC Symbol;Acc:HGNC:17052]	7.99761e-14	-1.37252
SEMA3E	9723	semaphorin 3E [Source:HGNC Symbol;Acc:HGNC:10727]	3.30718e-06	2.46115
SEMA3F	6405	semaphorin 3F [Source:HGNC Symbol;Acc:HGNC:10728]	6.47229e-06	1.28788
SEMA6D	80031	semaphorin 6D [Source:HGNC Symbol;Acc:HGNC:16770]	1.53615e-24	1.81323
SEPSECS	51091	Sep (O-phosphoserine) tRNA:Sec (selenocysteine) tRNA synthase [Source:HGNC Symbol;Acc:HGNC:30605]	3.85475e-06	1.43688
SEPT10	151011	septin 10 [Source:HGNC Symbol;Acc:HGNC:14349]	3.6409e-06	1.35838
SEPT11	55752	septin 11 [Source:HGNC Symbol;Acc:HGNC:25589]	0.000566509	1.17538
SEPT2	4735	septin 2 [Source:HGNC Symbol;Acc:HGNC:7729]	0.00203436	-1.14914
SEPT3	55964	septin 3 [Source:HGNC Symbol;Acc:HGNC:10750]	4.43659e-40	1.566
SEPT4	5414	septin 4 [Source:HGNC Symbol;Acc:HGNC:9165]	1.29264e-29	2.06501
SEPT5	5413	septin 5 [Source:HGNC Symbol;Acc:HGNC:9164]	1.32256e-19	1.54003
SEPT6	23157	septin 6 [Source:HGNC Symbol;Acc:HGNC:15848]	3.00235e-16	1.41257
SERPINB8	5271	serpin family B member 8 [Source:HGNC Symbol;Acc:HGNC:8952]	3.23409e-18	-2.76703
SERPINF1	5176	serpin family F member 1 [Source:HGNC Symbol;Acc:HGNC:8824]	6.89101e-05	-1.52307
SERPING1	710	serpin family G member 1 [Source:HGNC Symbol;Acc:HGNC:1228]	1.16642e-07	-1.52264
SERPINI1	5274	serpin family I member 1 [Source:HGNC Symbol;Acc:HGNC:8943]	2.05188e-47	3.3039
SESN1	27244	sestrin 1 [Source:HGNC Symbol;Acc:HGNC:21595]	6.32248e-07	1.32631
SET	6418	SET nuclear proto-oncogene [Source:HGNC Symbol;Acc:HGNC:10760]	0.000384955	-1.16794
SETD1A	9739	SET domain containing 1A [Source:HGNC Symbol;Acc:HGNC:29010]	4.79518e-21	-1.70142
SETD6	79918	SET domain containing 6 [Source:HGNC Symbol;Acc:HGNC:26116]	3.18608e-07	-1.30936
SETX	23064	senataxin [Source:HGNC Symbol;Acc:HGNC:445]	1.18534e-17	-1.45989
SEZ6L2	26470	seizure related 6 homolog like 2 [Source:HGNC Symbol;Acc:HGNC:30844]	3.0704e-14	1.40269
SF3A1	10291	splicing factor 3a subunit 1 [Source:HGNC Symbol;Acc:HGNC:10765]	6.46003e-19	-1.44954
SF3B1	23451	splicing factor 3b subunit 1 [Source:HGNC Symbol;Acc:HGNC:10768]	5.13483e-08	1.24952
SFN	2810	stratifin [Source:HGNC Symbol;Acc:HGNC:10773]	0.000832267	-2.63989
SFXN1	94081	sideroflexin 1 [Source:HGNC Symbol;Acc:HGNC:16085]	4.55296e-05	1.20189
SFXN2	118980	sideroflexin 2 [Source:HGNC Symbol;Acc:HGNC:16086]	1.40474e-23	-2.88607
SGCE	8910	sarcoglycan epsilon [Source:HGNC Symbol;Acc:HGNC:10808]	3.67226e-05	1.29348
SGIP1	84251	SH3 domain GRB2 like endophilin interacting protein 1 [Source:HGNC Symbol;Acc:HGNC:25412]	8.89906e-69	2.34084
SGTA	6449	small glutamine rich tetratricopeptide repeat containing alpha [Source:HGNC Symbol;Acc:HGNC:10819]	2.09307e-12	-1.37819
SH2B3	10019	SH2B adaptor protein 3 [Source:HGNC Symbol;Acc:HGNC:29605]	7.69602e-05	1.38123
SH2D7	646892	SH2 domain containing 7 [Source:HGNC Symbol;Acc:HGNC:34549]	0.00468134	1.2967
SH3GL1	6455	SH3 domain containing GRB2 like 1, endophilin A2 [Source:HGNC Symbol;Acc:HGNC:10830]	1.28397e-06	-1.26628
SH3GLB2	56904	SH3 domain containing GRB2 like, endophilin B2 [Source:HGNC Symbol;Acc:HGNC:10834]	4.67061e-14	1.48057
SH3PXD2A	9644	SH3 and PX domains 2A [Source:HGNC Symbol;Acc:HGNC:23664]	1.95907e-19	1.53689
SH3PXD2B	285590	SH3 and PX domains 2B [Source:HGNC Symbol;Acc:HGNC:29242]	1.95745e-21	1.528
SH3RF1	57630	SH3 domain containing ring finger 1 [Source:HGNC Symbol;Acc:HGNC:17650]	2.63282e-05	-1.23159
SH3RF3	344558	SH3 domain containing ring finger 3 [Source:HGNC Symbol;Acc:HGNC:24699]	0.00335256	1.19507
SHANK2	22941	SH3 and multiple ankyrin repeat domains 2 [Source:HGNC Symbol;Acc:HGNC:14295]	1.50873e-26	1.72983
SHISA4	149345	shisa family member 4 [Source:HGNC Symbol;Acc:HGNC:27139]	0.000179489	1.35631
SHISA6	388336	shisa family member 6 [Source:HGNC Symbol;Acc:HGNC:34491]	4.51913e-12	-1.72045
SHMT2	6472	serine hydroxymethyltransferase 2 [Source:HGNC Symbol;Acc:HGNC:10852]	1.00201e-10	-1.348
SHQ1	55164	SHQ1, H/ACA ribonucleoprotein assembly factor [Source:HGNC Symbol;Acc:HGNC:25543]	1.46398e-06	-1.54297
SIPA1	6494	signal-induced proliferation-associated 1 [Source:HGNC Symbol;Acc:HGNC:10885]	2.98529e-18	2.1294
SIPA1L1	26037	signal induced proliferation associated 1 like 1 [Source:HGNC Symbol;Acc:HGNC:20284]	0.00356498	-1.19529
SIPA1L2	57568	signal induced proliferation associated 1 like 2 [Source:HGNC Symbol;Acc:HGNC:23800]	4.17166e-19	-1.47976
SIPA1L3	23094	signal induced proliferation associated 1 like 3 [Source:HGNC Symbol;Acc:HGNC:23801]	3.25742e-12	1.46292
SIRPA	140885	signal regulatory protein alpha [Source:HGNC Symbol;Acc:HGNC:9662]	3.82256e-05	1.31673
SKI	6497	SKI proto-oncogene [Source:HGNC Symbol;Acc:HGNC:10896]	0.000460523	-1.21022
SLC12A2	6558	solute carrier family 12 member 2 [Source:HGNC Symbol;Acc:HGNC:10911]	6.17615e-13	-1.55066
SLC12A5	57468	solute carrier family 12 member 5 [Source:HGNC Symbol;Acc:HGNC:13818]	3.21266e-24	1.67199
SLC12A6	9990	solute carrier family 12 member 6 [Source:HGNC Symbol;Acc:HGNC:10914]	4.74315e-23	1.61693
SLC12A7	10723	solute carrier family 12 member 7 [Source:HGNC Symbol;Acc:HGNC:10915]	3.12482e-20	-1.85388
SLC13A4	26266	solute carrier family 13 member 4 [Source:HGNC Symbol;Acc:HGNC:15827]	0.00617228	1.42463
SLC16A7	9194	solute carrier family 16 member 7 [Source:HGNC Symbol;Acc:HGNC:10928]	1.46492e-16	2.06011
SLC17A7	57030	solute carrier family 17 member 7 [Source:HGNC Symbol;Acc:HGNC:16704]	4.07607e-14	-2.58766
SLC1A2	6506	solute carrier family 1 member 2 [Source:HGNC Symbol;Acc:HGNC:10940]	5.25273e-43	1.8263
SLC22A17	51310	solute carrier family 22 member 17 [Source:HGNC Symbol;Acc:HGNC:23095]	6.43141e-13	1.49799
SLC25A1	6576	solute carrier family 25 member 1 [Source:HGNC Symbol;Acc:HGNC:10979]	5.79348e-16	1.60358
SLC25A11	8402	solute carrier family 25 member 11 [Source:HGNC Symbol;Acc:HGNC:10981]	2.9344e-07	1.29044
SLC25A12	8604	solute carrier family 25 member 12 [Source:HGNC Symbol;Acc:HGNC:10982]	1.75319e-10	1.38663
SLC25A13	10165	solute carrier family 25 member 13 [Source:HGNC Symbol;Acc:HGNC:10983]	9.06683e-08	-1.37144
SLC25A18	83733	solute carrier family 25 member 18 [Source:HGNC Symbol;Acc:HGNC:10988]	2.69871e-09	-2.15378
SLC25A23	79085	solute carrier family 25 member 23 [Source:HGNC Symbol;Acc:HGNC:19375]	3.34568e-16	1.43973
SLC25A3	5250	solute carrier family 25 member 3 [Source:HGNC Symbol;Acc:HGNC:10989]	8.98045e-05	-1.18168
SLC25A4	291	solute carrier family 25 member 4 [Source:HGNC Symbol;Acc:HGNC:10990]	2.48414e-12	1.34416
SLC27A4	10999	solute carrier family 27 member 4 [Source:HGNC Symbol;Acc:HGNC:10998]	2.7826e-18	-1.62043
SLC2A3	6515	solute carrier family 2 member 3 [Source:HGNC Symbol;Acc:HGNC:11007]	3.06617e-103	4.60729
SLC35A2	7355	solute carrier family 35 member A2 [Source:HGNC Symbol;Acc:HGNC:11022]	5.1937e-16	-1.55563
SLC35G2	80723	solute carrier family 35 member G2 [Source:HGNC Symbol;Acc:HGNC:28480]	0.000321404	1.28787
SLC37A1	54020	solute carrier family 37 member 1 [Source:HGNC Symbol;Acc:HGNC:11024]	2.12716e-19	1.60471
SLC39A13	91252	solute carrier family 39 member 13 [Source:HGNC Symbol;Acc:HGNC:20859]	9.23637e-11	-1.45205
SLC39A3	29985	solute carrier family 39 member 3 [Source:HGNC Symbol;Acc:HGNC:17128]	8.16379e-08	-1.49521
SLC39A7	7922	solute carrier family 39 member 7 [Source:HGNC Symbol;Acc:HGNC:4927]	1.94513e-11	-1.35635
SLC3A2	6520	solute carrier family 3 member 2 [Source:HGNC Symbol;Acc:HGNC:11026]	3.04683e-19	-1.84498
SLC45A1	50651	solute carrier family 45 member 1 [Source:HGNC Symbol;Acc:HGNC:17939]	2.73603e-06	1.46445
SLC4A10	57282	solute carrier family 4 member 10 [Source:HGNC Symbol;Acc:HGNC:13811]	1.07847e-12	1.51151
SLC4A1AP	22950	solute carrier family 4 member 1 adaptor protein [Source:HGNC Symbol;Acc:HGNC:13813]	7.24734e-05	-1.23084
SLC4A3	6508	solute carrier family 4 member 3 [Source:HGNC Symbol;Acc:HGNC:11029]	1.28279e-29	1.7676
SLC4A4	8671	solute carrier family 4 member 4 [Source:HGNC Symbol;Acc:HGNC:11030]	0.00130012	1.29575
SLC4A8	9498	solute carrier family 4 member 8 [Source:HGNC Symbol;Acc:HGNC:11034]	3.08456e-17	1.55243
SLC51A	200931	solute carrier family 51 alpha subunit [Source:HGNC Symbol;Acc:HGNC:29955]	9.23513e-11	-1.76121
SLC6A1	6529	solute carrier family 6 member 1 [Source:HGNC Symbol;Acc:HGNC:11042]	4.80666e-38	1.83209
SLC6A17	388662	solute carrier family 6 member 17 [Source:HGNC Symbol;Acc:HGNC:31399]	5.73165e-100	2.86024
SLC6A4	6532	solute carrier family 6 member 4 [Source:HGNC Symbol;Acc:HGNC:11050]	0.00428179	-2.11065
SLC6A9	6536	solute carrier family 6 member 9 [Source:HGNC Symbol;Acc:HGNC:11056]	1.34394e-11	-1.58325
SLC7A11	23657	solute carrier family 7 member 11 [Source:HGNC Symbol;Acc:HGNC:11059]	4.8574e-39	-7.56155
SLC7A5	8140	solute carrier family 7 member 5 [Source:HGNC Symbol;Acc:HGNC:11063]	6.65431e-16	-2.46913
SLC7A6	9057	solute carrier family 7 member 6 [Source:HGNC Symbol;Acc:HGNC:11064]	6.6159e-17	-1.48574
SLC7A6OS	84138	solute carrier family 7 member 6 opposite strand [Source:HGNC Symbol;Acc:HGNC:25807]	1.31711e-09	-1.33642
SLC8A1	6546	solute carrier family 8 member A1 [Source:HGNC Symbol;Acc:HGNC:11068]	1.18924e-09	1.97205
SLC8A2	6543	solute carrier family 8 member A2 [Source:HGNC Symbol;Acc:HGNC:11069]	2.26075e-13	1.48898
SLC9A3	6550	solute carrier family 9 member A3 [Source:HGNC Symbol;Acc:HGNC:11073]	2.65709e-13	1.86988
SLC9B1	150159	solute carrier family 9 member B1 [Source:HGNC Symbol;Acc:HGNC:24244]	0.00905492	1.22912
SLC9B2	133308	solute carrier family 9 member B2 [Source:HGNC Symbol;Acc:HGNC:25143]	4.17209e-23	1.71221
SLFN5	162394	schlafen family member 5 [Source:HGNC Symbol;Acc:HGNC:28286]	2.24186e-26	2.49847
SLIT3	6586	slit guidance ligand 3 [Source:HGNC Symbol;Acc:HGNC:11087]	0.00181085	-1.52471
SLITRK5	26050	SLIT and NTRK like family member 5 [Source:HGNC Symbol;Acc:HGNC:20295]	2.3751e-09	1.69968
SLTM	79811	SAFB like transcription modulator [Source:HGNC Symbol;Acc:HGNC:20709]	0.000343991	1.24246
SMAP2	64744	small ArfGAP2 [Source:HGNC Symbol;Acc:HGNC:25082]	5.2646e-14	1.37709
SMARCA2	6595	SWI/SNF related, matrix associated, actin dependent regulator of chromatin, subfamily a, member 2 [Source:HGNC Symbol;Acc:HGNC:11098]	0.00963114	1.18852
SMARCC2	6601	SWI/SNF related, matrix associated, actin dependent regulator of chromatin subfamily c member 2 [Source:HGNC Symbol;Acc:HGNC:11105]	3.46026e-41	1.73578
SMDT1	91689	single-pass membrane protein with aspartate rich tail 1 [Source:HGNC Symbol;Acc:HGNC:25055]	2.87765e-07	1.3128
SMG1	23049	SMG1, nonsense mediated mRNA decay associated PI3K related kinase [Source:HGNC Symbol;Acc:HGNC:30045]	0.000162685	-1.18666
SMG6	23293	SMG6, nonsense mediated mRNA decay factor [Source:HGNC Symbol;Acc:HGNC:17809]	1.10742e-26	-1.57722
SMIM15	643155	small integral membrane protein 15 [Source:HGNC Symbol;Acc:HGNC:33861]	4.00282e-08	-1.36317
SMOC1	64093	SPARC related modular calcium binding 1 [Source:HGNC Symbol;Acc:HGNC:20318]	5.50288e-29	-1.68435
SMPD3	55512	sphingomyelin phosphodiesterase 3 [Source:HGNC Symbol;Acc:HGNC:14240]	0.000190257	1.22144
SMTNL1	219537	smoothelin like 1 [Source:HGNC Symbol;Acc:HGNC:32394]	0.00608079	-1.50307
SNAP25	6616	synaptosome associated protein 25 [Source:HGNC Symbol;Acc:HGNC:11132]	7.34064e-23	1.46568
SNAP29	9342	synaptosome associated protein 29 [Source:HGNC Symbol;Acc:HGNC:11133]	1.07955e-05	-1.27465
SNAP91	9892	synaptosome associated protein 91 [Source:HGNC Symbol;Acc:HGNC:14986]	7.19416e-39	1.86142
SNCA	6622	synuclein alpha [Source:HGNC Symbol;Acc:HGNC:11138]	1.48863e-75	3.16766
SND1	27044	staphylococcal nuclease and tudor domain containing 1 [Source:HGNC Symbol;Acc:HGNC:30646]	7.51321e-20	1.45802
SNRPN	6638	small nuclear ribonucleoprotein polypeptide N [Source:HGNC Symbol;Acc:HGNC:11164]	1.54861e-21	1.43475
SNTA1	6640	syntrophin alpha 1 [Source:HGNC Symbol;Acc:HGNC:11167]	2.33246e-06	1.50627
SNURF	8926	SNRPN upstream reading frame [Source:HGNC Symbol;Acc:HGNC:11171]	1.00517e-21	1.43966
SNX27	81609	sorting nexin family member 27 [Source:HGNC Symbol;Acc:HGNC:20073]	0.00107164	1.18504
SNX4	8723	sorting nexin 4 [Source:HGNC Symbol;Acc:HGNC:11175]	4.65514e-10	-1.32183
SNX8	29886	sorting nexin 8 [Source:HGNC Symbol;Acc:HGNC:14972]	1.12065e-11	-1.55434
SOAT1	6646	sterol O-acyltransferase 1 [Source:HGNC Symbol;Acc:HGNC:11177]	6.81519e-05	-1.36011
SOD1	6647	superoxide dismutase 1 [Source:HGNC Symbol;Acc:HGNC:11179]	0.000517882	1.19489
SON	6651	SON DNA binding protein [Source:HGNC Symbol;Acc:HGNC:11183]	5.30205e-33	-1.54701
SORBS2	8470	sorbin and SH3 domain containing 2 [Source:HGNC Symbol;Acc:HGNC:24098]	8.24132e-11	1.36152
SORCS2	57537	sortilin related VPS10 domain containing receptor 2 [Source:HGNC Symbol;Acc:HGNC:16698]	1.76583e-10	1.52427
SORCS3	22986	sortilin related VPS10 domain containing receptor 3 [Source:HGNC Symbol;Acc:HGNC:16699]	1.14028e-09	1.70655
SORL1	6653	sortilin related receptor 1 [Source:HGNC Symbol;Acc:HGNC:11185]	1.39629e-56	2.63689
SORT1	6272	sortilin 1 [Source:HGNC Symbol;Acc:HGNC:11186]	2.13352e-13	-1.34102
SOS2	6655	SOS Ras/Rho guanine nucleotide exchange factor 2 [Source:HGNC Symbol;Acc:HGNC:11188]	4.36808e-11	-1.41658
SOX5	6660	SRY-box 5 [Source:HGNC Symbol;Acc:HGNC:11201]	7.50035e-27	-1.78123
SP2	6668	Sp2 transcription factor [Source:HGNC Symbol;Acc:HGNC:11207]	3.22509e-20	-1.95917
SPAG9	9043	sperm associated antigen 9 [Source:HGNC Symbol;Acc:HGNC:14524]	1.3255e-05	1.20703
SPARCL1	8404	SPARC like 1 [Source:HGNC Symbol;Acc:HGNC:11220]	0.000101144	-2.67136
SPATA5	166378	spermatogenesis associated 5 [Source:HGNC Symbol;Acc:HGNC:18119]	0.0056137	-1.2587
SPCS1	28972	signal peptidase complex subunit 1 [Source:HGNC Symbol;Acc:HGNC:23401]	5.73554e-22	-1.54298
SPDYE5	442590	speedy/RINGO cell cycle regulator family member E5 [Source:HGNC Symbol;Acc:HGNC:35464]	0.00186497	-2.00152
SPECC1	92521	sperm antigen with calponin homology and coiled-coil domains 1 [Source:HGNC Symbol;Acc:HGNC:30615]	3.37227e-07	1.27998
SPEG	10290	SPEG complex locus [Source:HGNC Symbol;Acc:HGNC:16901]	1.02479e-25	1.85369
SPEN	23013	spen family transcriptional repressor [Source:HGNC Symbol;Acc:HGNC:17575]	6.86755e-07	-1.25745
SPHKAP	80309	SPHK1 interactor, AKAP domain containing [Source:HGNC Symbol;Acc:HGNC:30619]	2.36658e-08	1.62581
SPOCK3	50859	SPARC/osteonectin, cwcv and kazal like domains proteoglycan 3 [Source:HGNC Symbol;Acc:HGNC:13565]	7.43522e-12	1.8096
SPR	6697	sepiapterin reductase [Source:HGNC Symbol;Acc:HGNC:11257]	0.00211874	1.77785
SPRED1	161742	sprouty related EVH1 domain containing 1 [Source:HGNC Symbol;Acc:HGNC:20249]	0.00143052	-1.17539
SPTB	6710	spectrin beta, erythrocytic [Source:HGNC Symbol;Acc:HGNC:11274]	0.000516717	1.22242
SPTBN1	6711	spectrin beta, non-erythrocytic 1 [Source:HGNC Symbol;Acc:HGNC:11275]	0.000158567	1.15414
SPTBN4	57731	spectrin beta, non-erythrocytic 4 [Source:HGNC Symbol;Acc:HGNC:14896]	4.84766e-09	1.44856
SPTBN5	51332	spectrin beta, non-erythrocytic 5 [Source:HGNC Symbol;Acc:HGNC:15680]	6.42789e-08	-2.51128
SQLE	6713	squalene epoxidase [Source:HGNC Symbol;Acc:HGNC:11279]	2.14811e-14	1.46966
SRCAP	10847	Snf2 related CREBBP activator protein [Source:HGNC Symbol;Acc:HGNC:16974]	1.10979e-30	-1.7213
SRCIN1	80725	SRC kinase signaling inhibitor 1 [Source:HGNC Symbol;Acc:HGNC:29506]	1.3281e-26	1.64455
SREBF1	6720	sterol regulatory element binding transcription factor 1 [Source:HGNC Symbol;Acc:HGNC:11289]	1.09026e-18	1.73399
SREBF2	6721	sterol regulatory element binding transcription factor 2 [Source:HGNC Symbol;Acc:HGNC:11290]	1.89064e-15	1.42089
SRF	6722	serum response factor [Source:HGNC Symbol;Acc:HGNC:11291]	5.25504e-05	-1.20487
SRGAP3	9901	SLIT-ROBO Rho GTPase activating protein 3 [Source:HGNC Symbol;Acc:HGNC:19744]	1.51759e-40	1.88399
SRMS	6725	src-related kinase lacking C-terminal regulatory tyrosine and N-terminal myristylation sites [Source:HGNC Symbol;Acc:HGNC:11298]	2.18198e-11	-3.01381
SRP54	6729	signal recognition particle 54 [Source:HGNC Symbol;Acc:HGNC:11301]	9.44981e-10	-1.40153
SRPK2	6733	SRSF protein kinase 2 [Source:HGNC Symbol;Acc:HGNC:11306]	3.1109e-08	1.25765
SRRM2	23524	serine/arginine repetitive matrix 2 [Source:HGNC Symbol;Acc:HGNC:16639]	2.0927e-10	-1.31492
SSBP3	23648	single stranded DNA binding protein 3 [Source:HGNC Symbol;Acc:HGNC:15674]	1.36389e-05	-1.19401
SSFA2	6744	sperm specific antigen 2 [Source:HGNC Symbol;Acc:HGNC:11319]	6.65773e-06	-1.24806
SSPO	23145	SCO-spondin [Source:HGNC Symbol;Acc:HGNC:21998]	2.31395e-22	-2.97532
ST3GAL3	6487	ST3 beta-galactoside alpha-2,3-sialyltransferase 3 [Source:HGNC Symbol;Acc:HGNC:10866]	5.63435e-10	1.42834
ST3GAL6	10402	ST3 beta-galactoside alpha-2,3-sialyltransferase 6 [Source:HGNC Symbol;Acc:HGNC:18080]	0.00411583	1.26944
ST8SIA2	8128	ST8 alpha-N-acetyl-neuraminide alpha-2,8-sialyltransferase 2 [Source:HGNC Symbol;Acc:HGNC:10870]	8.52493e-07	-1.22586
STAC2	342667	SH3 and cysteine rich domain 2 [Source:HGNC Symbol;Acc:HGNC:23990]	1.87625e-18	1.94949
STAG1	10274	stromal antigen 1 [Source:HGNC Symbol;Acc:HGNC:11354]	8.4714e-10	-1.366
STAP2	55620	signal transducing adaptor family member 2 [Source:HGNC Symbol;Acc:HGNC:30430]	0.00937072	1.63305
STAT6	6778	signal transducer and activator of transcription 6 [Source:HGNC Symbol;Acc:HGNC:11368]	1.53724e-06	1.40363
STIP1	10963	stress induced phosphoprotein 1 [Source:HGNC Symbol;Acc:HGNC:11387]	3.14767e-24	-1.45559
STK19	8859	serine/threonine kinase 19 [Source:HGNC Symbol;Acc:HGNC:11398]	0.00368786	-1.21611
STMN1	3925	stathmin 1 [Source:HGNC Symbol;Acc:HGNC:6510]	3.69115e-36	1.81116
STOM	2040	stomatin [Source:HGNC Symbol;Acc:HGNC:3383]	0.00937187	-1.44766
STON1	11037	stonin 1 [Source:HGNC Symbol;Acc:HGNC:17003]	3.13515e-07	1.42818
STON1-GTF2A1L	286749	STON1-GTF2A1L readthrough [Source:HGNC Symbol;Acc:HGNC:30651]	1.41535e-05	1.4699
STOX1	219736	storkhead box 1 [Source:HGNC Symbol;Acc:HGNC:23508]	3.92748e-11	-2.05254
STT3A	3703	STT3A, catalytic subunit of the oligosaccharyltransferase complex [Source:HGNC Symbol;Acc:HGNC:6172]	0.0045249	-1.14657
STT3B	201595	STT3B, catalytic subunit of the oligosaccharyltransferase complex [Source:HGNC Symbol;Acc:HGNC:30611]	0.007327	-1.13859
STX1B	112755	syntaxin 1B [Source:HGNC Symbol;Acc:HGNC:18539]	0.000185537	1.18247
STXBP1	6812	syntaxin binding protein 1 [Source:HGNC Symbol;Acc:HGNC:11444]	1.18579e-48	1.74235
STXBP6	29091	syntaxin binding protein 6 [Source:HGNC Symbol;Acc:HGNC:19666]	1.41423e-10	2.10527
STYXL1	51657	serine/threonine/tyrosine interacting like 1 [Source:HGNC Symbol;Acc:HGNC:18165]	3.64448e-24	2.05725
SUGP1	57794	SURP and G-patch domain containing 1 [Source:HGNC Symbol;Acc:HGNC:18643]	5.21403e-34	-1.87069
SULF2	55959	sulfatase 2 [Source:HGNC Symbol;Acc:HGNC:20392]	7.77461e-58	-2.13891
SV2A	9900	synaptic vesicle glycoprotein 2A [Source:HGNC Symbol;Acc:HGNC:20566]	1.2548e-21	1.424
SYN1	6853	synapsin I [Source:HGNC Symbol;Acc:HGNC:11494]	1.50059e-15	1.55376
SYN2	6854	synapsin II [Source:HGNC Symbol;Acc:HGNC:11495]	4.7883e-52	3.14876
SYN3	8224	synapsin III [Source:HGNC Symbol;Acc:HGNC:11496]	1.10406e-06	1.3929
SYNE1	23345	spectrin repeat containing nuclear envelope protein 1 [Source:HGNC Symbol;Acc:HGNC:17089]	8.3816e-39	1.82503
SYNGAP1	8831	synaptic Ras GTPase activating protein 1 [Source:HGNC Symbol;Acc:HGNC:11497]	1.31467e-09	1.29019
SYNGR1	9145	synaptogyrin 1 [Source:HGNC Symbol;Acc:HGNC:11498]	2.29698e-24	1.61528
SYNRG	11276	synergin gamma [Source:HGNC Symbol;Acc:HGNC:557]	2.63754e-10	1.34836
SYP	6855	synaptophysin [Source:HGNC Symbol;Acc:HGNC:11506]	0.000100219	1.19397
SYT1	6857	synaptotagmin 1 [Source:HGNC Symbol;Acc:HGNC:11509]	2.79262e-97	2.51284
SYT11	23208	synaptotagmin 11 [Source:HGNC Symbol;Acc:HGNC:19239]	6.26718e-13	-1.43415
SYT13	57586	synaptotagmin 13 [Source:HGNC Symbol;Acc:HGNC:14962]	2.30073e-27	1.68291
SYVN1	84447	synoviolin 1 [Source:HGNC Symbol;Acc:HGNC:20738]	0.00397486	-1.16074
TAB1	10454	TGF-beta activated kinase 1 (MAP3K7) binding protein 1 [Source:HGNC Symbol;Acc:HGNC:18157]	4.66695e-10	1.37799
TAC3	6866	tachykinin 3 [Source:HGNC Symbol;Acc:HGNC:11521]	5.63461e-22	3.40518
TADA1	117143	transcriptional adaptor 1 [Source:HGNC Symbol;Acc:HGNC:30631]	0.000197181	1.21593
TADA2A	6871	transcriptional adaptor 2A [Source:HGNC Symbol;Acc:HGNC:11531]	3.0554e-07	1.35274
TAF13	6884	TATA-box binding protein associated factor 13 [Source:HGNC Symbol;Acc:HGNC:11546]	1.84756e-19	-1.87039
TAF1C	9013	TATA-box binding protein associated factor, RNA polymerase I subunit C [Source:HGNC Symbol;Acc:HGNC:11534]	2.2541e-13	-1.51586
TAF5	6877	TATA-box binding protein associated factor 5 [Source:HGNC Symbol;Acc:HGNC:11539]	5.22962e-13	1.59747
TAF7L	54457	TATA-box binding protein associated factor 7 like [Source:HGNC Symbol;Acc:HGNC:11548]	0.00154125	-2.58408
TAGLN3	29114	transgelin 3 [Source:HGNC Symbol;Acc:HGNC:29868]	0.000931252	1.14624
TANC2	26115	tetratricopeptide repeat, ankyrin repeat and coiled-coil containing 2 [Source:HGNC Symbol;Acc:HGNC:30212]	2.56124e-23	1.51645
TAPBP	6892	TAP binding protein [Source:HGNC Symbol;Acc:HGNC:11566]	3.06201e-10	1.52586
TBC1D12	23232	TBC1 domain family member 12 [Source:HGNC Symbol;Acc:HGNC:29082]	2.78102e-14	1.53921
TBC1D14	57533	TBC1 domain family member 14 [Source:HGNC Symbol;Acc:HGNC:29246]	0.00179875	-1.13291
TBC1D24	57465	TBC1 domain family member 24 [Source:HGNC Symbol;Acc:HGNC:29203]	0.00550063	1.15615
TBC1D4	9882	TBC1 domain family member 4 [Source:HGNC Symbol;Acc:HGNC:19165]	4.89965e-05	1.5584
TBC1D5	9779	TBC1 domain family member 5 [Source:HGNC Symbol;Acc:HGNC:19166]	2.90172e-15	1.49082
TBC1D9	23158	TBC1 domain family member 9 [Source:HGNC Symbol;Acc:HGNC:21710]	2.08374e-26	1.59392
TBC1D9B	23061	TBC1 domain family member 9B [Source:HGNC Symbol;Acc:HGNC:29097]	1.5984e-10	1.33118
TBL1XR1	79718	transducin beta like 1 X-linked receptor 1 [Source:HGNC Symbol;Acc:HGNC:29529]	0.00980357	-1.14045
TBL2	26608	transducin beta like 2 [Source:HGNC Symbol;Acc:HGNC:11586]	0.00207328	-1.19089
TBX1	6899	T-box 1 [Source:HGNC Symbol;Acc:HGNC:11592]	8.20854e-11	-4.97406
TBX6	6911	T-box 6 [Source:HGNC Symbol;Acc:HGNC:11605]	4.98466e-05	2.65577
TCF19	6941	transcription factor 19 [Source:HGNC Symbol;Acc:HGNC:11629]	2.45876e-05	-1.53626
TCF25	22980	transcription factor 25 [Source:HGNC Symbol;Acc:HGNC:29181]	1.55931e-05	-1.20504
TCP1	6950	t-complex 1 [Source:HGNC Symbol;Acc:HGNC:11655]	0.00509008	-1.11845
TCP11L2	255394	t-complex 11 like 2 [Source:HGNC Symbol;Acc:HGNC:28627]	3.57182e-48	4.8027
TCTEX1D2	255758	Tctex1 domain containing 2 [Source:HGNC Symbol;Acc:HGNC:28482]	5.97703e-06	1.37201
TDRKH	11022	tudor and KH domain containing [Source:HGNC Symbol;Acc:HGNC:11713]	3.77975e-33	1.83825
TECPR2	9895	tectonin beta-propeller repeat containing 2 [Source:HGNC Symbol;Acc:HGNC:19957]	1.1321e-06	-1.27731
TECR	9524	trans-2,3-enoyl-CoA reductase [Source:HGNC Symbol;Acc:HGNC:4551]	0.00010335	1.22015
TECTA	7007	tectorin alpha [Source:HGNC Symbol;Acc:HGNC:11720]	1.75779e-07	-1.49415
TEF	7008	TEF, PAR bZIP transcription factor [Source:HGNC Symbol;Acc:HGNC:11722]	3.48762e-09	1.50813
TEKT2	27285	tektin 2 [Source:HGNC Symbol;Acc:HGNC:11725]	3.89724e-09	1.80173
TEKT3	64518	tektin 3 [Source:HGNC Symbol;Acc:HGNC:14293]	3.49456e-05	-2.13839
TENM3	55714	teneurin transmembrane protein 3 [Source:HGNC Symbol;Acc:HGNC:29944]	2.60032e-13	-1.45323
TEP1	7011	telomerase associated protein 1 [Source:HGNC Symbol;Acc:HGNC:11726]	1.21815e-06	1.44559
TEX264	51368	testis expressed 264 [Source:HGNC Symbol;Acc:HGNC:30247]	4.89965e-05	-1.29931
TFAM	7019	transcription factor A, mitochondrial [Source:HGNC Symbol;Acc:HGNC:11741]	5.6102e-05	-1.27736
TFAP2E	339488	transcription factor AP-2 epsilon [Source:HGNC Symbol;Acc:HGNC:30774]	1.492e-14	-2.73816
TFG	10342	TRK-fused gene [Source:HGNC Symbol;Acc:HGNC:11758]	5.34675e-12	-1.35528
TH	7054	tyrosine hydroxylase [Source:HGNC Symbol;Acc:HGNC:11782]	8.24702e-05	-1.29284
THAP11	57215	THAP domain containing 11 [Source:HGNC Symbol;Acc:HGNC:23194]	0.0019861	-1.19315
THAP7	80764	THAP domain containing 7 [Source:HGNC Symbol;Acc:HGNC:23190]	1.62819e-25	-1.93908
THAP8	199745	THAP domain containing 8 [Source:HGNC Symbol;Acc:HGNC:23191]	3.28591e-32	2.61345
THBS1	7057	thrombospondin 1 [Source:HGNC Symbol;Acc:HGNC:11785]	1.273e-36	-4.35253
THRA	7067	thyroid hormone receptor, alpha [Source:HGNC Symbol;Acc:HGNC:11796]	1.07913e-23	1.49254
THRAP3	9967	thyroid hormone receptor associated protein 3 [Source:HGNC Symbol;Acc:HGNC:22964]	1.54191e-15	-1.37972
TIAM1	7074	T-cell lymphoma invasion and metastasis 1 [Source:HGNC Symbol;Acc:HGNC:11805]	5.1758e-13	1.41363
TJP1	7082	tight junction protein 1 [Source:HGNC Symbol;Acc:HGNC:11827]	2.92396e-23	-1.61989
TKT	7086	transketolase [Source:HGNC Symbol;Acc:HGNC:11834]	2.90525e-09	1.34687
TLE1	7088	transducin like enhancer of split 1 [Source:HGNC Symbol;Acc:HGNC:11837]	5.62051e-21	-1.418
TLE3	7090	transducin like enhancer of split 3 [Source:HGNC Symbol;Acc:HGNC:11839]	0.000226835	-1.28484
TLK1	9874	tousled like kinase 1 [Source:HGNC Symbol;Acc:HGNC:11841]	0.00598806	-1.14852
TLK2	11011	tousled like kinase 2 [Source:HGNC Symbol;Acc:HGNC:11842]	0.000885951	-1.18379
TLN2	83660	talin 2 [Source:HGNC Symbol;Acc:HGNC:15447]	0.000245975	1.28052
TLR9	54106	toll like receptor 9 [Source:HGNC Symbol;Acc:HGNC:15633]	9.02422e-05	-2.07259
TM9SF3	56889	transmembrane 9 superfamily member 3 [Source:HGNC Symbol;Acc:HGNC:21529]	6.37841e-32	-1.71596
TMCO3	55002	transmembrane and coiled-coil domains 3 [Source:HGNC Symbol;Acc:HGNC:20329]	0.00139356	-1.18107
TMED4	222068	transmembrane p24 trafficking protein 4 [Source:HGNC Symbol;Acc:HGNC:22301]	1.43539e-09	-1.31695
TMEM106B	54664	transmembrane protein 106B [Source:HGNC Symbol;Acc:HGNC:22407]	7.5473e-06	1.2503
TMEM110	375346	transmembrane protein 110 [Source:HGNC Symbol;Acc:HGNC:30526]	2.16876e-07	-1.32677
TMEM110-MUSTN1	100526772	TMEM110-MUSTN1 readthrough [Source:HGNC Symbol;Acc:HGNC:38834]	1.35287e-06	-1.2975
TMEM115	11070	transmembrane protein 115 [Source:HGNC Symbol;Acc:HGNC:30055]	3.97915e-20	-1.77978
TMEM151A	256472	transmembrane protein 151A [Source:HGNC Symbol;Acc:HGNC:28497]	0.00254818	-1.34877
TMEM151B	441151	transmembrane protein 151B [Source:HGNC Symbol;Acc:HGNC:21315]	1.4736e-07	1.25954
TMEM158	25907	transmembrane protein 158 (gene/pseudogene) [Source:HGNC Symbol;Acc:HGNC:30293]	1.12358e-18	-1.85399
TMEM170B	100113407	transmembrane protein 170B [Source:HGNC Symbol;Acc:HGNC:34244]	3.61629e-11	1.35296
TMEM201	199953	transmembrane protein 201 [Source:HGNC Symbol;Acc:HGNC:33719]	2.51641e-12	-1.49225
TMEM219	124446	transmembrane protein 219 [Source:HGNC Symbol;Acc:HGNC:25201]	2.26913e-08	1.34555
TMEM56	148534	transmembrane protein 56 [Source:HGNC Symbol;Acc:HGNC:26477]	9.50117e-12	1.84568
TMEM56-RWDD3	100527978	TMEM56-RWDD3 readthrough [Source:HGNC Symbol;Acc:HGNC:49388]	1.84657e-07	1.48878
TMEM63B	55362	transmembrane protein 63B [Source:HGNC Symbol;Acc:HGNC:17735]	9.42884e-13	1.3792
TMEM87B	84910	transmembrane protein 87B [Source:HGNC Symbol;Acc:HGNC:25913]	2.82802e-06	1.46093
TMEM8B	51754	transmembrane protein 8B [Source:HGNC Symbol;Acc:HGNC:21427]	4.43677e-11	1.35911
TMOD2	29767	tropomodulin 2 [Source:HGNC Symbol;Acc:HGNC:11872]	1.41616e-60	2.02573
TMTC1	83857	transmembrane and tetratricopeptide repeat containing 1 [Source:HGNC Symbol;Acc:HGNC:24099]	0.000120556	1.2385
TMX2	51075	thioredoxin related transmembrane protein 2 [Source:HGNC Symbol;Acc:HGNC:30739]	5.54591e-36	-1.78232
TNFRSF25	8718	TNF receptor superfamily member 25 [Source:HGNC Symbol;Acc:HGNC:11910]	5.98894e-06	1.59733
TNIK	23043	TRAF2 and NCK interacting kinase [Source:HGNC Symbol;Acc:HGNC:30765]	1.19349e-30	1.7434
TNK2	10188	tyrosine kinase non receptor 2 [Source:HGNC Symbol;Acc:HGNC:19297]	3.04982e-11	1.48797
TNKS	8658	tankyrase [Source:HGNC Symbol;Acc:HGNC:11941]	3.95359e-12	1.36174
TNPO2	30000	transportin 2 [Source:HGNC Symbol;Acc:HGNC:19998]	1.12989e-07	1.23646
TNR	7143	tenascin R [Source:HGNC Symbol;Acc:HGNC:11953]	0.001554	1.31715
TNRC6B	23112	trinucleotide repeat containing 6B [Source:HGNC Symbol;Acc:HGNC:29190]	0.000940619	1.20925
TNRC6C	57690	trinucleotide repeat containing 6C [Source:HGNC Symbol;Acc:HGNC:29318]	6.67402e-07	1.25235
TNXB	7148	tenascin XB [Source:HGNC Symbol;Acc:HGNC:11976]	1.29928e-12	-1.96073
TOLLIP	54472	toll interacting protein [Source:HGNC Symbol;Acc:HGNC:16476]	2.5967e-06	-1.2683
TOP3B	8940	DNA topoisomerase III beta [Source:HGNC Symbol;Acc:HGNC:11993]	0.00035086	-1.22247
TOR1AIP1	26092	torsin 1A interacting protein 1 [Source:HGNC Symbol;Acc:HGNC:29456]	5.74923e-17	-1.77332
TP53	7157	tumor protein p53 [Source:HGNC Symbol;Acc:HGNC:11998]	1.28845e-39	-2.46921
TP53I13	90313	tumor protein p53 inducible protein 13 [Source:HGNC Symbol;Acc:HGNC:25102]	0.00610032	-1.30138
TPD52	7163	tumor protein D52 [Source:HGNC Symbol;Acc:HGNC:12005]	1.78728e-07	1.68216
TPH1	7166	tryptophan hydroxylase 1 [Source:HGNC Symbol;Acc:HGNC:12008]	1.01317e-15	-3.52224
TPI1	7167	triosephosphate isomerase 1 [Source:HGNC Symbol;Acc:HGNC:12009]	1.06047e-37	1.83856
TPM1	7168	tropomyosin 1 [Source:HGNC Symbol;Acc:HGNC:12010]	9.34799e-08	-1.33453
TPM3	7170	tropomyosin 3 [Source:HGNC Symbol;Acc:HGNC:12012]	1.16222e-18	-1.43551
TPPP	11076	tubulin polymerization promoting protein [Source:HGNC Symbol;Acc:HGNC:24164]	3.61015e-14	1.70356
TRA2A	29896	transformer 2 alpha homolog [Source:HGNC Symbol;Acc:HGNC:16645]	1.96992e-21	-1.60854
TRAK1	22906	trafficking kinesin protein 1 [Source:HGNC Symbol;Acc:HGNC:29947]	3.17816e-08	1.25217
TRAK2	66008	trafficking kinesin protein 2 [Source:HGNC Symbol;Acc:HGNC:13206]	0.00141794	-1.20717
TRAM1L1	133022	translocation associated membrane protein 1-like 1 [Source:HGNC Symbol;Acc:HGNC:28371]	7.31951e-05	1.44524
TRANK1	9881	tetratricopeptide repeat and ankyrin repeat containing 1 [Source:HGNC Symbol;Acc:HGNC:29011]	6.5731e-47	3.34999
TRAPPC10	7109	trafficking protein particle complex 10 [Source:HGNC Symbol;Acc:HGNC:11868]	8.9089e-25	-1.67807
TRAPPC9	83696	trafficking protein particle complex 9 [Source:HGNC Symbol;Acc:HGNC:30832]	6.92423e-51	2.28118
TRH	7200	thyrotropin releasing hormone [Source:HGNC Symbol;Acc:HGNC:12298]	0.000679557	1.40105
TRIM2	23321	tripartite motif containing 2 [Source:HGNC Symbol;Acc:HGNC:15974]	8.61048e-10	-1.29585
TRIM3	10612	tripartite motif containing 3 [Source:HGNC Symbol;Acc:HGNC:10064]	3.27585e-09	1.38731
TRIM33	51592	tripartite motif containing 33 [Source:HGNC Symbol;Acc:HGNC:16290]	2.00577e-13	-1.38361
TRIM37	4591	tripartite motif containing 37 [Source:HGNC Symbol;Acc:HGNC:7523]	0.00109591	1.18066
TRIM8	81603	tripartite motif containing 8 [Source:HGNC Symbol;Acc:HGNC:15579]	8.42821e-06	-1.29106
TRIM9	114088	tripartite motif containing 9 [Source:HGNC Symbol;Acc:HGNC:16288]	2.81572e-07	1.27437
TRIO	7204	trio Rho guanine nucleotide exchange factor [Source:HGNC Symbol;Acc:HGNC:12303]	0.00320048	1.13889
TRIP12	9320	thyroid hormone receptor interactor 12 [Source:HGNC Symbol;Acc:HGNC:12306]	4.62155e-15	-1.34955
TRIP13	9319	thyroid hormone receptor interactor 13 [Source:HGNC Symbol;Acc:HGNC:12307]	3.36499e-44	-2.57237
TRMT61A	115708	tRNA methyltransferase 61A [Source:HGNC Symbol;Acc:HGNC:23790]	3.21155e-33	-2.78415
TRO	7216	trophinin [Source:HGNC Symbol;Acc:HGNC:12326]	0.000127344	1.16933
TRPM3	80036	transient receptor potential cation channel subfamily M member 3 [Source:HGNC Symbol;Acc:HGNC:17992]	2.99369e-18	2.94214
TRPV4	59341	transient receptor potential cation channel subfamily V member 4 [Source:HGNC Symbol;Acc:HGNC:18083]	0.000102776	-3.02564
TRRAP	8295	transformation/transcription domain associated protein [Source:HGNC Symbol;Acc:HGNC:12347]	4.63116e-18	-1.43624
TSC2	7249	TSC complex subunit 2 [Source:HGNC Symbol;Acc:HGNC:12363]	3.06364e-09	1.29445
TSC22D1	8848	TSC22 domain family member 1 [Source:HGNC Symbol;Acc:HGNC:16826]	2.32592e-28	1.49466
TSHZ1	10194	teashirt zinc finger homeobox 1 [Source:HGNC Symbol;Acc:HGNC:10669]	6.72318e-22	1.52663
TSHZ2	128553	teashirt zinc finger homeobox 2 [Source:HGNC Symbol;Acc:HGNC:13010]	5.39665e-16	1.83645
TSNARE1	203062	t-SNARE domain containing 1 [Source:HGNC Symbol;Acc:HGNC:26437]	6.50222e-08	1.51614
TSNAX	7257	translin associated factor X [Source:HGNC Symbol;Acc:HGNC:12380]	4.91472e-16	-1.64303
TSPAN18	90139	tetraspanin 18 [Source:HGNC Symbol;Acc:HGNC:20660]	4.1299e-19	-1.64662
TSPAN7	7102	tetraspanin 7 [Source:HGNC Symbol;Acc:HGNC:11854]	6.81097e-35	1.66739
TSPEAR	54084	thrombospondin type laminin G domain and EAR repeats [Source:HGNC Symbol;Acc:HGNC:1268]	7.99189e-06	-1.8357
TSPYL2	64061	TSPY like 2 [Source:HGNC Symbol;Acc:HGNC:24358]	0.000213032	-1.3216
TSPYL4	23270	TSPY like 4 [Source:HGNC Symbol;Acc:HGNC:21559]	7.1217e-08	-1.23915
TSR1	55720	TSR1, ribosome maturation factor [Source:HGNC Symbol;Acc:HGNC:25542]	6.72913e-09	-1.27715
TSSK2	23617	testis specific serine kinase 2 [Source:HGNC Symbol;Acc:HGNC:11401]	1.09552e-16	-2.16376
TTBK2	146057	tau tubulin kinase 2 [Source:HGNC Symbol;Acc:HGNC:19141]	3.40657e-21	1.5245
TTC14	151613	tetratricopeptide repeat domain 14 [Source:HGNC Symbol;Acc:HGNC:24697]	0.000163443	1.23952
TTC26	79989	tetratricopeptide repeat domain 26 [Source:HGNC Symbol;Acc:HGNC:21882]	0.00663843	-1.25079
TTC3	7267	tetratricopeptide repeat domain 3 [Source:HGNC Symbol;Acc:HGNC:12393]	3.7976e-33	1.66464
TTC4	7268	tetratricopeptide repeat domain 4 [Source:HGNC Symbol;Acc:HGNC:12394]	1.94822e-05	-1.31508
TTI2	80185	TELO2 interacting protein 2 [Source:HGNC Symbol;Acc:HGNC:26262]	8.14818e-06	-1.31993
TTK	7272	TTK protein kinase [Source:HGNC Symbol;Acc:HGNC:12401]	0.00165626	-1.25798
TTLL7	79739	tubulin tyrosine ligase like 7 [Source:HGNC Symbol;Acc:HGNC:26242]	1.97711e-23	2.15022
TTYH1	57348	tweety family member 1 [Source:HGNC Symbol;Acc:HGNC:13476]	2.75325e-20	-1.49452
TTYH3	80727	tweety family member 3 [Source:HGNC Symbol;Acc:HGNC:22222]	2.6087e-05	-1.2221
TUB	7275	tubby bipartite transcription factor [Source:HGNC Symbol;Acc:HGNC:12406]	1.09283e-26	1.65513
TUBA1A	7846	tubulin alpha 1a [Source:HGNC Symbol;Acc:HGNC:20766]	1.33116e-14	1.32034
TUBB2B	347733	tubulin beta 2B class IIb [Source:HGNC Symbol;Acc:HGNC:30829]	8.68976e-10	1.30194
TULP4	56995	tubby like protein 4 [Source:HGNC Symbol;Acc:HGNC:15530]	5.73559e-07	-1.24814
TUSC2	11334	tumor suppressor candidate 2 [Source:HGNC Symbol;Acc:HGNC:17034]	1.60123e-06	-1.27525
TXNL1	9352	thioredoxin like 1 [Source:HGNC Symbol;Acc:HGNC:12436]	1.13593e-05	-1.23491
TXNRD2	10587	thioredoxin reductase 2 [Source:HGNC Symbol;Acc:HGNC:18155]	0.000644831	1.54187
TYW5	129450	tRNA-yW synthesizing protein 5 [Source:HGNC Symbol;Acc:HGNC:26754]	7.8782e-09	-1.50048
UBA1	7317	ubiquitin like modifier activating enzyme 1 [Source:HGNC Symbol;Acc:HGNC:12469]	7.4664e-30	1.52317
UBC	7316	ubiquitin C [Source:HGNC Symbol;Acc:HGNC:12468]	0.00856869	1.16708
UBE2C	11065	ubiquitin conjugating enzyme E2 C [Source:HGNC Symbol;Acc:HGNC:15937]	3.93603e-27	-1.76017
UBE2D2	7322	ubiquitin conjugating enzyme E2 D2 [Source:HGNC Symbol;Acc:HGNC:12475]	1.75289e-10	-1.30849
UBE2L3	7332	ubiquitin conjugating enzyme E2 L3 [Source:HGNC Symbol;Acc:HGNC:12488]	4.60118e-05	-1.21146
UBE2N	7334	ubiquitin conjugating enzyme E2 N [Source:HGNC Symbol;Acc:HGNC:12492]	2.73536e-05	-1.19334
UBE2O	63893	ubiquitin conjugating enzyme E2 O [Source:HGNC Symbol;Acc:HGNC:29554]	9.84547e-09	1.28479
UBE3B	89910	ubiquitin protein ligase E3B [Source:HGNC Symbol;Acc:HGNC:13478]	1.76395e-06	-1.2795
UBE3C	9690	ubiquitin protein ligase E3C [Source:HGNC Symbol;Acc:HGNC:16803]	2.17898e-18	-1.47852
[truncated: 137 more rows]

## Sheet: MSN40_SCZ
geneName	entrezID	description	padj	FC
AARS	16	alanyl-tRNA synthetase [Source:HGNC Symbol;Acc:HGNC:20]	1.58778e-05	1.20867
AATF	26574	apoptosis antagonizing transcription factor [Source:HGNC Symbol;Acc:HGNC:19235]	0.00396638	1.20032
ABCC1	4363	ATP binding cassette subfamily C member 1 [Source:HGNC Symbol;Acc:HGNC:51]	1.03981e-05	-1.32165
ABCD3	5825	ATP binding cassette subfamily D member 3 [Source:HGNC Symbol;Acc:HGNC:67]	8.26768e-13	-1.45944
ABCG1	9619	ATP binding cassette subfamily G member 1 [Source:HGNC Symbol;Acc:HGNC:73]	2.23395e-11	1.60286
ABHD14B	84836	abhydrolase domain containing 14B [Source:HGNC Symbol;Acc:HGNC:28235]	0.000994259	-1.55756
ABI1	10006	abl interactor 1 [Source:HGNC Symbol;Acc:HGNC:11320]	0.00542044	1.17231
ABI2	10152	abl interactor 2 [Source:HGNC Symbol;Acc:HGNC:24011]	1.01474e-07	1.25956
ABLIM1	3983	actin binding LIM protein 1 [Source:HGNC Symbol;Acc:HGNC:78]	8.96941e-16	1.54267
ACACA	31	acetyl-CoA carboxylase alpha [Source:HGNC Symbol;Acc:HGNC:84]	1.40527e-06	1.25564
ACBD3	64746	acyl-CoA binding domain containing 3 [Source:HGNC Symbol;Acc:HGNC:15453]	5.05652e-11	1.42247
ACP6	51205	acid phosphatase 6, lysophosphatidic [Source:HGNC Symbol;Acc:HGNC:29609]	0.000698901	-1.30159
ACSL3	2181	acyl-CoA synthetase long chain family member 3 [Source:HGNC Symbol;Acc:HGNC:3570]	1.01525e-08	1.33702
ACSL4	2182	acyl-CoA synthetase long chain family member 4 [Source:HGNC Symbol;Acc:HGNC:3571]	3.56628e-07	1.31157
ACTB	60	actin beta [Source:HGNC Symbol;Acc:HGNC:132]	0.00015692	-1.22991
ACTR1B	10120	ARP1 actin related protein 1 homolog B [Source:HGNC Symbol;Acc:HGNC:168]	0.00388056	-1.14886
ACVR2B	93	activin A receptor type 2B [Source:HGNC Symbol;Acc:HGNC:174]	2.7449e-05	1.22801
ADAM11	4185	ADAM metallopeptidase domain 11 [Source:HGNC Symbol;Acc:HGNC:189]	0.000125698	-1.38894
ADAMTS10	81794	ADAM metallopeptidase with thrombospondin type 1 motif 10 [Source:HGNC Symbol;Acc:HGNC:13201]	7.32452e-08	-1.44759
ADAMTS6	11174	ADAM metallopeptidase with thrombospondin type 1 motif 6 [Source:HGNC Symbol;Acc:HGNC:222]	1.13593e-06	-1.87228
ADARB1	104	adenosine deaminase, RNA specific B1 [Source:HGNC Symbol;Acc:HGNC:226]	1.4119e-12	1.44106
ADCY1	107	adenylate cyclase 1 [Source:HGNC Symbol;Acc:HGNC:232]	7.56731e-13	1.53333
ADCY5	111	adenylate cyclase 5 [Source:HGNC Symbol;Acc:HGNC:236]	1.94507e-07	1.28519
ADCY7	113	adenylate cyclase 7 [Source:HGNC Symbol;Acc:HGNC:238]	2.24683e-05	1.36451
ADCY9	115	adenylate cyclase 9 [Source:HGNC Symbol;Acc:HGNC:240]	0.000170529	1.28197
ADCYAP1	116	adenylate cyclase activating polypeptide 1 [Source:HGNC Symbol;Acc:HGNC:241]	6.57039e-05	-2.37507
ADD2	119	adducin 2 [Source:HGNC Symbol;Acc:HGNC:244]	6.47949e-10	1.29954
ADD3	120	adducin 3 [Source:HGNC Symbol;Acc:HGNC:245]	8.22642e-06	-1.31482
ADNP	23394	activity dependent neuroprotector homeobox [Source:HGNC Symbol;Acc:HGNC:15766]	0.00366742	1.16868
ADRA1A	148	adrenoceptor alpha 1A [Source:HGNC Symbol;Acc:HGNC:277]	1.20733e-15	2.00381
AFF3	3899	AF4/FMR2 family member 3 [Source:HGNC Symbol;Acc:HGNC:6473]	3.40718e-08	1.31011
AFG1L	246269	AFG1 like ATPase [Source:HGNC Symbol;Acc:HGNC:16411]	0.00772545	-1.31018
AGAP1	116987	ArfGAP with GTPase domain, ankyrin repeat and PH domain 1 [Source:HGNC Symbol;Acc:HGNC:16922]	0.00362021	1.14381
AGAP2	116986	ArfGAP with GTPase domain, ankyrin repeat and PH domain 2 [Source:HGNC Symbol;Acc:HGNC:16921]	3.67714e-14	1.54511
AGAP3	116988	ArfGAP with GTPase domain, ankyrin repeat and PH domain 3 [Source:HGNC Symbol;Acc:HGNC:16923]	0.00848466	1.14533
AGER	177	advanced glycosylation end-product specific receptor [Source:HGNC Symbol;Acc:HGNC:320]	1.83842e-05	-1.57648
AGO1	26523	argonaute 1, RISC catalytic component [Source:HGNC Symbol;Acc:HGNC:3262]	1.39246e-07	-1.32242
AGPAT1	10554	1-acylglycerol-3-phosphate O-acyltransferase 1 [Source:HGNC Symbol;Acc:HGNC:324]	6.96732e-05	1.22407
AHCYL1	10768	adenosylhomocysteinase like 1 [Source:HGNC Symbol;Acc:HGNC:344]	0.00744676	1.1322
AHDC1	27245	AT-hook DNA binding motif containing 1 [Source:HGNC Symbol;Acc:HGNC:25230]	1.15376e-11	1.47012
AHNAK	79026	AHNAK nucleoprotein [Source:HGNC Symbol;Acc:HGNC:347]	2.63684e-12	-1.63174
AHNAK2	113146	AHNAK nucleoprotein 2 [Source:HGNC Symbol;Acc:HGNC:20125]	2.0481e-05	1.30195
AJAP1	55966	adherens junctions associated protein 1 [Source:HGNC Symbol;Acc:HGNC:30801]	1.39708e-11	1.59244
AK5	26289	adenylate kinase 5 [Source:HGNC Symbol;Acc:HGNC:365]	0.000848914	1.38599
AK9	221264	adenylate kinase 9 [Source:HGNC Symbol;Acc:HGNC:33814]	0.00181764	-1.26483
AKR1A1	10327	aldo-keto reductase family 1 member A1 [Source:HGNC Symbol;Acc:HGNC:380]	0.00122255	1.20219
ALAS1	211	5'-aminolevulinate synthase 1 [Source:HGNC Symbol;Acc:HGNC:396]	0.000552809	1.22732
ALCAM	214	activated leukocyte cell adhesion molecule [Source:HGNC Symbol;Acc:HGNC:400]	6.59322e-22	1.94683
ALDH16A1	126133	aldehyde dehydrogenase 16 family member A1 [Source:HGNC Symbol;Acc:HGNC:28114]	1.52317e-06	-1.60329
ALDH4A1	8659	aldehyde dehydrogenase 4 family member A1 [Source:HGNC Symbol;Acc:HGNC:406]	6.02142e-18	-2.1877
ALDH5A1	7915	aldehyde dehydrogenase 5 family member A1 [Source:HGNC Symbol;Acc:HGNC:408]	7.12962e-06	1.26725
ALDH7A1	501	aldehyde dehydrogenase 7 family member A1 [Source:HGNC Symbol;Acc:HGNC:877]	0.000163206	-1.21635
ALDOA	226	aldolase, fructose-bisphosphate A [Source:HGNC Symbol;Acc:HGNC:414]	1.01132e-09	1.41594
ALDOC	230	aldolase, fructose-bisphosphate C [Source:HGNC Symbol;Acc:HGNC:418]	1.73551e-18	1.5205
AMPH	273	amphiphysin [Source:HGNC Symbol;Acc:HGNC:471]	1.37332e-19	1.60691
AMZ1	155185	archaelysin family metallopeptidase 1 [Source:HGNC Symbol;Acc:HGNC:22231]	1.60785e-11	2.58085
ANAPC5	51433	anaphase promoting complex subunit 5 [Source:HGNC Symbol;Acc:HGNC:15713]	2.77425e-20	-1.52642
ANGPTL2	23452	angiopoietin like 2 [Source:HGNC Symbol;Acc:HGNC:490]	0.00542044	-1.45136
ANKFY1	51479	ankyrin repeat and FYVE domain containing 1 [Source:HGNC Symbol;Acc:HGNC:20763]	5.65471e-09	-1.41631
ANKRD1	27063	ankyrin repeat domain 1 [Source:HGNC Symbol;Acc:HGNC:15819]	0.000175005	1.91396
ANKRD11	29123	ankyrin repeat domain 11 [Source:HGNC Symbol;Acc:HGNC:21316]	0.00195271	-1.18015
ANKRD26	22852	ankyrin repeat domain 26 [Source:HGNC Symbol;Acc:HGNC:29186]	0.00334713	-1.22997
ANKRD45	339416	ankyrin repeat domain 45 [Source:HGNC Symbol;Acc:HGNC:24786]	0.00237755	-1.58992
ANKRD50	57182	ankyrin repeat domain 50 [Source:HGNC Symbol;Acc:HGNC:29223]	0.00763426	1.15616
ANXA2	302	annexin A2 [Source:HGNC Symbol;Acc:HGNC:537]	8.74613e-08	-1.45173
ANXA5	308	annexin A5 [Source:HGNC Symbol;Acc:HGNC:543]	6.71663e-12	-1.50473
ANXA6	309	annexin A6 [Source:HGNC Symbol;Acc:HGNC:544]	4.26728e-06	-1.35399
AP1S1	1174	adaptor related protein complex 1 sigma 1 subunit [Source:HGNC Symbol;Acc:HGNC:559]	6.16787e-07	1.25662
AP2A1	160	adaptor related protein complex 2 alpha 1 subunit [Source:HGNC Symbol;Acc:HGNC:561]	8.82355e-09	1.37929
AP2B1	163	adaptor related protein complex 2 beta 1 subunit [Source:HGNC Symbol;Acc:HGNC:563]	3.56246e-20	1.49494
APBA1	320	amyloid beta precursor protein binding family A member 1 [Source:HGNC Symbol;Acc:HGNC:578]	5.31388e-12	1.3942
APBA2	321	amyloid beta precursor protein binding family A member 2 [Source:HGNC Symbol;Acc:HGNC:579]	0.00791513	-1.14924
APBB1	322	amyloid beta precursor protein binding family B member 1 [Source:HGNC Symbol;Acc:HGNC:581]	8.94837e-10	1.30202
APC	324	APC, WNT signaling pathway regulator [Source:HGNC Symbol;Acc:HGNC:583]	0.00286611	-1.1814
APLP1	333	amyloid beta precursor like protein 1 [Source:HGNC Symbol;Acc:HGNC:597]	1.64587e-05	1.24112
APOPT1	84334	apoptogenic 1, mitochondrial [Source:HGNC Symbol;Acc:HGNC:20492]	2.14911e-06	1.32632
APP	351	amyloid beta precursor protein [Source:HGNC Symbol;Acc:HGNC:620]	6.04039e-16	1.39739
ARAP1	116985	ArfGAP with RhoGAP domain, ankyrin repeat and PH domain 1 [Source:HGNC Symbol;Acc:HGNC:16925]	6.5917e-11	1.4535
ARAP2	116984	ArfGAP with RhoGAP domain, ankyrin repeat and PH domain 2 [Source:HGNC Symbol;Acc:HGNC:16924]	1.47527e-07	-2.01072
ARF3	377	ADP ribosylation factor 3 [Source:HGNC Symbol;Acc:HGNC:654]	0.000126798	1.20972
ARHGAP11A	9824	Rho GTPase activating protein 11A [Source:HGNC Symbol;Acc:HGNC:15783]	5.3764e-06	-1.43944
ARHGAP18	93663	Rho GTPase activating protein 18 [Source:HGNC Symbol;Acc:HGNC:21035]	2.06492e-08	1.90312
ARHGAP23	57636	Rho GTPase activating protein 23 [Source:HGNC Symbol;Acc:HGNC:29293]	5.68381e-08	1.30467
ARHGAP31	57514	Rho GTPase activating protein 31 [Source:HGNC Symbol;Acc:HGNC:29216]	8.37116e-06	-2.02322
ARHGAP32	9743	Rho GTPase activating protein 32 [Source:HGNC Symbol;Acc:HGNC:17399]	0.00519967	1.17271
ARHGAP33	115703	Rho GTPase activating protein 33 [Source:HGNC Symbol;Acc:HGNC:23085]	0.000104564	1.24604
ARHGEF10	9639	Rho guanine nucleotide exchange factor 10 [Source:HGNC Symbol;Acc:HGNC:14103]	0.00376737	1.19452
ARHGEF17	9828	Rho guanine nucleotide exchange factor 17 [Source:HGNC Symbol;Acc:HGNC:21726]	1.18598e-05	-1.33475
ARHGEF2	9181	Rho/Rac guanine nucleotide exchange factor 2 [Source:HGNC Symbol;Acc:HGNC:682]	7.46923e-07	-1.27429
ARID1B	57492	AT-rich interaction domain 1B [Source:HGNC Symbol;Acc:HGNC:18040]	0.00187879	1.17535
ARID5A	10865	AT-rich interaction domain 5A [Source:HGNC Symbol;Acc:HGNC:17361]	5.73678e-05	1.52972
ARRDC1	92714	arrestin domain containing 1 [Source:HGNC Symbol;Acc:HGNC:28633]	0.00521375	-1.21362
ARVCF	421	ARVCF, delta catenin family member [Source:HGNC Symbol;Acc:HGNC:728]	3.32607e-06	-1.29791
AS3MT	57412	arsenite methyltransferase [Source:HGNC Symbol;Acc:HGNC:17452]	2.91447e-05	-1.36177
ASAP2	8853	ArfGAP with SH3 domain, ankyrin repeat and PH domain 2 [Source:HGNC Symbol;Acc:HGNC:2721]	7.79659e-07	-1.27911
ASH2L	9070	ASH2 like histone lysine methyltransferase complex subunit [Source:HGNC Symbol;Acc:HGNC:744]	3.20784e-05	-1.27797
ASPHD1	253982	aspartate beta-hydroxylase domain containing 1 [Source:HGNC Symbol;Acc:HGNC:27380]	0.00465325	1.20778
ATAT1	79969	alpha tubulin acetyltransferase 1 [Source:HGNC Symbol;Acc:HGNC:21186]	2.42846e-15	1.41392
ATF4	468	activating transcription factor 4 [Source:HGNC Symbol;Acc:HGNC:786]	1.36107e-08	1.31829
ATF6B	1388	activating transcription factor 6 beta [Source:HGNC Symbol;Acc:HGNC:2349]	5.47508e-10	-1.42091
ATF7IP	55729	activating transcription factor 7 interacting protein [Source:HGNC Symbol;Acc:HGNC:20092]	0.00377745	1.16649
ATG101	60673	autophagy related 101 [Source:HGNC Symbol;Acc:HGNC:25679]	1.756e-08	1.48653
ATG4B	23192	autophagy related 4B cysteine peptidase [Source:HGNC Symbol;Acc:HGNC:20790]	2.90851e-07	-1.35224
ATG9A	79065	autophagy related 9A [Source:HGNC Symbol;Acc:HGNC:22408]	8.71829e-07	1.28624
ATMIN	23300	ATM interactor [Source:HGNC Symbol;Acc:HGNC:29034]	0.00888772	1.14602
ATN1	1822	atrophin 1 [Source:HGNC Symbol;Acc:HGNC:3033]	7.0932e-08	1.2868
ATP1A1	476	ATPase Na+/K+ transporting subunit alpha 1 [Source:HGNC Symbol;Acc:HGNC:799]	1.34439e-11	1.32234
ATP1A2	477	ATPase Na+/K+ transporting subunit alpha 2 [Source:HGNC Symbol;Acc:HGNC:800]	0.00485212	-1.19941
ATP1A3	478	ATPase Na+/K+ transporting subunit alpha 3 [Source:HGNC Symbol;Acc:HGNC:801]	1.15913e-47	1.86582
ATP1B1	481	ATPase Na+/K+ transporting subunit beta 1 [Source:HGNC Symbol;Acc:HGNC:804]	4.46851e-12	1.34696
ATP1B2	482	ATPase Na+/K+ transporting subunit beta 2 [Source:HGNC Symbol;Acc:HGNC:805]	2.33729e-52	1.97625
ATP2A2	488	ATPase sarcoplasmic/endoplasmic reticulum Ca2+ transporting 2 [Source:HGNC Symbol;Acc:HGNC:812]	7.032e-06	1.24293
ATP2B1	490	ATPase plasma membrane Ca2+ transporting 1 [Source:HGNC Symbol;Acc:HGNC:814]	2.56833e-07	1.33305
ATP2B2	491	ATPase plasma membrane Ca2+ transporting 2 [Source:HGNC Symbol;Acc:HGNC:815]	0.00277502	1.23022
ATP2B3	492	ATPase plasma membrane Ca2+ transporting 3 [Source:HGNC Symbol;Acc:HGNC:816]	0.000318341	1.30872
ATP5A1	498	ATP synthase, H+ transporting, mitochondrial F1 complex, alpha subunit 1, cardiac muscle [Source:HGNC Symbol;Acc:HGNC:823]	1.45056e-09	1.3078
ATP5B	506	ATP synthase, H+ transporting, mitochondrial F1 complex, beta polypeptide [Source:HGNC Symbol;Acc:HGNC:830]	9.72195e-05	1.19728
ATP5S	27109	ATP synthase, H+ transporting, mitochondrial Fo complex subunit s (factor B) [Source:HGNC Symbol;Acc:HGNC:18799]	9.35599e-06	-1.36863
ATP6V0A1	535	ATPase H+ transporting V0 subunit a1 [Source:HGNC Symbol;Acc:HGNC:865]	1.57222e-17	1.43775
ATP6V1A	523	ATPase H+ transporting V1 subunit A [Source:HGNC Symbol;Acc:HGNC:851]	8.03149e-15	1.39911
ATP6V1B2	526	ATPase H+ transporting V1 subunit B2 [Source:HGNC Symbol;Acc:HGNC:854]	0.0010697	1.18142
ATP6V1C1	528	ATPase H+ transporting V1 subunit C1 [Source:HGNC Symbol;Acc:HGNC:856]	0.00665549	1.14766
ATP6V1G2	534	ATPase H+ transporting V1 subunit G2 [Source:HGNC Symbol;Acc:HGNC:862]	2.13949e-10	1.45145
ATP8A1	10396	ATPase phospholipid transporting 8A1 [Source:HGNC Symbol;Acc:HGNC:13531]	1.02187e-08	1.40285
ATP9A	10079	ATPase phospholipid transporting 9A (putative) [Source:HGNC Symbol;Acc:HGNC:13540]	7.63761e-10	1.37249
ATXN1	6310	ataxin 1 [Source:HGNC Symbol;Acc:HGNC:10548]	0.0039746	1.16877
ATXN2L	11273	ataxin 2 like [Source:HGNC Symbol;Acc:HGNC:31326]	4.89587e-15	1.39356
AUTS2	26053	AUTS2, activator of transcription and developmental regulator [Source:HGNC Symbol;Acc:HGNC:14262]	0.000146835	-1.22615
AVEN	57099	apoptosis and caspase activation inhibitor [Source:HGNC Symbol;Acc:HGNC:13509]	0.000481634	-1.6511
AVL9	23080	AVL9 cell migration associated [Source:HGNC Symbol;Acc:HGNC:28994]	9.19483e-06	1.24616
AXL	558	AXL receptor tyrosine kinase [Source:HGNC Symbol;Acc:HGNC:905]	1.10226e-09	-1.75086
AZIN1	51582	antizyme inhibitor 1 [Source:HGNC Symbol;Acc:HGNC:16432]	9.53922e-08	1.27634
B2M	567	beta-2-microglobulin [Source:HGNC Symbol;Acc:HGNC:914]	0.00270279	-1.22858
B9D1	27077	B9 domain containing 1 [Source:HGNC Symbol;Acc:HGNC:24123]	0.000474566	-1.37271
BABAM2	9577	BRISC and BRCA1 A complex member 2 [Source:HGNC Symbol;Acc:HGNC:1106]	3.67209e-05	-1.38067
BAG5	9529	BCL2 associated athanogene 5 [Source:HGNC Symbol;Acc:HGNC:941]	2.16895e-12	1.43811
BAG6	7917	BCL2 associated athanogene 6 [Source:HGNC Symbol;Acc:HGNC:13919]	6.48482e-06	1.22682
BAHCC1	57597	BAH domain and coiled-coil containing 1 [Source:HGNC Symbol;Acc:HGNC:29279]	0.00757248	1.16984
BAIAP3	8938	BAI1 associated protein 3 [Source:HGNC Symbol;Acc:HGNC:948]	8.99024e-07	1.31024
BAZ2A	11176	bromodomain adjacent to zinc finger domain 2A [Source:HGNC Symbol;Acc:HGNC:962]	4.00363e-13	1.37584
BCAN	63827	brevican [Source:HGNC Symbol;Acc:HGNC:23059]	1.72179e-10	1.57392
BCKDK	10295	branched chain ketoacid dehydrogenase kinase [Source:HGNC Symbol;Acc:HGNC:16902]	0.000202145	-1.27221
BCL9L	283149	B-cell CLL/lymphoma 9 like [Source:HGNC Symbol;Acc:HGNC:23688]	2.70303e-21	1.55852
BCORL1	63035	BCL6 corepressor like 1 [Source:HGNC Symbol;Acc:HGNC:25657]	1.21878e-13	1.49818
BDH2	56898	3-hydroxybutyrate dehydrogenase 2 [Source:HGNC Symbol;Acc:HGNC:32389]	0.00013501	-1.33507
BDP1	55814	B double prime 1, subunit of RNA polymerase III transcription initiation factor IIIB [Source:HGNC Symbol;Acc:HGNC:13652]	0.000184329	-1.22309
BEST1	7439	bestrophin 1 [Source:HGNC Symbol;Acc:HGNC:12703]	8.9194e-17	1.47256
BIN1	274	bridging integrator 1 [Source:HGNC Symbol;Acc:HGNC:1052]	0.00577896	1.14342
BLVRB	645	biliverdin reductase B [Source:HGNC Symbol;Acc:HGNC:1063]	0.000168025	1.3608
BMPR1B	658	bone morphogenetic protein receptor type 1B [Source:HGNC Symbol;Acc:HGNC:1077]	0.000224208	-1.65395
BNIP3L	665	BCL2 interacting protein 3 like [Source:HGNC Symbol;Acc:HGNC:1085]	0.00804251	1.17605
BORCS7	119032	BLOC-1 related complex subunit 7 [Source:HGNC Symbol;Acc:HGNC:23516]	0.000768909	-1.31136
BRAF	673	B-Raf proto-oncogene, serine/threonine kinase [Source:HGNC Symbol;Acc:HGNC:1097]	0.0097699	1.1764
BRAT1	221927	BRCA1 associated ATM activator 1 [Source:HGNC Symbol;Acc:HGNC:21701]	0.00111262	-1.24139
BRD2	6046	bromodomain containing 2 [Source:HGNC Symbol;Acc:HGNC:1103]	1.75247e-08	1.26041
BRD4	23476	bromodomain containing 4 [Source:HGNC Symbol;Acc:HGNC:13575]	0.0018133	1.16797
BRD9	65980	bromodomain containing 9 [Source:HGNC Symbol;Acc:HGNC:25818]	0.00355146	-1.18954
BRSK1	84446	BR serine/threonine kinase 1 [Source:HGNC Symbol;Acc:HGNC:18994]	1.14739e-05	1.2196
BTRC	8945	beta-transducin repeat containing E3 ubiquitin protein ligase [Source:HGNC Symbol;Acc:HGNC:1144]	0.000439757	-1.25967
C10orf76	79591	chromosome 10 open reading frame 76 [Source:HGNC Symbol;Acc:HGNC:25788]	1.10103e-10	-1.54267
C14orf2	9556	chromosome 14 open reading frame 2 [Source:HGNC Symbol;Acc:HGNC:1188]	0.00115489	1.20178
C14orf28	122525	chromosome 14 open reading frame 28 [Source:HGNC Symbol;Acc:HGNC:19834]	1.10269e-08	1.69677
C16orf62	57020	chromosome 16 open reading frame 62 [Source:HGNC Symbol;Acc:HGNC:24641]	5.54683e-06	-1.26934
C16orf72	29035	chromosome 16 open reading frame 72 [Source:HGNC Symbol;Acc:HGNC:30103]	6.93998e-08	1.26532
C16orf92	146378	chromosome 16 open reading frame 92 [Source:HGNC Symbol;Acc:HGNC:26346]	6.75465e-07	1.35189
C17orf49	124944	chromosome 17 open reading frame 49 [Source:HGNC Symbol;Acc:HGNC:28737]	0.00146991	1.20847
C2CD2L	9854	C2CD2 like [Source:HGNC Symbol;Acc:HGNC:29000]	1.32163e-21	1.80012
C2orf69	205327	chromosome 2 open reading frame 69 [Source:HGNC Symbol;Acc:HGNC:26799]	0.00203507	1.20473
C5orf42	65250	chromosome 5 open reading frame 42 [Source:HGNC Symbol;Acc:HGNC:25801]	9.21909e-08	-1.36316
C9orf172	389813	chromosome 9 open reading frame 172 [Source:HGNC Symbol;Acc:HGNC:37284]	0.000856053	1.37347
CA10	56934	carbonic anhydrase 10 [Source:HGNC Symbol;Acc:HGNC:1369]	0.00451529	1.50608
CA14	23632	carbonic anhydrase 14 [Source:HGNC Symbol;Acc:HGNC:1372]	0.0029782	1.27094
CA2	760	carbonic anhydrase 2 [Source:HGNC Symbol;Acc:HGNC:1373]	8.07676e-05	-1.69186
CABIN1	23523	calcineurin binding protein 1 [Source:HGNC Symbol;Acc:HGNC:24187]	0.000643706	1.16756
CACNA1E	777	calcium voltage-gated channel subunit alpha1 E [Source:HGNC Symbol;Acc:HGNC:1392]	0.000392653	1.28173
CACNA1G	8913	calcium voltage-gated channel subunit alpha1 G [Source:HGNC Symbol;Acc:HGNC:1394]	6.67316e-10	1.4462
CACNA1I	8911	calcium voltage-gated channel subunit alpha1 I [Source:HGNC Symbol;Acc:HGNC:1396]	2.53722e-36	2.49816
CACNA2D1	781	calcium voltage-gated channel auxiliary subunit alpha2delta 1 [Source:HGNC Symbol;Acc:HGNC:1399]	2.51333e-18	-1.86406
CACNA2D2	9254	calcium voltage-gated channel auxiliary subunit alpha2delta 2 [Source:HGNC Symbol;Acc:HGNC:1400]	3.48196e-08	1.32612
CACNA2D3	55799	calcium voltage-gated channel auxiliary subunit alpha2delta 3 [Source:HGNC Symbol;Acc:HGNC:15460]	5.52543e-06	1.27422
CACNB1	782	calcium voltage-gated channel auxiliary subunit beta 1 [Source:HGNC Symbol;Acc:HGNC:1401]	4.84127e-05	1.26195
CACNB2	783	calcium voltage-gated channel auxiliary subunit beta 2 [Source:HGNC Symbol;Acc:HGNC:1402]	0.000175824	1.37391
CACNG1	786	calcium voltage-gated channel auxiliary subunit gamma 1 [Source:HGNC Symbol;Acc:HGNC:1405]	0.000349072	1.79404
CACNG2	10369	calcium voltage-gated channel auxiliary subunit gamma 2 [Source:HGNC Symbol;Acc:HGNC:1406]	6.6664e-07	1.50482
CACNG3	10368	calcium voltage-gated channel auxiliary subunit gamma 3 [Source:HGNC Symbol;Acc:HGNC:1407]	0.00560165	1.5879
CACNG7	59284	calcium voltage-gated channel auxiliary subunit gamma 7 [Source:HGNC Symbol;Acc:HGNC:13626]	1.17577e-10	1.34729
CADPS	8618	calcium dependent secretion activator [Source:HGNC Symbol;Acc:HGNC:1426]	4.73279e-05	1.20949
CADPS2	93664	calcium dependent secretion activator 2 [Source:HGNC Symbol;Acc:HGNC:16018]	0.00584393	-1.59905
CALB1	793	calbindin 1 [Source:HGNC Symbol;Acc:HGNC:1434]	2.61208e-10	-2.73881
CALB2	794	calbindin 2 [Source:HGNC Symbol;Acc:HGNC:1435]	7.12034e-47	-3.59458
CALHM1	255022	calcium homeostasis modulator 1 [Source:HGNC Symbol;Acc:HGNC:23494]	5.67413e-07	2.88409
CALM1	801	calmodulin 1 [Source:HGNC Symbol;Acc:HGNC:1442]	2.43013e-15	1.3894
CALM3	808	calmodulin 3 [Source:HGNC Symbol;Acc:HGNC:1449]	1.29865e-05	1.21546
CAMK2A	815	calcium/calmodulin dependent protein kinase II alpha [Source:HGNC Symbol;Acc:HGNC:1460]	9.12729e-11	1.49855
CAMK2D	817	calcium/calmodulin dependent protein kinase II delta [Source:HGNC Symbol;Acc:HGNC:1462]	8.72626e-05	1.24017
CAMK2N1	55450	calcium/calmodulin dependent protein kinase II inhibitor 1 [Source:HGNC Symbol;Acc:HGNC:24190]	5.2003e-22	1.51898
CAMKV	79012	CaM kinase like vesicle associated [Source:HGNC Symbol;Acc:HGNC:28788]	2.28174e-06	1.26443
CAMTA1	23261	calmodulin binding transcription activator 1 [Source:HGNC Symbol;Acc:HGNC:18806]	3.6582e-09	1.31502
CANX	821	calnexin [Source:HGNC Symbol;Acc:HGNC:1473]	9.63029e-08	1.29439
CAPN15	6650	calpain 15 [Source:HGNC Symbol;Acc:HGNC:11182]	0.000406242	-1.36218
CAPN5	726	calpain 5 [Source:HGNC Symbol;Acc:HGNC:1482]	0.00098418	1.20197
CASK	8573	calcium/calmodulin dependent serine protein kinase [Source:HGNC Symbol;Acc:HGNC:1497]	5.52463e-22	1.47812
CASKIN1	57524	CASK interacting protein 1 [Source:HGNC Symbol;Acc:HGNC:20879]	2.17568e-05	1.3156
CASP3	836	caspase 3 [Source:HGNC Symbol;Acc:HGNC:1504]	0.00791142	1.1771
CBFA2T2	9139	CBFA2/RUNX1 translocation partner 2 [Source:HGNC Symbol;Acc:HGNC:1536]	4.61207e-11	1.3512
CBX6	23466	chromobox 6 [Source:HGNC Symbol;Acc:HGNC:1556]	3.33847e-05	1.24475
CBX8	57332	chromobox 8 [Source:HGNC Symbol;Acc:HGNC:15962]	4.42953e-05	1.32242
CCDC146	57639	coiled-coil domain containing 146 [Source:HGNC Symbol;Acc:HGNC:29296]	0.00572168	-1.37898
CCDC150	284992	coiled-coil domain containing 150 [Source:HGNC Symbol;Acc:HGNC:26834]	1.80386e-05	-1.95195
CCT4	10575	chaperonin containing TCP1 subunit 4 [Source:HGNC Symbol;Acc:HGNC:1617]	5.58722e-05	1.25534
CCT6A	908	chaperonin containing TCP1 subunit 6A [Source:HGNC Symbol;Acc:HGNC:1620]	0.00247311	1.17714
CD163L1	283316	CD163 molecule like 1 [Source:HGNC Symbol;Acc:HGNC:30375]	0.00992842	1.42611
CD46	4179	CD46 molecule [Source:HGNC Symbol;Acc:HGNC:6953]	4.50017e-06	-1.34988
CD47	961	CD47 molecule [Source:HGNC Symbol;Acc:HGNC:1682]	6.99724e-11	1.43707
CDC16	8881	cell division cycle 16 [Source:HGNC Symbol;Acc:HGNC:1720]	6.80646e-05	-1.22553
CDC45	8318	cell division cycle 45 [Source:HGNC Symbol;Acc:HGNC:1739]	7.59307e-20	-2.93061
CDCA7	83879	cell division cycle associated 7 [Source:HGNC Symbol;Acc:HGNC:14628]	1.48847e-13	-1.55756
CDCA7L	55536	cell division cycle associated 7 like [Source:HGNC Symbol;Acc:HGNC:30777]	4.8129e-18	-1.66405
CDH13	1012	cadherin 13 [Source:HGNC Symbol;Acc:HGNC:1753]	0.000655351	1.39272
CDIPT	10423	CDP-diacylglycerol--inositol 3-phosphatidyltransferase [Source:HGNC Symbol;Acc:HGNC:1769]	9.94776e-07	1.27744
CDK16	5127	cyclin dependent kinase 16 [Source:HGNC Symbol;Acc:HGNC:8749]	0.00393753	1.1394
CDK17	5128	cyclin dependent kinase 17 [Source:HGNC Symbol;Acc:HGNC:8750]	0.000299549	1.20444
CDK2	1017	cyclin dependent kinase 2 [Source:HGNC Symbol;Acc:HGNC:1771]	1.08308e-32	-2.0813
CDK2AP1	8099	cyclin dependent kinase 2 associated protein 1 [Source:HGNC Symbol;Acc:HGNC:14002]	8.17931e-08	-1.36131
CDK5R1	8851	cyclin dependent kinase 5 regulatory subunit 1 [Source:HGNC Symbol;Acc:HGNC:1775]	5.14232e-14	1.34511
CDK5R2	8941	cyclin dependent kinase 5 regulatory subunit 2 [Source:HGNC Symbol;Acc:HGNC:1776]	4.32586e-10	1.47691
CDKL5	6792	cyclin dependent kinase like 5 [Source:HGNC Symbol;Acc:HGNC:11411]	3.18664e-05	1.26899
CELF4	56853	CUGBP Elav-like family member 4 [Source:HGNC Symbol;Acc:HGNC:14015]	4.97981e-19	1.52809
CELSR1	9620	cadherin EGF LAG seven-pass G-type receptor 1 [Source:HGNC Symbol;Acc:HGNC:1850]	4.83865e-40	-2.93334
CENPM	79019	centromere protein M [Source:HGNC Symbol;Acc:HGNC:18352]	0.00196562	-1.54848
CENPT	80152	centromere protein T [Source:HGNC Symbol;Acc:HGNC:25787]	2.29611e-07	-1.32805
CEP164	22897	centrosomal protein 164 [Source:HGNC Symbol;Acc:HGNC:29182]	1.223e-06	-1.33425
CERK	64781	ceramide kinase [Source:HGNC Symbol;Acc:HGNC:19256]	7.21053e-05	-1.22414
CES4A	283848	carboxylesterase 4A [Source:HGNC Symbol;Acc:HGNC:26741]	0.00045107	-1.36026
CFL1	1072	cofilin 1 [Source:HGNC Symbol;Acc:HGNC:1874]	0.00496261	1.13509
CHCHD6	84303	coiled-coil-helix-coiled-coil-helix domain containing 6 [Source:HGNC Symbol;Acc:HGNC:28184]	9.80502e-06	1.32059
CHD1L	9557	chromodomain helicase DNA binding protein 1 like [Source:HGNC Symbol;Acc:HGNC:1916]	4.72275e-13	-1.57561
CHD3	1107	chromodomain helicase DNA binding protein 3 [Source:HGNC Symbol;Acc:HGNC:1918]	0.00145885	-1.15816
CHD4	1108	chromodomain helicase DNA binding protein 4 [Source:HGNC Symbol;Acc:HGNC:1919]	1.44167e-13	1.35465
CHD5	26038	chromodomain helicase DNA binding protein 5 [Source:HGNC Symbol;Acc:HGNC:16816]	0.000781141	1.27908
CHGB	1114	chromogranin B [Source:HGNC Symbol;Acc:HGNC:1930]	2.44052e-25	1.61019
CHL1	10752	cell adhesion molecule L1 like [Source:HGNC Symbol;Acc:HGNC:1939]	0.00188641	-1.2184
CHMP2A	27243	charged multivesicular body protein 2A [Source:HGNC Symbol;Acc:HGNC:30216]	1.34652e-07	1.32883
CHRM3	1131	cholinergic receptor muscarinic 3 [Source:HGNC Symbol;Acc:HGNC:1952]	1.2686e-31	2.89058
CHRNA2	1135	cholinergic receptor nicotinic alpha 2 subunit [Source:HGNC Symbol;Acc:HGNC:1956]	1.06707e-08	3.01863
CHRNA3	1136	cholinergic receptor nicotinic alpha 3 subunit [Source:HGNC Symbol;Acc:HGNC:1957]	0.00130596	-1.52134
CHRNA5	1138	cholinergic receptor nicotinic alpha 5 subunit [Source:HGNC Symbol;Acc:HGNC:1959]	2.37395e-09	-1.71307
CHRNB4	1143	cholinergic receptor nicotinic beta 4 subunit [Source:HGNC Symbol;Acc:HGNC:1964]	7.04236e-07	-2.30411
CHST2	9435	carbohydrate sulfotransferase 2 [Source:HGNC Symbol;Acc:HGNC:1970]	1.12912e-22	1.76999
CIC	23152	capicua transcriptional repressor [Source:HGNC Symbol;Acc:HGNC:14214]	0.0047673	1.1633
CISD2	493856	CDGSH iron sulfur domain 2 [Source:HGNC Symbol;Acc:HGNC:24212]	0.000707411	1.25902
CKAP4	10970	cytoskeleton associated protein 4 [Source:HGNC Symbol;Acc:HGNC:16991]	4.44167e-06	1.26349
CKB	1152	creatine kinase B [Source:HGNC Symbol;Acc:HGNC:1991]	0.00909098	-1.17956
CKMT1B	1159	creatine kinase, mitochondrial 1B [Source:HGNC Symbol;Acc:HGNC:1995]	7.51727e-06	1.49573
CLDN4	1364	claudin 4 [Source:HGNC Symbol;Acc:HGNC:2046]	7.66878e-08	2.56289
CLIC1	1192	chloride intracellular channel 1 [Source:HGNC Symbol;Acc:HGNC:2062]	1.05999e-14	-1.56568
CLIP2	7461	CAP-Gly domain containing linker protein 2 [Source:HGNC Symbol;Acc:HGNC:2586]	0.00589593	1.1521
CLIP3	25999	CAP-Gly domain containing linker protein 3 [Source:HGNC Symbol;Acc:HGNC:24314]	1.74022e-10	1.31578
CLPTM1	1209	CLPTM1, transmembrane protein [Source:HGNC Symbol;Acc:HGNC:2087]	2.5203e-05	1.27048
CLSPN	63967	claspin [Source:HGNC Symbol;Acc:HGNC:19715]	3.65903e-09	-1.70483
CLSTN1	22883	calsyntenin 1 [Source:HGNC Symbol;Acc:HGNC:17447]	0.00250087	1.15007
CLTC	1213	clathrin heavy chain [Source:HGNC Symbol;Acc:HGNC:2092]	7.47089e-05	1.19478
CLU	1191	clusterin [Source:HGNC Symbol;Acc:HGNC:2095]	7.09495e-10	1.36618
CMIP	80790	c-Maf inducing protein [Source:HGNC Symbol;Acc:HGNC:24319]	8.96992e-09	1.28064
CMTR2	55783	cap methyltransferase 2 [Source:HGNC Symbol;Acc:HGNC:25635]	0.00310179	-1.21532
CNR1	1268	cannabinoid receptor 1 [Source:HGNC Symbol;Acc:HGNC:2159]	1.36068e-07	-1.46194
CNTN1	1272	contactin 1 [Source:HGNC Symbol;Acc:HGNC:2171]	2.60167e-26	1.81414
CNTN2	6900	contactin 2 [Source:HGNC Symbol;Acc:HGNC:2172]	5.79109e-06	-1.36257
CNTN3	5067	contactin 3 [Source:HGNC Symbol;Acc:HGNC:2173]	3.21529e-18	2.32924
COBL	23242	cordon-bleu WH2 repeat protein [Source:HGNC Symbol;Acc:HGNC:22199]	0.00682044	-1.60523
COG1	9382	component of oligomeric golgi complex 1 [Source:HGNC Symbol;Acc:HGNC:6545]	0.00314185	1.18283
COL15A1	1306	collagen type XV alpha 1 chain [Source:HGNC Symbol;Acc:HGNC:2192]	0.000575262	1.71242
COL16A1	1307	collagen type XVI alpha 1 chain [Source:HGNC Symbol;Acc:HGNC:2193]	4.96843e-12	-2.45836
COL27A1	85301	collagen type XXVII alpha 1 chain [Source:HGNC Symbol;Acc:HGNC:22986]	7.90908e-16	-2.26033
COL4A3BP	10087	collagen type IV alpha 3 binding protein [Source:HGNC Symbol;Acc:HGNC:2205]	0.000260812	1.24936
COL6A2	1292	collagen type VI alpha 2 chain [Source:HGNC Symbol;Acc:HGNC:2212]	1.10684e-09	1.51244
COPG1	22820	coatomer protein complex subunit gamma 1 [Source:HGNC Symbol;Acc:HGNC:2236]	0.0083719	1.15458
COQ10B	80219	coenzyme Q10B [Source:HGNC Symbol;Acc:HGNC:25819]	2.18357e-05	1.39128
CORO2B	10391	coronin 2B [Source:HGNC Symbol;Acc:HGNC:2256]	0.000201876	-1.23289
CORO7	79585	coronin 7 [Source:HGNC Symbol;Acc:HGNC:26161]	0.00130596	1.20367
CORO7-PAM16	100529144	CORO7-PAM16 readthrough [Source:HGNC Symbol;Acc:HGNC:44424]	0.00351214	1.18985
COX6B1	1340	cytochrome c oxidase subunit 6B1 [Source:HGNC Symbol;Acc:HGNC:2280]	0.00811236	1.14147
COX7A2L	9167	cytochrome c oxidase subunit 7A2 like [Source:HGNC Symbol;Acc:HGNC:2289]	0.00187098	1.22339
CPE	1363	carboxypeptidase E [Source:HGNC Symbol;Acc:HGNC:2303]	8.04787e-10	1.34218
CPEB1	64506	cytoplasmic polyadenylation element binding protein 1 [Source:HGNC Symbol;Acc:HGNC:21744]	1.41742e-06	1.55519
CPLX1	10815	complexin 1 [Source:HGNC Symbol;Acc:HGNC:2309]	1.08935e-06	1.42137
CPLX3	594855	complexin 3 [Source:HGNC Symbol;Acc:HGNC:27652]	1.71686e-12	2.39603
CPNE5	57699	copine 5 [Source:HGNC Symbol;Acc:HGNC:2318]	2.09509e-06	1.44414
CPNE7	27132	copine 7 [Source:HGNC Symbol;Acc:HGNC:2320]	3.22532e-06	2.07792
CPT1C	126129	carnitine palmitoyltransferase 1C [Source:HGNC Symbol;Acc:HGNC:18540]	5.66587e-12	-1.45595
CREB3L1	90993	cAMP responsive element binding protein 3 like 1 [Source:HGNC Symbol;Acc:HGNC:18856]	8.04203e-35	3.82466
CRKL	1399	CRK like proto-oncogene, adaptor protein [Source:HGNC Symbol;Acc:HGNC:2363]	1.01279e-05	1.24769
CRMP1	1400	collapsin response mediator protein 1 [Source:HGNC Symbol;Acc:HGNC:2365]	4.69861e-06	1.24802
CRTAC1	55118	cartilage acidic protein 1 [Source:HGNC Symbol;Acc:HGNC:14882]	3.36573e-44	2.38213
CRYBG3	131544	crystallin beta-gamma domain containing 3 [Source:HGNC Symbol;Acc:HGNC:34427]	1.33139e-05	-1.58789
CS	1431	citrate synthase [Source:HGNC Symbol;Acc:HGNC:2422]	1.95909e-15	1.38564
CSDC2	27254	cold shock domain containing C2 [Source:HGNC Symbol;Acc:HGNC:30359]	0.000119875	1.22973
CSE1L	1434	chromosome segregation 1 like [Source:HGNC Symbol;Acc:HGNC:2431]	4.24285e-05	-1.22262
CSMD1	64478	CUB and Sushi multiple domains 1 [Source:HGNC Symbol;Acc:HGNC:14026]	5.25738e-14	2.35324
CSMD2	114784	CUB and Sushi multiple domains 2 [Source:HGNC Symbol;Acc:HGNC:19290]	1.71116e-11	1.56352
CSNK2A1	1457	casein kinase 2 alpha 1 [Source:HGNC Symbol;Acc:HGNC:2457]	2.03794e-12	1.3619
CSNK2B	1460	casein kinase 2 beta [Source:HGNC Symbol;Acc:HGNC:2460]	0.00169659	1.17449
CSPG4	1464	chondroitin sulfate proteoglycan 4 [Source:HGNC Symbol;Acc:HGNC:2466]	0.000976956	1.77741
CTNNA2	1496	catenin alpha 2 [Source:HGNC Symbol;Acc:HGNC:2510]	4.09899e-11	1.37935
CTNNB1	1499	catenin beta 1 [Source:HGNC Symbol;Acc:HGNC:2514]	0.00107713	-1.18334
CTNND2	1501	catenin delta 2 [Source:HGNC Symbol;Acc:HGNC:2516]	3.42661e-11	1.34801
CTSL	1514	cathepsin L [Source:HGNC Symbol;Acc:HGNC:2537]	0.00366744	1.22619
CUL4A	8451	cullin 4A [Source:HGNC Symbol;Acc:HGNC:2554]	3.31633e-07	-1.39701
CUL9	23113	cullin 9 [Source:HGNC Symbol;Acc:HGNC:15982]	0.00100468	-1.21662
CUTA	51596	cutA divalent cation tolerance homolog [Source:HGNC Symbol;Acc:HGNC:21101]	2.0057e-08	1.38954
CUX1	1523	cut like homeobox 1 [Source:HGNC Symbol;Acc:HGNC:2557]	2.07473e-05	1.24879
CUX2	23316	cut like homeobox 2 [Source:HGNC Symbol;Acc:HGNC:19347]	1.0205e-05	-1.41266
CUZD1	50624	CUB and zona pellucida like domains 1 [Source:HGNC Symbol;Acc:HGNC:17937]	0.0016573	-1.87523
CXXC5	51523	CXXC finger protein 5 [Source:HGNC Symbol;Acc:HGNC:26943]	1.84035e-61	2.3761
CYFIP1	23191	cytoplasmic FMR1 interacting protein 1 [Source:HGNC Symbol;Acc:HGNC:13759]	8.96149e-05	-1.22531
CYTH1	9267	cytohesin 1 [Source:HGNC Symbol;Acc:HGNC:9501]	0.00339154	1.15442
DAB2IP	153090	DAB2 interacting protein [Source:HGNC Symbol;Acc:HGNC:17294]	2.2085e-07	1.27848
DACH1	1602	dachshund family transcription factor 1 [Source:HGNC Symbol;Acc:HGNC:2663]	1.67032e-12	-1.63624
DAGLB	221955	diacylglycerol lipase beta [Source:HGNC Symbol;Acc:HGNC:28923]	0.000146688	1.26558
DAPK1	1612	death associated protein kinase 1 [Source:HGNC Symbol;Acc:HGNC:2674]	0.00658752	1.1712
DARS2	55157	aspartyl-tRNA synthetase 2, mitochondrial [Source:HGNC Symbol;Acc:HGNC:25538]	1.26281e-08	-1.58192
DBF4B	80174	DBF4 zinc finger B [Source:HGNC Symbol;Acc:HGNC:17883]	0.00122759	-1.34053
DBI	1622	diazepam binding inhibitor, acyl-CoA binding protein [Source:HGNC Symbol;Acc:HGNC:2690]	0.00134209	-1.20305
DBN1	1627	drebrin 1 [Source:HGNC Symbol;Acc:HGNC:2695]	0.00189476	-1.17861
DBNL	28988	drebrin like [Source:HGNC Symbol;Acc:HGNC:2696]	1.64916e-24	-1.82732
DCAF6	55827	DDB1 and CUL4 associated factor 6 [Source:HGNC Symbol;Acc:HGNC:30002]	0.00360838	-1.17741
DCHS2	54798	dachsous cadherin-related 2 [Source:HGNC Symbol;Acc:HGNC:23111]	3.17018e-07	1.59252
DCTN2	10540	dynactin subunit 2 [Source:HGNC Symbol;Acc:HGNC:2712]	6.14158e-09	1.29946
DDAH1	23576	dimethylarginine dimethylaminohydrolase 1 [Source:HGNC Symbol;Acc:HGNC:2715]	1.5149e-09	1.38925
DDN	23109	dendrin [Source:HGNC Symbol;Acc:HGNC:24458]	3.54195e-38	2.08268
DDX24	57062	DEAD-box helicase 24 [Source:HGNC Symbol;Acc:HGNC:13266]	0.000535269	1.16985
DDX39A	10212	DExD-box helicase 39A [Source:HGNC Symbol;Acc:HGNC:17821]	8.27999e-07	-1.36633
DDX39B	7919	DExD-box helicase 39B [Source:HGNC Symbol;Acc:HGNC:13917]	0.000401915	-1.16483
DDX3X	1654	DEAD-box helicase 3, X-linked [Source:HGNC Symbol;Acc:HGNC:2745]	0.00482054	1.16337
DEAF1	10522	DEAF1, transcription factor [Source:HGNC Symbol;Acc:HGNC:14677]	7.86171e-15	1.48911
DENND6B	414918	DENN domain containing 6B [Source:HGNC Symbol;Acc:HGNC:32690]	0.00555353	-1.20848
DEPDC1B	55789	DEP domain containing 1B [Source:HGNC Symbol;Acc:HGNC:24902]	1.0745e-09	-1.63574
DGCR8	54487	DGCR8, microprocessor complex subunit [Source:HGNC Symbol;Acc:HGNC:2847]	3.35861e-10	-1.66499
DGKD	8527	diacylglycerol kinase delta [Source:HGNC Symbol;Acc:HGNC:2851]	0.0069955	-1.16753
DGKZ	8525	diacylglycerol kinase zeta [Source:HGNC Symbol;Acc:HGNC:2857]	1.37747e-05	1.27622
DIP2A	23181	disco interacting protein 2 homolog A [Source:HGNC Symbol;Acc:HGNC:17217]	2.96738e-14	-1.65757
DIRAS1	148252	DIRAS family GTPase 1 [Source:HGNC Symbol;Acc:HGNC:19127]	1.1822e-07	1.2822
DIRAS2	54769	DIRAS family GTPase 2 [Source:HGNC Symbol;Acc:HGNC:19323]	1.57798e-26	1.61274
DISP2	85455	dispatched RND transporter family member 2 [Source:HGNC Symbol;Acc:HGNC:19712]	9.34311e-09	1.40168
DLG1	1739	discs large MAGUK scaffold protein 1 [Source:HGNC Symbol;Acc:HGNC:2900]	8.37357e-10	-1.45505
DLG4	1742	discs large MAGUK scaffold protein 4 [Source:HGNC Symbol;Acc:HGNC:2903]	2.96349e-26	1.53785
DLG5	9231	discs large MAGUK scaffold protein 5 [Source:HGNC Symbol;Acc:HGNC:2904]	9.42527e-07	-1.25812
DLGAP1	9229	DLG associated protein 1 [Source:HGNC Symbol;Acc:HGNC:2905]	1.7567e-09	1.40097
DLGAP2	9228	DLG associated protein 2 [Source:HGNC Symbol;Acc:HGNC:2906]	1.29096e-13	1.82636
DLGAP3	58512	DLG associated protein 3 [Source:HGNC Symbol;Acc:HGNC:30368]	2.12196e-12	1.56891
DLL4	54567	delta like canonical Notch ligand 4 [Source:HGNC Symbol;Acc:HGNC:2910]	0.000890932	1.73824
DMXL2	23312	Dmx like 2 [Source:HGNC Symbol;Acc:HGNC:2938]	0.000139847	-1.249
DNAH10	196385	dynein axonemal heavy chain 10 [Source:HGNC Symbol;Acc:HGNC:2941]	0.00012109	1.25416
DNAH11	8701	dynein axonemal heavy chain 11 [Source:HGNC Symbol;Acc:HGNC:2942]	1.16319e-26	-2.05607
DNAH6	1768	dynein axonemal heavy chain 6 [Source:HGNC Symbol;Acc:HGNC:2951]	0.000332697	-1.43409
DNAJA4	55466	DnaJ heat shock protein family (Hsp40) member A4 [Source:HGNC Symbol;Acc:HGNC:14885]	0.00915246	1.30264
DNAJB1	3337	DnaJ heat shock protein family (Hsp40) member B1 [Source:HGNC Symbol;Acc:HGNC:5270]	0.00192976	1.18579
DNAJC13	23317	DnaJ heat shock protein family (Hsp40) member C13 [Source:HGNC Symbol;Acc:HGNC:30343]	0.00976647	-1.15602
DNAJC19	131118	DnaJ heat shock protein family (Hsp40) member C19 [Source:HGNC Symbol;Acc:HGNC:30528]	0.0017306	-1.25181
DNAJC30	84277	DnaJ heat shock protein family (Hsp40) member C30 [Source:HGNC Symbol;Acc:HGNC:16410]	0.000156733	-1.516
DNAJC6	9829	DnaJ heat shock protein family (Hsp40) member C6 [Source:HGNC Symbol;Acc:HGNC:15469]	4.19086e-19	1.55202
DNASE1L2	1775	deoxyribonuclease 1 like 2 [Source:HGNC Symbol;Acc:HGNC:2958]	4.96959e-06	-2.16375
DNM1	1759	dynamin 1 [Source:HGNC Symbol;Acc:HGNC:2972]	7.93876e-07	1.30617
DNM3	26052	dynamin 3 [Source:HGNC Symbol;Acc:HGNC:29125]	1.10402e-05	1.30614
DNMT1	1786	DNA methyltransferase 1 [Source:HGNC Symbol;Acc:HGNC:2976]	0.000471912	-1.24172
DOCK1	1793	dedicator of cytokinesis 1 [Source:HGNC Symbol;Acc:HGNC:2987]	1.31785e-12	-1.79038
DOCK4	9732	dedicator of cytokinesis 4 [Source:HGNC Symbol;Acc:HGNC:19192]	2.28272e-06	1.30166
DOCK9	23348	dedicator of cytokinesis 9 [Source:HGNC Symbol;Acc:HGNC:14132]	2.74679e-12	-1.80608
DOPEY2	9980	dopey family member 2 [Source:HGNC Symbol;Acc:HGNC:1291]	0.00270048	-1.19761
DPP6	1804	dipeptidyl peptidase like 6 [Source:HGNC Symbol;Acc:HGNC:3010]	8.47985e-09	1.37341
DPYSL2	1808	dihydropyrimidinase like 2 [Source:HGNC Symbol;Acc:HGNC:3014]	5.8743e-18	1.44133
DPYSL3	1809	dihydropyrimidinase like 3 [Source:HGNC Symbol;Acc:HGNC:3015]	0.000667872	1.165
DRD1	1812	dopamine receptor D1 [Source:HGNC Symbol;Acc:HGNC:3020]	0.0011164	-1.66037
DRD2	1813	dopamine receptor D2 [Source:HGNC Symbol;Acc:HGNC:3023]	0.00103433	-1.36726
DRD4	1815	dopamine receptor D4 [Source:HGNC Symbol;Acc:HGNC:3025]	0.000258776	1.76442
DRG2	1819	developmentally regulated GTP binding protein 2 [Source:HGNC Symbol;Acc:HGNC:3030]	0.000401895	-1.28209
DSCAM	1826	DS cell adhesion molecule [Source:HGNC Symbol;Acc:HGNC:3039]	1.51128e-16	1.75355
DST	667	dystonin [Source:HGNC Symbol;Acc:HGNC:1090]	0.000643871	-1.24686
DSTN	11034	destrin, actin depolymerizing factor [Source:HGNC Symbol;Acc:HGNC:15750]	0.000293748	1.20853
DTNA	1837	dystrobrevin alpha [Source:HGNC Symbol;Acc:HGNC:3057]	7.10005e-30	1.88765
DTX1	1840	deltex E3 ubiquitin ligase 1 [Source:HGNC Symbol;Acc:HGNC:3060]	0.0010055	1.23272
DUSP1	1843	dual specificity phosphatase 1 [Source:HGNC Symbol;Acc:HGNC:3064]	9.84767e-08	1.41426
DUSP26	78986	dual specificity phosphatase 26 [Source:HGNC Symbol;Acc:HGNC:28161]	4.05396e-17	1.73556
DUSP6	1848	dual specificity phosphatase 6 [Source:HGNC Symbol;Acc:HGNC:3072]	3.41343e-06	1.41612
DUSP7	1849	dual specificity phosphatase 7 [Source:HGNC Symbol;Acc:HGNC:3073]	1.51178e-20	1.71483
DUSP8	1850	dual specificity phosphatase 8 [Source:HGNC Symbol;Acc:HGNC:3074]	3.86527e-51	2.06291
DXO	1797	decapping exoribonuclease [Source:HGNC Symbol;Acc:HGNC:2992]	0.000826988	-1.28083
DYNC1I1	1780	dynein cytoplasmic 1 intermediate chain 1 [Source:HGNC Symbol;Acc:HGNC:2963]	6.34436e-11	1.40865
DYNLL1	8655	dynein light chain LC8-type 1 [Source:HGNC Symbol;Acc:HGNC:15476]	0.00206085	-1.17214
DYNLRB1	83658	dynein light chain roadblock-type 1 [Source:HGNC Symbol;Acc:HGNC:15468]	0.000144367	1.20688
DYRK3	8444	dual specificity tyrosine phosphorylation regulated kinase 3 [Source:HGNC Symbol;Acc:HGNC:3094]	3.03058e-08	1.55853
EARS2	124454	glutamyl-tRNA synthetase 2, mitochondrial [Source:HGNC Symbol;Acc:HGNC:29419]	2.47761e-07	1.38419
EBF1	1879	early B-cell factor 1 [Source:HGNC Symbol;Acc:HGNC:3126]	8.03471e-20	-2.79962
EEF1A2	1917	eukaryotic translation elongation factor 1 alpha 2 [Source:HGNC Symbol;Acc:HGNC:3192]	4.49385e-40	1.9662
EEF1G	1937	eukaryotic translation elongation factor 1 gamma [Source:HGNC Symbol;Acc:HGNC:3213]	2.90782e-11	1.35533
EEF2	1938	eukaryotic translation elongation factor 2 [Source:HGNC Symbol;Acc:HGNC:3214]	4.59471e-08	1.34184
EFHD1	80303	EF-hand domain family member D1 [Source:HGNC Symbol;Acc:HGNC:29556]	0.0028882	-1.44469
EFR3A	23167	EFR3 homolog A [Source:HGNC Symbol;Acc:HGNC:28970]	0.000266541	1.37418
EGF	1950	epidermal growth factor [Source:HGNC Symbol;Acc:HGNC:3229]	8.81277e-05	-1.76692
EHMT1	79813	euchromatic histone lysine methyltransferase 1 [Source:HGNC Symbol;Acc:HGNC:24650]	0.000148394	-1.24349
EIF4ENIF1	56478	eukaryotic translation initiation factor 4E nuclear import factor 1 [Source:HGNC Symbol;Acc:HGNC:16687]	1.78208e-07	1.30518
EIF4G3	8672	eukaryotic translation initiation factor 4 gamma 3 [Source:HGNC Symbol;Acc:HGNC:3298]	7.69392e-10	-1.31041
EIF4H	7458	eukaryotic translation initiation factor 4H [Source:HGNC Symbol;Acc:HGNC:12741]	2.41652e-05	1.21313
EIF5	1983	eukaryotic translation initiation factor 5 [Source:HGNC Symbol;Acc:HGNC:3299]	2.83891e-05	-1.35123
ELAC2	60528	elaC ribonuclease Z 2 [Source:HGNC Symbol;Acc:HGNC:14198]	1.25237e-06	-1.32007
ELFN1	392617	extracellular leucine rich repeat and fibronectin type III domain containing 1 [Source:HGNC Symbol;Acc:HGNC:33154]	1.69102e-17	1.7724
ELFN2	114794	extracellular leucine rich repeat and fibronectin type III domain containing 2 [Source:HGNC Symbol;Acc:HGNC:29396]	8.97733e-18	1.58908
ELN	2006	elastin [Source:HGNC Symbol;Acc:HGNC:3327]	5.25108e-11	1.71551
EML2	24139	echinoderm microtubule associated protein like 2 [Source:HGNC Symbol;Acc:HGNC:18035]	5.72693e-12	1.53181
EML6	400954	echinoderm microtubule associated protein like 6 [Source:HGNC Symbol;Acc:HGNC:35412]	5.40862e-13	-1.95164
EMX1	2016	empty spiracles homeobox 1 [Source:HGNC Symbol;Acc:HGNC:3340]	0.00233856	-1.8481
ENC1	8507	ectodermal-neural cortex 1 [Source:HGNC Symbol;Acc:HGNC:3345]	3.47818e-22	-1.49925
ENO1	2023	enolase 1 [Source:HGNC Symbol;Acc:HGNC:3350]	6.93116e-07	1.27462
ENO2	2026	enolase 2 [Source:HGNC Symbol;Acc:HGNC:3353]	2.52126e-22	1.43949
ENSA	2029	endosulfine alpha [Source:HGNC Symbol;Acc:HGNC:3360]	0.00639601	1.15407
EP400	57634	E1A binding protein p400 [Source:HGNC Symbol;Acc:HGNC:11958]	0.00377978	-1.19267
EPB41	2035	erythrocyte membrane protein band 4.1 [Source:HGNC Symbol;Acc:HGNC:3377]	0.000453696	1.20002
EPB41L1	2036	erythrocyte membrane protein band 4.1 like 1 [Source:HGNC Symbol;Acc:HGNC:3378]	6.32835e-08	1.29596
EPB41L3	23136	erythrocyte membrane protein band 4.1 like 3 [Source:HGNC Symbol;Acc:HGNC:3380]	1.15103e-18	-1.68377
EPB41L4B	54566	erythrocyte membrane protein band 4.1 like 4B [Source:HGNC Symbol;Acc:HGNC:19818]	0.000393309	1.31821
EPC2	26122	enhancer of polycomb homolog 2 [Source:HGNC Symbol;Acc:HGNC:24543]	0.000201146	-1.24517
EPHA2	1969	EPH receptor A2 [Source:HGNC Symbol;Acc:HGNC:3386]	5.21437e-06	1.47207
EPHB3	2049	EPH receptor B3 [Source:HGNC Symbol;Acc:HGNC:3394]	2.28388e-64	2.76252
EPN1	29924	epsin 1 [Source:HGNC Symbol;Acc:HGNC:21604]	0.000325408	1.2999
EPS15L1	58513	epidermal growth factor receptor pathway substrate 15 like 1 [Source:HGNC Symbol;Acc:HGNC:24634]	1.01551e-06	1.29508
ERBB2	2064	erb-b2 receptor tyrosine kinase 2 [Source:HGNC Symbol;Acc:HGNC:3430]	0.00324554	-1.18117
ERBB4	2066	erb-b2 receptor tyrosine kinase 4 [Source:HGNC Symbol;Acc:HGNC:3432]	1.49336e-09	1.51852
ESCO2	157570	establishment of sister chromatid cohesion N-acetyltransferase 2 [Source:HGNC Symbol;Acc:HGNC:27230]	1.06984e-09	-2.22787
EXOC3	11336	exocyst complex component 3 [Source:HGNC Symbol;Acc:HGNC:30378]	0.00486441	-1.19681
EXOC8	149371	exocyst complex component 8 [Source:HGNC Symbol;Acc:HGNC:24659]	4.11626e-05	1.3135
EXOG	9941	exo/endonuclease G [Source:HGNC Symbol;Acc:HGNC:3347]	1.74595e-05	-1.43634
EXTL1	2134	exostosin like glycosyltransferase 1 [Source:HGNC Symbol;Acc:HGNC:3515]	0.00621334	-1.4957
EYA2	2139	EYA transcriptional coactivator and phosphatase 2 [Source:HGNC Symbol;Acc:HGNC:3520]	0.000202432	-1.5214
EZR	7430	ezrin [Source:HGNC Symbol;Acc:HGNC:12691]	5.93914e-27	-1.82867
F12	2161	coagulation factor XII [Source:HGNC Symbol;Acc:HGNC:3530]	3.10515e-05	1.67902
FADS2	9415	fatty acid desaturase 2 [Source:HGNC Symbol;Acc:HGNC:3575]	6.60231e-14	1.37065
FADS3	3995	fatty acid desaturase 3 [Source:HGNC Symbol;Acc:HGNC:3576]	0.00102448	-1.32851
FAM114A2	10827	family with sequence similarity 114 member A2 [Source:HGNC Symbol;Acc:HGNC:1333]	2.988e-13	-1.83492
FAM120A	23196	family with sequence similarity 120A [Source:HGNC Symbol;Acc:HGNC:13247]	0.000292183	-1.28375
FAM120AOS	158293	family with sequence similarity 120A opposite strand [Source:HGNC Symbol;Acc:HGNC:23389]	0.000172514	-1.26349
FAM155A	728215	family with sequence similarity 155 member A [Source:HGNC Symbol;Acc:HGNC:33877]	3.40137e-25	1.9337
FAM160B2	64760	family with sequence similarity 160 member B2 [Source:HGNC Symbol;Acc:HGNC:16492]	0.000248276	-1.29494
FAM168B	130074	family with sequence similarity 168 member B [Source:HGNC Symbol;Acc:HGNC:27016]	0.000151369	1.18079
FAM189A1	23359	family with sequence similarity 189 member A1 [Source:HGNC Symbol;Acc:HGNC:29075]	0.000262065	1.42939
FAM213A	84293	family with sequence similarity 213 member A [Source:HGNC Symbol;Acc:HGNC:28651]	0.00104458	1.16146
FAM3C	10447	family with sequence similarity 3 member C [Source:HGNC Symbol;Acc:HGNC:18664]	1.38802e-12	1.47494
FAM49A	81553	family with sequence similarity 49 member A [Source:HGNC Symbol;Acc:HGNC:25373]	4.46269e-07	1.26978
FAM53C	51307	family with sequence similarity 53 member C [Source:HGNC Symbol;Acc:HGNC:1336]	0.000626835	1.25178
FAM57B	83723	family with sequence similarity 57 member B [Source:HGNC Symbol;Acc:HGNC:25295]	2.74497e-07	1.29756
FAM8A1	51439	family with sequence similarity 8 member A1 [Source:HGNC Symbol;Acc:HGNC:16372]	1.04439e-15	1.5697
FANCI	55215	Fanconi anemia complementation group I [Source:HGNC Symbol;Acc:HGNC:25568]	7.25184e-23	-1.80511
FARSB	10056	phenylalanyl-tRNA synthetase beta subunit [Source:HGNC Symbol;Acc:HGNC:17800]	0.00149375	1.17456
FASN	2194	fatty acid synthase [Source:HGNC Symbol;Acc:HGNC:3594]	1.63395e-33	1.83103
FAT3	120114	FAT atypical cadherin 3 [Source:HGNC Symbol;Acc:HGNC:23112]	1.57578e-10	-1.48925
FAT4	79633	FAT atypical cadherin 4 [Source:HGNC Symbol;Acc:HGNC:23109]	2.7509e-05	-1.68487
FBN2	2201	fibrillin 2 [Source:HGNC Symbol;Acc:HGNC:3604]	0.00231945	-1.27108
FBN3	84467	fibrillin 3 [Source:HGNC Symbol;Acc:HGNC:18794]	6.12704e-14	-1.59847
FBXL16	146330	F-box and leucine rich repeat protein 16 [Source:HGNC Symbol;Acc:HGNC:14150]	8.55011e-05	1.29274
FBXO31	79791	F-box protein 31 [Source:HGNC Symbol;Acc:HGNC:16510]	7.19715e-07	1.30925
FBXO41	150726	F-box protein 41 [Source:HGNC Symbol;Acc:HGNC:29409]	4.01267e-07	1.28638
FBXO45	200933	F-box protein 45 [Source:HGNC Symbol;Acc:HGNC:29148]	0.000454832	1.22355
FEZ1	9638	fasciculation and elongation protein zeta 1 [Source:HGNC Symbol;Acc:HGNC:3659]	7.38946e-05	1.19878
FGF12	2257	fibroblast growth factor 12 [Source:HGNC Symbol;Acc:HGNC:3668]	4.85249e-13	1.69186
FGFR3	2261	fibroblast growth factor receptor 3 [Source:HGNC Symbol;Acc:HGNC:3690]	0.00021575	-1.39687
FILIP1	27145	filamin A interacting protein 1 [Source:HGNC Symbol;Acc:HGNC:21015]	8.23515e-05	1.37736
FKBP8	23770	FK506 binding protein 8 [Source:HGNC Symbol;Acc:HGNC:3724]	0.00181437	1.18476
FLNA	2316	filamin A [Source:HGNC Symbol;Acc:HGNC:3754]	5.61959e-34	-1.77852
FMN1	342184	formin 1 [Source:HGNC Symbol;Acc:HGNC:3768]	5.69285e-05	1.91911
FMN2	56776	formin 2 [Source:HGNC Symbol;Acc:HGNC:14074]	0.00156962	1.19026
FMNL3	91010	formin like 3 [Source:HGNC Symbol;Acc:HGNC:23698]	0.000157767	-1.27337
FOXK2	3607	forkhead box K2 [Source:HGNC Symbol;Acc:HGNC:6036]	7.76773e-07	1.25909
FOXO3	2309	forkhead box O3 [Source:HGNC Symbol;Acc:HGNC:3821]	1.54377e-19	1.65657
FOXP1	27086	forkhead box P1 [Source:HGNC Symbol;Acc:HGNC:3823]	6.60661e-15	-1.68191
FOXP2	93986	forkhead box P2 [Source:HGNC Symbol;Acc:HGNC:13875]	1.99067e-05	1.30158
FOXRED1	55572	FAD dependent oxidoreductase domain containing 1 [Source:HGNC Symbol;Acc:HGNC:26927]	0.00380017	-1.19108
FRMPD4	9758	FERM and PDZ domain containing 4 [Source:HGNC Symbol;Acc:HGNC:29007]	5.23613e-08	1.56155
FSD1L	83856	fibronectin type III and SPRY domain containing 1 like [Source:HGNC Symbol;Acc:HGNC:13753]	0.000375735	-1.24596
FTH1	2495	ferritin heavy chain 1 [Source:HGNC Symbol;Acc:HGNC:3976]	3.89872e-14	1.45567
FUT9	10690	fucosyltransferase 9 [Source:HGNC Symbol;Acc:HGNC:4020]	1.77465e-32	2.12118
FXYD6	53826	FXYD domain containing ion transport regulator 6 [Source:HGNC Symbol;Acc:HGNC:4030]	2.12734e-10	1.30852
GABARAP	11337	GABA type A receptor-associated protein [Source:HGNC Symbol;Acc:HGNC:4067]	3.22229e-05	1.21312
GABBR1	2550	gamma-aminobutyric acid type B receptor subunit 1 [Source:HGNC Symbol;Acc:HGNC:4070]	7.10451e-09	1.27765
GABBR2	9568	gamma-aminobutyric acid type B receptor subunit 2 [Source:HGNC Symbol;Acc:HGNC:4507]	1.51148e-25	1.80747
GABRA2	2555	gamma-aminobutyric acid type A receptor alpha2 subunit [Source:HGNC Symbol;Acc:HGNC:4076]	0.00351377	1.25776
GABRA5	2558	gamma-aminobutyric acid type A receptor alpha5 subunit [Source:HGNC Symbol;Acc:HGNC:4079]	8.90257e-05	1.31596
GABRB3	2562	gamma-aminobutyric acid type A receptor beta3 subunit [Source:HGNC Symbol;Acc:HGNC:4083]	1.23932e-08	1.30661
GABRG2	2566	gamma-aminobutyric acid type A receptor gamma2 subunit [Source:HGNC Symbol;Acc:HGNC:4087]	1.00929e-07	1.37583
GABRG3	2567	gamma-aminobutyric acid type A receptor gamma3 subunit [Source:HGNC Symbol;Acc:HGNC:4088]	1.60125e-44	2.44143
GAD1	2571	glutamate decarboxylase 1 [Source:HGNC Symbol;Acc:HGNC:4092]	3.61112e-27	1.80005
GALNT2	2590	polypeptide N-acetylgalactosaminyltransferase 2 [Source:HGNC Symbol;Acc:HGNC:4124]	0.000228346	1.1896
GAPDH	2597	glyceraldehyde-3-phosphate dehydrogenase [Source:HGNC Symbol;Acc:HGNC:4141]	9.01339e-08	1.28411
GATAD2B	57459	GATA zinc finger domain containing 2B [Source:HGNC Symbol;Acc:HGNC:30778]	9.60679e-21	1.58012
GBA	2629	glucosylceramidase beta [Source:HGNC Symbol;Acc:HGNC:4177]	0.00200021	-1.40618
GBF1	8729	golgi brefeldin A resistant guanine nucleotide exchange factor 1 [Source:HGNC Symbol;Acc:HGNC:4181]	2.47797e-09	1.31805
GCLC	2729	glutamate-cysteine ligase catalytic subunit [Source:HGNC Symbol;Acc:HGNC:4311]	0.00115493	1.26778
GCNT2	2651	glucosaminyl (N-acetyl) transferase 2, I-branching enzyme (I blood group) [Source:HGNC Symbol;Acc:HGNC:4204]	0.000341182	1.26595
GDPD3	79153	glycerophosphodiester phosphodiesterase domain containing 3 [Source:HGNC Symbol;Acc:HGNC:28638]	2.73784e-05	-1.49931
GDPD5	81544	glycerophosphodiester phosphodiesterase domain containing 5 [Source:HGNC Symbol;Acc:HGNC:28804]	1.72434e-08	1.3792
GFOD1	54438	glucose-fructose oxidoreductase domain containing 1 [Source:HGNC Symbol;Acc:HGNC:21096]	6.56683e-24	1.85116
GFOD2	81577	glucose-fructose oxidoreductase domain containing 2 [Source:HGNC Symbol;Acc:HGNC:28159]	3.81406e-10	1.31551
GID4	79018	GID complex subunit 4 homolog [Source:HGNC Symbol;Acc:HGNC:28453]	0.000220493	1.33006
GIGYF1	64599	GRB10 interacting GYF protein 1 [Source:HGNC Symbol;Acc:HGNC:9126]	1.18319e-15	-1.51905
GIPC1	10755	GIPC PDZ domain containing family member 1 [Source:HGNC Symbol;Acc:HGNC:1226]	0.00722161	-1.21892
GIT1	28964	GIT ArfGAP 1 [Source:HGNC Symbol;Acc:HGNC:4272]	4.86212e-08	1.2863
GLG1	2734	golgi glycoprotein 1 [Source:HGNC Symbol;Acc:HGNC:4316]	4.18389e-08	1.32326
GLI2	2736	GLI family zinc finger 2 [Source:HGNC Symbol;Acc:HGNC:4318]	3.65718e-05	-1.32707
GLI3	2737	GLI family zinc finger 3 [Source:HGNC Symbol;Acc:HGNC:4319]	6.43589e-17	-1.57031
GLIS2	84662	GLIS family zinc finger 2 [Source:HGNC Symbol;Acc:HGNC:29450]	1.46826e-05	1.29803
GLS	2744	glutaminase [Source:HGNC Symbol;Acc:HGNC:4331]	0.000155886	1.22048
GLUL	2752	glutamate-ammonia ligase [Source:HGNC Symbol;Acc:HGNC:4341]	0.000535269	1.18096
GMIP	51291	GEM interacting protein [Source:HGNC Symbol;Acc:HGNC:24852]	0.00140871	-1.25529
GNA13	10672	G protein subunit alpha 13 [Source:HGNC Symbol;Acc:HGNC:4381]	7.37099e-05	-1.23542
GNAI1	2770	G protein subunit alpha i1 [Source:HGNC Symbol;Acc:HGNC:4384]	0.000289788	1.22285
GNAL	2774	G protein subunit alpha L [Source:HGNC Symbol;Acc:HGNC:4388]	2.18646e-14	1.47606
GNAO1	2775	G protein subunit alpha o1 [Source:HGNC Symbol;Acc:HGNC:4389]	6.06277e-13	1.34294
GNAS	2778	GNAS complex locus [Source:HGNC Symbol;Acc:HGNC:4392]	1.28516e-14	1.37332
GNB1	2782	G protein subunit beta 1 [Source:HGNC Symbol;Acc:HGNC:4396]	1.2038e-08	1.26914
GNB2	2783	G protein subunit beta 2 [Source:HGNC Symbol;Acc:HGNC:4398]	1.39062e-07	1.36025
GNB4	59345	G protein subunit beta 4 [Source:HGNC Symbol;Acc:HGNC:20731]	5.93226e-05	1.26805
GNG7	2788	G protein subunit gamma 7 [Source:HGNC Symbol;Acc:HGNC:4410]	0.000483514	1.25836
GNL3	26354	G protein nucleolar 3 [Source:HGNC Symbol;Acc:HGNC:29931]	0.0098268	1.17459
GNPAT	8443	glyceronephosphate O-acyltransferase [Source:HGNC Symbol;Acc:HGNC:4416]	1.3405e-15	-1.52452
GNPDA1	10007	glucosamine-6-phosphate deaminase 1 [Source:HGNC Symbol;Acc:HGNC:4417]	0.00357742	-1.1908
GNPTG	84572	N-acetylglucosamine-1-phosphate transferase gamma subunit [Source:HGNC Symbol;Acc:HGNC:23026]	0.00629786	-1.2329
GOLGA6L9	440295	golgin A6 family-like 9 [Source:HGNC Symbol;Acc:HGNC:37229]	0.00589157	-1.21318
GOT1	2805	glutamic-oxaloacetic transaminase 1 [Source:HGNC Symbol;Acc:HGNC:4432]	5.32064e-07	1.30019
GPI	2821	glucose-6-phosphate isomerase [Source:HGNC Symbol;Acc:HGNC:4458]	1.14139e-18	1.49975
GPM6A	2823	glycoprotein M6A [Source:HGNC Symbol;Acc:HGNC:4460]	1.13827e-11	1.47047
GPN1	11321	GPN-loop GTPase 1 [Source:HGNC Symbol;Acc:HGNC:17030]	0.00096905	-1.21044
GPR158	57512	G protein-coupled receptor 158 [Source:HGNC Symbol;Acc:HGNC:23689]	8.91767e-08	1.62792
GPR162	27239	G protein-coupled receptor 162 [Source:HGNC Symbol;Acc:HGNC:16693]	0.00921571	1.15176
GPRIN1	114787	G protein regulated inducer of neurite outgrowth 1 [Source:HGNC Symbol;Acc:HGNC:24835]	7.70232e-10	1.36983
GPRIN3	285513	GPRIN family member 3 [Source:HGNC Symbol;Acc:HGNC:27733]	1.58562e-46	2.38398
GRAMD1B	57476	GRAM domain containing 1B [Source:HGNC Symbol;Acc:HGNC:29214]	5.31388e-12	1.39573
GRIA1	2890	glutamate ionotropic receptor AMPA type subunit 1 [Source:HGNC Symbol;Acc:HGNC:4571]	3.14511e-06	1.27589
GRIA4	2893	glutamate ionotropic receptor AMPA type subunit 4 [Source:HGNC Symbol;Acc:HGNC:4574]	1.89655e-39	2.4875
GRID1	2894	glutamate ionotropic receptor delta type subunit 1 [Source:HGNC Symbol;Acc:HGNC:4575]	1.07574e-10	1.54387
GRIK2	2898	glutamate ionotropic receptor kainate type subunit 2 [Source:HGNC Symbol;Acc:HGNC:4580]	0.000133421	1.43269
GRIK3	2899	glutamate ionotropic receptor kainate type subunit 3 [Source:HGNC Symbol;Acc:HGNC:4581]	3.8273e-08	1.40011
GRIK4	2900	glutamate ionotropic receptor kainate type subunit 4 [Source:HGNC Symbol;Acc:HGNC:4582]	4.05508e-25	2.37579
GRIN1	2902	glutamate ionotropic receptor NMDA type subunit 1 [Source:HGNC Symbol;Acc:HGNC:4584]	1.09758e-14	1.87506
GRIN2B	2904	glutamate ionotropic receptor NMDA type subunit 2B [Source:HGNC Symbol;Acc:HGNC:4586]	4.37286e-06	1.39454
GRIN2D	2906	glutamate ionotropic receptor NMDA type subunit 2D [Source:HGNC Symbol;Acc:HGNC:4588]	2.53291e-32	1.86165
GRK4	2868	G protein-coupled receptor kinase 4 [Source:HGNC Symbol;Acc:HGNC:4543]	0.00319532	-1.34634
GRM1	2911	glutamate metabotropic receptor 1 [Source:HGNC Symbol;Acc:HGNC:4593]	1.1521e-12	-2.30489
GRM2	2912	glutamate metabotropic receptor 2 [Source:HGNC Symbol;Acc:HGNC:4594]	4.25487e-05	-1.42909
GRM3	2913	glutamate metabotropic receptor 3 [Source:HGNC Symbol;Acc:HGNC:4595]	5.59631e-10	-1.54079
GRM4	2914	glutamate metabotropic receptor 4 [Source:HGNC Symbol;Acc:HGNC:4596]	4.19897e-24	1.85266
GSK3B	2932	glycogen synthase kinase 3 beta [Source:HGNC Symbol;Acc:HGNC:4617]	4.50938e-07	1.25335
GSS	2937	glutathione synthetase [Source:HGNC Symbol;Acc:HGNC:4624]	2.98145e-14	-1.60947
GSTM3	2947	glutathione S-transferase mu 3 [Source:HGNC Symbol;Acc:HGNC:4635]	0.00140992	1.18909
GTF2H4	2968	general transcription factor IIH subunit 4 [Source:HGNC Symbol;Acc:HGNC:4658]	1.24255e-06	-1.3477
GTF2I	2969	general transcription factor IIi [Source:HGNC Symbol;Acc:HGNC:4659]	0.00375377	-1.15876
GTF3C2	2976	general transcription factor IIIC subunit 2 [Source:HGNC Symbol;Acc:HGNC:4665]	0.000396016	-1.21853
GULP1	51454	GULP, engulfment adaptor PTB domain containing 1 [Source:HGNC Symbol;Acc:HGNC:18649]	8.49952e-17	-2.0982
H2AFY2	55506	H2A histone family member Y2 [Source:HGNC Symbol;Acc:HGNC:14453]	0.00128143	-1.17756
HAT1	8520	histone acetyltransferase 1 [Source:HGNC Symbol;Acc:HGNC:4821]	2.33984e-15	-1.55851
HAUS6	54801	HAUS augmin like complex subunit 6 [Source:HGNC Symbol;Acc:HGNC:25948]	3.69764e-09	-1.40897
HCN2	610	hyperpolarization activated cyclic nucleotide gated potassium and sodium channel 2 [Source:HGNC Symbol;Acc:HGNC:4846]	1.90707e-10	1.5318
HDAC4	9759	histone deacetylase 4 [Source:HGNC Symbol;Acc:HGNC:14063]	0.00410923	1.17407
HDAC5	10014	histone deacetylase 5 [Source:HGNC Symbol;Acc:HGNC:14068]	3.50506e-17	1.45817
HECTD1	25831	HECT domain E3 ubiquitin protein ligase 1 [Source:HGNC Symbol;Acc:HGNC:20157]	0.00211042	-1.15557
HEMK1	51409	HemK methyltransferase family member 1 [Source:HGNC Symbol;Acc:HGNC:24923]	1.48783e-11	-1.43175
HENMT1	113802	HEN methyltransferase 1 [Source:HGNC Symbol;Acc:HGNC:26400]	0.00302566	-1.62912
HERC2	8924	HECT and RLD domain containing E3 ubiquitin protein ligase 2 [Source:HGNC Symbol;Acc:HGNC:4868]	0.000868846	-1.21355
HIPK1	204851	homeodomain interacting protein kinase 1 [Source:HGNC Symbol;Acc:HGNC:19006]	0.00248703	1.17087
HIPK3	10114	homeodomain interacting protein kinase 3 [Source:HGNC Symbol;Acc:HGNC:4915]	0.000246739	1.2151
HIST1H1C	3006	histone cluster 1 H1 family member c [Source:HGNC Symbol;Acc:HGNC:4716]	2.84948e-09	1.88485
HIST1H2AC	8334	histone cluster 1 H2A family member c [Source:HGNC Symbol;Acc:HGNC:4733]	3.68843e-29	3.24932
HIST1H2AD	3013	histone cluster 1 H2A family member d [Source:HGNC Symbol;Acc:HGNC:4729]	4.12554e-08	3.1554
HIST1H2AK	8330	histone cluster 1 H2A family member k [Source:HGNC Symbol;Acc:HGNC:4726]	0.000312667	2.10107
HIST1H2BD	3017	histone cluster 1 H2B family member d [Source:HGNC Symbol;Acc:HGNC:4747]	1.62593e-17	3.61185
HIST1H2BE	8344	histone cluster 1 H2B family member e [Source:HGNC Symbol;Acc:HGNC:4753]	4.35899e-11	3.32112
HIST1H2BG	8339	histone cluster 1 H2B family member g [Source:HGNC Symbol;Acc:HGNC:4746]	7.82834e-09	2.98266
HIST1H2BJ	8970	histone cluster 1 H2B family member j [Source:HGNC Symbol;Acc:HGNC:4761]	4.15289e-06	2.32042
HIST1H2BN	8341	histone cluster 1 H2B family member n [Source:HGNC Symbol;Acc:HGNC:4749]	4.1639e-06	2.13811
HIST1H3D	8351	histone cluster 1 H3 family member d [Source:HGNC Symbol;Acc:HGNC:4767]	0.00404214	1.89306
HIVEP1	3096	human immunodeficiency virus type I enhancer binding protein 1 [Source:HGNC Symbol;Acc:HGNC:4920]	1.88903e-05	1.28926
HIVEP2	3097	human immunodeficiency virus type I enhancer binding protein 2 [Source:HGNC Symbol;Acc:HGNC:4921]	9.6696e-09	1.33841
HK1	3098	hexokinase 1 [Source:HGNC Symbol;Acc:HGNC:4922]	2.99466e-18	1.44944
HLA-B	3106	major histocompatibility complex, class I, B [Source:HGNC Symbol;Acc:HGNC:4932]	1.94347e-09	1.44907
HLA-DPB1	3115	major histocompatibility complex, class II, DP beta 1 [Source:HGNC Symbol;Acc:HGNC:4940]	7.60236e-08	2.04334
HLA-DQA1	3117	major histocompatibility complex, class II, DQ alpha 1 [Source:HGNC Symbol;Acc:HGNC:4942]	0.000336933	2.14134
HLA-DQB1	3119	major histocompatibility complex, class II, DQ beta 1 [Source:HGNC Symbol;Acc:HGNC:4944]	8.95918e-31	3.73753
HLA-DQB2	3120	major histocompatibility complex, class II, DQ beta 2 [Source:HGNC Symbol;Acc:HGNC:4945]	7.08325e-10	2.95857
HLA-F	3134	major histocompatibility complex, class I, F [Source:HGNC Symbol;Acc:HGNC:4963]	2.82228e-06	2.28001
HMGCR	3156	3-hydroxy-3-methylglutaryl-CoA reductase [Source:HGNC Symbol;Acc:HGNC:5006]	4.145e-35	1.93918
HNRNPU	3192	heterogeneous nuclear ribonucleoprotein U [Source:HGNC Symbol;Acc:HGNC:5048]	0.00454773	-1.14834
HNRNPUL1	11100	heterogeneous nuclear ribonucleoprotein U like 1 [Source:HGNC Symbol;Acc:HGNC:17011]	0.0032723	1.15908
HPS1	3257	HPS1, biogenesis of lysosomal organelles complex 3 subunit 1 [Source:HGNC Symbol;Acc:HGNC:5163]	0.000262207	-1.33229
HR	55806	HR, lysine demethylase and nuclear receptor corepressor [Source:HGNC Symbol;Acc:HGNC:5172]	0.0018509	-1.65706
HS3ST3B1	9953	heparan sulfate-glucosamine 3-sulfotransferase 3B1 [Source:HGNC Symbol;Acc:HGNC:5198]	9.52046e-06	-1.99143
HSD17B4	3295	hydroxysteroid 17-beta dehydrogenase 4 [Source:HGNC Symbol;Acc:HGNC:5213]	0.00819709	-1.14002
HSP90AB1	3326	heat shock protein 90 alpha family class B member 1 [Source:HGNC Symbol;Acc:HGNC:5258]	3.49943e-13	1.40645
HSPA12A	259217	heat shock protein family A (Hsp70) member 12A [Source:HGNC Symbol;Acc:HGNC:19022]	1.77575e-09	1.42382
HSPA1A	3303	heat shock protein family A (Hsp70) member 1A [Source:HGNC Symbol;Acc:HGNC:5232]	7.4392e-77	-4.51921
HSPA1L	3305	heat shock protein family A (Hsp70) member 1 like [Source:HGNC Symbol;Acc:HGNC:5234]	2.1019e-16	-3.18066
HSPA2	3306	heat shock protein family A (Hsp70) member 2 [Source:HGNC Symbol;Acc:HGNC:5235]	5.35908e-25	-5.34354
HSPA4L	22824	heat shock protein family A (Hsp70) member 4 like [Source:HGNC Symbol;Acc:HGNC:17041]	0.00862405	1.2426
HSPA5	3309	heat shock protein family A (Hsp70) member 5 [Source:HGNC Symbol;Acc:HGNC:5238]	5.42233e-30	1.69441
HSPA6	3310	heat shock protein family A (Hsp70) member 6 [Source:HGNC Symbol;Acc:HGNC:5239]	1.40307e-27	-3.49947
HSPA8	3312	heat shock protein family A (Hsp70) member 8 [Source:HGNC Symbol;Acc:HGNC:5241]	0.00178772	1.16437
HSPA9	3313	heat shock protein family A (Hsp70) member 9 [Source:HGNC Symbol;Acc:HGNC:5244]	0.0020606	1.16649
HSPB1	3315	heat shock protein family B (small) member 1 [Source:HGNC Symbol;Acc:HGNC:5246]	0.000225429	-1.30457
HSPE1	3336	heat shock protein family E (Hsp10) member 1 [Source:HGNC Symbol;Acc:HGNC:5269]	0.000608219	-1.23209
HTR2A	3356	5-hydroxytryptamine receptor 2A [Source:HGNC Symbol;Acc:HGNC:5293]	0.000749182	-1.51796
HTR5A	3361	5-hydroxytryptamine receptor 5A [Source:HGNC Symbol;Acc:HGNC:5300]	2.83765e-37	3.20119
HYAL3	8372	hyaluronoglucosaminidase 3 [Source:HGNC Symbol;Acc:HGNC:5322]	0.00231906	-1.45994
ICAM1	3383	intercellular adhesion molecule 1 [Source:HGNC Symbol;Acc:HGNC:5344]	0.00320536	1.91191
IDS	3423	iduronate 2-sulfatase [Source:HGNC Symbol;Acc:HGNC:5389]	3.4965e-18	1.46678
IER2	9592	immediate early response 2 [Source:HGNC Symbol;Acc:HGNC:28871]	5.30819e-14	1.59963
IFNAR2	3455	interferon alpha and beta receptor subunit 2 [Source:HGNC Symbol;Acc:HGNC:5433]	2.57736e-08	1.4132
IFT140	9742	intraflagellar transport 140 [Source:HGNC Symbol;Acc:HGNC:29077]	0.00359819	-1.21102
IFT57	55081	intraflagellar transport 57 [Source:HGNC Symbol;Acc:HGNC:17367]	0.00877881	1.21026
IFT74	80173	intraflagellar transport 74 [Source:HGNC Symbol;Acc:HGNC:21424]	5.03164e-05	-1.40947
IFT81	28981	intraflagellar transport 81 [Source:HGNC Symbol;Acc:HGNC:14313]	9.19129e-19	-1.7283
IGF1R	3480	insulin like growth factor 1 receptor [Source:HGNC Symbol;Acc:HGNC:5465]	6.39008e-06	1.22795
IGF2BP3	10643	insulin like growth factor 2 mRNA binding protein 3 [Source:HGNC Symbol;Acc:HGNC:28868]	2.90138e-07	-1.34432
IGSF22	283284	immunoglobulin superfamily member 22 [Source:HGNC Symbol;Acc:HGNC:26750]	0.000929484	1.46167
IGSF8	93185	immunoglobulin superfamily member 8 [Source:HGNC Symbol;Acc:HGNC:17813]	1.45614e-18	1.47348
IGSF9B	22997	immunoglobulin superfamily member 9B [Source:HGNC Symbol;Acc:HGNC:32326]	0.00435565	1.2272
IKBIP	121457	IKBKB interacting protein [Source:HGNC Symbol;Acc:HGNC:26430]	7.52739e-05	-1.55886
ILVBL	10994	ilvB acetolactate synthase like [Source:HGNC Symbol;Acc:HGNC:6041]	0.000858801	1.23665
INA	9118	internexin neuronal intermediate filament protein alpha [Source:HGNC Symbol;Acc:HGNC:6057]	0.00971427	1.13264
INO80E	283899	INO80 complex subunit E [Source:HGNC Symbol;Acc:HGNC:26905]	0.000139673	-1.23029
INPP5A	3632	inositol polyphosphate-5-phosphatase A [Source:HGNC Symbol;Acc:HGNC:6076]	3.80617e-12	1.46744
INPP5E	56623	inositol polyphosphate-5-phosphatase E [Source:HGNC Symbol;Acc:HGNC:21474]	0.000206618	-1.30091
INTS1	26173	integrator complex subunit 1 [Source:HGNC Symbol;Acc:HGNC:24555]	7.03687e-07	-1.29358
IPO13	9670	importin 13 [Source:HGNC Symbol;Acc:HGNC:16853]	0.00076552	-1.21957
IPO4	79711	importin 4 [Source:HGNC Symbol;Acc:HGNC:19426]	0.00152806	-1.3361
IPO9	55705	importin 9 [Source:HGNC Symbol;Acc:HGNC:19425]	7.97087e-10	-1.30798
IQCJ-SCHIP1	29970	IQCJ-SCHIP1 readthrough [Source:HGNC Symbol;Acc:HGNC:38842]	3.60221e-06	1.26916
IQSEC1	9922	IQ motif and Sec7 domain 1 [Source:HGNC Symbol;Acc:HGNC:29112]	2.5956e-19	1.65815
IQSEC2	23096	IQ motif and Sec7 domain 2 [Source:HGNC Symbol;Acc:HGNC:29059]	3.7081e-12	1.54842
IQSEC3	440073	IQ motif and Sec7 domain 3 [Source:HGNC Symbol;Acc:HGNC:29193]	2.48515e-10	1.51079
IRGQ	126298	immunity related GTPase Q [Source:HGNC Symbol;Acc:HGNC:24868]	4.18026e-07	1.26498
IRS1	3667	insulin receptor substrate 1 [Source:HGNC Symbol;Acc:HGNC:6125]	3.56326e-05	1.23366
IRS2	8660	insulin receptor substrate 2 [Source:HGNC Symbol;Acc:HGNC:6126]	6.97677e-18	1.62248
ITGA10	8515	integrin subunit alpha 10 [Source:HGNC Symbol;Acc:HGNC:6135]	0.00621803	-1.7433
ITGA3	3675	integrin subunit alpha 3 [Source:HGNC Symbol;Acc:HGNC:6139]	0.00576176	1.19106
ITIH4	3700	inter-alpha-trypsin inhibitor heavy chain family member 4 [Source:HGNC Symbol;Acc:HGNC:6169]	3.19408e-10	-2.43736
ITM2B	9445	integral membrane protein 2B [Source:HGNC Symbol;Acc:HGNC:6174]	9.80218e-13	1.38016
ITM2C	81618	integral membrane protein 2C [Source:HGNC Symbol;Acc:HGNC:6175]	5.71873e-11	1.37064
JAK1	3716	Janus kinase 1 [Source:HGNC Symbol;Acc:HGNC:6190]	5.74149e-05	1.22309
JMJD1C	221037	jumonji domain containing 1C [Source:HGNC Symbol;Acc:HGNC:12313]	0.00496446	-1.18538
KALRN	8997	kalirin RhoGEF kinase [Source:HGNC Symbol;Acc:HGNC:4814]	1.21293e-07	-1.32661
KAT6A	7994	lysine acetyltransferase 6A [Source:HGNC Symbol;Acc:HGNC:13013]	9.57286e-06	1.21773
KAT6B	23522	lysine acetyltransferase 6B [Source:HGNC Symbol;Acc:HGNC:17582]	3.43111e-14	-1.43641
KBTBD6	89890	kelch repeat and BTB domain containing 6 [Source:HGNC Symbol;Acc:HGNC:25340]	1.06957e-09	1.32788
KBTBD7	84078	kelch repeat and BTB domain containing 7 [Source:HGNC Symbol;Acc:HGNC:25266]	0.00153584	1.19989
KCNA2	3737	potassium voltage-gated channel subfamily A member 2 [Source:HGNC Symbol;Acc:HGNC:6220]	4.06789e-10	1.45118
KCNA4	3739	potassium voltage-gated channel subfamily A member 4 [Source:HGNC Symbol;Acc:HGNC:6222]	3.66575e-11	1.90632
KCNB1	3745	potassium voltage-gated channel subfamily B member 1 [Source:HGNC Symbol;Acc:HGNC:6231]	3.69073e-13	1.45837
KCNC3	3748	potassium voltage-gated channel subfamily C member 3 [Source:HGNC Symbol;Acc:HGNC:6235]	7.72799e-08	1.54209
KCND2	3751	potassium voltage-gated channel subfamily D member 2 [Source:HGNC Symbol;Acc:HGNC:6238]	1.05614e-11	1.65787
KCNG1	3755	potassium voltage-gated channel modifier subfamily G member 1 [Source:HGNC Symbol;Acc:HGNC:6248]	1.38439e-06	-1.5429
KCNH1	3756	potassium voltage-gated channel subfamily H member 1 [Source:HGNC Symbol;Acc:HGNC:6250]	1.92358e-08	1.80662
KCNH7	90134	potassium voltage-gated channel subfamily H member 7 [Source:HGNC Symbol;Acc:HGNC:18863]	0.000516104	1.32665
KCNJ11	3767	potassium voltage-gated channel subfamily J member 11 [Source:HGNC Symbol;Acc:HGNC:6257]	3.33374e-05	1.4249
KCNJ12	3768	potassium voltage-gated channel subfamily J member 12 [Source:HGNC Symbol;Acc:HGNC:6258]	3.89752e-13	2.01411
KCNMA1	3778	potassium calcium-activated channel subfamily M alpha 1 [Source:HGNC Symbol;Acc:HGNC:6284]	0.00102392	1.25725
KCNN3	3782	potassium calcium-activated channel subfamily N member 3 [Source:HGNC Symbol;Acc:HGNC:6292]	4.25064e-07	-1.4379
KCNQ2	3785	potassium voltage-gated channel subfamily Q member 2 [Source:HGNC Symbol;Acc:HGNC:6296]	0.00012682	1.21752
KCNT1	57582	potassium sodium-activated channel subfamily T member 1 [Source:HGNC Symbol;Acc:HGNC:18865]	0.000240993	1.63954
KCTD12	115207	potassium channel tetramerization domain containing 12 [Source:HGNC Symbol;Acc:HGNC:14678]	3.29914e-08	-1.60435
KCTD13	253980	potassium channel tetramerization domain containing 13 [Source:HGNC Symbol;Acc:HGNC:22234]	2.87266e-07	1.34632
KDM5B	10765	lysine demethylase 5B [Source:HGNC Symbol;Acc:HGNC:18039]	0.00205988	1.15787
KDM5C	8242	lysine demethylase 5C [Source:HGNC Symbol;Acc:HGNC:11114]	0.000326121	1.16747
KDSR	2531	3-ketodihydrosphingosine reductase [Source:HGNC Symbol;Acc:HGNC:4021]	8.5681e-07	1.37237
KIAA0319L	79932	KIAA0319 like [Source:HGNC Symbol;Acc:HGNC:30071]	0.00326881	1.16948
KIAA0391	9692	KIAA0391 [Source:HGNC Symbol;Acc:HGNC:19958]	0.000517085	-1.23698
KIAA0513	9764	KIAA0513 [Source:HGNC Symbol;Acc:HGNC:29058]	1.48152e-07	1.32606
KIAA1217	56243	KIAA1217 [Source:HGNC Symbol;Acc:HGNC:25428]	8.37051e-06	-1.6355
KIAA1456	57604	KIAA1456 [Source:HGNC Symbol;Acc:HGNC:26725]	2.45811e-08	-1.54291
KIF13A	63971	kinesin family member 13A [Source:HGNC Symbol;Acc:HGNC:14566]	1.03663e-08	-1.40558
KIF18A	81930	kinesin family member 18A [Source:HGNC Symbol;Acc:HGNC:29441]	0.00293913	-1.44137
KIF1A	547	kinesin family member 1A [Source:HGNC Symbol;Acc:HGNC:888]	1.14997e-09	1.30211
KIF20B	9585	kinesin family member 20B [Source:HGNC Symbol;Acc:HGNC:7212]	1.26838e-07	-1.54807
KIF21B	23046	kinesin family member 21B [Source:HGNC Symbol;Acc:HGNC:29442]	0.00653503	1.15082
KIF25	3834	kinesin family member 25 [Source:HGNC Symbol;Acc:HGNC:6390]	0.0037297	-1.70546
KIF26B	55083	kinesin family member 26B [Source:HGNC Symbol;Acc:HGNC:25484]	0.000878509	-1.30737
KIF3C	3797	kinesin family member 3C [Source:HGNC Symbol;Acc:HGNC:6321]	0.00557052	1.13714
KIFC1	3833	kinesin family member C1 [Source:HGNC Symbol;Acc:HGNC:6389]	0.000402309	-1.38127
KIFC2	90990	kinesin family member C2 [Source:HGNC Symbol;Acc:HGNC:29530]	0.000230019	1.20836
KLC1	3831	kinesin light chain 1 [Source:HGNC Symbol;Acc:HGNC:6387]	0.000785579	1.15487
KLF10	7071	Kruppel like factor 10 [Source:HGNC Symbol;Acc:HGNC:11810]	4.3561e-05	1.37869
KLF6	1316	Kruppel like factor 6 [Source:HGNC Symbol;Acc:HGNC:2235]	1.02008e-05	1.77024
KLHL17	339451	kelch like family member 17 [Source:HGNC Symbol;Acc:HGNC:24023]	2.63252e-09	-1.63531
KMO	8564	kynurenine 3-monooxygenase [Source:HGNC Symbol;Acc:HGNC:6381]	0.00665742	1.30632
KMT2E	55904	lysine methyltransferase 2E [Source:HGNC Symbol;Acc:HGNC:18541]	0.00011827	1.21329
KNDC1	85442	kinase non-catalytic C-lobe domain containing 1 [Source:HGNC Symbol;Acc:HGNC:29374]	7.21735e-06	1.34343
L1CAM	3897	L1 cell adhesion molecule [Source:HGNC Symbol;Acc:HGNC:6470]	0.00352625	1.16164
L2HGDH	79944	L-2-hydroxyglutarate dehydrogenase [Source:HGNC Symbol;Acc:HGNC:20499]	0.00188099	1.25247
L3HYPDH	112849	trans-L-3-hydroxyproline dehydratase [Source:HGNC Symbol;Acc:HGNC:20488]	8.39595e-05	-1.54394
L3MBTL2	83746	L3MBTL2, polycomb repressive complex 1 subunit [Source:HGNC Symbol;Acc:HGNC:18594]	8.94349e-06	-1.39096
LANCL2	55915	LanC like 2 [Source:HGNC Symbol;Acc:HGNC:6509]	2.60805e-05	-1.28679
LARP7	51574	La ribonucleoprotein domain family member 7 [Source:HGNC Symbol;Acc:HGNC:24912]	2.72713e-05	-1.32367
LARS	51520	leucyl-tRNA synthetase [Source:HGNC Symbol;Acc:HGNC:6512]	0.00534129	-1.16464
LDLRAD4	753	low density lipoprotein receptor class A domain containing 4 [Source:HGNC Symbol;Acc:HGNC:1224]	5.2438e-08	1.32869
LENG1	79165	leukocyte receptor cluster member 1 [Source:HGNC Symbol;Acc:HGNC:15502]	0.00067857	1.31483
LETM2	137994	leucine zipper and EF-hand containing transmembrane protein 2 [Source:HGNC Symbol;Acc:HGNC:14648]	2.05683e-06	1.43748
LHFPL4	375323	LHFPL tetraspan subfamily member 4 [Source:HGNC Symbol;Acc:HGNC:29568]	5.39686e-05	1.27079
LIMD1	8994	LIM domains containing 1 [Source:HGNC Symbol;Acc:HGNC:6612]	8.77347e-06	-1.31866
LIN7B	64130	lin-7 homolog B, crumbs cell polarity complex component [Source:HGNC Symbol;Acc:HGNC:17788]	0.000310578	1.34206
LIN7C	55327	lin-7 homolog C, crumbs cell polarity complex component [Source:HGNC Symbol;Acc:HGNC:17789]	2.59401e-05	1.28946
LINGO1	84894	leucine rich repeat and Ig domain containing 1 [Source:HGNC Symbol;Acc:HGNC:21205]	1.39663e-10	1.41587
LINGO2	158038	leucine rich repeat and Ig domain containing 2 [Source:HGNC Symbol;Acc:HGNC:21207]	4.28339e-09	1.71367
LLGL1	3996	LLGL1, scribble cell polarity complex component [Source:HGNC Symbol;Acc:HGNC:6628]	8.71632e-16	-1.49146
LMO3	55885	LIM domain only 3 [Source:HGNC Symbol;Acc:HGNC:6643]	9.54774e-65	-2.39378
LMTK2	22853	lemur tyrosine kinase 2 [Source:HGNC Symbol;Acc:HGNC:17880]	7.42477e-06	1.26474
LMTK3	114783	lemur tyrosine kinase 3 [Source:HGNC Symbol;Acc:HGNC:19295]	0.000886543	1.21213
LPAR2	9170	lysophosphatidic acid receptor 2 [Source:HGNC Symbol;Acc:HGNC:3168]	7.57411e-10	-1.41924
LRP1B	53353	LDL receptor related protein 1B [Source:HGNC Symbol;Acc:HGNC:6693]	0.000952317	1.28746
LRP4	4038	LDL receptor related protein 4 [Source:HGNC Symbol;Acc:HGNC:6696]	7.99147e-11	-1.76142
LRRC47	57470	leucine rich repeat containing 47 [Source:HGNC Symbol;Acc:HGNC:29207]	0.000122174	1.23168
LRRC55	219527	leucine rich repeat containing 55 [Source:HGNC Symbol;Acc:HGNC:32324]	6.63103e-05	-1.22859
LRRC7	57554	leucine rich repeat containing 7 [Source:HGNC Symbol;Acc:HGNC:18531]	0.00015292	1.29387
LSM3	27258	LSM3 homolog, U6 small nuclear RNA and mRNA degradation associated [Source:HGNC Symbol;Acc:HGNC:17874]	0.00620026	1.20001
LSM5	23658	LSM5 homolog, U6 small nuclear RNA and mRNA degradation associated [Source:HGNC Symbol;Acc:HGNC:17162]	0.00555761	-1.20184
LUZP2	338645	leucine zipper protein 2 [Source:HGNC Symbol;Acc:HGNC:23206]	2.49025e-19	2.21835
LY6G5B	58496	lymphocyte antigen 6 family member G5B [Source:HGNC Symbol;Acc:HGNC:13931]	0.00130341	-1.33854
LYN	4067	LYN proto-oncogene, Src family tyrosine kinase [Source:HGNC Symbol;Acc:HGNC:6735]	0.00078586	-2.01748
LYNX1	66004	Ly6/neurotoxin 1 [Source:HGNC Symbol;Acc:HGNC:29604]	1.25989e-15	1.64072
LZTR1	8216	leucine zipper like transcription regulator 1 [Source:HGNC Symbol;Acc:HGNC:6742]	7.594e-15	-1.49263
MACROD2	140733	MACRO domain containing 2 [Source:HGNC Symbol;Acc:HGNC:16126]	1.70711e-24	2.09816
MADD	8567	MAP kinase activating death domain [Source:HGNC Symbol;Acc:HGNC:6766]	3.2731e-05	1.22603
MAFB	9935	MAF bZIP transcription factor B [Source:HGNC Symbol;Acc:HGNC:6408]	7.20388e-17	-2.06403
MAGEL2	54551	MAGE family member L2 [Source:HGNC Symbol;Acc:HGNC:6814]	1.69291e-07	-1.48249
MAGT1	84061	magnesium transporter 1 [Source:HGNC Symbol;Acc:HGNC:28880]	4.09664e-05	-1.40346
MAMDC4	158056	MAM domain containing 4 [Source:HGNC Symbol;Acc:HGNC:24083]	0.000308979	-1.32617
MAN2B2	23324	mannosidase alpha class 2B member 2 [Source:HGNC Symbol;Acc:HGNC:29623]	0.00578125	-1.24501
MANBA	4126	mannosidase beta [Source:HGNC Symbol;Acc:HGNC:6831]	0.00109398	1.24262
MANF	7873	mesencephalic astrocyte derived neurotrophic factor [Source:HGNC Symbol;Acc:HGNC:15461]	6.65869e-08	1.40532
MAOA	4128	monoamine oxidase A [Source:HGNC Symbol;Acc:HGNC:6833]	4.15151e-30	-2.10111
MAP1LC3A	84557	microtubule associated protein 1 light chain 3 alpha [Source:HGNC Symbol;Acc:HGNC:6838]	1.22423e-12	1.52013
MAP4K4	9448	mitogen-activated protein kinase kinase kinase kinase 4 [Source:HGNC Symbol;Acc:HGNC:6866]	1.36457e-20	-1.52131
MAP4K5	11183	mitogen-activated protein kinase kinase kinase kinase 5 [Source:HGNC Symbol;Acc:HGNC:6867]	6.5294e-07	-1.31763
MAPK1	5594	mitogen-activated protein kinase 1 [Source:HGNC Symbol;Acc:HGNC:6871]	0.000530329	1.16905
MAPK6	5597	mitogen-activated protein kinase 6 [Source:HGNC Symbol;Acc:HGNC:6879]	0.000180235	1.19916
MAPK8IP3	23162	mitogen-activated protein kinase 8 interacting protein 3 [Source:HGNC Symbol;Acc:HGNC:6884]	0.000187676	-1.21235
MAPKAPK3	7867	mitogen-activated protein kinase-activated protein kinase 3 [Source:HGNC Symbol;Acc:HGNC:6888]	0.000354745	-1.38149
[truncated: 754 more rows]

## Sheet: CTX30_SCZ
geneName	entrezID	description	padj	FC
[truncated: 1,301 more rows]

## Sheet: MSN20_NDD
geneName	entrezID	description	padj	FC
[truncated: 1,565 more rows]

[truncated: 4 more sheets: MSN30_NDD, MSN40_NDD, CTX30_NDD, CTX30_ASD]
