# Supplementary material for: Dysfunction of cAMP–Protein Kinase A–Calcium Signaling Axis in Striatal Medium Spiny Neurons: A Role in Schizophrenia and Huntington’s Disease Neuropathology
Source: Biol Psychiatry Glob Open Sci. 2022 Apr 4;3(3):418–29. doi: 10.1016/j.bpsgos.2022.03.010 (PMC10382711; doi:10.1016/j.bpsgos.2022.03.010)
Supplement: Table S7 [file mmc8.xlsx]

## Sheet: MSN20_DEGs
Table S1 (Related to Figure 4) – Differentially expressed genes in BCL11Bko MSNs and cortical neurons.
Gene lists are presented in a separate sheet for each sample (padj<0.01). The first five columns identify the gene, and the other columns contain differential expression statistics for BCL11BKO versus control group comparisons. MSN, medium spiny neuron; CTX, cortical glutamatergic neuron.
geneName	entrezID	description	norm.counts.mutant1	norm.counts.mutant2	norm.counts.mutant3	norm.counts.control1	norm.counts.control2	norm.counts.control3	baseMean	log2FoldChange	lfcSE	stat	pvalue	padj	FC
A2M	2	alpha-2-macroglobulin [Source:HGNC Symbol;Acc:HGNC:7]	21.65	30.1018	34.6881	127.664	123.662	108.213	74.3299	-1.61443	0.190887	-8.45749	2.73194e-17	1.13922e-15	-3.0619
AAED1	195827	AhpC/TSA antioxidant enzyme domain containing 1 [Source:HGNC Symbol;Acc:HGNC:16881]	55.8342	79.6242	67.5012	100.726	107.174	109.197	86.676	-0.536899	0.174121	-3.08349	0.00204589	0.00815099	-1.45085
AAGAB	79719	alpha and gamma adaptin binding protein [Source:HGNC Symbol;Acc:HGNC:25662]	1683	1562.38	1575.97	1884.51	1957.16	1938	1766.84	-0.258488	0.0617269	-4.1876	2.81924e-05	0.000180044	-1.19622
AARS	16	alanyl-tRNA synthetase [Source:HGNC Symbol;Acc:HGNC:20]	3561.99	3835.56	3727.57	2914.02	2861.54	2711.24	3268.65	0.385506	0.0566364	6.80667	9.98819e-12	1.99924e-10	1.30632
AARS2	57505	alanyl-tRNA synthetase 2, mitochondrial [Source:HGNC Symbol;Acc:HGNC:21022]	1095.03	1051.62	1043.46	703.908	778.246	634.524	884.465	0.570855	0.0821973	6.94494	3.78627e-12	8.03573e-11	1.4854
ABAT	18	4-aminobutyrate aminotransferase [Source:HGNC Symbol;Acc:HGNC:23]	16373.1	15066.5	15589	9963.64	9075.97	10061.9	12688.3	0.683168	0.0552137	12.3732	3.65186e-35	6.32558e-33	1.60566
ABCA13	154664	ATP binding cassette subfamily A member 13 [Source:HGNC Symbol;Acc:HGNC:14638]	2.27894	2.91308	3.75007	23.4246	19.7859	10.8213	10.4957	-0.876205	0.230383	-3.80325	0.000142808	0.000769504	-1.83554
ABCA2	20	ATP binding cassette subfamily A member 2 [Source:HGNC Symbol;Acc:HGNC:32]	2054.47	2396.5	2246.29	1909.1	1873.89	1544.5	2004.12	0.32136	0.0797471	4.02975	5.58369e-05	0.000333511	1.24951
ABCA4	24	ATP binding cassette subfamily A member 4 [Source:HGNC Symbol;Acc:HGNC:34]	50.1368	65.0588	55.3135	5.85614	9.06855	11.8051	32.8731	1.62238	0.22803	7.11476	1.1211e-12	2.60256e-11	3.07882
ABCA5	23461	ATP binding cassette subfamily A member 5 [Source:HGNC Symbol;Acc:HGNC:35]	396.536	508.818	432.195	316.232	312.453	305.949	378.697	0.491383	0.107474	4.57212	4.82806e-06	3.66796e-05	1.40579
ABCB1	5243	ATP binding cassette subfamily B member 1 [Source:HGNC Symbol;Acc:HGNC:40]	184.595	159.248	216.566	64.4176	75.846	83.6195	130.715	1.14644	0.159485	7.18838	6.55656e-13	1.56731e-11	2.21366
ABCB1	5243	ATP binding cassette subfamily B member 1 [Source:HGNC Symbol;Acc:HGNC:40]	184.595	159.248	216.566	64.4176	75.846	83.6195	130.715	1.14644	0.159485	7.18838	6.55656e-13	1.56731e-11	2.21366
ABCB6	10058	ATP binding cassette subfamily B member 6 (Langereis blood group) [Source:HGNC Symbol;Acc:HGNC:47]	485.415	589.414	508.134	309.204	291.842	294.144	413.026	0.784797	0.102758	7.63733	2.21774e-14	6.50247e-13	1.72285
ABCB9	23457	ATP binding cassette subfamily B member 9 [Source:HGNC Symbol;Acc:HGNC:50]	925.252	925.389	869.078	1130.24	1207.77	1135.26	1032.16	-0.346464	0.0716388	-4.83627	1.32299e-06	1.13793e-05	-1.27144
ABCC4	10257	ATP binding cassette subfamily C member 4 [Source:HGNC Symbol;Acc:HGNC:55]	666.591	756.43	716.263	1223.93	1098.94	1077.22	923.229	-0.645854	0.0797626	-8.09721	5.62358e-16	2.02611e-14	-1.56466
ABCC8	6833	ATP binding cassette subfamily C member 8 [Source:HGNC Symbol;Acc:HGNC:59]	225.616	259.264	247.504	169.828	153.341	132.807	198.06	0.631084	0.131795	4.78839	1.68124e-06	1.41951e-05	1.54873
ABCD1	215	ATP binding cassette subfamily D member 1 [Source:HGNC Symbol;Acc:HGNC:61]	470.602	360.251	378.757	255.328	305.033	267.582	339.592	0.50413	0.116829	4.31512	1.59513e-05	0.000107671	1.41827
ABCD4	5826	ATP binding cassette subfamily D member 4 [Source:HGNC Symbol;Acc:HGNC:68]	2088.65	1972.16	2040.97	1663.14	1685.93	1524.83	1829.28	0.317677	0.063756	4.98269	6.27052e-07	5.73749e-06	1.24632
ABHD12	26090	abhydrolase domain containing 12 [Source:HGNC Symbol;Acc:HGNC:15868]	813.583	845.765	918.766	1001.4	1173.96	1122.47	979.325	-0.345996	0.0801598	-4.31634	1.5864e-05	0.000107146	-1.27103
ABHD3	171586	abhydrolase domain containing 3 [Source:HGNC Symbol;Acc:HGNC:18718]	897.904	972.969	898.141	644.176	558.952	535.165	751.218	0.652999	0.0854249	7.64414	2.10351e-14	6.17561e-13	1.57243
ABHD4	63874	abhydrolase domain containing 4 [Source:HGNC Symbol;Acc:HGNC:20154]	1025.53	1067.16	1049.08	816.346	784.841	814.552	926.251	0.371569	0.0719415	5.16488	2.40595e-07	2.37723e-06	1.29376
ABL1	25	ABL proto-oncogene 1, non-receptor tyrosine kinase [Source:HGNC Symbol;Acc:HGNC:76]	6727.45	6270.89	6361.05	5548.11	5451.85	5369.35	5954.78	0.239092	0.0507387	4.71222	2.45037e-06	1.99918e-05	1.18025
ABLIM1	3983	actin binding LIM protein 1 [Source:HGNC Symbol;Acc:HGNC:78]	320.192	306.845	307.505	982.661	1643.88	1341.85	817.155	-1.71505	0.181172	-9.46639	2.8967e-21	1.79691e-19	-3.28308
ABLIM3	22885	actin binding LIM protein family member 3 [Source:HGNC Symbol;Acc:HGNC:29132]	124.202	118.465	140.627	261.184	231.66	287.257	193.899	-0.929492	0.135333	-6.86819	6.50239e-12	1.3384e-10	-1.9046
ABRAXAS1	84142	abraxas 1, BRCA1 A complex subunit [Source:HGNC Symbol;Acc:HGNC:25829]	788.515	798.184	882.203	1029.51	969.51	1100.83	928.125	-0.316962	0.0789025	-4.01713	5.89112e-05	0.000350017	-1.2457
ABTB2	25841	ankyrin repeat and BTB domain containing 2 [Source:HGNC Symbol;Acc:HGNC:23842]	1501.82	1139.99	1196.27	748.415	716.415	666.988	994.983	0.813323	0.093035	8.74212	2.28776e-18	1.06879e-16	1.75725
AC011043.1	389831	Homo sapiens uncharacterized LOC389831 (LOC389831), transcript variant 3, mRNA. [Source:RefSeq mRNA;Acc:NM_001347681]	1270.51	1383.71	1392.21	1040.05	897.786	1026.06	1168.39	0.440805	0.0759536	5.80361	6.49015e-09	8.50671e-08	1.35736
AC024940.1	144203		13.6737	22.3336	29.063	62.0751	62.6554	60.993	41.799	-1.04719	0.216206	-4.84346	1.27595e-06	1.10042e-05	-2.0665
AC104662.2	55300		177.758	187.408	204.379	223.705	262.163	274.469	221.647	-0.386577	0.125948	-3.06933	0.00214537	0.00850069	-1.30729
ACACA	31	acetyl-CoA carboxylase alpha [Source:HGNC Symbol;Acc:HGNC:84]	6023.25	5949.48	5980.42	5211.97	5145.99	5333.94	5607.51	0.192266	0.047974	4.0077	6.13118e-05	0.000362558	1.14256
ACACB	32	acetyl-CoA carboxylase beta [Source:HGNC Symbol;Acc:HGNC:85]	713.31	825.373	741.575	586.785	529.273	437.772	639.015	0.531096	0.0990374	5.36258	8.20414e-08	8.83927e-07	1.44503
ACAD11	84129	acyl-CoA dehydrogenase family member 11 [Source:HGNC Symbol;Acc:HGNC:30211]	1039.2	1194.36	1108.14	893.647	929.938	819.471	997.461	0.329127	0.078487	4.19339	2.74811e-05	0.000175901	1.25625
ACADL	33	acyl-CoA dehydrogenase long chain [Source:HGNC Symbol;Acc:HGNC:88]	13.6737	9.71027	14.0627	44.5067	44.5183	31.4803	26.3253	-1.00961	0.231454	-4.36204	1.28858e-05	8.89793e-05	-2.01337
ACADSB	36	acyl-CoA dehydrogenase short/branched chain [Source:HGNC Symbol;Acc:HGNC:91]	533.273	618.544	631.886	810.49	807.101	870.626	711.987	-0.461579	0.0854094	-5.40432	6.5055e-08	7.14509e-07	-1.37705
ACAT1	38	acetyl-CoA acetyltransferase 1 [Source:HGNC Symbol;Acc:HGNC:93]	814.723	836.055	812.827	1100.95	1159.95	1128.37	975.48	-0.450562	0.0710135	-6.34474	2.22809e-10	3.7e-09	-1.36657
ACBD6	84320	acyl-CoA binding domain containing 6 [Source:HGNC Symbol;Acc:HGNC:23339]	1553.1	1528.4	1408.15	1780.27	1751.05	1725.51	1624.41	-0.223916	0.064175	-3.48914	0.00048458	0.00229046	-1.1679
ACIN1	22985	apoptotic chromatin condensation inducer 1 [Source:HGNC Symbol;Acc:HGNC:17066]	10722.4	9377.21	9591.73	8697.54	8910.26	8638.38	9322.93	0.174961	0.0567505	3.08298	0.00204937	0.00815907	1.12893
ACKR3	57007	atypical chemokine receptor 3 [Source:HGNC Symbol;Acc:HGNC:23692]	592.526	625.342	662.824	757.785	881.298	735.851	709.271	-0.325787	0.088583	-3.67776	0.000235287	0.00120468	-1.25335
ACLY	47	ATP citrate lyase [Source:HGNC Symbol;Acc:HGNC:115]	12998	12744.7	13054	11205.1	11104.8	10979.7	12014.4	0.218947	0.0443546	4.93628	7.96254e-07	7.13491e-06	1.16388
ACO1	48	aconitase 1 [Source:HGNC Symbol;Acc:HGNC:117]	1878.99	2061.49	2005.35	1651.43	1659.54	1710.76	1827.93	0.24009	0.0622069	3.85955	0.000113597	0.000626341	1.18107
ACOT9	23597	acyl-CoA thioesterase 9 [Source:HGNC Symbol;Acc:HGNC:17152]	578.852	612.718	693.762	962.75	971.159	991.628	801.812	-0.612302	0.0819408	-7.47249	7.86905e-14	2.15043e-12	-1.5287
ACOT9	23597	acyl-CoA thioesterase 9 [Source:HGNC Symbol;Acc:HGNC:17152]	578.852	612.718	693.762	962.75	971.159	991.628	801.812	-0.612302	0.0819408	-7.47249	7.86905e-14	2.15043e-12	-1.5287
ACP1	52	acid phosphatase 1 [Source:HGNC Symbol;Acc:HGNC:122]	3981.32	3794.77	3990.07	4368.68	4507.07	4673.84	4219.29	-0.201405	0.0532671	-3.78105	0.000156169	0.000833518	-1.14982
ACP6	51205	acid phosphatase 6, lysophosphatidic [Source:HGNC Symbol;Acc:HGNC:29609]	562.899	616.602	555.947	423.985	429.519	417.114	501.011	0.432805	0.0905545	4.7795	1.75736e-06	1.47382e-05	1.34986
ACSL3	2181	acyl-CoA synthetase long chain family member 3 [Source:HGNC Symbol;Acc:HGNC:3570]	4234.28	4398.75	4681.96	3598.01	3469.13	3636.95	4003.18	0.311207	0.056106	5.54676	2.91006e-08	3.42007e-07	1.24075
ACSL4	2182	acyl-CoA synthetase long chain family member 4 [Source:HGNC Symbol;Acc:HGNC:3571]	2751.83	3020.87	3032.87	3492.6	3601.86	3687.13	3264.52	-0.287207	0.0580826	-4.94479	7.6225e-07	6.86299e-06	-1.22028
ACSL5	51703	acyl-CoA synthetase long chain family member 5 [Source:HGNC Symbol;Acc:HGNC:16526]	53.5552	48.5514	48.7509	11.7123	17.3127	7.87007	31.2921	1.25547	0.227812	5.51101	3.56775e-08	4.11187e-07	2.38745
ACSS1	84532	acyl-CoA synthetase short chain family member 1 [Source:HGNC Symbol;Acc:HGNC:16091]	76.3447	93.2186	101.252	178.027	142.624	130.84	120.384	-0.628378	0.16169	-3.8863	0.000101783	0.000569146	-1.54583
ACTA2	59	actin, alpha 2, smooth muscle, aorta [Source:HGNC Symbol;Acc:HGNC:130]	166.363	131.089	181.878	404.074	815.345	586.32	380.845	-1.29822	0.221016	-5.87387	4.25729e-09	5.7439e-08	-2.45925
ACTC1	70	actin, alpha, cardiac muscle 1 [Source:HGNC Symbol;Acc:HGNC:143]	485.415	368.019	439.695	1187.63	2119.57	1422.51	1003.81	-1.389	0.207092	-6.70717	1.9843e-11	3.79953e-10	-2.61898
ACTG1	71	actin gamma 1 [Source:HGNC Symbol;Acc:HGNC:144]	131075	130114	132107	149758	153748	142374	139863	-0.179353	0.0457432	-3.92086	8.82325e-05	0.000501595	-1.13238
ACTG2	72	actin, gamma 2, smooth muscle, enteric [Source:HGNC Symbol;Acc:HGNC:145]	19.371	6.79719	16.8753	30.4519	65.1287	53.123	31.9578	-1.0658	0.232457	-4.58493	4.5414e-06	3.47952e-05	-2.09333
ACTL6B	51412	actin like 6B [Source:HGNC Symbol;Acc:HGNC:160]	623.291	558.341	673.137	801.12	773.3	882.431	718.603	-0.39025	0.0884176	-4.41371	1.01613e-05	7.20443e-05	-1.31062
ACTN1	87	actinin alpha 1 [Source:HGNC Symbol;Acc:HGNC:163]	2494.31	2344.06	2520.98	2986.63	4502.12	3605.47	3075.6	-0.522395	0.153372	-3.40607	0.000659052	0.00300416	-1.43634
ACTR3B	57180	ARP3 actin related protein 3 homolog B [Source:HGNC Symbol;Acc:HGNC:17256]	1763.9	2155.68	1965.97	1508.54	1184.68	1189.36	1628.02	0.581289	0.0892428	6.51357	7.33873e-11	1.29484e-09	1.49619
ACYP1	97	acylphosphatase 1 [Source:HGNC Symbol;Acc:HGNC:179]	412.489	457.354	385.319	293.978	305.857	278.404	355.567	0.48701	0.105756	4.60501	4.12445e-06	3.18785e-05	1.40154
ADA	100	adenosine deaminase [Source:HGNC Symbol;Acc:HGNC:186]	132.179	132.06	164.065	179.198	219.294	197.735	170.755	-0.432691	0.140545	-3.07866	0.00207933	0.00826958	-1.34975
ADA2	51816	adenosine deaminase 2 [Source:HGNC Symbol;Acc:HGNC:1839]	891.067	1061.33	1043.46	866.709	767.529	693.55	887.274	0.353976	0.0900667	3.93015	8.48918e-05	0.000485299	1.27808
ADAM11	4185	ADAM metallopeptidase domain 11 [Source:HGNC Symbol;Acc:HGNC:189]	69.5078	97.1027	83.439	152.26	147.57	139.694	114.929	-0.702049	0.159538	-4.4005	1.07999e-05	7.61644e-05	-1.62681
ADAM15	8751	ADAM metallopeptidase domain 15 [Source:HGNC Symbol;Acc:HGNC:193]	1000.46	1103.09	1031.27	1367.99	1537.53	1235.6	1212.66	-0.390307	0.0813137	-4.80002	1.58651e-06	1.34507e-05	-1.31067
ADAM19	8728	ADAM metallopeptidase domain 19 [Source:HGNC Symbol;Acc:HGNC:197]	775.981	644.762	673.137	777.696	939.007	970.97	796.925	-0.350011	0.0933223	-3.75056	0.000176439	0.000930895	-1.27457
ADAM22	53616	ADAM metallopeptidase domain 22 [Source:HGNC Symbol;Acc:HGNC:201]	1555.38	1575.98	1559.09	1323.49	1174.79	1399.89	1431.44	0.262441	0.071999	3.64506	0.000267331	0.001347	1.19951
ADAM9	8754	ADAM metallopeptidase domain 9 [Source:HGNC Symbol;Acc:HGNC:216]	1906.34	2132.38	2067.22	3011.23	3357.01	3006.37	2580.09	-0.606643	0.0655558	-9.25384	2.1656e-20	1.22054e-18	-1.52271
ADAMTS1	9510	ADAM metallopeptidase with thrombospondin type 1 motif 1 [Source:HGNC Symbol;Acc:HGNC:217]	225.616	250.525	213.754	275.239	335.536	341.364	273.672	-0.437215	0.119579	-3.65627	0.00025591	0.00129525	-1.35399
ADAMTS12	81792	ADAM metallopeptidase with thrombospondin type 1 motif 12 [Source:HGNC Symbol;Acc:HGNC:14605]	474.021	509.789	542.822	713.278	892.015	739.786	645.285	-0.594687	0.0957953	-6.20789	5.37009e-10	8.49184e-09	-1.51014
ADAMTS15	170689	ADAM metallopeptidase with thrombospondin type 1 motif 15 [Source:HGNC Symbol;Acc:HGNC:16305]	115.087	101.958	107.814	260.013	580.387	334.478	249.956	-1.18612	0.227271	-5.21895	1.79938e-07	1.81615e-06	-2.2754
ADAMTS16	170690	ADAM metallopeptidase with thrombospondin type 1 motif 16 [Source:HGNC Symbol;Acc:HGNC:17108]	21.65	21.3626	29.063	79.6435	197.859	122.97	78.758	-1.75898	0.21279	-8.26628	1.38205e-16	5.31983e-15	-3.38458
ADAMTS18	170692	ADAM metallopeptidase with thrombospondin type 1 motif 18 [Source:HGNC Symbol;Acc:HGNC:17110]	7.97631	12.6234	9.37516	285.78	406.436	215.443	156.272	-2.82397	0.22858	-12.3544	4.61131e-35	7.92653e-33	-7.08109
ADAMTS2	9509	ADAM metallopeptidase with thrombospondin type 1 motif 2 [Source:HGNC Symbol;Acc:HGNC:218]	237.01	257.322	235.317	156.945	135.204	104.278	187.679	0.800325	0.140101	5.7125	1.11328e-08	1.39504e-07	1.74149
ADAMTS3	9508	ADAM metallopeptidase with thrombospondin type 1 motif 3 [Source:HGNC Symbol;Acc:HGNC:219]	339.563	277.714	279.38	160.458	214.347	236.102	251.261	0.497505	0.132684	3.74955	0.000177151	0.000933995	1.41177
ADAMTS5	11096	ADAM metallopeptidase with thrombospondin type 1 motif 5 [Source:HGNC Symbol;Acc:HGNC:221]	30.7658	35.928	41.2507	86.6709	63.4798	90.5058	58.1002	-0.875582	0.200172	-4.37415	1.21905e-05	8.47176e-05	-1.83475
ADAMTS7	11173	ADAM metallopeptidase with thrombospondin type 1 motif 7 [Source:HGNC Symbol;Acc:HGNC:223]	1834.55	1750.76	1699.72	1483.95	1579.58	1323.16	1611.95	0.261017	0.0721978	3.6153	0.000299995	0.00149058	1.19832
ADAMTSL1	92949	ADAMTS like 1 [Source:HGNC Symbol;Acc:HGNC:14632]	74.0657	77.6822	78.7514	120.637	126.96	114.116	98.7019	-0.560547	0.163442	-3.42965	0.000604371	0.0027808	-1.47483
ADAMTSL3	57188	ADAMTS like 3 [Source:HGNC Symbol;Acc:HGNC:14633]	13.6737	8.73925	11.2502	45.6779	52.7625	37.3828	28.2477	-1.21949	0.230408	-5.29274	1.20496e-07	1.26496e-06	-2.32864
ADAMTSL4	54507	ADAMTS like 4 [Source:HGNC Symbol;Acc:HGNC:19706]	64.9499	79.6242	79.6889	127.664	123.662	110.181	97.6283	-0.584584	0.166418	-3.51274	0.000443513	0.00211455	-1.49961
ADAP1	11033	ArfGAP with dual PH domains 1 [Source:HGNC Symbol;Acc:HGNC:16486]	254.102	279.656	264.38	419.3	434.466	437.772	348.279	-0.659638	0.102779	-6.41805	1.38026e-10	2.35639e-09	-1.57969
ADARB1	104	adenosine deaminase, RNA specific B1 [Source:HGNC Symbol;Acc:HGNC:226]	862.581	720.502	776.264	664.087	666.126	605.995	715.926	0.273591	0.0865493	3.1611	0.00157174	0.00646557	1.20881
ADCY2	108	adenylate cyclase 2 [Source:HGNC Symbol;Acc:HGNC:233]	107.11	120.407	137.815	571.56	659.531	774.218	395.107	-2.26814	0.124401	-18.2325	2.85185e-74	3.058e-71	-4.81702
ADCY6	112	adenylate cyclase 6 [Source:HGNC Symbol;Acc:HGNC:237]	2362.13	2205.2	2229.41	1749.82	1785.68	1541.55	1978.96	0.411386	0.0678039	6.0673	1.30082e-09	1.917e-08	1.32996
ADCYAP1	116	adenylate cyclase activating polypeptide 1 [Source:HGNC Symbol;Acc:HGNC:241]	23.9289	28.1598	15.9378	67.9313	63.4798	58.0417	42.9132	-1.04885	0.214336	-4.89347	9.90719e-07	8.72127e-06	-2.06888
ADCYAP1R1	117	ADCYAP receptor type I [Source:HGNC Symbol;Acc:HGNC:242]	412.489	449.586	435.945	360.738	260.515	294.144	368.903	0.482172	0.112809	4.27423	1.91796e-05	0.00012695	1.39685
ADGRA1	84435	adhesion G protein-coupled receptor A1 [Source:HGNC Symbol;Acc:HGNC:13838]	1355.97	1157.46	1121.27	764.812	672.721	714.209	964.408	0.732266	0.0846635	8.64913	5.18928e-18	2.34173e-16	1.66125
ADGRA2	25960	adhesion G protein-coupled receptor A2 [Source:HGNC Symbol;Acc:HGNC:17849]	386.281	368.019	345.944	463.806	655.409	503.684	453.857	-0.532493	0.113937	-4.67358	2.96e-06	2.36695e-05	-1.44643
ADGRB1	575	adhesion G protein-coupled receptor B1 [Source:HGNC Symbol;Acc:HGNC:943]	402.234	391.324	405.945	600.84	615.012	475.155	481.752	-0.471268	0.103	-4.57543	4.75243e-06	3.62272e-05	-1.38633
ADGRB3	577	adhesion G protein-coupled receptor B3 [Source:HGNC Symbol;Acc:HGNC:945]	1292.16	1295.35	1265.65	783.552	750.216	825.373	1035.38	0.692231	0.0714516	9.68811	3.38727e-22	2.21729e-20	1.61578
ADGRG1	9289	adhesion G protein-coupled receptor G1 [Source:HGNC Symbol;Acc:HGNC:4512]	7863.5	7208.91	7513.26	6678.34	6146	6118.98	6921.5	0.250481	0.0554947	4.51361	6.37331e-06	4.71621e-05	1.1896
ADGRG6	57211	adhesion G protein-coupled receptor G6 [Source:HGNC Symbol;Acc:HGNC:13841]	131.039	147.596	185.628	457.95	833.482	744.705	416.734	-1.51838	0.214011	-7.09486	1.29478e-12	2.96903e-11	-2.86469
ADGRV1	84059	adhesion G protein-coupled receptor V1 [Source:HGNC Symbol;Acc:HGNC:17416]	8882.19	7282.7	7737.32	4062.99	3906.89	4004.88	5979.5	0.977164	0.0662832	14.7423	3.45051e-49	1.10998e-46	1.96859
ADH5	128	alcohol dehydrogenase 5 (class III), chi polypeptide [Source:HGNC Symbol;Acc:HGNC:253]	6851.65	7125.4	7224.5	7769.93	7748.66	8461.31	7530.24	-0.175209	0.0532781	-3.28857	0.00100697	0.00436727	-1.12913
ADHFE1	137872	alcohol dehydrogenase, iron containing 1 [Source:HGNC Symbol;Acc:HGNC:16354]	118.505	106.813	105.939	144.061	187.966	159.369	137.109	-0.512922	0.150466	-3.40889	0.000652279	0.00297629	-1.42694
ADIPOR2	79602	adiponectin receptor 2 [Source:HGNC Symbol;Acc:HGNC:24041]	2939.84	2877.15	2927.86	2315.52	2457.58	2417.09	2655.84	0.277529	0.0553818	5.01119	5.40957e-07	5.01645e-06	1.21212
ADK	132	adenosine kinase [Source:HGNC Symbol;Acc:HGNC:257]	611.897	694.285	680.637	817.518	822.765	866.691	748.965	-0.323808	0.0807164	-4.01167	6.02899e-05	0.000357171	-1.25163
ADRA2A	150	adrenoceptor alpha 2A [Source:HGNC Symbol;Acc:HGNC:281]	3.41842	2.91308	2.81255	12.8835	14.8394	12.7889	8.27598	-0.689627	0.226225	-3.04841	0.00230057	0.00902827	-1.61287
ADRM1	11047	adhesion regulating molecule 1 [Source:HGNC Symbol;Acc:HGNC:15759]	2203.74	1973.13	1980.03	2361.2	2615.86	2383.65	2252.93	-0.254483	0.0662879	-3.83906	0.000123506	0.000676009	-1.19291
ADRM1	11047	adhesion regulating molecule 1 [Source:HGNC Symbol;Acc:HGNC:15759]	2203.74	1973.13	1980.03	2361.2	2615.86	2383.65	2252.93	-0.254483	0.0662879	-3.83906	0.000123506	0.000676009	-1.19291
ADSL	158	adenylosuccinate lyase [Source:HGNC Symbol;Acc:HGNC:291]	1837.97	1685.7	1726.91	2101.18	2399.87	2355.12	2017.79	-0.379169	0.0671564	-5.64606	1.64169e-08	2.0102e-07	-1.30059
AES	166	amino-terminal enhancer of split [Source:HGNC Symbol;Acc:HGNC:307]	6033.51	6167.97	6299.17	8475.01	8554.94	8300.95	7305.26	-0.448585	0.0475067	-9.44258	3.63729e-21	2.20173e-19	-1.3647
AFDN	4301	afadin, adherens junction formation factor [Source:HGNC Symbol;Acc:HGNC:7137]	14895.2	14259.5	14544.6	13046.3	12403.3	12842	13665.2	0.188852	0.0465928	4.05325	5.05118e-05	0.000305185	1.13986
AFF1	4299	AF4/FMR2 family member 1 [Source:HGNC Symbol;Acc:HGNC:7135]	1394.71	1559.47	1456.9	1225.11	1261.35	1198.22	1349.29	0.254359	0.0681752	3.73097	0.000190747	0.000996805	1.19281
AFF2	2334	AF4/FMR2 family member 2 [Source:HGNC Symbol;Acc:HGNC:3776]	3589.34	3724.86	3667.56	2087.13	1986.84	2180.01	2872.62	0.801109	0.0573646	13.9652	2.54091e-44	6.50185e-42	1.74244
AFF3	3899	AF4/FMR2 family member 3 [Source:HGNC Symbol;Acc:HGNC:6473]	1301.28	1004.04	1065.96	836.257	846.672	840.13	982.389	0.401163	0.0875734	4.58088	4.6303e-06	3.53866e-05	1.32057
AFG3L2	10939	AFG3 like matrix AAA peptidase subunit 2 [Source:HGNC Symbol;Acc:HGNC:315]	1582.73	1594.43	1574.09	2025.05	2163.26	2166.24	1850.97	-0.413511	0.0605971	-6.82394	8.85746e-12	1.78721e-10	-1.33192
AFMID	125061	arylformamidase [Source:HGNC Symbol;Acc:HGNC:20910]	266.637	299.076	285.005	388.848	444.359	334.478	336.4	-0.429579	0.114957	-3.73685	0.000186339	0.000976491	-1.34684
AFTPH	54812	aftiphilin [Source:HGNC Symbol;Acc:HGNC:25951]	1442.57	1437.12	1463.46	1132.58	1009.91	1088.04	1262.28	0.420297	0.0686177	6.12519	9.05734e-10	1.37713e-08	1.3382
AGFG2	3268	ArfGAP with FG repeats 2 [Source:HGNC Symbol;Acc:HGNC:5177]	283.729	333.062	275.63	230.732	221.767	192.817	256.289	0.436546	0.121561	3.59117	0.000329196	0.001621	1.35336
AGGF1	55109	angiogenic factor with G-patch and FHA domains 1 [Source:HGNC Symbol;Acc:HGNC:24684]	1506.38	1589.57	1619.09	1188.8	1117.9	1311.35	1388.85	0.374498	0.0723141	5.17877	2.23351e-07	2.21463e-06	1.29639
AGO1	26523	argonaute 1, RISC catalytic component [Source:HGNC Symbol;Acc:HGNC:3262]	18507.3	14487.7	15239.3	7357.66	7025.65	7339.82	11659.6	1.12327	0.0724527	15.5035	3.28313e-54	1.47859e-51	2.17841
AGO2	27161	argonaute 2, RISC catalytic component [Source:HGNC Symbol;Acc:HGNC:3263]	5998.18	5700.9	5853.85	4853.57	4648.04	4564.64	5269.86	0.315929	0.0512885	6.15984	7.28172e-10	1.12434e-08	1.24481
AGO3	192669	argonaute 3, RISC catalytic component [Source:HGNC Symbol;Acc:HGNC:18421]	2327.94	2072.17	2126.29	1538.99	1419.64	1526.79	1835.3	0.530573	0.0666304	7.96294	1.68005e-15	5.72336e-14	1.4445
AGPAT1	10554	1-acylglycerol-3-phosphate O-acyltransferase 1 [Source:HGNC Symbol;Acc:HGNC:324]	3657.71	3354.9	3529.75	2781.67	3005.81	2768.3	3183.02	0.2953	0.0590296	5.00258	5.65687e-07	5.20988e-06	1.22714
AGPAT3	56894	1-acylglycerol-3-phosphate O-acyltransferase 3 [Source:HGNC Symbol;Acc:HGNC:326]	1412.95	1329.34	1380.02	1658.46	1766.72	1620.25	1527.96	-0.287343	0.0653133	-4.39946	1.0852e-05	7.64361e-05	-1.22039
AGPAT4	56895	1-acylglycerol-3-phosphate O-acyltransferase 4 [Source:HGNC Symbol;Acc:HGNC:20885]	5258.67	5132.85	5164.78	4792.67	4361.97	4249.84	4826.79	0.212358	0.0565648	3.75424	0.000173868	0.000917976	1.15858
AGPS	8540	alkylglycerone phosphate synthase [Source:HGNC Symbol;Acc:HGNC:327]	2439.61	2483.89	2566.92	2087.13	1962.93	2200.67	2290.19	0.257638	0.0616588	4.17845	2.93507e-05	0.000186912	1.19552
AHCYL1	10768	adenosylhomocysteinase like 1 [Source:HGNC Symbol;Acc:HGNC:344]	4839.34	5147.42	5056.96	4193	3871.44	3909.46	4502.94	0.325853	0.054696	5.95752	2.56096e-09	3.60874e-08	1.25341
AHI1	54806	Abelson helper integration site 1 [Source:HGNC Symbol;Acc:HGNC:21575]	886.51	945.781	945.017	808.148	746.094	778.153	851.617	0.248078	0.07571	3.27669	0.00105032	0.00452912	1.18762
AHNAK	79026	AHNAK nucleoprotein [Source:HGNC Symbol;Acc:HGNC:347]	1374.2	1466.25	1456.9	3162.32	5294.38	4232.13	2831.03	-1.30345	0.176275	-7.39437	1.42077e-13	3.72009e-12	-2.46818
AHR	196	aryl hydrocarbon receptor [Source:HGNC Symbol;Acc:HGNC:348]	27.3473	23.3047	33.7506	93.6983	107.998	82.6357	61.4558	-1.34267	0.199159	-6.7417	1.56547e-11	3.04415e-10	-2.5362
AHRR	57491	aryl-hydrocarbon receptor repressor [Source:HGNC Symbol;Acc:HGNC:346]	266.637	279.656	297.193	343.17	413.031	366.942	327.771	-0.392405	0.109448	-3.58529	0.000336701	0.00165398	-1.31258
AHSA1	10598	activator of HSP90 ATPase activity 1 [Source:HGNC Symbol;Acc:HGNC:1189]	2357.57	2370.28	2336.29	1666.66	1680.15	1685.18	2016.02	0.481979	0.0571584	8.43235	3.38805e-17	1.39729e-15	1.39666
AIF1L	83543	allograft inflammatory factor 1 like [Source:HGNC Symbol;Acc:HGNC:28904]	6861.9	6541.81	6648.87	5830.38	5837.67	5776.63	6249.54	0.198719	0.04803	4.1374	3.51269e-05	0.000219536	1.14768
AIM2	9447	absent in melanoma 2 [Source:HGNC Symbol;Acc:HGNC:357]	202.826	190.321	196.878	126.493	135.204	149.531	166.876	0.471007	0.13598	3.46379	0.000532627	0.00248626	1.38608
AIMP2	7965	aminoacyl tRNA synthetase complex interacting multifunctional protein 2 [Source:HGNC Symbol;Acc:HGNC:20609]	798.77	704.966	817.514	914.729	897.786	963.099	849.478	-0.250466	0.0799614	-3.13234	0.00173421	0.00703746	-1.18959
AJAP1	55966	adherens junctions associated protein 1 [Source:HGNC Symbol;Acc:HGNC:30801]	113.947	71.856	92.8141	174.513	164.058	185.93	133.853	-0.802427	0.157434	-5.09691	3.45235e-07	3.31373e-06	-1.74403
AK3	50808	adenylate kinase 3 [Source:HGNC Symbol;Acc:HGNC:17376]	2087.51	2287.74	2322.23	2848.43	2818.67	3097.86	2577.07	-0.380159	0.0634677	-5.9898	2.10094e-09	2.99804e-08	-1.30149
AK4	205	adenylate kinase 4 [Source:HGNC Symbol;Acc:HGNC:363]	1229.49	1540.05	1471.9	639.491	674.37	531.23	1014.42	1.15157	0.094383	12.2011	3.06722e-34	4.9689e-32	2.22156
AK6	102157402	adenylate kinase 6 [Source:HGNC Symbol;Acc:HGNC:49151]	747.494	795.271	782.826	892.476	882.947	1000.48	850.249	-0.247221	0.0787458	-3.13948	0.00169247	0.00690169	-1.18692
AKAP13	11214	A-kinase anchoring protein 13 [Source:HGNC Symbol;Acc:HGNC:371]	3596.18	3360.73	3526	3001.86	3169.04	3069.33	3287.19	0.178637	0.0551074	3.24161	0.00118859	0.00504136	1.13181
AKAP2	11217	A-kinase anchoring protein 2 [Source:HGNC Symbol;Acc:HGNC:372]	1064.27	903.055	1017.21	1172.4	1472.4	1312.33	1156.94	-0.396447	0.0860534	-4.60699	4.08536e-06	3.16179e-05	-1.31626
AKAP3	10566	A-kinase anchoring protein 3 [Source:HGNC Symbol;Acc:HGNC:373]	164.084	162.162	148.128	94.8695	117.891	109.197	132.722	0.489039	0.149208	3.27757	0.00104703	0.00451725	1.40351
AKIRIN1	79647	akirin 1 [Source:HGNC Symbol;Acc:HGNC:25744]	4209.21	4309.42	4259.14	4773.93	4784.07	5008.31	4557.35	-0.186755	0.0505297	-3.69594	0.000219077	0.00112887	-1.1382
AKIRIN2	55122	akirin 2 [Source:HGNC Symbol;Acc:HGNC:21407]	2513.68	2291.62	2288.48	1721.71	1778.26	1719.61	2052.23	0.433594	0.0620084	6.9925	2.70033e-12	5.90349e-11	1.35059
AKR1A1	10327	aldo-keto reductase family 1 member A1 [Source:HGNC Symbol;Acc:HGNC:380]	2634.46	2670.33	2720.67	2208.94	2264.66	2068.84	2427.98	0.290066	0.0586687	4.94414	7.6481e-07	6.8778e-06	1.2227
AKR1C1	1645	aldo-keto reductase family 1 member C1 [Source:HGNC Symbol;Acc:HGNC:384]	1014.13	1083.67	993.767	804.634	646.34	846.032	898.095	0.415642	0.0906633	4.58446	4.55165e-06	3.48619e-05	1.33389
AKR1C2	1646	aldo-keto reductase family 1 member C2 [Source:HGNC Symbol;Acc:HGNC:385]	631.268	608.834	630.949	395.875	341.307	453.513	510.291	0.624469	0.100289	6.22672	4.76304e-10	7.57979e-09	1.54164
AKT3	10000	AKT serine/threonine kinase 3 [Source:HGNC Symbol;Acc:HGNC:393]	7999.1	8225.57	8264.21	6040.03	5565.61	6005.84	7016.73	0.470586	0.0516243	9.11559	7.82446e-20	4.13594e-18	1.38567
AL358075.4	110117499		1890.38	1684.73	1784.09	1398.45	1342.14	1594.67	1615.75	0.298016	0.0743745	4.00696	6.15047e-05	0.000363317	1.22945
AL592490.1	64881		7.97631	13.5944	13.1252	86.6709	83.2657	80.6682	47.5501	-1.93596	0.215729	-8.97404	2.85839e-19	1.43994e-17	-3.82633
ALAS1	211	5'-aminolevulinate synthase 1 [Source:HGNC Symbol;Acc:HGNC:396]	1288.74	1251.65	1279.71	1054.11	1118.73	1090	1180.49	0.221351	0.0670651	3.30054	0.000964985	0.00421033	1.16583
ALCAM	214	activated leukocyte cell adhesion molecule [Source:HGNC Symbol;Acc:HGNC:400]	347.539	395.208	409.695	951.038	1380.07	1211.99	782.59	-1.53125	0.10853	-14.109	3.34098e-45	9.17466e-43	-2.89037
ALDH16A1	126133	aldehyde dehydrogenase 16 family member A1 [Source:HGNC Symbol;Acc:HGNC:28114]	719.007	712.734	680.637	529.395	651.287	506.636	633.283	0.305998	0.095068	3.21873	0.00128761	0.00540997	1.23627
ALDH1A1	216	aldehyde dehydrogenase 1 family member A1 [Source:HGNC Symbol;Acc:HGNC:402]	3.41842	11.6523	13.1252	373.622	507.839	298.079	201.289	-2.74735	0.233734	-11.7542	6.72263e-32	9.52077e-30	-6.71482
ALDH1A1	216	aldehyde dehydrogenase 1 family member A1 [Source:HGNC Symbol;Acc:HGNC:402]	3.41842	11.6523	13.1252	373.622	507.839	298.079	201.289	-2.74735	0.233734	-11.7542	6.72263e-32	9.52077e-30	-6.71482
ALDH1A3	220	aldehyde dehydrogenase 1 family member A3 [Source:HGNC Symbol;Acc:HGNC:409]	3.41842	1.94205	0.937516	17.5684	24.7324	13.7726	10.3952	-1.00427	0.229594	-4.3741	1.21933e-05	8.47176e-05	-2.00592
ALDH1B1	219	aldehyde dehydrogenase 1 family member B1 [Source:HGNC Symbol;Acc:HGNC:407]	858.023	837.026	825.014	975.633	1075.03	1031.96	933.782	-0.285977	0.0736963	-3.88047	0.000104254	0.000581662	-1.21924
ALDH7A1	501	aldehyde dehydrogenase 7 family member A1 [Source:HGNC Symbol;Acc:HGNC:877]	3715.82	3542.31	3748.19	4422.56	4415.56	4277.38	4020.3	-0.249899	0.0522393	-4.78375	1.72058e-06	1.44838e-05	-1.18912
ALDH9A1	223	aldehyde dehydrogenase 9 family member A1 [Source:HGNC Symbol;Acc:HGNC:412]	1733.14	1783.78	1800.97	2247.59	2092.36	2255.76	1985.6	-0.304137	0.0607407	-5.00714	5.5245e-07	5.10257e-06	-1.23468
ALDOA	226	aldolase, fructose-bisphosphate A [Source:HGNC Symbol;Acc:HGNC:414]	14576.1	15586.9	14878.4	7874.17	8568.13	7235.54	11453.2	0.91198	0.0608037	14.9988	7.47939e-51	2.67335e-48	1.88163
ALDOA	226	aldolase, fructose-bisphosphate A [Source:HGNC Symbol;Acc:HGNC:414]	14576.1	15586.9	14878.4	7874.17	8568.13	7235.54	11453.2	0.91198	0.0608037	14.9988	7.47939e-51	2.67335e-48	1.88163
ALDOA	226	aldolase, fructose-bisphosphate A [Source:HGNC Symbol;Acc:HGNC:414]	14576.1	15586.9	14878.4	7874.17	8568.13	7235.54	11453.2	0.91198	0.0608037	14.9988	7.47939e-51	2.67335e-48	1.88163
ALDOC	230	aldolase, fructose-bisphosphate C [Source:HGNC Symbol;Acc:HGNC:418]	984.504	1279.81	1226.27	516.512	442.71	427.935	812.958	1.27605	0.0985012	12.9547	2.20983e-38	4.36501e-36	2.42176
ALG1	56052	ALG1, chitobiosyldiphosphodolichol beta-mannosyltransferase [Source:HGNC Symbol;Acc:HGNC:18294]	551.505	541.833	524.072	727.333	839.253	737.819	653.636	-0.49666	0.0862937	-5.75546	8.64078e-09	1.10365e-07	-1.41094
ALG14	199857	ALG14, UDP-N-acetylglucosaminyltransferase subunit [Source:HGNC Symbol;Acc:HGNC:28287]	175.479	176.727	182.816	254.157	258.041	293.16	223.397	-0.547125	0.122901	-4.45174	8.51789e-06	6.12407e-05	-1.46117
ALG1L	200810	ALG1, chitobiosyldiphosphodolichol beta-mannosyltransferase like [Source:HGNC Symbol;Acc:HGNC:33721]	12.5342	24.2757	19.6878	38.6505	40.3963	47.2204	30.4608	-0.740799	0.226442	-3.27148	0.00106987	0.0046055	-1.6711
ALKBH3	221120	alkB homolog 3, alpha-ketoglutaratedependent dioxygenase [Source:HGNC Symbol;Acc:HGNC:30141]	485.415	480.659	516.572	659.402	638.096	709.29	581.572	-0.420196	0.0869484	-4.83271	1.3469e-06	1.15761e-05	-1.33811
ALKBH5	54890	alkB homolog 5, RNA demethylase [Source:HGNC Symbol;Acc:HGNC:25996]	2722.2	2681.98	2870.68	1799.01	1779.91	1718.63	2262.07	0.633822	0.0588336	10.7731	4.6108e-27	4.53389e-25	1.55167
ALKBH6	84964	alkB homolog 6 [Source:HGNC Symbol;Acc:HGNC:28243]	296.263	342.773	332.818	219.02	262.163	197.735	275.129	0.477783	0.121692	3.92616	8.63124e-05	0.00049242	1.3926
ALKBH7	84266	alkB homolog 7 [Source:HGNC Symbol;Acc:HGNC:21306]	706.473	919.563	828.764	1139.61	1136.04	968.018	949.744	-0.384212	0.0922008	-4.16712	3.08467e-05	0.000195443	-1.30515
ALPK1	80216	alpha kinase 1 [Source:HGNC Symbol;Acc:HGNC:20917]	66.0894	107.784	90.9391	162.801	136.028	190.849	125.748	-0.748157	0.167454	-4.46783	7.90155e-06	5.72481e-05	-1.67965
ALPK2	115701	alpha kinase 2 [Source:HGNC Symbol;Acc:HGNC:20565]	63.8105	46.6093	55.3135	311.547	536.693	426.951	240.154	-2.53889	0.162668	-15.6078	6.44369e-55	3.08721e-52	-5.8114
ALPL	249	alkaline phosphatase, liver/bone/kidney [Source:HGNC Symbol;Acc:HGNC:438]	519.599	471.919	556.885	856.168	1112.96	889.318	734.475	-0.846605	0.0994087	-8.51641	1.64571e-17	7.04527e-16	-1.79826
ALX1	8092	ALX homeobox 1 [Source:HGNC Symbol;Acc:HGNC:1494]	22.7894	33.0149	38.4382	1.17123	4.94648	5.90255	17.7105	1.29795	0.237251	5.47078	4.48062e-08	5.07263e-07	2.45879
ALX3	257	ALX homeobox 3 [Source:HGNC Symbol;Acc:HGNC:449]	209.663	206.829	258.755	152.26	178.898	164.288	195.115	0.405298	0.134091	3.02256	0.00250649	0.00972955	1.32436
AMD1	262	adenosylmethionine decarboxylase 1 [Source:HGNC Symbol;Acc:HGNC:457]	2201.46	2135.29	2175.04	2649.32	2747.77	2836.18	2457.51	-0.334159	0.0568963	-5.87312	4.2767e-09	5.7629e-08	-1.26064
AMD1	262	adenosylmethionine decarboxylase 1 [Source:HGNC Symbol;Acc:HGNC:457]	2201.46	2135.29	2175.04	2649.32	2747.77	2836.18	2457.51	-0.334159	0.0568963	-5.87312	4.2767e-09	5.7629e-08	-1.26064
AMER2	219287	APC membrane recruitment protein 2 [Source:HGNC Symbol;Acc:HGNC:26360]	1897.22	1778.92	1925.66	1487.46	1377.59	1670.42	1689.55	0.297873	0.0736728	4.04319	5.27291e-05	0.000316796	1.22933
AMMECR1	9949	Alport syndrome, mental retardation, midface hypoplasia and elliptocytosis chromosomal region gene 1 [Source:HGNC Symbol;Acc:HGNC:467]	2360.99	2284.83	2369.1	1707.65	1576.28	1804.21	2017.18	0.45564	0.0643981	7.07537	1.4905e-12	3.37997e-11	1.37139
AMMECR1L	83607	AMMECR1 like [Source:HGNC Symbol;Acc:HGNC:28658]	1787.83	1609.96	1740.03	1469.89	1457.56	1447.11	1585.4	0.227176	0.0647098	3.51069	0.000446942	0.00212955	1.17054
AMOTL1	154810	angiomotin like 1 [Source:HGNC Symbol;Acc:HGNC:17811]	4147.68	3833.62	3802.57	3229.08	3325.68	3259.19	3599.64	0.259364	0.0555641	4.66783	3.04396e-06	2.42891e-05	1.19695
AMPH	273	amphiphysin [Source:HGNC Symbol;Acc:HGNC:471]	1761.62	1727.46	1769.09	1259.07	1103.89	1319.22	1490.06	0.503835	0.0720733	6.99059	2.73731e-12	5.96696e-11	1.41798
AMT	275	aminomethyltransferase [Source:HGNC Symbol;Acc:HGNC:473]	560.62	623.4	553.135	460.293	423.748	323.657	490.809	0.497219	0.109278	4.55005	5.36342e-06	4.03654e-05	1.41149
AMY2B	280	amylase, alpha 2B (pancreatic) [Source:HGNC Symbol;Acc:HGNC:478]	388.56	456.383	405.945	351.369	307.506	318.738	371.417	0.342293	0.104714	3.26884	0.00107988	0.00464413	1.26777
ANAPC13	25847	anaphase promoting complex subunit 13 [Source:HGNC Symbol;Acc:HGNC:24540]	2366.68	2193.55	2147.85	2646.98	2425.42	2797.81	2429.72	-0.225808	0.0665507	-3.39302	0.000691271	0.00313137	-1.16943
ANAPC15	25906	anaphase promoting complex subunit 15 [Source:HGNC Symbol;Acc:HGNC:24531]	916.136	800.127	810.014	987.346	1119.55	1057.54	948.453	-0.319301	0.0796808	-4.00725	6.1429e-05	0.00036306	-1.24773
ANAPC15	25906	anaphase promoting complex subunit 15 [Source:HGNC Symbol;Acc:HGNC:24531]	916.136	800.127	810.014	987.346	1119.55	1057.54	948.453	-0.319301	0.0796808	-4.00725	6.1429e-05	0.00036306	-1.24773
ANAPC7	51434	anaphase promoting complex subunit 7 [Source:HGNC Symbol;Acc:HGNC:17380]	2022.56	1780.86	1853.47	2178.49	2314.13	2346.26	2082.63	-0.270221	0.0649121	-4.16288	3.14258e-05	0.000198777	-1.20599
ANGPTL1	9068	angiopoietin like 1 [Source:HGNC Symbol;Acc:HGNC:489]	230.173	187.408	214.691	256.499	325.643	418.097	272.085	-0.603253	0.139437	-4.32635	1.51601e-05	0.000102762	-1.51914
ANGPTL2	23452	angiopoietin like 2 [Source:HGNC Symbol;Acc:HGNC:490]	564.039	443.759	467.821	408.759	389.123	345.299	436.467	0.347196	0.106349	3.26467	0.00109592	0.00469878	1.27209
ANK3	288	ankyrin 3 [Source:HGNC Symbol;Acc:HGNC:494]	2431.63	2697.51	2717.86	3081.5	2901.93	3452.99	2880.57	-0.259181	0.0700616	-3.69934	0.000216165	0.00111693	-1.1968
ANKFN1	162282	ankyrin repeat and fibronectin type III domain containing 1 [Source:HGNC Symbol;Acc:HGNC:26766]	87.7394	71.856	66.5637	43.3355	46.1671	44.2691	59.9885	0.591653	0.193396	3.05929	0.00221864	0.00874331	1.50697
ANKFY1	51479	ankyrin repeat and FYVE domain containing 1 [Source:HGNC Symbol;Acc:HGNC:20763]	5168.65	4993.02	5105.71	4476.44	4503.77	4473.15	4786.79	0.180336	0.0488645	3.69054	0.000223781	0.00115022	1.13315
ANKH	56172	ANKH inorganic pyrophosphate transport regulator [Source:HGNC Symbol;Acc:HGNC:15492]	856.883	908.882	883.14	734.36	735.377	730.932	808.262	0.261182	0.0750269	3.48118	0.000499208	0.00234827	1.19846
ANKHD1	54882	ankyrin repeat and KH domain containing 1 [Source:HGNC Symbol;Acc:HGNC:24714]	6971.29	6828.26	6650.74	5617.21	5638.16	5633.98	6223.28	0.27294	0.0479144	5.69641	1.22356e-08	1.52221e-07	1.20827
ANKHD1-EIF4EBP3	404734	ANKHD1-EIF4EBP3 readthrough [Source:HGNC Symbol;Acc:HGNC:33530]	7119.42	7006.93	6843.87	5724.96	5751.11	5714.65	6360.16	0.283628	0.0473918	5.98475	2.16719e-09	3.08475e-08	1.21725
ANKMY2	57037	ankyrin repeat and MYND domain containing 2 [Source:HGNC Symbol;Acc:HGNC:25370]	1019.83	1125.42	1067.83	1384.39	1220.96	1451.04	1211.58	-0.324785	0.0771382	-4.21043	2.54888e-05	0.000164299	-1.25248
ANKRD1	27063	ankyrin repeat domain 1 [Source:HGNC Symbol;Acc:HGNC:15819]	619.873	579.703	606.573	1533.14	2798.88	2254.77	1398.82	-1.45253	0.196828	-7.37971	1.58631e-13	4.12002e-12	-2.73688
ANKRD17	26057	ankyrin repeat domain 17 [Source:HGNC Symbol;Acc:HGNC:23575]	6348	5935.89	5978.54	5200.25	5092.4	5177.52	5622.1	0.236479	0.0506686	4.66718	3.05365e-06	2.43578e-05	1.17811
ANKRD18A	253650	ankyrin repeat domain 18A [Source:HGNC Symbol;Acc:HGNC:23643]	7.97631	21.3626	18.7503	45.6779	45.3427	54.1067	32.2028	-0.999067	0.227246	-4.39642	1.10051e-05	7.73449e-05	-1.99871
ANKRD26	22852	ankyrin repeat domain 26 [Source:HGNC Symbol;Acc:HGNC:29186]	921.833	881.693	926.266	774.182	689.21	729.949	820.522	0.309541	0.0775891	3.98949	6.62149e-05	0.000388187	1.23931
ANKRD33B	651746	ankyrin repeat domain 33B [Source:HGNC Symbol;Acc:HGNC:35240]	92.2973	80.5953	82.5014	141.719	244.851	202.654	140.77	-1.04193	0.166526	-6.25687	3.92786e-10	6.33124e-09	-2.05898
ANKRD34B	340120	ankyrin repeat domain 34B [Source:HGNC Symbol;Acc:HGNC:33736]	4.55789	1.94205	1.87503	57.3902	44.5183	30.4965	23.4633	-1.76487	0.237028	-7.44582	9.63432e-14	2.59815e-12	-3.39842
ANKRD37	353322	ankyrin repeat domain 37 [Source:HGNC Symbol;Acc:HGNC:29593]	337.284	361.222	324.381	272.896	262.988	238.07	299.473	0.380413	0.11037	3.4467	0.000567482	0.00262879	1.30171
ANKRD50	57182	ankyrin repeat domain 50 [Source:HGNC Symbol;Acc:HGNC:29223]	4515.73	4463.81	4681.96	3354.4	3033.02	3415.61	3910.75	0.472398	0.0586896	8.04908	8.3416e-16	2.9258e-14	1.38741
ANKRD54	129138	ankyrin repeat domain 54 [Source:HGNC Symbol;Acc:HGNC:25185]	989.062	871.983	832.515	669.943	722.186	703.387	798.179	0.347195	0.0831835	4.17385	2.99495e-05	0.000190509	1.27209
ANKRD9	122416	ankyrin repeat domain 9 [Source:HGNC Symbol;Acc:HGNC:20096]	1058.57	1117.65	1025.64	953.38	910.152	823.406	981.467	0.247123	0.0769781	3.2103	0.00132594	0.0055549	1.18684
ANKS1A	23294	ankyrin repeat and sterile alpha motif domain containing 1A [Source:HGNC Symbol;Acc:HGNC:20961]	3747.72	3454.92	3464.12	2964.38	2775.8	2814.53	3203.58	0.313766	0.0577883	5.42958	5.64876e-08	6.28453e-07	1.24295
ANKZF1	55139	ankyrin repeat and zinc finger domain containing 1 [Source:HGNC Symbol;Acc:HGNC:25527]	1105.29	1153.58	1115.64	837.428	681.79	682.728	929.41	0.60055	0.0836223	7.1817	6.88479e-13	1.64228e-11	1.51629
ANLN	54443	anillin actin binding protein [Source:HGNC Symbol;Acc:HGNC:14082]	2102.33	2154.71	2135.66	1725.22	1856.58	1788.47	1960.49	0.246349	0.0596072	4.13288	3.58253e-05	0.000223714	1.1862
ANO1	55107	anoctamin 1 [Source:HGNC Symbol;Acc:HGNC:21625]	18.2316	10.6813	12.1877	32.7944	45.3427	36.3991	25.9395	-0.899626	0.231588	-3.8846	0.000102499	0.000572723	-1.86558
ANO6	196527	anoctamin 6 [Source:HGNC Symbol;Acc:HGNC:25240]	1240.89	1213.78	1303.15	1369.17	1470.75	1513.02	1351.79	-0.208497	0.0681482	-3.05947	0.0022173	0.00873959	-1.15548
ANOS1	3730	anosmin 1 [Source:HGNC Symbol;Acc:HGNC:6211]	1288.74	1409.93	1407.21	3409.45	4549.94	3620.23	2614.25	-1.44577	0.085753	-16.8597	8.89777e-64	6.07152e-61	-2.72409
ANXA1	301	annexin A1 [Source:HGNC Symbol;Acc:HGNC:533]	230.173	255.38	265.317	1160.69	1901.1	1377.26	864.986	-2.08359	0.184317	-11.3044	1.24811e-29	1.53579e-27	-4.23861
ANXA11	311	annexin A11 [Source:HGNC Symbol;Acc:HGNC:535]	239.289	261.206	289.693	486.06	617.486	436.789	388.42	-0.896821	0.12082	-7.42278	1.14691e-13	3.04914e-12	-1.86196
ANXA2	302	annexin A2 [Source:HGNC Symbol;Acc:HGNC:537]	2621.93	2809.18	2830.36	6102.1	8899.54	7395.9	5109.83	-1.29294	0.143278	-9.02397	1.81392e-19	9.32553e-18	-2.45026
ANXA3	306	annexin A3 [Source:HGNC Symbol;Acc:HGNC:541]	76.3447	69.914	75.9388	194.424	369.337	312.835	183.132	-1.68916	0.168604	-10.0185	1.26431e-23	9.42704e-22	-3.22468
ANXA4	307	annexin A4 [Source:HGNC Symbol;Acc:HGNC:542]	93.4367	133.031	141.565	269.383	295.964	234.134	194.586	-0.99786	0.144313	-6.91455	4.69338e-12	9.84037e-11	-1.99704
ANXA5	308	annexin A5 [Source:HGNC Symbol;Acc:HGNC:543]	5605.06	5376.58	5393.53	6192.29	6871.49	6485.92	5987.48	-0.253069	0.0541384	-4.67448	2.94705e-06	2.35827e-05	-1.19174
ANXA6	309	annexin A6 [Source:HGNC Symbol;Acc:HGNC:544]	977.667	912.766	1065.02	2123.44	2543.32	2138.69	1626.82	-1.16864	0.0805081	-14.5158	9.62224e-48	2.96813e-45	-2.248
ANXA7	310	annexin A7 [Source:HGNC Symbol;Acc:HGNC:545]	948.041	987.535	1047.21	1398.45	1368.53	1306.43	1176.03	-0.437964	0.0701655	-6.24187	4.32378e-10	6.92974e-09	-1.35469
AOC2	314	amine oxidase, copper containing 2 [Source:HGNC Symbol;Acc:HGNC:549]	111.668	107.784	95.6267	62.0751	65.1287	44.2691	81.092	0.720217	0.180306	3.99442	6.4852e-05	0.000380991	1.64743
AP002360.1	100506127		594.805	691.371	621.573	505.971	461.671	474.172	558.261	0.392171	0.0906094	4.32815	1.50369e-05	0.000101988	1.31237
AP1AR	55435	adaptor related protein complex 1 associated regulatory protein [Source:HGNC Symbol;Acc:HGNC:28808]	930.949	989.477	969.392	1202.85	1131.92	1268.06	1082.11	-0.308875	0.0724721	-4.26198	2.02623e-05	0.000133528	-1.23874
AP1G1	164	adaptor related protein complex 1 gamma 1 subunit [Source:HGNC Symbol;Acc:HGNC:555]	4840.48	4641.51	4846.96	4161.37	4044.57	4423.96	4493.14	0.179798	0.0544448	3.30239	0.000958646	0.00418511	1.13273
AP1S1	1174	adaptor related protein complex 1 sigma 1 subunit [Source:HGNC Symbol;Acc:HGNC:559]	1710.35	1620.64	1661.28	1829.46	1973.65	1941.94	1789.55	-0.200704	0.0620135	-3.23645	0.00121026	0.00512557	-1.14926
AP1S2	8905	adaptor related protein complex 1 sigma 2 subunit [Source:HGNC Symbol;Acc:HGNC:560]	4769.83	4745.41	4973.52	5453.24	5358.69	5759.91	5176.77	-0.191147	0.052464	-3.6434	0.000269061	0.00135451	-1.14167
AP1S3	130340	adaptor related protein complex 1 sigma 3 subunit [Source:HGNC Symbol;Acc:HGNC:18971]	17.0921	12.6234	14.0627	38.6505	56.8845	35.4153	29.1214	-0.985517	0.229543	-4.2934	1.75961e-05	0.000117505	-1.98002
AP2A1	160	adaptor related protein complex 2 alpha 1 subunit [Source:HGNC Symbol;Acc:HGNC:561]	3376.26	3430.64	3452.87	3031.14	3088.25	2822.4	3200.26	0.195512	0.0560636	3.48733	0.000487861	0.00230259	1.14513
AP2A2	161	adaptor related protein complex 2 alpha 2 subunit [Source:HGNC Symbol;Acc:HGNC:562]	3239.52	3217.01	3263.49	2823.83	2771.68	2696.48	3002	0.22662	0.0532573	4.25518	2.0888e-05	0.00013705	1.17009
AP3B2	8120	adaptor related protein complex 3 beta 2 subunit [Source:HGNC Symbol;Acc:HGNC:567]	1215.82	1114.74	1182.21	911.216	867.283	841.113	1022.06	0.413629	0.0726341	5.69469	1.23599e-08	1.53683e-07	1.33203
AP3M1	26985	adaptor related protein complex 3 mu 1 subunit [Source:HGNC Symbol;Acc:HGNC:569]	4788.06	4763.86	4826.33	3749.1	3687.6	3810.1	4270.84	0.350652	0.0496951	7.05607	1.71283e-12	3.83775e-11	1.27514
AP4M1	9179	adaptor related protein complex 4 mu 1 subunit [Source:HGNC Symbol;Acc:HGNC:574]	1693.26	1685.7	1723.16	1405.47	1420.46	1379.23	1551.21	0.274101	0.0613739	4.46609	7.96638e-06	5.76066e-05	1.20924
AP4S1	11154	adaptor related protein complex 4 sigma 1 subunit [Source:HGNC Symbol;Acc:HGNC:575]	379.444	295.192	339.381	456.779	418.802	461.383	391.83	-0.378985	0.106023	-3.57455	0.000350837	0.0017137	-1.30043
APAF1	317	apoptotic peptidase activating factor 1 [Source:HGNC Symbol;Acc:HGNC:576]	2373.52	2336.29	2441.29	1725.22	1793.92	1877.01	2091.21	0.399091	0.059978	6.65396	2.85311e-11	5.32282e-10	1.31868
APBA1	320	amyloid beta precursor protein binding family A member 1 [Source:HGNC Symbol;Acc:HGNC:578]	361.213	331.12	374.069	454.437	483.106	512.538	419.414	-0.424926	0.0984311	-4.31699	1.58172e-05	0.000106894	-1.3425
APCDD1	147495	APC down-regulated 1 [Source:HGNC Symbol;Acc:HGNC:15718]	314.494	229.162	243.754	354.882	333.063	337.429	302.131	-0.358883	0.11895	-3.01708	0.0025522	0.00987096	-1.28243
APEH	327	acylaminoacyl-peptide hydrolase [Source:HGNC Symbol;Acc:HGNC:586]	2988.84	3177.2	3141.62	2754.73	2811.25	2485.96	2893.27	0.205672	0.0616246	3.3375	0.000845361	0.00374206	1.15322
APH1A	51107	aph-1 homolog A, gamma-secretase subunit [Source:HGNC Symbol;Acc:HGNC:29509]	3903.83	3893.82	3906.63	4772.76	4847.55	4787.95	4352.09	-0.296786	0.0489889	-6.05822	1.37635e-09	2.01381e-08	-1.2284
APLP2	334	amyloid beta precursor like protein 2 [Source:HGNC Symbol;Acc:HGNC:598]	9994.31	10333.7	10048.3	12064.8	13706.7	12488.8	11439.4	-0.328692	0.0550465	-5.97116	2.35566e-09	3.33195e-08	-1.25587
APMAP	57136	adipocyte plasma membrane associated protein [Source:HGNC Symbol;Acc:HGNC:13238]	2738.15	2630.51	2719.74	3178.71	3227.58	3182.46	2946.19	-0.24272	0.0533668	-4.54814	5.41229e-06	4.06656e-05	-1.18322
APOE	348	apolipoprotein E [Source:HGNC Symbol;Acc:HGNC:613]	139.016	174.785	150.94	599.669	1145.11	694.533	484.009	-1.66865	0.216868	-7.6943	1.42276e-14	4.26601e-13	-3.17916
APOL2	23780	apolipoprotein L2 [Source:HGNC Symbol;Acc:HGNC:619]	101.413	139.828	111.564	181.54	195.386	185.93	152.61	-0.600922	0.14569	-4.12466	3.71284e-05	0.000230636	-1.51669
APOL2	23780	apolipoprotein L2 [Source:HGNC Symbol;Acc:HGNC:619]	101.413	139.828	111.564	181.54	195.386	185.93	152.61	-0.600922	0.14569	-4.12466	3.71284e-05	0.000230636	-1.51669
APOL2	23780	apolipoprotein L2 [Source:HGNC Symbol;Acc:HGNC:619]	101.413	139.828	111.564	181.54	195.386	185.93	152.61	-0.600922	0.14569	-4.12466	3.71284e-05	0.000230636	-1.51669
APOL2	23780	apolipoprotein L2 [Source:HGNC Symbol;Acc:HGNC:619]	101.413	139.828	111.564	181.54	195.386	185.93	152.61	-0.600922	0.14569	-4.12466	3.71284e-05	0.000230636	-1.51669
APOL2	23780	apolipoprotein L2 [Source:HGNC Symbol;Acc:HGNC:619]	101.413	139.828	111.564	181.54	195.386	185.93	152.61	-0.600922	0.14569	-4.12466	3.71284e-05	0.000230636	-1.51669
APOL2	23780	apolipoprotein L2 [Source:HGNC Symbol;Acc:HGNC:619]	101.413	139.828	111.564	181.54	195.386	185.93	152.61	-0.600922	0.14569	-4.12466	3.71284e-05	0.000230636	-1.51669
APOL2	23780	apolipoprotein L2 [Source:HGNC Symbol;Acc:HGNC:619]	101.413	139.828	111.564	181.54	195.386	185.93	152.61	-0.600922	0.14569	-4.12466	3.71284e-05	0.000230636	-1.51669
APOL2	23780	apolipoprotein L2 [Source:HGNC Symbol;Acc:HGNC:619]	101.413	139.828	111.564	181.54	195.386	185.93	152.61	-0.600922	0.14569	-4.12466	3.71284e-05	0.000230636	-1.51669
APOL2	23780	apolipoprotein L2 [Source:HGNC Symbol;Acc:HGNC:619]	101.413	139.828	111.564	181.54	195.386	185.93	152.61	-0.600922	0.14569	-4.12466	3.71284e-05	0.000230636	-1.51669
APOL2	23780	apolipoprotein L2 [Source:HGNC Symbol;Acc:HGNC:619]	101.413	139.828	111.564	181.54	195.386	185.93	152.61	-0.600922	0.14569	-4.12466	3.71284e-05	0.000230636	-1.51669
APOL2	23780	apolipoprotein L2 [Source:HGNC Symbol;Acc:HGNC:619]	101.413	139.828	111.564	181.54	195.386	185.93	152.61	-0.600922	0.14569	-4.12466	3.71284e-05	0.000230636	-1.51669
APP	351	amyloid beta precursor protein [Source:HGNC Symbol;Acc:HGNC:620]	14757.3	13884.7	13872.4	17410.3	19067	18524.2	16252.7	-0.367386	0.0517396	-7.10068	1.24148e-12	2.85554e-11	-1.29001
APPBP2	10513	amyloid beta precursor protein binding protein 2 [Source:HGNC Symbol;Acc:HGNC:622]	2971.74	2998.53	3096.62	2655.18	2454.28	2661.07	2806.24	0.220472	0.0575899	3.8283	0.000129031	0.000703854	1.16511
APPL2	55198	adaptor protein, phosphotyrosine interacting with PH domain and leucine zipper 2 [Source:HGNC Symbol;Acc:HGNC:18242]	2617.37	2752.86	2802.24	2323.72	2273.73	2400.37	2528.38	0.22134	0.0575657	3.84501	0.000120549	0.00066111	1.16582
ARAP3	64411	ArfGAP with RhoGAP domain, ankyrin repeat and PH domain 3 [Source:HGNC Symbol;Acc:HGNC:24097]	989.062	1016.67	1008.77	694.539	641.394	602.06	825.415	0.621914	0.0783007	7.94263	1.97932e-15	6.68221e-14	1.53892
ARF3	377	ADP ribosylation factor 3 [Source:HGNC Symbol;Acc:HGNC:654]	5737.24	5444.55	5543.53	5989.66	6362	6503.63	5930.1	-0.171394	0.0525647	-3.26062	0.00111168	0.00475727	-1.12615
ARF4	378	ADP ribosylation factor 4 [Source:HGNC Symbol;Acc:HGNC:655]	5099.14	4859.02	5193.84	5680.46	5761	6110.12	5450.6	-0.209518	0.0533663	-3.92603	8.63587e-05	0.00049256	-1.1563
ARF5	381	ADP ribosylation factor 5 [Source:HGNC Symbol;Acc:HGNC:658]	2817.92	3084.95	2877.24	3827.57	4013.24	3826.82	3407.96	-0.404302	0.0567411	-7.12538	1.03796e-12	2.42205e-11	-1.32345
ARFGAP3	26286	ADP ribosylation factor GTPase activating protein 3 [Source:HGNC Symbol;Acc:HGNC:661]	1829.99	2068.29	2025.97	1698.28	1674.38	1669.44	1827.73	0.229458	0.0645637	3.55397	0.000379457	0.00183914	1.17239
ARFIP2	23647	ADP ribosylation factor interacting protein 2 [Source:HGNC Symbol;Acc:HGNC:17160]	1328.62	1328.37	1310.65	1674.86	1773.31	1831.76	1541.26	-0.405617	0.0640402	-6.33379	2.39215e-10	3.95205e-09	-1.32466
ARGLU1	55082	arginine and glutamate rich 1 [Source:HGNC Symbol;Acc:HGNC:25482]	7291.48	7911.93	7029.5	6493.29	6378.49	6058.97	6860.61	0.228736	0.0567832	4.02823	5.61978e-05	0.000335488	1.17181
ARHGAP10	79658	Rho GTPase activating protein 10 [Source:HGNC Symbol;Acc:HGNC:26099]	34.1842	37.8701	41.2507	97.212	107.998	99.3596	69.6458	-1.14607	0.187162	-6.12341	9.15919e-10	1.39074e-08	-2.2131
ARHGAP22	58504	Rho GTPase activating protein 22 [Source:HGNC Symbol;Acc:HGNC:30320]	27.3473	37.8701	29.063	63.2463	98.9296	68.8631	54.2199	-0.964508	0.206769	-4.66467	3.09113e-06	2.46393e-05	-1.9514
ARHGAP23	57636	Rho GTPase activating protein 23 [Source:HGNC Symbol;Acc:HGNC:29293]	976.528	949.665	920.641	1434.75	1527.64	1321.19	1188.4	-0.576526	0.0735065	-7.8432	4.392e-15	1.41689e-13	-1.49125
ARHGAP28	79822	Rho GTPase activating protein 28 [Source:HGNC Symbol;Acc:HGNC:25509]	921.833	943.839	966.579	624.265	668.599	679.777	800.815	0.506547	0.0768075	6.59502	4.25203e-11	7.75281e-10	1.42065
ARHGAP31	57514	Rho GTPase activating protein 31 [Source:HGNC Symbol;Acc:HGNC:29216]	74.0657	112.639	96.5642	124.15	185.493	126.905	119.97	-0.529051	0.172175	-3.07275	0.00212093	0.00841717	-1.44298
ARHGAP33	115703	Rho GTPase activating protein 33 [Source:HGNC Symbol;Acc:HGNC:23085]	2658.39	2513.02	2557.54	2242.9	2269.61	2159.35	2400.14	0.208466	0.0572684	3.64016	0.000272472	0.00136923	1.15546
ARHGAP6	395	Rho GTPase activating protein 6 [Source:HGNC Symbol;Acc:HGNC:676]	61.5315	67.0009	68.4387	17.5684	21.4347	31.4803	44.5758	1.06005	0.21244	4.98987	6.04186e-07	5.53727e-06	2.085
ARHGAP8	23779	Rho GTPase activating protein 8 [Source:HGNC Symbol;Acc:HGNC:677]	7.97631	10.6813	15.0003	58.5614	38.7474	29.5128	26.7466	-1.07612	0.2338	-4.60276	4.16939e-06	3.21859e-05	-2.10836
ARHGDIB	397	Rho GDP dissociation inhibitor beta [Source:HGNC Symbol;Acc:HGNC:679]	6.83683	11.6523	6.56261	26.9383	30.5033	27.5452	18.3398	-0.905214	0.236853	-3.82185	0.000132457	0.000720973	-1.87282
ARHGEF2	9181	Rho/Rac guanine nucleotide exchange factor 2 [Source:HGNC Symbol;Acc:HGNC:682]	3296.49	3281.1	3288.81	2710.22	2654.61	2664.02	2982.54	0.293939	0.0524437	5.60486	2.08425e-08	2.51248e-07	1.22598
ARHGEF25	115557	Rho guanine nucleotide exchange factor 25 [Source:HGNC Symbol;Acc:HGNC:30275]	924.112	969.085	923.454	767.155	727.957	626.654	823.069	0.397081	0.0834624	4.7576	1.95908e-06	1.63102e-05	1.31684
ARHGEF3	50650	Rho guanine nucleotide exchange factor 3 [Source:HGNC Symbol;Acc:HGNC:683]	161.805	176.727	165.94	219.02	229.187	238.07	198.458	-0.409978	0.126516	-3.24052	0.00119312	0.00505775	-1.32867
ARHGEF37	389337	Rho guanine nucleotide exchange factor 37 [Source:HGNC Symbol;Acc:HGNC:34430]	102.553	87.3925	132.19	56.219	70.0751	74.7656	87.1991	0.556864	0.180441	3.08613	0.00202783	0.00808905	1.47107
ARHGEF4	50649	Rho guanine nucleotide exchange factor 4 [Source:HGNC Symbol;Acc:HGNC:684]	371.468	371.903	429.383	623.094	572.967	553.856	487.112	-0.549209	0.0958997	-5.72692	1.02272e-08	1.29235e-07	-1.46328
ARHGEF40	55701	Rho guanine nucleotide exchange factor 40 [Source:HGNC Symbol;Acc:HGNC:25516]	5830.68	4931.85	4868.52	4137.95	4358.67	3882.89	4668.43	0.32817	0.0699799	4.68948	2.73897e-06	2.20745e-05	1.25542
ARHGEF9	23229	Cdc42 guanine nucleotide exchange factor 9 [Source:HGNC Symbol;Acc:HGNC:14561]	3268.01	3759.82	3680.69	3085.02	2671.1	2744.69	3201.55	0.327627	0.0690246	4.74652	2.06944e-06	1.71322e-05	1.25495
ARID1A	8289	AT-rich interaction domain 1A [Source:HGNC Symbol;Acc:HGNC:11110]	12609.4	11528	11638.3	9395.6	9554.95	9457.85	10697.4	0.328535	0.0506472	6.48674	8.77137e-11	1.5252e-09	1.25574
ARID2	196528	AT-rich interaction domain 2 [Source:HGNC Symbol;Acc:HGNC:18037]	4108.94	3938.49	4096.01	2985.46	3084.13	3309.36	3587.06	0.366773	0.0568288	6.45399	1.08939e-10	1.87833e-09	1.28947
ARID3B	10620	AT-rich interaction domain 3B [Source:HGNC Symbol;Acc:HGNC:14350]	1744.53	1703.18	1698.78	1327	1318.24	1193.3	1497.51	0.41455	0.0661842	6.26358	3.76236e-10	6.0819e-09	1.33288
ARID3C	138715	AT-rich interaction domain 3C [Source:HGNC Symbol;Acc:HGNC:21209]	246.126	247.612	228.754	90.1846	83.2657	94.4408	165.064	1.29387	0.140375	9.21724	3.04834e-20	1.6907e-18	2.45186
ARID5B	84159	AT-rich interaction domain 5B [Source:HGNC Symbol;Acc:HGNC:17362]	504.786	508.818	543.759	593.813	741.148	731.916	604.04	-0.394387	0.094576	-4.17006	3.04524e-05	0.000193128	-1.31438
ARIH1	25820	ariadne RBR E3 ubiquitin protein ligase 1 [Source:HGNC Symbol;Acc:HGNC:689]	3759.12	3871.49	4040.7	3230.25	3067.64	3432.33	3566.92	0.259085	0.0589759	4.39307	1.11763e-05	7.83036e-05	1.19672
ARIH2OS	646450	ariadne RBR E3 ubiquitin protein ligase 2 opposite strand [Source:HGNC Symbol;Acc:HGNC:34425]	148.131	150.509	134.065	193.253	198.684	197.735	170.396	-0.409544	0.133925	-3.05801	0.00222815	0.00877314	-1.32827
ARL1	400	ADP ribosylation factor like GTPase 1 [Source:HGNC Symbol;Acc:HGNC:692]	1202.14	1286.61	1328.46	1473.41	1469.93	1534.66	1382.54	-0.224514	0.0667349	-3.36428	0.000767447	0.00343225	-1.16838
ARL10	285598	ADP ribosylation factor like GTPase 10 [Source:HGNC Symbol;Acc:HGNC:22042]	3506.16	3558.82	3694.75	3223.22	3014.88	3303.46	3383.55	0.171772	0.0567604	3.02626	0.00247599	0.00962872	1.12644
ARL15	54622	ADP ribosylation factor like GTPase 15 [Source:HGNC Symbol;Acc:HGNC:25945]	1521.2	1345.84	1420.34	1023.65	925.816	1109.68	1224.42	0.474089	0.0781966	6.06279	1.33781e-09	1.96253e-08	1.38904
ARL16	339231	ADP ribosylation factor like GTPase 16 [Source:HGNC Symbol;Acc:HGNC:27902]	699.636	655.443	689.075	914.729	914.274	914.895	798.009	-0.41423	0.0756641	-5.4746	4.38513e-08	4.96952e-07	-1.33259
ARL4A	10124	ADP ribosylation factor like GTPase 4A [Source:HGNC Symbol;Acc:HGNC:695]	258.66	252.467	251.254	438.039	561.425	549.921	385.295	-0.969614	0.109881	-8.8242	1.10242e-18	5.31571e-17	-1.95832
ARL4C	10123	ADP ribosylation factor like GTPase 4C [Source:HGNC Symbol;Acc:HGNC:698]	2360.99	2050.81	2220.98	2552.11	3272.1	2927.66	2564.11	-0.390367	0.0794345	-4.91433	8.90882e-07	7.91044e-06	-1.31073
ARL4D	379	ADP ribosylation factor like GTPase 4D [Source:HGNC Symbol;Acc:HGNC:656]	2807.66	2759.66	2597.86	2327.23	1836.79	2041.3	2395.08	0.387679	0.0750866	5.16309	2.42906e-07	2.39796e-06	1.30829
ARL6	84100	ADP ribosylation factor like GTPase 6 [Source:HGNC Symbol;Acc:HGNC:13210]	414.768	438.904	437.82	337.314	314.101	325.624	378.089	0.387319	0.0989184	3.91554	9.02012e-05	0.000511238	1.30796
ARL6IP4	51329	ADP ribosylation factor like GTPase 6 interacting protein 4 [Source:HGNC Symbol;Acc:HGNC:18076]	1415.22	1434.21	1358.46	1829.46	1955.51	1743.22	1622.68	-0.387046	0.0662438	-5.84275	5.13448e-09	6.8292e-08	-1.30771
ARL8A	127829	ADP ribosylation factor like GTPase 8A [Source:HGNC Symbol;Acc:HGNC:25192]	1465.36	1377.89	1511.28	1594.04	1700.76	1750.11	1566.57	-0.209025	0.0666553	-3.13591	0.00171324	0.00696871	-1.15591
ARMCX2	9823	armadillo repeat containing, X-linked 2 [Source:HGNC Symbol;Acc:HGNC:16869]	1749.09	1766.3	1852.53	1371.51	1469.1	1353.65	1593.7	0.348415	0.0645461	5.39792	6.74197e-08	7.36255e-07	1.27316
ARMCX3	51566	armadillo repeat containing, X-linked 3 [Source:HGNC Symbol;Acc:HGNC:24065]	3785.33	3938.49	3818.5	3507.83	3116.28	3351.66	3586.35	0.208509	0.0580181	3.59386	0.000325812	0.00160504	1.15549
ARMCX5	64860	armadillo repeat containing, X-linked 5 [Source:HGNC Symbol;Acc:HGNC:25772]	570.876	611.747	626.261	826.887	737.026	845.048	702.974	-0.39628	0.0846439	-4.68173	2.84463e-06	2.28687e-05	-1.31611
ARNT	405	aryl hydrocarbon receptor nuclear translocator [Source:HGNC Symbol;Acc:HGNC:700]	1701.23	1664.34	1678.15	1284.84	1266.3	1255.28	1475.02	0.399097	0.0621269	6.42389	1.32833e-10	2.26945e-09	1.31868
ARNTL2	56938	aryl hydrocarbon receptor nuclear translocator like 2 [Source:HGNC Symbol;Acc:HGNC:18984]	312.215	300.047	317.818	350.197	436.115	435.805	358.7	-0.376752	0.108444	-3.47415	0.00051248	0.00240367	-1.29842
ARPC1B	10095	actin related protein 2/3 complex subunit 1B [Source:HGNC Symbol;Acc:HGNC:704]	251.823	294.221	264.38	426.327	500.419	382.682	353.309	-0.650621	0.114554	-5.6796	1.35011e-08	1.66859e-07	-1.56984
ARPC2	10109	actin related protein 2/3 complex subunit 2 [Source:HGNC Symbol;Acc:HGNC:705]	5036.47	4971.66	4892.9	5661.72	5987.71	6172.1	5453.76	-0.255583	0.0521852	-4.89761	9.70069e-07	8.54951e-06	-1.19382
ARPC3	10094	actin related protein 2/3 complex subunit 3 [Source:HGNC Symbol;Acc:HGNC:706]	3193.94	3128.65	3255.99	3908.39	3889.58	4221.31	3599.64	-0.32285	0.0556378	-5.80272	6.52482e-09	8.54717e-08	-1.2508
ARPP21	10777	cAMP regulated phosphoprotein 21 [Source:HGNC Symbol;Acc:HGNC:16968]	61.5315	44.6673	42.1882	94.8695	95.6319	72.7981	68.6144	-0.665415	0.191098	-3.48207	0.000497556	0.00234246	-1.58602
ARRB1	408	arrestin beta 1 [Source:HGNC Symbol;Acc:HGNC:711]	382.863	327.236	322.506	521.197	466.618	517.457	422.979	-0.518698	0.101188	-5.12606	2.95867e-07	2.87542e-06	-1.43266
ARRDC2	27106	arrestin domain containing 2 [Source:HGNC Symbol;Acc:HGNC:25225]	14.8131	21.3626	22.5004	3.51369	6.59531	5.90255	12.4479	0.774868	0.23544	3.29115	0.000997779	0.0043316	1.71103
ARRDC4	91947	arrestin domain containing 4 [Source:HGNC Symbol;Acc:HGNC:28087]	453.51	652.53	645.949	1372.68	1017.33	927.684	844.947	-0.735071	0.190022	-3.86835	0.000109575	0.000607286	-1.66448
ARSG	22901	arylsulfatase G [Source:HGNC Symbol;Acc:HGNC:24102]	519.599	506.876	529.697	215.506	230.011	211.508	368.866	1.1805	0.102432	11.5247	9.90113e-31	1.33505e-28	2.26656
ARSI	340075	arylsulfatase family member I [Source:HGNC Symbol;Acc:HGNC:32521]	43.3	29.1308	30.0005	145.232	278.652	222.329	124.774	-2.11966	0.189623	-11.1783	5.21041e-29	5.92565e-27	-4.34591
ARSJ	79642	arylsulfatase family member J [Source:HGNC Symbol;Acc:HGNC:26286]	43.3	41.7542	37.5007	85.4997	130.257	105.262	73.929	-1.11693	0.19003	-5.87763	4.16194e-09	5.63213e-08	-2.16884
ARVCF	421	ARVCF, delta catenin family member [Source:HGNC Symbol;Acc:HGNC:728]	2708.53	2719.85	2626.92	2328.4	2230.04	2011.79	2437.59	0.289089	0.0635993	4.54548	5.48098e-06	4.10718e-05	1.22187
ARX	170302	aristaless related homeobox [Source:HGNC Symbol;Acc:HGNC:18060]	2494.31	2345.03	2370.04	3525.4	3320.74	3188.36	2873.98	-0.469357	0.0592165	-7.92611	2.26108e-15	7.58794e-14	-1.38449
AS3MT	57412	arsenite methyltransferase [Source:HGNC Symbol;Acc:HGNC:17452]	1034.64	1136.1	1100.64	928.784	847.497	873.577	986.874	0.299315	0.0740802	4.04041	5.33577e-05	0.000319805	1.23056
ASAH1	427	N-acylsphingosine amidohydrolase 1 [Source:HGNC Symbol;Acc:HGNC:735]	1738.83	1667.25	1621.9	2035.6	2282.8	2288.22	1939.1	-0.388187	0.0657283	-5.90593	3.50655e-09	4.80295e-08	-1.30875
ASB13	79754	ankyrin repeat and SOCS box containing 13 [Source:HGNC Symbol;Acc:HGNC:19765]	387.421	342.773	331.881	479.032	467.442	497.782	417.722	-0.425795	0.0983744	-4.32831	1.50257e-05	0.000101943	-1.34331
ASCC3	10973	activating signal cointegrator 1 complex subunit 3 [Source:HGNC Symbol;Acc:HGNC:18697]	2337.06	2535.35	2490.98	1950.1	2225.09	2115.08	2275.61	0.221853	0.0647032	3.42879	0.000606286	0.00278847	1.16623
ASCL1	429	achaete-scute family bHLH transcription factor 1 [Source:HGNC Symbol;Acc:HGNC:738]	4169.33	3354.9	3601	2246.42	2124.51	2071.8	2927.99	0.768802	0.0730239	10.5281	6.41264e-26	5.84614e-24	1.70385
ASIC1	41	acid sensing ion channel subunit 1 [Source:HGNC Symbol;Acc:HGNC:100]	714.449	729.242	756.576	975.633	920.87	861.772	826.424	-0.315073	0.0781365	-4.03235	5.52229e-05	0.000330018	-1.24407
ASMTL	8623	acetylserotonin O-methyltransferase like [Source:HGNC Symbol;Acc:HGNC:751]	791.933	848.678	800.639	1264.93	1255.58	1184.45	1024.37	-0.586969	0.0719402	-8.15913	3.37443e-16	1.25388e-14	-1.50209
ASNS	440	asparagine synthetase (glutamine-hydrolyzing) [Source:HGNC Symbol;Acc:HGNC:753]	2462.4	3039.32	2974.74	2184.34	2253.12	2616.8	2588.45	0.257529	0.0810141	3.17882	0.00147875	0.00613684	1.19543
ASPH	444	aspartate beta-hydroxylase [Source:HGNC Symbol;Acc:HGNC:757]	3797.86	3468.51	3562.56	3001.86	3028.07	3018.17	3312.84	0.25497	0.0555487	4.59002	4.43205e-06	3.40501e-05	1.19331
ASPHD1	253982	aspartate beta-hydroxylase domain containing 1 [Source:HGNC Symbol;Acc:HGNC:27380]	189.152	221.394	211.879	312.718	292.667	265.615	248.904	-0.447214	0.120005	-3.72662	0.000194061	0.00101248	-1.3634
ASPM	259266	abnormal spindle microtubule assembly [Source:HGNC Symbol;Acc:HGNC:19048]	5082.05	5129.94	5100.09	3769.01	3962.95	4139.66	4530.62	0.361999	0.0532305	6.8006	1.04184e-11	2.0798e-10	1.28521
ASRGL1	80150	asparaginase like 1 [Source:HGNC Symbol;Acc:HGNC:16448]	2429.36	2251.81	2303.48	2054.33	2084.12	2004.9	2188	0.181448	0.0589633	3.07731	0.0020888	0.00830282	1.13402
ASS1	445	argininosuccinate synthase 1 [Source:HGNC Symbol;Acc:HGNC:758]	248.405	277.714	309.38	435.697	607.593	554.84	405.605	-0.875318	0.11806	-7.41418	1.22381e-13	3.22689e-12	-1.83441
ATAD2	29028	ATPase family, AAA domain containing 2 [Source:HGNC Symbol;Acc:HGNC:30123]	4993.17	4801.73	4759.77	3278.27	3385.04	3417.58	4105.93	0.522787	0.0518427	10.0841	6.49604e-24	4.90951e-22	1.43673
ATAD2B	54454	ATPase family, AAA domain containing 2B [Source:HGNC Symbol;Acc:HGNC:29230]	2030.54	2032.36	2073.79	1376.19	1459.21	1588.77	1760.14	0.461887	0.0659645	7.00206	2.52231e-12	5.54121e-11	1.37734
ATF3	467	activating transcription factor 3 [Source:HGNC Symbol;Acc:HGNC:785]	243.847	249.554	280.317	343.17	557.303	451.545	354.289	-0.742007	0.13167	-5.63534	1.74717e-08	2.13009e-07	-1.6725
ATF7	11016	activating transcription factor 7 [Source:HGNC Symbol;Acc:HGNC:792]	1398.13	1424.5	1379.09	1096.27	1053.6	1057.54	1234.85	0.3828	0.065883	5.8103	6.23604e-09	8.20708e-08	1.30387
ATF7	11016	activating transcription factor 7 [Source:HGNC Symbol;Acc:HGNC:792]	1398.13	1424.5	1379.09	1096.27	1053.6	1057.54	1234.85	0.3828	0.065883	5.8103	6.23604e-09	8.20708e-08	1.30387
ATF7IP	55729	activating transcription factor 7 interacting protein [Source:HGNC Symbol;Acc:HGNC:20092]	9170.47	9301.47	9620.79	7180.8	6675.27	7358.51	8217.89	0.400568	0.0527461	7.59427	3.09528e-14	8.93583e-13	1.32003
ATG10	83734	autophagy related 10 [Source:HGNC Symbol;Acc:HGNC:20315]	11051.7	13594.4	12441.8	15538.7	15149.4	15647.7	13903.9	-0.314929	0.0641793	-4.90702	9.24711e-07	8.19466e-06	-1.24395
ATG4C	84938	autophagy related 4C cysteine peptidase [Source:HGNC Symbol;Acc:HGNC:16040]	577.713	621.457	577.51	452.094	404.787	452.529	514.348	0.426679	0.0911714	4.67997	2.8692e-06	2.30498e-05	1.34414
ATG7	10533	autophagy related 7 [Source:HGNC Symbol;Acc:HGNC:16935]	1946.22	2005.17	1908.78	1567.1	1621.62	1618.28	1777.86	0.280472	0.0602232	4.65721	3.20528e-06	2.5477e-05	1.21459
ATG9A	79065	autophagy related 9A [Source:HGNC Symbol;Acc:HGNC:22408]	2131.95	2191.61	2164.73	1684.23	1736.21	1623.2	1921.99	0.357206	0.0596889	5.98446	2.17103e-09	3.08827e-08	1.28094
ATM	472	ATM serine/threonine kinase [Source:HGNC Symbol;Acc:HGNC:795]	3873.07	4011.31	4150.38	3014.74	2905.23	3011.28	3494.34	0.425436	0.0541385	7.85829	3.8942e-15	1.27086e-13	1.34298
ATMIN	23300	ATM interactor [Source:HGNC Symbol;Acc:HGNC:29034]	3753.42	3440.35	3725.69	4041.91	4202.86	4442.65	3934.48	-0.213708	0.0584291	-3.65755	0.000254636	0.00128939	-1.15966
ATN1	1822	atrophin 1 [Source:HGNC Symbol;Acc:HGNC:3033]	5868.28	5621.28	5768.54	5151.06	5183.09	4801.72	5399	0.186798	0.0524904	3.55871	0.000372683	0.0018102	1.13823
ATN1	1822	atrophin 1 [Source:HGNC Symbol;Acc:HGNC:3033]	5868.28	5621.28	5768.54	5151.06	5183.09	4801.72	5399	0.186798	0.0524904	3.55871	0.000372683	0.0018102	1.13823
ATOX1	475	antioxidant 1 copper chaperone [Source:HGNC Symbol;Acc:HGNC:798]	587.968	578.732	556.885	681.655	732.903	662.069	633.369	-0.262512	0.083738	-3.13492	0.00171902	0.00698717	-1.19957
ATP1A2	477	ATPase Na+/K+ transporting subunit alpha 2 [Source:HGNC Symbol;Acc:HGNC:800]	627.849	706.908	734.075	445.067	372.635	391.536	546.345	0.74812	0.0956931	7.81792	5.3704e-15	1.71533e-13	1.6796
ATP1B1	481	ATPase Na+/K+ transporting subunit beta 1 [Source:HGNC Symbol;Acc:HGNC:804]	1357.11	1499.27	1585.34	1961.81	1973.65	2053.1	1738.38	-0.420736	0.0678428	-6.20163	5.58803e-10	8.80555e-09	-1.33861
ATP1B2	482	ATPase Na+/K+ transporting subunit beta 2 [Source:HGNC Symbol;Acc:HGNC:805]	909.299	1043.85	1015.33	693.367	658.706	562.71	813.878	0.612352	0.087978	6.96029	3.3958e-12	7.26869e-11	1.52875
ATP2A2	488	ATPase sarcoplasmic/endoplasmic reticulum Ca2+ transporting 2 [Source:HGNC Symbol;Acc:HGNC:812]	10323.6	10053	9873.92	9000.89	8706.63	8910.88	9478.17	0.182788	0.0466809	3.91568	9.01497e-05	0.000511075	1.13507
ATP2B4	493	ATPase plasma membrane Ca2+ transporting 4 [Source:HGNC Symbol;Acc:HGNC:817]	9941.9	9322.83	9432.35	6506.17	6073.45	6140.62	7902.89	0.609222	0.0515789	11.8115	3.40618e-32	5.0131e-30	1.52544
ATP2C1	27032	ATPase secretory pathway Ca2+ transporting 1 [Source:HGNC Symbol;Acc:HGNC:13211]	3508.44	3399.57	3493.19	2782.84	2670.27	2995.54	3141.64	0.295639	0.0585162	5.05226	4.36613e-07	4.12229e-06	1.22743
ATP5A1	498	ATP synthase, H+ transporting, mitochondrial F1 complex, alpha subunit 1, cardiac muscle [Source:HGNC Symbol;Acc:HGNC:823]	14078.2	14040.1	14250.2	17261.6	16781.8	17110.5	15587.1	-0.269411	0.0436691	-6.16938	6.85579e-10	1.06836e-08	-1.20532
ATP5C1	509	ATP synthase, H+ transporting, mitochondrial F1 complex, gamma polypeptide 1 [Source:HGNC Symbol;Acc:HGNC:833]	4204.65	4220.08	4376.33	5298.64	4949.78	5601.52	4775.17	-0.303108	0.0572724	-5.2924	1.20722e-07	1.26674e-06	-1.2338
ATP5E	514	ATP synthase, H+ transporting, mitochondrial F1 complex, epsilon subunit [Source:HGNC Symbol;Acc:HGNC:838]	4367.6	4319.13	4357.58	5014.03	5369.4	5572.01	4833.29	-0.287296	0.0543743	-5.28366	1.26626e-07	1.32252e-06	-1.22035
ATP5F1	515	ATP synthase, H+ transporting, mitochondrial Fo complex subunit B1 [Source:HGNC Symbol;Acc:HGNC:840]	3778.49	3697.67	3749.13	4359.31	4505.42	4873.54	4160.59	-0.287654	0.056271	-5.11195	3.18854e-07	3.08494e-06	-1.22065
ATP5H	10476	ATP synthase, H+ transporting, mitochondrial Fo complex subunit D [Source:HGNC Symbol;Acc:HGNC:845]	1831.13	1859.52	1891.91	2249.93	2337.21	2372.83	2090.42	-0.313552	0.0581138	-5.39547	6.83444e-08	7.44908e-07	-1.24276
ATP5I	521	ATP synthase, H+ transporting, mitochondrial Fo complex subunit E [Source:HGNC Symbol;Acc:HGNC:846]	1296.72	1300.21	1276.9	1540.17	1657.9	1535.65	1434.59	-0.285018	0.0650751	-4.37983	1.18771e-05	8.28783e-05	-1.21843
ATP5L	10632	ATP synthase, H+ transporting, mitochondrial Fo complex subunit G [Source:HGNC Symbol;Acc:HGNC:14247]	3171.15	3308.29	3251.31	3985.69	4057.76	4077.68	3641.98	-0.313032	0.051562	-6.07099	1.27125e-09	1.87589e-08	-1.24232
ATP5O	539	ATP synthase, H+ transporting, mitochondrial F1 complex, O subunit [Source:HGNC Symbol;Acc:HGNC:850]	4511.17	4509.45	4516.95	5042.14	5012.43	5455.92	4841.35	-0.193757	0.053199	-3.64212	0.000270404	0.00135944	-1.14374
ATP5S	27109	ATP synthase, H+ transporting, mitochondrial Fo complex subunit s (factor B) [Source:HGNC Symbol;Acc:HGNC:18799]	398.815	513.673	462.196	737.874	653.76	709.29	579.268	-0.580751	0.0964159	-6.02339	1.70799e-09	2.46385e-08	-1.49563
ATP6AP2	10159	ATPase H+ transporting accessory protein 2 [Source:HGNC Symbol;Acc:HGNC:18305]	4464.45	4616.26	4756.96	5358.37	5355.39	5483.47	5005.82	-0.224192	0.0505818	-4.43227	9.32459e-06	6.66767e-05	-1.16812
ATP6V0B	533	ATPase H+ transporting V0 subunit b [Source:HGNC Symbol;Acc:HGNC:861]	2232.23	1955.65	2070.04	2327.23	2509.51	2476.12	2261.8	-0.222215	0.0644499	-3.44787	0.000565025	0.00261903	-1.16652
ATP6V0E1	8992	ATPase H+ transporting V0 subunit e1 [Source:HGNC Symbol;Acc:HGNC:863]	1020.97	981.709	994.705	1252.04	1348.74	1294.63	1148.8	-0.37185	0.0685949	-5.42096	5.92796e-08	6.56595e-07	-1.29401
ATP6V1E1	529	ATPase H+ transporting V1 subunit E1 [Source:HGNC Symbol;Acc:HGNC:857]	1918.87	1816.79	1812.22	2104.7	2160.79	2212.47	2004.31	-0.221079	0.0595698	-3.71126	0.00020623	0.00107101	-1.16561
ATP6V1F	9296	ATPase H+ transporting V1 subunit F [Source:HGNC Symbol;Acc:HGNC:16832]	1980.4	1924.58	2020.35	2194.88	2352.88	2405.29	2146.4	-0.227809	0.0606488	-3.7562	0.000172512	0.000911028	-1.17106
ATP8A1	10396	ATPase phospholipid transporting 8A1 [Source:HGNC Symbol;Acc:HGNC:13531]	1710.35	1939.14	1960.35	1460.52	1173.96	1388.08	1605.4	0.468769	0.0808985	5.79453	6.8511e-09	8.91751e-08	1.38393
ATP8B2	57198	ATPase phospholipid transporting 8B2 [Source:HGNC Symbol;Acc:HGNC:13534]	1414.09	1464.31	1388.46	1178.26	1132.74	1103.78	1280.27	0.315831	0.0664635	4.75195	2.01466e-06	1.67341e-05	1.24473
ATP9A	10079	ATPase phospholipid transporting 9A (putative) [Source:HGNC Symbol;Acc:HGNC:13540]	6979.27	6783.6	7172.94	8147.07	7476.6	8260.62	7470.02	-0.187162	0.0541607	-3.45568	0.000548901	0.00255428	-1.13852
ATRAID	51374	all-trans retinoic acid induced differentiation factor [Source:HGNC Symbol;Acc:HGNC:24090]	1631.72	1668.22	1720.34	1999.29	2050.32	1874.06	1823.99	-0.234332	0.0626925	-3.73779	0.000185644	0.000973076	-1.17636
ATXN1	6310	ataxin 1 [Source:HGNC Symbol;Acc:HGNC:10548]	2280.08	1671.14	1777.53	1004.91	908.503	1031.96	1445.69	0.920637	0.0936004	9.83582	7.89209e-23	5.46812e-21	1.89295
ATXN2	6311	ataxin 2 [Source:HGNC Symbol;Acc:HGNC:10555]	1693.26	1685.7	1651.9	1131.41	1218.48	1179.53	1426.71	0.499998	0.064373	7.7672	8.02391e-15	2.49907e-13	1.41421
ATXN2L	11273	ataxin 2 like [Source:HGNC Symbol;Acc:HGNC:31326]	3682.77	3644.27	3663.81	3099.07	3127.82	2929.63	3357.9	0.259882	0.0536095	4.84769	1.24907e-06	1.08025e-05	1.19738
ATXN7	6314	ataxin 7 [Source:HGNC Symbol;Acc:HGNC:10560]	1001.6	956.462	952.517	1208.71	1165.72	1108.7	1065.62	-0.253183	0.0707965	-3.57621	0.000348608	0.0017052	-1.19183
AURKA	6790	aurora kinase A [Source:HGNC Symbol;Acc:HGNC:11393]	1404.97	1411.87	1303.15	1029.51	1151.71	1166.74	1244.66	0.289759	0.0722148	4.01246	6.00905e-05	0.000356365	1.22244
AUTS2	26053	AUTS2, activator of transcription and developmental regulator [Source:HGNC Symbol;Acc:HGNC:14262]	6592.99	5515.44	5616.66	4765.73	4957.2	5249.33	5449.56	0.237754	0.0676801	3.51291	0.000443236	0.00211455	1.17916
B2M	567	beta-2-microglobulin [Source:HGNC Symbol;Acc:HGNC:914]	982.225	1130.28	1122.21	2008.66	2128.64	2140.66	1585.44	-0.93449	0.069597	-13.4272	4.19223e-41	9.34661e-39	-1.91121
B3GALT2	8707	beta-1,3-galactosyltransferase 2 [Source:HGNC Symbol;Acc:HGNC:917]	363.492	331.12	343.131	230.732	201.157	233.151	283.797	0.605859	0.113368	5.34418	9.08264e-08	9.69762e-07	1.52189
B3GALT6	126792	beta-1,3-galactosyltransferase 6 [Source:HGNC Symbol;Acc:HGNC:17978]	925.252	925.389	904.703	1124.38	1221.78	1082.13	1030.61	-0.309229	0.0733932	-4.21332	2.51643e-05	0.000162364	-1.23905
B3GNT2	10678	UDP-GlcNAc:betaGal beta-1,3-N-acetylglucosaminyltransferase 2 [Source:HGNC Symbol;Acc:HGNC:15629]	172.06	198.09	228.754	298.663	286.071	261.68	240.886	-0.456104	0.12515	-3.64447	0.000267948	0.00134951	-1.37183
B3GNT4	79369	UDP-GlcNAc:betaGal beta-1,3-N-acetylglucosaminyltransferase 4 [Source:HGNC Symbol;Acc:HGNC:15683]	2196.9	1796.4	1630.34	1301.23	1187.98	1195.27	1551.35	0.587817	0.0881213	6.67054	2.54869e-11	4.7946e-10	1.50297
B3GNT5	84002	UDP-GlcNAc:betaGal beta-1,3-N-acetylglucosaminyltransferase 5 [Source:HGNC Symbol;Acc:HGNC:15684]	1408.39	1389.54	1407.21	1734.59	1743.63	1853.4	1589.46	-0.336537	0.062635	-5.37299	7.74407e-08	8.38774e-07	-1.26272
B4GALNT3	283358	beta-1,4-N-acetyl-galactosaminyltransferase 3 [Source:HGNC Symbol;Acc:HGNC:24137]	158.387	154.393	164.065	368.937	378.406	314.803	256.498	-1.07404	0.121317	-8.85315	8.50837e-19	4.156e-17	-2.10531
B4GALT1	2683	beta-1,4-galactosyltransferase 1 [Source:HGNC Symbol;Acc:HGNC:924]	439.836	467.064	467.821	619.58	755.163	628.622	563.014	-0.523036	0.0951944	-5.4944	3.92051e-08	4.48133e-07	-1.43698
B4GALT5	9334	beta-1,4-galactosyltransferase 5 [Source:HGNC Symbol;Acc:HGNC:928]	2487.47	2562.54	2517.23	2963.21	2831.04	2778.13	2689.94	-0.176627	0.0557482	-3.16829	0.00153336	0.0063308	-1.13024
B9D1	27077	B9 domain containing 1 [Source:HGNC Symbol;Acc:HGNC:24123]	374.886	369.961	330.006	599.669	578.738	548.937	467.033	-0.656785	0.0948642	-6.92343	4.40848e-12	9.2945e-11	-1.57657
BAALC	79870	BAALC, MAP3K1 and KLF4 binding [Source:HGNC Symbol;Acc:HGNC:14333]	478.578	493.282	436.883	634.806	631.501	730.932	567.664	-0.484486	0.0923859	-5.24415	1.57002e-07	1.60334e-06	-1.39909
BACE2	25825	beta-site APP-cleaving enzyme 2 [Source:HGNC Symbol;Acc:HGNC:934]	61.5315	68.9429	79.6889	93.6983	134.379	119.035	92.8793	-0.609837	0.174854	-3.48769	0.000487216	0.00230003	-1.52609
BACH2	60468	BTB domain and CNC homolog 2 [Source:HGNC Symbol;Acc:HGNC:14078]	2515.96	2339.2	2473.17	3034.65	2742	3285.75	2731.79	-0.299477	0.0682166	-4.3901	1.13301e-05	7.93315e-05	-1.2307
BAD	572	BCL2 associated agonist of cell death [Source:HGNC Symbol;Acc:HGNC:936]	978.807	1062.3	995.642	1220.42	1350.39	1224.78	1138.72	-0.315193	0.0726432	-4.33892	1.43187e-05	9.77652e-05	-1.24418
BAG1	573	BCL2 associated athanogene 1 [Source:HGNC Symbol;Acc:HGNC:937]	1449.41	1346.81	1393.15	1711.16	1760.12	1857.34	1586.33	-0.341555	0.0647653	-5.27374	1.33675e-07	1.38906e-06	-1.26712
BAG6	7917	BCL2 associated athanogene 6 [Source:HGNC Symbol;Acc:HGNC:13919]	13076.6	12704.9	13320.2	11100.9	11353.8	11132.2	12114.8	0.217177	0.0457206	4.75008	2.0334e-06	1.68711e-05	1.16246
BAHD1	22893	bromo adjacent homology domain containing 1 [Source:HGNC Symbol;Acc:HGNC:29153]	1894.94	1853.69	1829.09	1534.31	1540.83	1407.76	1676.77	0.309122	0.0636304	4.85808	1.18528e-06	1.02931e-05	1.23895
BAIAP2L1	55971	BAI1 associated protein 2 like 1 [Source:HGNC Symbol;Acc:HGNC:21649]	95.7157	97.1027	100.314	210.821	250.622	223.313	162.981	-1.1059	0.141348	-7.82394	5.11954e-15	1.63985e-13	-2.15233
BAMBI	25805	BMP and activin membrane bound inhibitor [Source:HGNC Symbol;Acc:HGNC:30251]	52.4157	25.2467	43.1258	64.4176	81.6169	72.7981	56.6035	-0.654585	0.204937	-3.19408	0.00140279	0.00584208	-1.57416
BANP	54971	BTG3 associated nuclear protein [Source:HGNC Symbol;Acc:HGNC:13450]	528.715	589.414	587.823	350.197	385.825	324.64	461.102	0.653717	0.0980359	6.66814	2.59067e-11	4.86951e-10	1.57322
BASP1	10409	brain abundant membrane attached signal protein 1 [Source:HGNC Symbol;Acc:HGNC:957]	10484.3	10613.3	10534.9	12793.3	12285.4	12363.9	11512.5	-0.240831	0.0452559	-5.32154	1.02892e-07	1.08724e-06	-1.18167
BAZ1B	9031	bromodomain adjacent to zinc finger domain 1B [Source:HGNC Symbol;Acc:HGNC:961]	9031.46	8534.36	8729.21	7225.31	7132.82	7290.63	7990.63	0.277552	0.0477228	5.81591	6.03057e-09	7.95993e-08	1.21214
BAZ2A	11176	bromodomain adjacent to zinc finger domain 2A [Source:HGNC Symbol;Acc:HGNC:962]	6178.22	6158.26	6182.92	4898.08	4804.68	4728.93	5491.85	0.356286	0.0479547	7.42965	1.08888e-13	2.90515e-12	1.28013
BAZ2B	29994	bromodomain adjacent to zinc finger domain 2B [Source:HGNC Symbol;Acc:HGNC:963]	5535.56	5754.31	5660.72	4397.96	4140.2	4775.16	5043.99	0.343525	0.0587857	5.84369	5.10581e-09	6.79507e-08	1.26885
BBS10	79738	Bardet-Biedl syndrome 10 [Source:HGNC Symbol;Acc:HGNC:26291]	1140.61	1172.03	1260.02	849.141	877.176	966.051	1044.17	0.397584	0.0758034	5.24494	1.56331e-07	1.59722e-06	1.3173
BBS12	166379	Bardet-Biedl syndrome 12 [Source:HGNC Symbol;Acc:HGNC:26648]	295.123	280.627	302.818	182.712	206.103	216.427	247.302	0.498205	0.118319	4.21069	2.54589e-05	0.000164171	1.41246
BBS9	27241	Bardet-Biedl syndrome 9 [Source:HGNC Symbol;Acc:HGNC:30000]	648.36	773.909	687.2	479.032	488.053	538.116	602.445	0.468885	0.091525	5.12303	3.0066e-07	2.91947e-06	1.38404
BBX	56987	BBX, HMG-box containing [Source:HGNC Symbol;Acc:HGNC:14422]	2893.12	3341.31	3137.87	2442.01	2435.32	2570.56	2803.36	0.326244	0.0631408	5.16692	2.37977e-07	2.3524e-06	1.25375
BCAM	4059	basal cell adhesion molecule (Lutheran blood group) [Source:HGNC Symbol;Acc:HGNC:6722]	308.797	346.657	355.319	534.08	588.631	408.26	423.624	-0.559603	0.117103	-4.77873	1.76403e-06	1.47887e-05	-1.47386
BCAN	63827	brevican [Source:HGNC Symbol;Acc:HGNC:23059]	132.179	100.016	121.877	56.219	64.3042	50.1717	87.4611	0.869757	0.176693	4.92241	8.54844e-07	7.61447e-06	1.82736
BCAP31	10134	B-cell receptor associated protein 31 [Source:HGNC Symbol;Acc:HGNC:16695]	1640.84	1569.18	1558.15	1811.89	1977.77	1912.43	1745.04	-0.25531	0.0630073	-4.05206	5.07683e-05	0.000306406	-1.19359
BCAR3	8412	breast cancer anti-estrogen resistance 3 [Source:HGNC Symbol;Acc:HGNC:973]	647.22	646.704	614.073	546.964	497.946	477.123	571.672	0.316535	0.0876688	3.61058	0.000305516	0.001514	1.24534
BCAS4	55653	breast carcinoma amplified sequence 4 [Source:HGNC Symbol;Acc:HGNC:14367]	500.228	572.906	611.261	781.209	664.477	680.761	635.14	-0.317287	0.0937487	-3.38444	0.00071323	0.00321755	-1.24599
BCAT1	586	branched chain amino acid transaminase 1 [Source:HGNC Symbol;Acc:HGNC:976]	17374.7	16443.4	16883.7	11622.1	12483.3	13311.2	14686.4	0.431992	0.0555773	7.77281	7.67614e-15	2.39406e-13	1.34909
BCL2	596	BCL2, apoptosis regulator [Source:HGNC Symbol;Acc:HGNC:990]	208.523	174.785	213.754	265.869	332.239	337.429	255.433	-0.603794	0.125711	-4.80303	1.56286e-06	1.32802e-05	-1.51971
BCL2L1	598	BCL2 like 1 [Source:HGNC Symbol;Acc:HGNC:992]	2844.12	2714.99	2855.67	3062.76	3159.98	3353.63	2998.53	-0.184234	0.05757	-3.20018	0.00137341	0.00572925	-1.13621
BCL2L11	10018	BCL2 like 11 [Source:HGNC Symbol;Acc:HGNC:994]	1370.79	1244.86	1272.21	821.031	848.321	746.673	1050.65	0.666825	0.0756914	8.80979	1.25386e-18	5.99456e-17	1.58758
BCL7C	9274	BCL tumor suppressor 7C [Source:HGNC Symbol;Acc:HGNC:1006]	1158.84	1136.1	1094.08	1271.95	1427.06	1394.97	1247.17	-0.269013	0.0701521	-3.83471	0.000125712	0.000687584	-1.20498
BCL9	607	B-cell CLL/lymphoma 9 [Source:HGNC Symbol;Acc:HGNC:1008]	4915.68	4653.16	4781.33	3995.06	3737.89	3704.83	4297.99	0.323418	0.0540957	5.97864	2.25007e-09	3.19464e-08	1.25129
BCL9L	283149	B-cell CLL/lymphoma 9 like [Source:HGNC Symbol;Acc:HGNC:23688]	2029.4	1966.33	2059.72	1713.51	1826.9	1667.47	1877.22	0.212702	0.0621744	3.42106	0.000623782	0.00286076	1.15886
BCLAF1	9774	BCL2 associated transcription factor 1 [Source:HGNC Symbol;Acc:HGNC:16863]	8306.75	7282.7	7612.63	8866.2	8943.24	10029.4	8506.82	-0.258467	0.0628187	-4.11449	3.88036e-05	0.000239786	-1.19621
BCO1	53630	beta-carotene oxygenase 1 [Source:HGNC Symbol;Acc:HGNC:13815]	1.13947	8.73925	1.87503	11.7123	21.4347	21.6427	11.0906	-0.758353	0.229312	-3.30708	0.000942755	0.00412613	-1.69156
BCO2	83875	beta-carotene oxygenase 2 [Source:HGNC Symbol;Acc:HGNC:18503]	103.692	98.0738	89.0641	30.4519	40.3963	32.464	65.6903	1.17004	0.191697	6.10359	1.03709e-09	1.56209e-08	2.25018
BCORL1	63035	BCL6 corepressor like 1 [Source:HGNC Symbol;Acc:HGNC:25657]	1605.52	1658.51	1699.72	1185.28	1232.5	1073.28	1409.14	0.496342	0.0697238	7.11868	1.08963e-12	2.53475e-11	1.41063
BCS1L	617	BCS1 homolog, ubiquinol-cytochrome c reductase complex chaperone [Source:HGNC Symbol;Acc:HGNC:1020]	783.957	699.14	727.513	585.614	586.158	569.596	658.663	0.332054	0.082697	4.01531	5.93686e-05	0.000352455	1.2588
BDH1	622	3-hydroxybutyrate dehydrogenase 1 [Source:HGNC Symbol;Acc:HGNC:1027]	185.734	210.713	214.691	292.807	244.026	279.387	237.893	-0.380407	0.122756	-3.09889	0.00194248	0.00778582	-1.30171
BDNF	627	brain derived neurotrophic factor [Source:HGNC Symbol;Acc:HGNC:1033]	62.671	58.2616	75.9388	113.609	155.814	129.856	99.3585	-0.864737	0.172034	-5.02654	4.99402e-07	4.66426e-06	-1.82101
BEND4	389206	BEN domain containing 4 [Source:HGNC Symbol;Acc:HGNC:23815]	431.86	340.831	426.57	189.739	134.379	168.223	281.934	1.18751	0.130008	9.13416	6.59166e-20	3.50073e-18	2.2776
BEND6	221336	BEN domain containing 6 [Source:HGNC Symbol;Acc:HGNC:20871]	13.6737	16.5075	15.9378	44.5067	48.6404	48.2042	31.245	-1.05019	0.224725	-4.67325	2.96472e-06	2.36988e-05	-2.07081
BEST1	7439	bestrophin 1 [Source:HGNC Symbol;Acc:HGNC:12703]	13541.5	14505.2	14453.7	16451.1	17277.2	17094.8	15553.9	-0.255223	0.0488968	-5.21964	1.79276e-07	1.81028e-06	-1.19352
BEST3	144453	bestrophin 3 [Source:HGNC Symbol;Acc:HGNC:17105]	19.371	9.71027	11.2502	32.7944	42.0451	42.3016	26.2454	-0.932196	0.231798	-4.02159	5.78057e-05	0.000344175	-1.90818
BEX2	84707	brain expressed X-linked 2 [Source:HGNC Symbol;Acc:HGNC:30933]	777.12	846.736	858.765	1116.18	1201.17	1267.08	1011.18	-0.515641	0.0762361	-6.76373	1.34481e-11	2.64336e-10	-1.42963
BEX2	84707	brain expressed X-linked 2 [Source:HGNC Symbol;Acc:HGNC:30933]	777.12	846.736	858.765	1116.18	1201.17	1267.08	1011.18	-0.515641	0.0762361	-6.76373	1.34481e-11	2.64336e-10	-1.42963
BEX3	27018	brain expressed X-linked 3 [Source:HGNC Symbol;Acc:HGNC:13388]	5843.21	5397.94	5386.03	6755.65	7072.64	7132.25	6264.62	-0.330531	0.0533133	-6.19978	5.65408e-10	8.90339e-09	-1.25748
BEX5	340542	brain expressed X-linked 5 [Source:HGNC Symbol;Acc:HGNC:27990]	95.7157	110.697	82.5014	161.63	129.433	190.849	128.471	-0.633879	0.162991	-3.88905	0.000100637	0.000563298	-1.55173
BFSP1	631	beaded filament structural protein 1 [Source:HGNC Symbol;Acc:HGNC:1040]	7.97631	4.85514	5.6251	17.5684	23.0836	17.7077	12.8027	-0.725004	0.236056	-3.07132	0.00213115	0.00845031	-1.65291
BGN	633	biglycan [Source:HGNC Symbol;Acc:HGNC:1044]	21.65	19.4205	21.5629	40.993	42.8695	50.1717	32.7779	-0.741251	0.22176	-3.34258	0.000830027	0.00368214	-1.67162
BHLHB9	80823	basic helix-loop-helix family member b9 [Source:HGNC Symbol;Acc:HGNC:29353]	1408.39	1393.42	1405.34	1177.08	1083.28	1302.5	1295	0.234981	0.0740215	3.1745	0.00150097	0.00621646	1.17689
BHLHE22	27319	basic helix-loop-helix family member e22 [Source:HGNC Symbol;Acc:HGNC:11963]	0	0	0	17.5684	14.015	10.8213	7.06747	-0.993075	0.214127	-4.63778	3.52177e-06	2.77284e-05	-1.99042
BICD1	636	BICD cargo adaptor 1 [Source:HGNC Symbol;Acc:HGNC:1049]	2373.52	2308.13	2440.36	1984.06	1915.11	2042.28	2177.24	0.257972	0.0589509	4.37605	1.20847e-05	8.41183e-05	1.1958
BICD2	23299	BICD cargo adaptor 2 [Source:HGNC Symbol;Acc:HGNC:17208]	2914.77	2575.16	2659.73	2062.53	2089.06	2014.74	2386	0.394337	0.0622271	6.33707	2.34182e-10	3.87459e-09	1.31434
BID	637	BH3 interacting domain death agonist [Source:HGNC Symbol;Acc:HGNC:1050]	614.176	599.124	612.198	845.627	803.803	898.171	728.85	-0.465897	0.0803069	-5.80145	6.57426e-09	8.6062e-08	-1.38118
BIRC2	329	baculoviral IAP repeat containing 2 [Source:HGNC Symbol;Acc:HGNC:590]	2766.64	2864.53	2849.11	2174.97	2111.32	2316.75	2513.89	0.356015	0.0586322	6.072	1.26327e-09	1.86656e-08	1.27989
BLM	641	Bloom syndrome RecQ like helicase [Source:HGNC Symbol;Acc:HGNC:1058]	1859.62	1697.36	1828.16	1348.08	1368.53	1403.82	1584.26	0.37816	0.0644961	5.8633	4.53749e-09	6.08911e-08	1.29968
BLOC1S1	2647	biogenesis of lysosomal organelles complex 1 subunit 1 [Source:HGNC Symbol;Acc:HGNC:4200]	880.812	900.142	810.014	1006.09	1216.83	1121.48	989.229	-0.360315	0.0816862	-4.41097	1.02908e-05	7.28706e-05	-1.28371
BLOC1S2	282991	biogenesis of lysosomal organelles complex 1 subunit 2 [Source:HGNC Symbol;Acc:HGNC:20984]	1206.7	1227.38	1136.27	1537.82	1588.64	1908.49	1434.22	-0.482043	0.0801168	-6.01675	1.7795e-09	2.56207e-08	-1.39672
BLOC1S5	63915	biogenesis of lysosomal organelles complex 1 subunit 5 [Source:HGNC Symbol;Acc:HGNC:18561]	1046.04	1024.43	1103.46	819.86	817.818	860.789	945.399	0.337266	0.0730054	4.61974	3.84224e-06	2.99583e-05	1.26336
BLOC1S6	26258	biogenesis of lysosomal organelles complex 1 subunit 6 [Source:HGNC Symbol;Acc:HGNC:8549]	2375.8	2423.68	2555.67	2733.65	2720.56	2965.05	2629.07	-0.191272	0.0601601	-3.17938	0.00147588	0.00612606	-1.14177
BLVRA	644	biliverdin reductase A [Source:HGNC Symbol;Acc:HGNC:1062]	683.683	733.126	730.325	922.928	938.182	936.538	824.13	-0.371139	0.0751887	-4.9361	7.97016e-07	7.1389e-06	-1.29337
BMF	90427	Bcl2 modifying factor [Source:HGNC Symbol;Acc:HGNC:24132]	1303.56	1362.35	1340.65	858.51	873.054	783.072	1086.87	0.656281	0.0718273	9.13693	6.42476e-20	3.42016e-18	1.57601
BMP1	649	bone morphogenetic protein 1 [Source:HGNC Symbol;Acc:HGNC:1067]	606.199	563.196	550.322	765.983	1134.39	973.921	765.669	-0.706288	0.106359	-6.64061	3.12382e-11	5.80385e-10	-1.6316
BMP2	650	bone morphogenetic protein 2 [Source:HGNC Symbol;Acc:HGNC:1069]	45.5789	47.5803	59.0635	108.924	130.257	105.262	82.7777	-0.972016	0.179575	-5.41286	6.20262e-08	6.85331e-07	-1.96158
BMP3	651	bone morphogenetic protein 3 [Source:HGNC Symbol;Acc:HGNC:1070]	1.13947	0	0.937516	11.7123	16.4883	15.7401	7.66961	-0.965747	0.219765	-4.39446	1.11047e-05	7.78571e-05	-1.95307
BMP4	652	bone morphogenetic protein 4 [Source:HGNC Symbol;Acc:HGNC:1071]	30.7658	31.0729	36.5631	111.267	197.035	173.141	96.6408	-1.81428	0.190845	-9.50657	1.97056e-21	1.23947e-19	-3.51683
BMP6	654	bone morphogenetic protein 6 [Source:HGNC Symbol;Acc:HGNC:1073]	135.597	119.436	135.94	193.253	282.774	217.411	180.735	-0.74652	0.146269	-5.10375	3.32986e-07	3.20572e-06	-1.67774
BMP7	655	bone morphogenetic protein 7 [Source:HGNC Symbol;Acc:HGNC:1074]	936.646	927.331	893.453	1492.15	1946.44	1555.32	1291.89	-0.829211	0.0875864	-9.46735	2.87042e-21	1.78553e-19	-1.77671
BMPR1A	657	bone morphogenetic protein receptor type 1A [Source:HGNC Symbol;Acc:HGNC:1076]	2068.14	1986.72	1997.85	2334.26	2360.3	2402.34	2191.6	-0.226859	0.0569112	-3.9862	6.71396e-05	0.000392484	-1.17028
BMPR1B	658	bone morphogenetic protein receptor type 1B [Source:HGNC Symbol;Acc:HGNC:1077]	331.586	349.57	358.131	404.074	487.228	441.708	395.383	-0.34452	0.102191	-3.37133	0.000748057	0.00335553	-1.26973
BMPR2	659	bone morphogenetic protein receptor type 2 [Source:HGNC Symbol;Acc:HGNC:1078]	4245.67	3865.66	4056.63	3243.13	3033.02	3476.6	3653.45	0.313782	0.0624417	5.0252	5.0292e-07	4.69128e-06	1.24296
BMT2	154743	base methyltransferase of 25S rRNA 2 homolog [Source:HGNC Symbol;Acc:HGNC:26475]	1743.39	1853.69	1800.97	1261.41	1247.34	1482.52	1564.89	0.42534	0.0733399	5.79957	6.64851e-09	8.68394e-08	1.34289
BNIP2	663	BCL2 interacting protein 2 [Source:HGNC Symbol;Acc:HGNC:1083]	1477.9	1509.95	1507.53	1717.02	1714.78	1785.52	1618.78	-0.210966	0.0611475	-3.45011	0.000560358	0.00260114	-1.15746
BNIP3	664	BCL2 interacting protein 3 [Source:HGNC Symbol;Acc:HGNC:1084]	4786.92	6094.17	5860.41	1420.7	1337.2	1353.65	3475.51	1.972	0.0770443	25.5957	1.70229e-144	9.58303e-141	3.92313
BNIP3L	665	BCL2 interacting protein 3 like [Source:HGNC Symbol;Acc:HGNC:1085]	9932.78	10853.2	11348.6	8442.22	7657.15	8552.8	9464.46	0.376537	0.0610411	6.16857	6.8909e-10	1.07087e-08	1.29822
BOK	666	BOK, BCL2 family apoptosis regulator [Source:HGNC Symbol;Acc:HGNC:1087]	144.713	149.538	142.502	329.115	505.365	360.056	271.882	-1.31794	0.139414	-9.45341	3.27967e-21	2.00684e-19	-2.49309
BORCS7	119032	BLOC-1 related complex subunit 7 [Source:HGNC Symbol;Acc:HGNC:23516]	530.994	592.327	614.073	729.675	693.332	807.666	661.344	-0.344627	0.0888588	-3.87836	0.000105162	0.000585736	-1.26982
BPHL	670	biphenyl hydrolase like [Source:HGNC Symbol;Acc:HGNC:1094]	1007.29	958.404	1001.27	1174.74	1220.96	1226.75	1098.24	-0.282908	0.0687134	-4.11722	3.83466e-05	0.000237222	-1.21665
BPTF	2186	bromodomain PHD finger transcription factor [Source:HGNC Symbol;Acc:HGNC:3581]	6795.81	6547.64	6783.87	5460.27	5560.67	5668.42	6136.11	0.267134	0.0485396	5.50342	3.72493e-08	4.27949e-07	1.20341
BRAT1	221927	BRCA1 associated ATM activator 1 [Source:HGNC Symbol;Acc:HGNC:21701]	1521.2	1617.73	1404.4	1235.65	1336.37	1004.42	1353.29	0.331714	0.0887749	3.73657	0.000186549	0.000977364	1.25851
BRCA1	672	BRCA1, DNA repair associated [Source:HGNC Symbol;Acc:HGNC:1100]	2477.21	2202.29	2349.42	1620.98	1545.77	1664.52	1976.7	0.530723	0.0647271	8.1994	2.41596e-16	9.12794e-15	1.44465
BRCA2	675	BRCA2, DNA repair associated [Source:HGNC Symbol;Acc:HGNC:1101]	1027.8	1026.38	1021.89	576.244	585.333	585.336	803.831	0.794706	0.0752051	10.5672	4.23017e-26	3.9039e-24	1.73472
BRD2	6046	bromodomain containing 2 [Source:HGNC Symbol;Acc:HGNC:1103]	9608.03	9159.7	9450.17	8298.15	8226.82	8354.08	8849.49	0.179856	0.046533	3.86513	0.000111031	0.000613847	1.13277
BRD3	8019	bromodomain containing 3 [Source:HGNC Symbol;Acc:HGNC:1104]	5352.1	4858.05	4993.21	4503.37	4426.28	4389.53	4753.76	0.188102	0.054028	3.48156	0.000498501	0.00234543	1.13926
BRD4	23476	bromodomain containing 4 [Source:HGNC Symbol;Acc:HGNC:13575]	3000.23	2706.25	2785.36	2405.7	2498.8	2458.41	2642.46	0.201388	0.0591399	3.40529	0.000660948	0.00301158	1.1498
BRD8	10902	bromodomain containing 8 [Source:HGNC Symbol;Acc:HGNC:19874]	3648.59	3341.31	3382.56	2901.13	2943.98	3103.76	3220.22	0.209013	0.058052	3.60044	0.000317685	0.00156878	1.1559
BRD9	65980	bromodomain containing 9 [Source:HGNC Symbol;Acc:HGNC:25818]	1582.73	1373.03	1344.4	1780.27	1797.22	1772.73	1608.4	-0.309949	0.070199	-4.4153	1.00871e-05	7.15854e-05	-1.23966
BRI3	25798	brain protein I3 [Source:HGNC Symbol;Acc:HGNC:1109]	953.738	927.331	991.892	1151.32	1317.41	1191.33	1088.84	-0.342477	0.0745095	-4.59642	4.29804e-06	3.31223e-05	-1.26793
BRICD5	283870	BRICHOS domain containing 5 [Source:HGNC Symbol;Acc:HGNC:28309]	376.026	421.426	351.569	312.718	303.384	274.469	339.932	0.348148	0.108546	3.20738	0.00133951	0.00560281	1.27293
BRINP1	1620	BMP/retinoic acid inducible neural specific 1 [Source:HGNC Symbol;Acc:HGNC:2687]	225.616	160.22	170.628	244.787	258.041	275.452	222.457	-0.449684	0.132272	-3.3997	0.000674607	0.00306328	-1.36574
BRINP2	57795	BMP/retinoic acid inducible neural specific 2 [Source:HGNC Symbol;Acc:HGNC:13746]	316.773	394.237	393.757	822.202	753.514	869.642	591.688	-1.09126	0.0968892	-11.2629	1.99961e-29	2.40787e-27	-2.1306
BRINP3	339479	BMP/retinoic acid inducible neural specific 3 [Source:HGNC Symbol;Acc:HGNC:22393]	97.9946	78.6532	99.3767	169.828	174.776	182.979	133.935	-0.830416	0.150451	-5.5195	3.39972e-08	3.93801e-07	-1.7782
BRIP1	83990	BRCA1 interacting protein C-terminal helicase 1 [Source:HGNC Symbol;Acc:HGNC:20473]	1793.53	1587.63	1673.47	1204.02	1193.75	1157.88	1435.05	0.496152	0.0678813	7.30911	2.68925e-13	6.72104e-12	1.41045
BRIX1	55299	BRX1, biogenesis of ribosomes [Source:HGNC Symbol;Acc:HGNC:24170]	1032.36	997.245	990.955	1112.67	1151.71	1313.32	1099.71	-0.23881	0.0762686	-3.13117	0.00174113	0.00706427	-1.18002
BRK1	55845	BRICK1, SCAR/WAVE actin nucleating complex subunit [Source:HGNC Symbol;Acc:HGNC:23057]	3885.6	3935.57	3712.56	4738.79	4544.99	4555.79	4228.88	-0.259497	0.0523372	-4.95817	7.11607e-07	6.44309e-06	-1.19706
BROX	148362	BRO1 domain and CAAX motif containing [Source:HGNC Symbol;Acc:HGNC:26512]	1328.62	1239.03	1331.27	1040.05	1053.6	1094.92	1181.25	0.283375	0.0686361	4.12866	3.64882e-05	0.00022691	1.21704
BRPF3	27154	bromodomain and PHD finger containing 3 [Source:HGNC Symbol;Acc:HGNC:14256]	3402.46	3004.36	3168.81	2485.35	2558.15	2462.35	2846.91	0.344613	0.0603726	5.7081	1.14246e-08	1.42922e-07	1.26981
BRWD3	254065	bromodomain and WD repeat domain containing 3 [Source:HGNC Symbol;Acc:HGNC:17342]	2729.04	3102.43	3034.74	1823.6	1544.95	1760.93	2332.62	0.773458	0.0718416	10.7662	4.97345e-27	4.86922e-25	1.70936
BSCL2	26580	BSCL2, seipin lipid droplet biogenesis associated [Source:HGNC Symbol;Acc:HGNC:15832]	5004.56	4730.85	4799.15	5682.8	5678.56	5880.91	5296.14	-0.243956	0.0504243	-4.83807	1.31106e-06	1.12896e-05	-1.18424
BSG	682	basigin (Ok blood group) [Source:HGNC Symbol;Acc:HGNC:1116]	9219.47	8986.86	9175.47	10510.6	11500.6	9993.02	9897.67	-0.222141	0.0564051	-3.93831	8.20573e-05	0.000471249	-1.16646
BTAF1	9044	B-TFIID TATA-box binding protein associated factor 1 [Source:HGNC Symbol;Acc:HGNC:17307]	4716.28	5184.31	4857.27	4188.31	3840.94	3858.3	4440.9	0.308271	0.058071	5.30852	1.10519e-07	1.16511e-06	1.23822
BTBD1	53339	BTB domain containing 1 [Source:HGNC Symbol;Acc:HGNC:1120]	2309.71	2298.42	2505.04	2806.26	2680.99	3159.83	2626.71	-0.275093	0.0683891	-4.02247	5.75919e-05	0.000343083	-1.21007
BTBD3	22903	BTB domain containing 3 [Source:HGNC Symbol;Acc:HGNC:15854]	2623.07	2306.19	2442.23	1743.96	1781.56	1870.12	2127.85	0.44061	0.0646108	6.81946	9.13863e-12	1.84064e-10	1.35718
BTBD7	55727	BTB domain containing 7 [Source:HGNC Symbol;Acc:HGNC:18269]	2584.32	2466.41	2568.79	1875.14	1842.56	1841.6	2196.47	0.448218	0.0571693	7.84019	4.49868e-15	1.44716e-13	1.36435
BTD	686	biotinidase [Source:HGNC Symbol;Acc:HGNC:1122]	191.431	221.394	203.441	274.067	269.583	275.452	239.228	-0.380773	0.118414	-3.21562	0.00130165	0.00545921	-1.30204
BTF3	689	basic transcription factor 3 [Source:HGNC Symbol;Acc:HGNC:1125]	3585.92	3807.4	3789.44	9378.03	9356.27	9437.19	6559.04	-1.31795	0.0492822	-26.7429	1.49278e-157	1.12048e-153	-2.49311
BTG1	694	BTG anti-proliferation factor 1 [Source:HGNC Symbol;Acc:HGNC:1130]	2832.73	3218.96	3112.55	2589.59	2260.54	2337.41	2725.3	0.345244	0.0674313	5.11994	3.0564e-07	2.96273e-06	1.27037
BTG1	694	BTG anti-proliferation factor 1 [Source:HGNC Symbol;Acc:HGNC:1130]	2832.73	3218.96	3112.55	2589.59	2260.54	2337.41	2725.3	0.345244	0.0674313	5.11994	3.0564e-07	2.96273e-06	1.27037
BTG2	7832	BTG anti-proliferation factor 2 [Source:HGNC Symbol;Acc:HGNC:1131]	2407.71	2425.63	2395.35	1268.44	1233.32	1151	1813.57	0.968139	0.0622815	15.5446	1.73157e-54	8.12324e-52	1.95632
BUB1	699	BUB1 mitotic checkpoint serine/threonine kinase [Source:HGNC Symbol;Acc:HGNC:1148]	3597.31	3272.36	3372.25	2591.93	2765.91	2741.73	3056.92	0.332056	0.058517	5.67453	1.39072e-08	1.71596e-07	1.25881
BUB1B	701	BUB1 mitotic checkpoint serine/threonine kinase B [Source:HGNC Symbol;Acc:HGNC:1149]	3429.81	3224.78	3343.18	2728.96	2856.59	2824.37	3067.95	0.24523	0.0548758	4.46882	7.86515e-06	5.70191e-05	1.18528
BVES	11149	blood vessel epicardial substance [Source:HGNC Symbol;Acc:HGNC:1152]	345.26	381.614	389.069	250.643	253.919	243.972	310.746	0.546086	0.107887	5.06166	4.1563e-07	3.9407e-06	1.46012
C10orf105	414152	chromosome 10 open reading frame 105 [Source:HGNC Symbol;Acc:HGNC:20304]	101.413	112.639	103.127	66.76	63.4798	64.9281	85.3912	0.594509	0.171538	3.46575	0.000528759	0.00247143	1.50996
C11orf42	160298	chromosome 11 open reading frame 42 [Source:HGNC Symbol;Acc:HGNC:28541]	30.7658	33.986	37.5007	15.226	13.1906	13.7726	24.0736	0.774172	0.231631	3.34226	0.000830984	0.00368566	1.71021
C11orf58	10944	chromosome 11 open reading frame 58 [Source:HGNC Symbol;Acc:HGNC:16990]	5379.45	4921.17	5108.53	6528.43	6539.25	6870.57	5891.23	-0.367384	0.053267	-6.89704	5.3099e-12	1.10507e-10	-1.29001
C11orf87	399947	chromosome 11 open reading frame 87 [Source:HGNC Symbol;Acc:HGNC:33788]	306.518	289.366	283.13	644.176	525.151	522.376	428.453	-0.893311	0.104966	-8.51049	1.73206e-17	7.3451e-16	-1.85743
C11orf95	65998	chromosome 11 open reading frame 95 [Source:HGNC Symbol;Acc:HGNC:28449]	7372.39	6780.68	6773.56	6114.98	6058.61	5795.32	6482.59	0.216729	0.0536241	4.04165	5.30775e-05	0.00031855	1.1621
C11orf96	387763	chromosome 11 open reading frame 96 [Source:HGNC Symbol;Acc:HGNC:38675]	299.681	242.757	242.817	419.3	306.682	334.478	307.619	-0.398713	0.124749	-3.19612	0.00139288	0.0058051	-1.31833
C12orf57	113246	chromosome 12 open reading frame 57 [Source:HGNC Symbol;Acc:HGNC:29521]	2885.14	2806.27	2689.73	3330.97	3227.58	3258.21	3032.98	-0.225144	0.0549094	-4.10029	4.12632e-05	0.000253455	-1.16889
C14orf132	56967	chromosome 14 open reading frame 132 [Source:HGNC Symbol;Acc:HGNC:20346]	10949.2	10143.4	10373.6	8352.03	7841.82	8141.58	9300.27	0.366541	0.0510826	7.17546	7.20668e-13	1.71725e-11	1.28926
C14orf2	9556	chromosome 14 open reading frame 2 [Source:HGNC Symbol;Acc:HGNC:1188]	1953.06	2063.43	2033.47	2329.57	2386.68	2601.06	2227.88	-0.269452	0.062328	-4.32312	1.53835e-05	0.000104151	-1.20535
C14orf37	145407	chromosome 14 open reading frame 37 [Source:HGNC Symbol;Acc:HGNC:19846]	2697.13	2509.13	2696.3	2235.88	2221.79	2249.86	2435.01	0.232854	0.0576276	4.04067	5.32996e-05	0.000319662	1.17516
C15orf39	56905	chromosome 15 open reading frame 39 [Source:HGNC Symbol;Acc:HGNC:24497]	452.371	453.47	443.445	315.06	368.513	339.397	395.376	0.376453	0.0993464	3.7893	0.000151074	0.000809394	1.29815
C15orf61	145853	chromosome 15 open reading frame 61 [Source:HGNC Symbol;Acc:HGNC:34453]	307.658	271.888	273.755	226.047	201.981	210.524	248.642	0.391792	0.11807	3.3183	0.000905659	0.00397925	1.31202
C15orf62	643338	chromosome 15 open reading frame 62 [Source:HGNC Symbol;Acc:HGNC:34489]	113.947	125.263	135.94	71.4449	81.6169	64.9281	98.8566	0.668126	0.166595	4.01048	6.05957e-05	0.0003587	1.58901
C17orf51	339263	chromosome 17 open reading frame 51 [Source:HGNC Symbol;Acc:HGNC:27904]	1630.59	1508.01	1510.34	699.223	693.332	699.452	1123.49	1.12512	0.0708136	15.8885	7.61302e-57	4.18122e-54	2.1812
C17orf53	78995	chromosome 17 open reading frame 53 [Source:HGNC Symbol;Acc:HGNC:28460]	315.634	317.526	267.192	268.211	223.416	167.239	259.87	0.413028	0.135972	3.03759	0.00238479	0.00931817	1.33148
C17orf75	64149	chromosome 17 open reading frame 75 [Source:HGNC Symbol;Acc:HGNC:30173]	979.946	983.651	1002.21	1138.43	1126.15	1185.43	1069.3	-0.213046	0.068829	-3.09529	0.00196618	0.00786961	-1.15913
C17orf80	55028	chromosome 17 open reading frame 80 [Source:HGNC Symbol;Acc:HGNC:29601]	1728.58	1667.25	1597.53	1273.13	1318.24	1418.58	1500.55	0.308629	0.0673359	4.58342	4.5743e-06	3.50116e-05	1.23853
C18orf25	147339	chromosome 18 open reading frame 25 [Source:HGNC Symbol;Acc:HGNC:28172]	1152.01	1208.93	1142.83	942.839	920.045	983.758	1058.4	0.293579	0.0703931	4.17056	3.03847e-05	0.000192948	1.22568
C18orf54	162681	chromosome 18 open reading frame 54 [Source:HGNC Symbol;Acc:HGNC:13796]	840.931	950.636	848.452	498.943	460.023	518.441	686.238	0.811378	0.0863756	9.3936	5.79854e-21	3.49122e-19	1.75489
C19orf33	64073	chromosome 19 open reading frame 33 [Source:HGNC Symbol;Acc:HGNC:16668]	7.97631	6.79719	5.6251	24.5958	20.6103	24.594	15.0331	-0.83408	0.237241	-3.51575	0.000438507	0.00209512	-1.78272
C19orf44	84167	chromosome 19 open reading frame 44 [Source:HGNC Symbol;Acc:HGNC:26141]	1193.03	1152.61	1175.65	951.038	996.716	946.376	1069.24	0.275471	0.0690802	3.9877	6.6717e-05	0.000390521	1.21039
C19orf53	28974	chromosome 19 open reading frame 53 [Source:HGNC Symbol;Acc:HGNC:24991]	1155.43	1152.61	1140.96	1351.6	1410.57	1296.59	1251.29	-0.230967	0.0670804	-3.44314	0.000574993	0.0026603	-1.17362
C19orf57	79173	chromosome 19 open reading frame 57 [Source:HGNC Symbol;Acc:HGNC:28153]	301.96	337.918	247.504	207.307	190.439	186.914	245.341	0.555885	0.127695	4.35323	1.34144e-05	9.22052e-05	1.47007
C19orf66	55337	chromosome 19 open reading frame 66 [Source:HGNC Symbol;Acc:HGNC:25649]	13.6737	21.3626	12.1877	53.8765	36.2742	48.2042	30.9298	-0.968268	0.227974	-4.24727	2.16391e-05	0.000141607	-1.95649
C19orf70	125988	chromosome 19 open reading frame 70 [Source:HGNC Symbol;Acc:HGNC:33702]	361.213	365.106	323.443	433.355	464.145	422.032	394.882	-0.31748	0.100013	-3.17438	0.00150159	0.00621786	-1.24615
C1orf112	55732	chromosome 1 open reading frame 112 [Source:HGNC Symbol;Acc:HGNC:25565]	1236.33	1232.23	1120.33	739.045	713.118	731.916	962.162	0.698516	0.0744807	9.37848	6.69307e-21	3.98716e-19	1.62283
C1orf115	79762	chromosome 1 open reading frame 115 [Source:HGNC Symbol;Acc:HGNC:25873]	39.8815	54.3775	54.3759	90.1846	127.784	72.7981	73.2336	-0.757338	0.195924	-3.86546	0.000110881	0.000613169	-1.69037
C1orf122	127687	chromosome 1 open reading frame 122 [Source:HGNC Symbol;Acc:HGNC:24789]	1026.66	1093.38	960.017	1277.81	1261.35	1173.62	1132.14	-0.262879	0.0736307	-3.57023	0.000356667	0.00173991	-1.19987
C1orf198	84886	chromosome 1 open reading frame 198 [Source:HGNC Symbol;Acc:HGNC:25900]	1791.25	1764.36	1790.66	2044.96	2150.89	1975.39	1919.58	-0.204376	0.0607407	-3.36472	0.0007662	0.00342803	-1.15219
C1orf21	81563	chromosome 1 open reading frame 21 [Source:HGNC Symbol;Acc:HGNC:15494]	2775.75	3059.71	3005.68	2505.26	2288.57	2451.53	2681.08	0.283903	0.0615883	4.60969	4.03273e-06	3.1238e-05	1.21748
C1orf226	400793	chromosome 1 open reading frame 226 [Source:HGNC Symbol;Acc:HGNC:34351]	1316.09	1352.64	1356.59	728.504	702.4	683.712	1023.32	0.908921	0.0708575	12.8275	1.15089e-37	2.19625e-35	1.87764
C1orf43	25912	chromosome 1 open reading frame 43 [Source:HGNC Symbol;Acc:HGNC:29876]	4110.08	4184.16	4198.2	4708.34	4854.97	5061.44	4519.53	-0.224753	0.0518339	-4.33602	1.45085e-05	9.89408e-05	-1.16858
C1orf54	79630	chromosome 1 open reading frame 54 [Source:HGNC Symbol;Acc:HGNC:26258]	685.962	782.648	700.325	968.606	898.611	840.13	812.714	-0.307501	0.0830805	-3.70124	0.000214549	0.0011096	-1.23756
C1orf61	10485	chromosome 1 open reading frame 61 [Source:HGNC Symbol;Acc:HGNC:30780]	21293.3	16802.7	16744	9139.1	9258.16	10281.3	13919.8	0.869262	0.121474	7.15596	8.30896e-13	1.96535e-11	1.82673
C1orf74	148304	chromosome 1 open reading frame 74 [Source:HGNC Symbol;Acc:HGNC:26319]	184.595	202.945	209.066	133.52	137.677	145.596	168.9	0.472429	0.135114	3.49652	0.000471374	0.00223508	1.38744
C1QBP	708	complement C1q binding protein [Source:HGNC Symbol;Acc:HGNC:1243]	2033.96	1949.82	2083.16	2440.84	2551.56	2584.33	2273.95	-0.316198	0.0587175	-5.38508	7.24142e-08	7.86601e-07	-1.24505
C1QL1	10882	complement C1q like 1 [Source:HGNC Symbol;Acc:HGNC:24182]	79.7631	76.7112	74.0638	36.3081	34.6254	34.4315	55.9838	0.880498	0.196223	4.48722	7.21569e-06	5.26733e-05	1.84101
C2	717	complement C2 [Source:HGNC Symbol;Acc:HGNC:1248]	398.815	394.237	378.757	306.862	295.14	270.534	340.724	0.404559	0.103918	3.89307	9.89823e-05	0.000555001	1.32368
C21orf58	54058	chromosome 21 open reading frame 58 [Source:HGNC Symbol;Acc:HGNC:1300]	1403.83	1298.26	1299.4	926.442	907.679	842.097	1112.95	0.566217	0.0721274	7.85023	4.15271e-15	1.34742e-13	1.48064
C21orf62	56245	chromosome 21 open reading frame 62 [Source:HGNC Symbol;Acc:HGNC:1305]	88.8789	79.6242	89.0641	46.8491	42.8695	56.0742	67.2267	0.663928	0.187229	3.54607	0.000391025	0.0018891	1.58439
C22orf42	150297	chromosome 22 open reading frame 42 [Source:HGNC Symbol;Acc:HGNC:27160]	234.731	237.902	241.879	122.979	87.3878	132.807	176.281	0.957826	0.144561	6.62575	3.45478e-11	6.38186e-10	1.94238
C22orf46	79640	chromosome 22 open reading frame 46 [Source:HGNC Symbol;Acc:HGNC:26294]	493.392	490.369	496.884	404.074	419.626	384.65	448.166	0.280502	0.0927068	3.02569	0.00248067	0.00964263	1.21462
C2CD2	25966	C2 calcium dependent domain containing 2 [Source:HGNC Symbol;Acc:HGNC:1266]	492.252	545.717	604.698	436.868	446.008	437.772	493.886	0.303393	0.0956058	3.17337	0.00150681	0.00623574	1.23404
C2CD3	26005	C2 calcium dependent domain containing 3 [Source:HGNC Symbol;Acc:HGNC:24564]	2413.4	2297.45	2240.66	1729.9	1758.47	1750.11	2031.67	0.40076	0.0593615	6.75119	1.46642e-11	2.86639e-10	1.3202
C2CD5	9847	C2 calcium dependent domain containing 5 [Source:HGNC Symbol;Acc:HGNC:29062]	2823.61	2806.27	2871.61	2404.53	2332.27	2608.93	2641.2	0.207818	0.0596544	3.48371	0.000494517	0.00233009	1.15494
C2orf42	54980	chromosome 2 open reading frame 42 [Source:HGNC Symbol;Acc:HGNC:26056]	978.807	919.563	912.203	740.216	755.987	765.364	845.357	0.304009	0.0748479	4.06169	4.87189e-05	0.000294748	1.23457
C2orf49	79074	chromosome 2 open reading frame 49 [Source:HGNC Symbol;Acc:HGNC:28772]	920.694	871.983	935.641	776.525	696.629	742.738	824.035	0.29422	0.0777695	3.78323	0.000154804	0.000827594	1.22622
C2orf72	257407	chromosome 2 open reading frame 72 [Source:HGNC Symbol;Acc:HGNC:27418]	235.871	231.105	244.692	189.739	133.555	129.856	194.136	0.598949	0.139787	4.28471	1.82976e-05	0.000121649	1.51461
C2orf81	388963	chromosome 2 open reading frame 81 [Source:HGNC Symbol;Acc:HGNC:34350]	458.068	491.34	477.196	356.053	375.932	314.803	412.232	0.425168	0.0998561	4.25781	2.06438e-05	0.000135606	1.34273
C3orf33	285315	chromosome 3 open reading frame 33 [Source:HGNC Symbol;Acc:HGNC:26434]	93.4367	100.987	95.6267	174.513	134.379	163.304	127.041	-0.611539	0.154297	-3.96338	7.38949e-05	0.000428085	-1.52789
C3orf52	79669	chromosome 3 open reading frame 52 [Source:HGNC Symbol;Acc:HGNC:26255]	41.021	32.0439	31.8756	55.0477	89.0366	59.0255	51.3417	-0.716113	0.208385	-3.43649	0.000589308	0.00271983	-1.64275
C4orf3	401152	chromosome 4 open reading frame 3 [Source:HGNC Symbol;Acc:HGNC:19225]	2822.47	3020.87	2994.43	2439.67	2345.46	2619.75	2707.11	0.251776	0.0609719	4.12938	3.63747e-05	0.000226517	1.19067
C4orf45	152940	chromosome 4 open reading frame 45 [Source:HGNC Symbol;Acc:HGNC:26342]	5.69736	3.88411	0.937516	12.8835	17.3127	16.7239	9.57318	-0.737202	0.228576	-3.2252	0.00125886	0.00530048	-1.66694
C4orf47	441054	chromosome 4 open reading frame 47 [Source:HGNC Symbol;Acc:HGNC:34346]	36.4631	56.3196	51.5634	22.2533	24.7324	11.8051	33.8562	0.839801	0.225959	3.7166	0.000201923	0.00105106	1.7898
C5orf15	56951	chromosome 5 open reading frame 15 [Source:HGNC Symbol;Acc:HGNC:20656]	1676.16	1694.44	1619.09	1951.27	2028.88	2080.65	1841.75	-0.276721	0.0606589	-4.56191	5.06897e-06	3.83546e-05	-1.21144
C5orf22	55322	chromosome 5 open reading frame 22 [Source:HGNC Symbol;Acc:HGNC:25639]	1124.66	1067.16	1116.58	1344.57	1229.2	1301.51	1197.28	-0.221967	0.0689937	-3.21721	0.00129443	0.00543604	-1.16632
C5orf30	90355	chromosome 5 open reading frame 30 [Source:HGNC Symbol;Acc:HGNC:25052]	2247.04	2433.39	2277.23	2071.9	1656.25	1668.45	2059.04	0.35868	0.0784323	4.57311	4.8054e-06	3.65444e-05	1.28225
C5orf42	65250	chromosome 5 open reading frame 42 [Source:HGNC Symbol;Acc:HGNC:25801]	2471.52	2690.72	2582.86	1939.55	1946.44	2059.01	2281.68	0.375781	0.0601773	6.24457	4.24968e-10	6.82555e-09	1.29754
C5orf46	389336	chromosome 5 open reading frame 46 [Source:HGNC Symbol;Acc:HGNC:33768]	6.83683	10.6813	13.1252	45.6779	82.4413	55.0905	35.6422	-1.56366	0.228814	-6.83375	8.2726e-12	1.6752e-10	-2.95602
C5orf51	285636	chromosome 5 open reading frame 51 [Source:HGNC Symbol;Acc:HGNC:27750]	2542.16	2362.51	2438.48	2049.65	1958.81	2258.71	2268.39	0.224211	0.065549	3.42051	0.000625032	0.00286532	1.16814
C5orf63	401207	chromosome 5 open reading frame 63 [Source:HGNC Symbol;Acc:HGNC:40051]	0	0.971027	1.87503	23.4246	16.4883	17.7077	10.0778	-1.14499	0.228277	-5.01582	5.28078e-07	4.90361e-06	-2.21145
C6orf120	387263	chromosome 6 open reading frame 120 [Source:HGNC Symbol;Acc:HGNC:21247]	1152.01	1244.86	1218.77	1427.73	1394.91	1460.88	1316.53	-0.238397	0.0663151	-3.59492	0.000324496	0.00159947	-1.17968
C6orf48	50854	chromosome 6 open reading frame 48 [Source:HGNC Symbol;Acc:HGNC:19078]	1220.37	1429.35	1327.52	1676.03	1624.92	1530.73	1468.15	-0.272538	0.0718161	-3.79494	0.000147677	0.000792324	-1.20793
C6orf62	81688	chromosome 6 open reading frame 62 [Source:HGNC Symbol;Acc:HGNC:20998]	3797.86	3648.15	3754.75	3142.41	3003.34	3033.91	3396.74	0.283885	0.0529692	5.35943	8.34846e-08	8.98188e-07	1.21747
C7orf50	84310	chromosome 7 open reading frame 50 [Source:HGNC Symbol;Acc:HGNC:22421]	1583.87	1604.14	1642.53	2415.07	2635.65	2286.25	2027.92	-0.591801	0.065817	-8.99161	2.43637e-19	1.23842e-17	-1.50713
C8orf37	157657	chromosome 8 open reading frame 37 [Source:HGNC Symbol;Acc:HGNC:27232]	248.405	235.96	247.504	343.17	321.521	357.104	292.277	-0.452933	0.109884	-4.12192	3.75722e-05	0.000232944	-1.36882
C8orf58	541565	chromosome 8 open reading frame 58 [Source:HGNC Symbol;Acc:HGNC:32233]	468.323	519.5	498.759	689.854	675.195	613.865	577.582	-0.396002	0.0883153	-4.48396	7.32697e-06	5.33771e-05	-1.31586
C8orf59	401466	chromosome 8 open reading frame 59 [Source:HGNC Symbol;Acc:HGNC:32235]	1433.46	1536.17	1516.9	1725.22	1654.6	1771.75	1606.35	-0.19436	0.0638366	-3.04465	0.00232955	0.00912609	-1.14422
C8orf88	100127983	chromosome 8 open reading frame 88 [Source:HGNC Symbol;Acc:HGNC:44672]	42.1605	41.7542	34.6881	74.9586	67.6019	87.5545	58.1196	-0.745155	0.196496	-3.79221	0.000149312	0.000800525	-1.67615
C9orf129	445577	chromosome 9 open reading frame 129 [Source:HGNC Symbol;Acc:HGNC:31116]	64.9499	50.4934	56.251	104.239	85.739	97.3921	76.5108	-0.611133	0.180766	-3.3808	0.00072276	0.00325763	-1.52746
C9orf16	79095	chromosome 9 open reading frame 16 [Source:HGNC Symbol;Acc:HGNC:17823]	791.933	831.199	767.826	1151.32	1213.54	1105.74	976.926	-0.525082	0.0741564	-7.08073	1.43392e-12	3.27475e-11	-1.43901
C9orf3	84909	chromosome 9 open reading frame 3 [Source:HGNC Symbol;Acc:HGNC:1361]	217.639	192.263	196.878	243.616	315.75	275.452	240.267	-0.43344	0.125228	-3.46121	0.000537746	0.00250548	-1.35045
C9orf40	55071	chromosome 9 open reading frame 40 [Source:HGNC Symbol;Acc:HGNC:23433]	342.981	385.498	321.568	230.732	271.232	231.183	297.199	0.481032	0.115577	4.16202	3.1545e-05	0.000199475	1.39574
C9orf64	84267	chromosome 9 open reading frame 64 [Source:HGNC Symbol;Acc:HGNC:28144]	0	0.971027	0	19.9109	6.59531	10.8213	6.38309	-0.81646	0.207298	-3.93858	8.19661e-05	0.000470845	-1.76108
CA11	770	carbonic anhydrase 11 [Source:HGNC Symbol;Acc:HGNC:1370]	387.421	384.527	377.819	459.122	519.38	513.522	440.298	-0.363361	0.0952568	-3.81454	0.000136434	0.00073976	-1.28642
CA12	771	carbonic anhydrase 12 [Source:HGNC Symbol;Acc:HGNC:1371]	626.71	537.949	544.697	454.437	413.855	417.114	499.127	0.394382	0.0947609	4.16186	3.15662e-05	0.000199553	1.31438
CA2	760	carbonic anhydrase 2 [Source:HGNC Symbol;Acc:HGNC:1373]	291.705	354.425	330.943	557.505	722.186	605.995	477.127	-0.898321	0.107627	-8.34661	7.02494e-17	2.81423e-15	-1.8639
CA3	761	carbonic anhydrase 3 [Source:HGNC Symbol;Acc:HGNC:1374]	78.6236	74.7691	77.8139	119.465	113.769	113.132	96.2622	-0.501193	0.164143	-3.0534	0.00226266	0.00889034	-1.41538
CA8	767	carbonic anhydrase 8 [Source:HGNC Symbol;Acc:HGNC:1382]	56.9736	73.7981	65.6261	135.863	133.555	97.3921	93.8679	-0.749751	0.175226	-4.27876	1.8794e-05	0.000124581	-1.6815
CAB39L	81617	calcium binding protein 39 like [Source:HGNC Symbol;Acc:HGNC:20290]	1005.01	940.925	1092.21	1230.96	1145.93	1274.95	1115	-0.256939	0.0763271	-3.36629	0.000761869	0.00341069	-1.19494
CABIN1	23523	calcineurin binding protein 1 [Source:HGNC Symbol;Acc:HGNC:24187]	4928.22	4855.14	4927.59	3388.36	3639.78	3306.41	4174.25	0.501796	0.0546261	9.186	4.07726e-20	2.22844e-18	1.41597
CABLES2	81928	Cdk5 and Abl enzyme substrate 2 [Source:HGNC Symbol;Acc:HGNC:16143]	1435.74	1326.42	1302.21	1226.28	1094.82	1067.38	1242.14	0.256949	0.0738819	3.47783	0.000505492	0.00237337	1.19495
CACHD1	57685	cache domain containing 1 [Source:HGNC Symbol;Acc:HGNC:29314]	1702.37	1669.2	1770.03	2027.4	2199.53	2054.09	1903.77	-0.284648	0.0621929	-4.57686	4.72015e-06	3.60177e-05	-1.21811
CACNA1C	775	calcium voltage-gated channel subunit alpha1 C [Source:HGNC Symbol;Acc:HGNC:1390]	331.586	292.279	307.505	482.546	451.779	453.513	386.535	-0.549013	0.0999997	-5.49014	4.01606e-08	4.57661e-07	-1.46308
CACNA1G	8913	calcium voltage-gated channel subunit alpha1 G [Source:HGNC Symbol;Acc:HGNC:1394]	213.081	188.379	228.754	158.116	145.097	149.531	180.493	0.438259	0.133887	3.27336	0.00106276	0.00457839	1.35497
CACNA2D2	9254	calcium voltage-gated channel auxiliary subunit alpha2delta 2 [Source:HGNC Symbol;Acc:HGNC:1400]	1291.02	1354.58	1380.02	1782.61	1604.31	1593.69	1501.04	-0.298347	0.0681722	-4.37637	1.20674e-05	8.40237e-05	-1.22973
CACNA2D3	55799	calcium voltage-gated channel auxiliary subunit alpha2delta 3 [Source:HGNC Symbol;Acc:HGNC:15460]	92.2973	123.32	129.377	51.5341	38.7474	30.4965	77.6288	1.21744	0.190483	6.39135	1.64423e-10	2.78801e-09	2.32534
CACNB2	783	calcium voltage-gated channel auxiliary subunit beta 2 [Source:HGNC Symbol;Acc:HGNC:1402]	354.376	304.903	340.318	182.712	217.645	281.355	280.218	0.502695	0.129804	3.87271	0.00010763	0.000597835	1.41686
CACNB3	784	calcium voltage-gated channel auxiliary subunit beta 3 [Source:HGNC Symbol;Acc:HGNC:1403]	2416.82	2321.73	2340.98	1992.26	1948.09	2071.8	2181.94	0.23215	0.0582297	3.98681	6.69687e-05	0.000391688	1.17458
CACNG5	27091	calcium voltage-gated channel auxiliary subunit gamma 5 [Source:HGNC Symbol;Acc:HGNC:1409]	1.13947	4.85514	3.75007	32.7944	40.3963	30.4965	18.9053	-1.49318	0.237299	-6.29242	3.12547e-10	5.10365e-09	-2.8151
CACNG6	59285	calcium voltage-gated channel auxiliary subunit gamma 6 [Source:HGNC Symbol;Acc:HGNC:13625]	123.063	147.596	123.752	65.5888	73.3728	56.0742	98.2412	0.860603	0.169176	5.08702	3.6374e-07	3.48392e-06	1.8158
CACNG7	59284	calcium voltage-gated channel auxiliary subunit gamma 7 [Source:HGNC Symbol;Acc:HGNC:13626]	3685.05	3896.73	4069.76	3562.88	3220.98	3176.56	3601.99	0.2237	0.0617198	3.62445	0.000289578	0.00144503	1.16772
CAD	790	carbamoyl-phosphate synthetase 2, aspartate transcarbamylase, and dihydroorotase [Source:HGNC Symbol;Acc:HGNC:1424]	2306.29	2145	2050.35	1571.79	1740.34	1455.96	1878.29	0.434592	0.0730344	5.95051	2.67307e-09	3.75264e-08	1.35153
CADM4	199731	cell adhesion molecule 4 [Source:HGNC Symbol;Acc:HGNC:30825]	6134.92	5798.98	6057.29	6889.17	6526.06	6725.96	6355.39	-0.160798	0.0503089	-3.1962	0.00139249	0.00580455	-1.1179
CADPS	8618	calcium dependent secretion activator [Source:HGNC Symbol;Acc:HGNC:1426]	2583.18	2390.67	2505.04	2189.03	1975.29	2303.96	2324.53	0.205973	0.0665876	3.09326	0.00197967	0.00791658	1.15346
CALB2	794	calbindin 2 [Source:HGNC Symbol;Acc:HGNC:1435]	442.115	549.601	610.323	1339.89	1357.81	1480.56	963.382	-1.32455	0.0924431	-14.3283	1.45705e-46	4.26102e-44	-2.50455
CALCOCO2	10241	calcium binding and coiled-coil domain 2 [Source:HGNC Symbol;Acc:HGNC:29912]	1007.29	1043.85	975.017	835.086	794.734	776.185	905.362	0.323701	0.0740345	4.3723	1.22947e-05	8.53691e-05	1.25154
CALD1	800	caldesmon 1 [Source:HGNC Symbol;Acc:HGNC:1441]	4336.83	4062.78	4246.95	5559.82	8135.31	7416.55	5626.37	-0.664679	0.143166	-4.64271	3.43874e-06	2.71316e-05	-1.58522
CALHM2	51063	calcium homeostasis modulator family member 2 [Source:HGNC Symbol;Acc:HGNC:23493]	83.1815	84.4794	84.3765	134.691	117.891	128.872	105.582	-0.515995	0.159834	-3.22831	0.00124524	0.00525395	-1.42998
CALHM5	254228	calcium homeostasis modulator family member 5 [Source:HGNC Symbol;Acc:HGNC:21568]	15.9526	12.6234	12.1877	29.2807	40.3963	38.3666	24.8012	-0.850677	0.231816	-3.66962	0.000242916	0.00123751	-1.80335
CALM2	805	calmodulin 2 [Source:HGNC Symbol;Acc:HGNC:1445]	20059.3	20258.5	20489.4	23182.1	22762.9	25620	22062	-0.231996	0.0530332	-4.37455	1.21685e-05	8.45969e-05	-1.17446
CALN1	83698	calneuron 1 [Source:HGNC Symbol;Acc:HGNC:13248]	12.5342	18.4495	19.6878	53.8765	58.5333	60.0093	37.1818	-1.1924	0.21973	-5.42667	5.74161e-08	6.37523e-07	-2.28533
CALU	813	calumenin [Source:HGNC Symbol;Acc:HGNC:1458]	5613.04	5541.65	5668.22	7160.89	8112.23	7996.97	6682.17	-0.461878	0.0564997	-8.17487	2.96195e-16	1.10426e-14	-1.37733
CAMK1D	57118	calcium/calmodulin dependent protein kinase ID [Source:HGNC Symbol;Acc:HGNC:19341]	1498.41	1435.18	1518.78	1861.08	1619.15	1780.6	1618.87	-0.233843	0.0683135	-3.42309	0.000619129	0.00284115	-1.17596
CAMK1G	57172	calcium/calmodulin dependent protein kinase IG [Source:HGNC Symbol;Acc:HGNC:14585]	271.194	287.424	318.756	172.171	162.409	174.125	231.013	0.73373	0.12251	5.98914	2.10958e-09	3.00656e-08	1.66293
CAMK2B	816	calcium/calmodulin dependent protein kinase II beta [Source:HGNC Symbol;Acc:HGNC:1461]	131.039	132.06	139.69	213.164	215.172	242.988	179.019	-0.672273	0.133509	-5.03542	4.76805e-07	4.4699e-06	-1.59358
CAMK2G	818	calcium/calmodulin dependent protein kinase II gamma [Source:HGNC Symbol;Acc:HGNC:1463]	1130.36	1190.48	1182.21	1697.11	1425.41	1530.73	1359.38	-0.396649	0.0736853	-5.38302	7.32483e-08	7.95277e-07	-1.31645
CAMK2N1	55450	calcium/calmodulin dependent protein kinase II inhibitor 1 [Source:HGNC Symbol;Acc:HGNC:24190]	1773.02	1801.26	1946.28	1711.16	1367.7	1580.9	1696.72	0.240781	0.077534	3.10549	0.00189965	0.00762908	1.18163
CAMK4	814	calcium/calmodulin dependent protein kinase IV [Source:HGNC Symbol;Acc:HGNC:1464]	2995.67	2681.01	2837.86	1086.9	1131.1	1314.3	2007.81	1.23686	0.0736801	16.7869	3.04139e-63	2.01429e-60	2.35685
CAMTA1	23261	calmodulin binding transcription activator 1 [Source:HGNC Symbol;Acc:HGNC:18806]	1983.82	1980.9	2070.04	2487.69	2277.85	2648.28	2241.43	-0.290062	0.0655898	-4.42236	9.76275e-06	6.95249e-05	-1.22269
CAMTA2	23125	calmodulin binding transcription activator 2 [Source:HGNC Symbol;Acc:HGNC:18807]	581.131	613.689	568.135	468.491	506.19	469.253	534.482	0.275658	0.088354	3.11992	0.00180898	0.0073106	1.21055
CAP1	10487	cyclase associated actin cytoskeleton regulatory protein 1 [Source:HGNC Symbol;Acc:HGNC:20040]	5454.65	5362.98	5313.84	5809.29	6254	6504.61	5783.23	-0.200783	0.0545552	-3.68037	0.000232895	0.00119352	-1.14932
CAPG	822	capping actin protein, gelsolin like [Source:HGNC Symbol;Acc:HGNC:1474]	132.179	133.031	124.69	269.383	265.461	214.459	189.867	-0.858108	0.135528	-6.33161	2.42619e-10	3.99949e-09	-1.81266
CAPN10	11132	calpain 10 [Source:HGNC Symbol;Acc:HGNC:1477]	1012.99	964.23	918.766	760.127	831.833	713.225	866.862	0.316565	0.080484	3.93326	8.38015e-05	0.000480041	1.24536
CAPN2	824	calpain 2 [Source:HGNC Symbol;Acc:HGNC:1479]	3067.46	3038.34	3151.93	4051.28	4572.2	4260.66	3690.31	-0.470381	0.0583196	-8.06558	7.28915e-16	2.58891e-14	-1.38548
CAPN5	726	calpain 5 [Source:HGNC Symbol;Acc:HGNC:1482]	905.881	892.374	943.141	1077.53	1096.47	1137.22	1008.77	-0.266287	0.0707729	-3.76255	0.000168186	0.000890273	-1.20271
CAPN6	827	calpain 6 [Source:HGNC Symbol;Acc:HGNC:1483]	5147	6671.93	6201.67	2516.97	1704.06	2034.41	4046.01	1.30544	0.167039	7.81518	5.48838e-15	1.74558e-13	2.47159
CAPN7	23473	calpain 7 [Source:HGNC Symbol;Acc:HGNC:1484]	1759.35	1803.2	1809.41	1437.1	1380.07	1536.63	1620.96	0.298377	0.0645949	4.6192	3.85215e-06	3.00252e-05	1.22976
CAPNS1	826	calpain small subunit 1 [Source:HGNC Symbol;Acc:HGNC:1481]	3850.28	3754.96	3726.63	4121.55	4507.07	4331.49	4048.66	-0.192121	0.0542846	-3.53915	0.000401422	0.00193146	-1.14244
CAPRIN1	4076	cell cycle associated protein 1 [Source:HGNC Symbol;Acc:HGNC:6743]	19935.1	18961.3	19661.6	16718.1	16993.6	17879.8	18358.2	0.180737	0.0480202	3.76378	0.000167364	0.000887339	1.13346
CAPS2	84698	calcyphosine 2 [Source:HGNC Symbol;Acc:HGNC:16471]	226.755	228.191	243.754	182.712	160.761	159.369	200.257	0.442587	0.127197	3.47953	0.000502285	0.00235979	1.35904
CAPZA2	830	capping actin protein of muscle Z-line alpha subunit 2 [Source:HGNC Symbol;Acc:HGNC:1490]	3775.07	3856.92	3873.82	4455.35	4440.29	4802.71	4200.69	-0.248186	0.053872	-4.60696	4.08598e-06	3.16179e-05	-1.18771
CARD10	29775	caspase recruitment domain family member 10 [Source:HGNC Symbol;Acc:HGNC:16422]	74.0657	80.5953	102.189	138.205	197.035	131.824	120.652	-0.734126	0.170045	-4.31725	1.57985e-05	0.0001068	-1.66339
CARD11	84433	caspase recruitment domain family member 11 [Source:HGNC Symbol;Acc:HGNC:16393]	3.41842	7.76822	6.56261	16.3972	46.9916	26.5615	17.9499	-1.03891	0.236941	-4.3847	1.16146e-05	8.11973e-05	-2.05468
CARD8	22900	caspase recruitment domain family member 8 [Source:HGNC Symbol;Acc:HGNC:17057]	1513.22	1423.53	1434.4	1031.85	1009.08	954.246	1227.72	0.533673	0.0683851	7.80393	6.00071e-15	1.90048e-13	1.44761
CARD9	64170	caspase recruitment domain family member 9 [Source:HGNC Symbol;Acc:HGNC:16391]	118.505	109.726	118.127	176.856	185.493	155.434	144.023	-0.521592	0.14478	-3.60267	0.000314971	0.00155709	-1.43554
CARMIL1	55604	capping protein regulator and myosin 1 linker 1 [Source:HGNC Symbol;Acc:HGNC:21581]	739.518	819.547	797.826	528.224	461.671	524.343	645.188	0.620455	0.0870862	7.12462	1.04372e-12	2.43296e-11	1.53736
CARS	833	cysteinyl-tRNA synthetase [Source:HGNC Symbol;Acc:HGNC:1493]	1784.41	1809.02	1787.84	2096.5	2002.5	2048.18	1921.41	-0.188202	0.0585075	-3.21672	0.00129665	0.00544353	-1.13934
CASC3	22794	cancer susceptibility 3 [Source:HGNC Symbol;Acc:HGNC:17040]	5090.02	4669.67	4858.21	4018.49	3760.15	3898.63	4382.53	0.319896	0.0550632	5.80962	6.26147e-09	8.23093e-08	1.24824
CASC4	113201	cancer susceptibility 4 [Source:HGNC Symbol;Acc:HGNC:24892]	3332.96	3280.13	3328.18	3936.5	3763.45	3798.29	3573.25	-0.206933	0.0518427	-3.99155	6.56425e-05	0.000385032	-1.15423
CASK	8573	calcium/calmodulin dependent serine protein kinase [Source:HGNC Symbol;Acc:HGNC:1497]	9134.01	9061.63	9237.35	5901.82	5804.69	6010.76	7525.04	0.624763	0.0466016	13.4065	5.54071e-41	1.22319e-38	1.54196
CASKIN2	57513	CASK interacting protein 2 [Source:HGNC Symbol;Acc:HGNC:18200]	1178.21	1099.2	1094.08	958.065	932.411	853.902	1019.31	0.289178	0.0742429	3.89502	9.8189e-05	0.000550965	1.22194
CASP2	835	caspase 2 [Source:HGNC Symbol;Acc:HGNC:1503]	1934.82	1643.95	1736.28	1418.36	1460.86	1451.04	1607.55	0.287467	0.0697814	4.11954	3.79627e-05	0.000235041	1.2205
CASP3	836	caspase 3 [Source:HGNC Symbol;Acc:HGNC:1504]	4406.34	4136.58	4375.39	5285.75	4968.74	5908.45	4846.88	-0.317094	0.064262	-4.93439	8.04036e-07	7.19606e-06	-1.24582
CASP6	839	caspase 6 [Source:HGNC Symbol;Acc:HGNC:1507]	480.857	462.209	489.384	575.073	631.501	688.631	554.609	-0.390246	0.0913189	-4.27344	1.92482e-05	0.00012733	-1.31062
CASP8	841	caspase 8 [Source:HGNC Symbol;Acc:HGNC:1509]	22.7894	22.3336	13.1252	36.3081	42.8695	43.2854	30.1185	-0.69987	0.226498	-3.08996	0.00200186	0.00799819	-1.62436
CASQ2	845	calsequestrin 2 [Source:HGNC Symbol;Acc:HGNC:1513]	44.4394	25.2467	30.938	8.1986	4.12207	8.85383	20.2998	1.13573	0.236945	4.79321	1.64135e-06	1.38739e-05	2.1973
CAST	831	calpastatin [Source:HGNC Symbol;Acc:HGNC:1515]	913.857	1004.04	1007.83	1480.43	1736.21	1698.95	1306.89	-0.729469	0.0761185	-9.58334	9.39592e-22	6.02784e-20	-1.65803
CASZ1	54897	castor zinc finger 1 [Source:HGNC Symbol;Acc:HGNC:26002]	590.247	606.892	597.198	379.478	355.322	294.144	470.547	0.767486	0.0995329	7.71088	1.24958e-14	3.79729e-13	1.7023
CAT	847	catalase [Source:HGNC Symbol;Acc:HGNC:1516]	1107.57	1218.64	1241.27	627.778	610.89	544.018	891.694	0.972559	0.0810946	11.9929	3.87114e-33	5.97057e-31	1.96232
CAV1	857	caveolin 1 [Source:HGNC Symbol;Acc:HGNC:1527]	141.295	101.958	154.69	222.533	354.498	330.543	217.586	-1.0498	0.155273	-6.76101	1.37035e-11	2.68795e-10	-2.07024
CAV2	858	caveolin 2 [Source:HGNC Symbol;Acc:HGNC:1528]	74.0657	80.5953	84.3765	182.712	285.247	208.557	152.592	-1.30494	0.160882	-8.1112	5.01236e-16	1.8234e-14	-2.47074
CAVIN1	284119	caveolae associated protein 1 [Source:HGNC Symbol;Acc:HGNC:9688]	312.215	305.874	349.694	1057.62	1915.94	1373.33	885.778	-1.68088	0.197386	-8.51573	1.65542e-17	7.0734e-16	-3.20624
CAVIN3	112464	caveolae associated protein 3 [Source:HGNC Symbol;Acc:HGNC:9400]	29.6263	31.0729	30.0005	50.3628	105.525	70.8306	52.903	-0.957996	0.212935	-4.49901	6.82696e-06	5.01401e-05	-1.94261
CAVIN4	347273	caveolae associated protein 4 [Source:HGNC Symbol;Acc:HGNC:33742]	341.842	346.657	307.505	374.793	413.855	471.22	375.979	-0.323771	0.107432	-3.01373	0.00258058	0.00996352	-1.2516
CBFA2T3	863	CBFA2/RUNX1 translocation partner 3 [Source:HGNC Symbol;Acc:HGNC:1537]	399.955	417.542	392.819	523.539	503.717	467.285	450.809	-0.290763	0.0941043	-3.0898	0.00200293	0.00799963	-1.22329
CBL	867	Cbl proto-oncogene [Source:HGNC Symbol;Acc:HGNC:1541]	5925.26	5893.16	6100.42	4394.45	4159.17	4176.05	5108.08	0.488236	0.0507257	9.62502	6.26949e-22	4.05679e-20	1.40273
CBLB	868	Cbl proto-oncogene B [Source:HGNC Symbol;Acc:HGNC:1542]	1202.14	1104.06	1198.15	871.394	851.619	974.905	1033.71	0.367237	0.0764704	4.80235	1.56815e-06	1.3315e-05	1.28988
CBLN1	869	cerebellin 1 precursor [Source:HGNC Symbol;Acc:HGNC:1543]	258.66	237.902	215.629	135.863	130.257	143.629	186.99	0.727875	0.132898	5.47695	4.32718e-08	4.91126e-07	1.6562
CBLN3	643866	cerebellin 3 precursor [Source:HGNC Symbol;Acc:HGNC:20146]	199.408	233.047	228.754	152.26	169.829	122.97	184.378	0.515828	0.139054	3.70955	0.000207629	0.00107728	1.42981
CBR4	84869	carbonyl reductase 4 [Source:HGNC Symbol;Acc:HGNC:25891]	1956.47	1962.45	2024.1	1562.42	1642.23	1609.43	1792.85	0.298314	0.060077	4.96552	6.85175e-07	6.2263e-06	1.22971
CBWD1	55871	COBW domain containing 1 [Source:HGNC Symbol;Acc:HGNC:17134]	401.094	363.164	395.632	508.313	506.19	565.661	456.676	-0.428005	0.09554	-4.47985	7.46942e-06	5.4327e-05	-1.34537
CBX2	84733	chromobox 2 [Source:HGNC Symbol;Acc:HGNC:1552]	7069.29	6275.75	6272.92	4984.75	5156.71	4715.15	5745.76	0.393868	0.0604275	6.51803	7.12351e-11	1.25908e-09	1.31391
CBX3	11335	chromobox 3 [Source:HGNC Symbol;Acc:HGNC:1553]	8745.45	8255.67	8654.21	9876.97	9801.45	10650.2	9330.65	-0.238543	0.052189	-4.57075	4.85991e-06	3.68966e-05	-1.1798
CBX5	23468	chromobox 5 [Source:HGNC Symbol;Acc:HGNC:1555]	31634	30230	31860.6	24688.3	22347.4	25117.3	27646.3	0.372589	0.0538291	6.92171	4.46239e-12	9.39103e-11	1.29467
CBX8	57332	chromobox 8 [Source:HGNC Symbol;Acc:HGNC:15962]	919.554	851.591	909.391	647.689	685.087	715.192	788.084	0.375538	0.0785461	4.78112	1.74325e-06	1.46527e-05	1.29732
CCDC107	203260	coiled-coil domain containing 107 [Source:HGNC Symbol;Acc:HGNC:28465]	452.371	390.353	427.507	510.656	580.387	507.619	478.149	-0.321577	0.0968557	-3.32017	0.000899634	0.00395557	-1.2497
CCDC115	84317	coiled-coil domain containing 115 [Source:HGNC Symbol;Acc:HGNC:28178]	831.815	956.462	891.578	1089.24	1072.56	1123.45	994.185	-0.284766	0.0747264	-3.81078	0.000138528	0.000749851	-1.21821
CCDC117	150275	coiled-coil domain containing 117 [Source:HGNC Symbol;Acc:HGNC:26599]	1533.73	1514.8	1590.97	1029.51	974.457	1034.91	1279.73	0.59956	0.066743	8.98312	2.63188e-19	1.33179e-17	1.51525
CCDC12	151903	coiled-coil domain containing 12 [Source:HGNC Symbol;Acc:HGNC:28332]	742.936	694.285	697.512	872.565	887.069	879.48	795.641	-0.299467	0.0759149	-3.94477	7.98768e-05	0.000460163	-1.23069
CCDC130	81576	coiled-coil domain containing 130 [Source:HGNC Symbol;Acc:HGNC:28118]	862.581	844.794	801.577	634.806	636.447	618.784	733.165	0.396332	0.0783424	5.05897	4.21517e-07	3.99316e-06	1.31616
CCDC136	64753	coiled-coil domain containing 136 [Source:HGNC Symbol;Acc:HGNC:22225]	1718.32	1781.84	1701.59	1551.88	1516.1	1447.11	1619.47	0.201158	0.0627176	3.20735	0.00133962	0.00560281	1.14962
CCDC14	64770	coiled-coil domain containing 14 [Source:HGNC Symbol;Acc:HGNC:25766]	6389.02	6578.71	6132.29	4702.48	4513.66	4481.02	5466.2	0.474216	0.0518351	9.14854	5.77101e-20	3.087e-18	1.38916
CCDC15	80071	coiled-coil domain containing 15 [Source:HGNC Symbol;Acc:HGNC:25798]	325.889	354.425	337.506	231.903	184.669	220.362	275.792	0.639639	0.1171	5.46234	4.69888e-08	5.29842e-07	1.55794
CCDC22	28952	coiled-coil domain containing 22 [Source:HGNC Symbol;Acc:HGNC:28909]	664.312	632.139	597.198	537.594	502.892	488.928	570.511	0.297761	0.0875251	3.40201	0.000668917	0.0030442	1.22924
CCDC25	55246	coiled-coil domain containing 25 [Source:HGNC Symbol;Acc:HGNC:25591]	1842.53	2101.3	2097.22	2549.76	2289.4	2624.67	2250.81	-0.296377	0.0704837	-4.2049	2.61193e-05	0.000168044	-1.22806
CCDC47	57003	coiled-coil domain containing 47 [Source:HGNC Symbol;Acc:HGNC:24856]	2414.54	2297.45	2375.67	2664.54	2745.3	2792.89	2548.4	-0.208505	0.0560757	-3.71828	0.000200586	0.00104459	-1.15549
CCDC51	79714	coiled-coil domain containing 51 [Source:HGNC Symbol;Acc:HGNC:25714]	1981.54	1916.81	1846.91	2246.42	2437.79	2284.29	2118.96	-0.275398	0.0612965	-4.49288	7.0268e-06	5.14368e-05	-1.21033
CCDC7	79741	coiled-coil domain containing 7 [Source:HGNC Symbol;Acc:HGNC:26533]	66.0894	51.4644	60.9386	26.9383	32.1521	25.5777	43.8601	0.77764	0.210137	3.70064	0.00021506	0.00111174	1.71432
CCDC73	493860	coiled-coil domain containing 73 [Source:HGNC Symbol;Acc:HGNC:23261]	760.028	832.17	793.139	1026	951.373	1098.86	910.261	-0.354484	0.0788505	-4.49565	6.9359e-06	5.08572e-05	-1.27853
CCDC77	84318	coiled-coil domain containing 77 [Source:HGNC Symbol;Acc:HGNC:28203]	712.17	704.966	697.512	566.875	577.914	592.223	641.943	0.274532	0.0807407	3.40017	0.000673444	0.00305861	1.2096
CCDC8	83987	coiled-coil domain containing 8 [Source:HGNC Symbol;Acc:HGNC:25367]	1828.85	1897.39	1839.41	1392.59	1362.76	1220.84	1590.31	0.475837	0.0672365	7.07707	1.47233e-12	3.34887e-11	1.39073
CCDC80	151887	coiled-coil domain containing 80 [Source:HGNC Symbol;Acc:HGNC:30649]	104.831	99.0448	101.252	250.643	362.742	288.241	201.126	-1.40782	0.144226	-9.76123	1.6514e-22	1.12345e-20	-2.65336
CCDC82	79780	coiled-coil domain containing 82 [Source:HGNC Symbol;Acc:HGNC:26282]	1352.55	1432.27	1300.34	1629.18	1525.99	1580.9	1470.2	-0.208052	0.066315	-3.13733	0.00170494	0.00694332	-1.15513
CCDC84	338657	coiled-coil domain containing 84 [Source:HGNC Symbol;Acc:HGNC:30460]	790.794	811.779	862.515	1044.74	1003.31	1153.95	944.514	-0.365285	0.0781308	-4.6753	2.93521e-06	2.34963e-05	-1.28814
CCDC86	79080	coiled-coil domain containing 86 [Source:HGNC Symbol;Acc:HGNC:28359]	335.005	298.105	296.255	445.067	544.937	455.48	395.808	-0.609168	0.106914	-5.69772	1.21419e-08	1.51223e-07	-1.52538
CCDC9	26093	coiled-coil domain containing 9 [Source:HGNC Symbol;Acc:HGNC:24560]	523.018	495.224	467.821	364.252	441.061	368.909	443.381	0.317652	0.100942	3.14689	0.00165018	0.00674669	1.2463
CCDC93	54520	coiled-coil domain containing 93 [Source:HGNC Symbol;Acc:HGNC:25611]	2574.07	2575.16	2454.42	1909.1	1956.33	1913.41	2230.42	0.389353	0.0572964	6.79543	1.07994e-11	2.15204e-10	1.30981
CCHCR1	54535	coiled-coil alpha-helical rod protein 1 [Source:HGNC Symbol;Acc:HGNC:13930]	671.149	670.009	653.449	517.683	503.717	426.951	573.826	0.444647	0.090862	4.89365	9.89838e-07	8.71692e-06	1.36098
CCKBR	887	cholecystokinin B receptor [Source:HGNC Symbol;Acc:HGNC:1571]	60.392	53.4065	75.9388	168.657	220.118	171.174	124.948	-1.33948	0.1655	-8.09353	5.79588e-16	2.08152e-14	-2.5306
CCL2	6347	C-C motif chemokine ligand 2 [Source:HGNC Symbol;Acc:HGNC:10618]	10.2553	20.3916	25.3129	100.726	135.204	120.019	68.6513	-1.96582	0.203726	-9.64934	4.94745e-22	3.22918e-20	-3.90635
CCNA2	890	cyclin A2 [Source:HGNC Symbol;Acc:HGNC:1578]	4380.13	4083.17	4141.01	3353.23	3521.89	3586.78	3844.37	0.264198	0.0550797	4.79664	1.6135e-06	1.36589e-05	1.20097
CCNB1IP1	57820	cyclin B1 interacting protein 1 [Source:HGNC Symbol;Acc:HGNC:19437]	1921.15	2303.28	2207.85	2936.27	2621.63	2783.05	2462.21	-0.364369	0.0710189	-5.13059	2.88839e-07	2.81562e-06	-1.28732
CCND2	894	cyclin D2 [Source:HGNC Symbol;Acc:HGNC:1583]	4416.6	5027.01	5012.9	4360.48	4134.43	4179.01	4521.74	0.187691	0.0602583	3.11477	0.00184091	0.00742364	1.13894
CCNF	899	cyclin F [Source:HGNC Symbol;Acc:HGNC:1591]	1450.55	1351.67	1424.09	931.127	1053.6	979.823	1198.48	0.496764	0.0714951	6.94823	3.69906e-12	7.86547e-11	1.41105
CCNG2	901	cyclin G2 [Source:HGNC Symbol;Acc:HGNC:1593]	4481.55	4443.42	4429.76	3480.89	3345.47	3819.93	4000.17	0.322186	0.0585726	5.50063	3.78445e-08	4.33901e-07	1.25022
CCNH	902	cyclin H [Source:HGNC Symbol;Acc:HGNC:1594]	1815.18	1828.44	1888.16	1581.16	1516.92	1697.97	1721.3	0.202907	0.0645254	3.14461	0.00166309	0.00679541	1.15102
CCNJ	54619	cyclin J [Source:HGNC Symbol;Acc:HGNC:23434]	3584.78	3344.22	3467.87	2743.02	2752.72	3046.7	3156.55	0.278428	0.0601654	4.6277	3.69743e-06	2.89293e-05	1.21287
CCNO	10309	cyclin O [Source:HGNC Symbol;Acc:HGNC:18576]	1.13947	1.94205	2.81255	18.7397	37.923	25.5777	14.6891	-1.34802	0.235306	-5.72879	1.0115e-08	1.27961e-07	-2.54562
CCNY	219771	cyclin Y [Source:HGNC Symbol;Acc:HGNC:23354]	2415.68	2399.41	2508.79	2972.58	2984.38	2952.26	2705.52	-0.278737	0.0544086	-5.12303	3.00659e-07	2.91947e-06	-1.21313
CCP110	9738	centriolar coiled-coil protein 110 [Source:HGNC Symbol;Acc:HGNC:24342]	1651.1	1738.14	1836.59	1385.56	1447.67	1550.4	1601.58	0.248289	0.0682443	3.63824	0.000274508	0.00137823	1.1878
CCT6A	908	chaperonin containing TCP1 subunit 6A [Source:HGNC Symbol;Acc:HGNC:1620]	8092.53	7904.16	7970.76	8808.81	9035.57	9445.06	8542.82	-0.185501	0.0486169	-3.81557	0.000135871	0.000737596	-1.13721
CCT6B	10693	chaperonin containing TCP1 subunit 6B [Source:HGNC Symbol;Acc:HGNC:1621]	47.8578	66.0299	50.6259	117.123	98.1052	110.181	81.6538	-0.805749	0.179472	-4.48956	7.13703e-06	5.21453e-05	-1.74805
CCZ1	51622	CCZ1 homolog, vacuolar protein trafficking and biogenesis associated [Source:HGNC Symbol;Acc:HGNC:21691]	423.884	413.658	403.132	502.457	484.755	563.694	465.263	-0.308524	0.0951315	-3.24313	0.00118225	0.00501922	-1.23844
CD109	135228	CD109 molecule [Source:HGNC Symbol;Acc:HGNC:21685]	30.7658	44.6673	36.5631	96.0407	132.731	114.116	75.8139	-1.28897	0.18922	-6.81198	9.62643e-12	1.92854e-10	-2.44353
CD151	977	CD151 molecule (Raph blood group) [Source:HGNC Symbol;Acc:HGNC:1630]	2791.71	2416.89	2561.29	3126.01	3722.23	3207.05	2970.86	-0.36469	0.0728004	-5.00944	5.45877e-07	5.05222e-06	-1.2876
CD164	8763	CD164 molecule [Source:HGNC Symbol;Acc:HGNC:1632]	2139.93	2129.46	2150.66	2877.71	3116.28	2962.1	2562.69	-0.474128	0.0571491	-8.29634	1.07367e-16	4.21199e-15	-1.38908
CD320	51293	CD320 molecule [Source:HGNC Symbol;Acc:HGNC:16692]	463.765	445.702	458.446	635.977	805.452	715.192	587.422	-0.63377	0.0947621	-6.68801	2.26231e-11	4.2809e-10	-1.55161
CD34	947	CD34 molecule [Source:HGNC Symbol;Acc:HGNC:1662]	2.27894	5.82616	9.37516	23.4246	33.8009	29.5128	17.3698	-1.06903	0.237301	-4.50494	6.63907e-06	4.89838e-05	-2.09802
CD38	952	CD38 molecule [Source:HGNC Symbol;Acc:HGNC:1667]	17.0921	20.3916	16.8753	89.0134	126.135	77.7169	57.8707	-1.74474	0.210476	-8.28951	1.13712e-16	4.43772e-15	-3.35135
CD44	960	CD44 molecule (Indian blood group) [Source:HGNC Symbol;Acc:HGNC:1681]	22.7894	28.1598	16.8753	37.4793	67.6019	60.0093	38.8192	-0.872076	0.222014	-3.92802	8.56476e-05	0.000488875	-1.83029
CD59	966	CD59 molecule (CD59 blood group) [Source:HGNC Symbol;Acc:HGNC:1689]	1671.61	1838.15	1864.72	2269.84	2486.43	2580.4	2118.53	-0.439729	0.067424	-6.52185	6.94443e-11	1.2313e-09	-1.35635
CD59	966	CD59 molecule (CD59 blood group) [Source:HGNC Symbol;Acc:HGNC:1689]	1671.61	1838.15	1864.72	2269.84	2486.43	2580.4	2118.53	-0.439729	0.067424	-6.52185	6.94443e-11	1.2313e-09	-1.35635
CD63	967	CD63 molecule [Source:HGNC Symbol;Acc:HGNC:1692]	3422.98	3425.78	3511	4571.3	5009.14	4631.53	4095.29	-0.450455	0.0551926	-8.1615	3.30877e-16	1.23152e-14	-1.36647
CD81	975	CD81 molecule [Source:HGNC Symbol;Acc:HGNC:1701]	3814.95	3837.5	3831.63	4723.56	4825.29	4152.44	4197.56	-0.250424	0.0613636	-4.08099	4.48452e-05	0.000273584	-1.18956
CD9	928	CD9 molecule [Source:HGNC Symbol;Acc:HGNC:1709]	59.2526	68.9429	51.5634	142.89	170.654	133.791	104.516	-1.12042	0.169441	-6.61245	3.78004e-11	6.94281e-10	-2.17411
CD99	4267	CD99 molecule (Xg blood group) [Source:HGNC Symbol;Acc:HGNC:7082]	2470.38	2535.35	2645.67	3312.23	3293.53	2946.36	2867.25	-0.31401	0.0621203	-5.05487	4.3068e-07	4.07139e-06	-1.24316
CDAN1	146059	codanin 1 [Source:HGNC Symbol;Acc:HGNC:1713]	840.931	783.619	799.701	604.354	584.509	523.359	689.412	0.485636	0.0837996	5.79521	6.82371e-09	8.88701e-08	1.4002
CDC123	8872	cell division cycle 123 [Source:HGNC Symbol;Acc:HGNC:16827]	2225.39	2100.33	2151.6	2610.67	2619.16	2793.87	2416.84	-0.304595	0.0586077	-5.19718	2.02333e-07	2.02225e-06	-1.23507
CDC20B	166979	cell division cycle 20B [Source:HGNC Symbol;Acc:HGNC:24222]	0	0.971027	0	16.3972	22.2592	21.6427	10.2117	-1.26799	0.227924	-5.56321	2.64853e-08	3.14389e-07	-2.40826
CDC25A	993	cell division cycle 25A [Source:HGNC Symbol;Acc:HGNC:1725]	2778.03	2496.51	2459.11	1842.34	1887.08	1905.54	2228.1	0.447206	0.0633154	7.06315	1.62771e-12	3.66162e-11	1.3634
CDC25B	994	cell division cycle 25B [Source:HGNC Symbol;Acc:HGNC:1726]	2247.04	1853.69	1988.47	1315.29	1382.54	1284.79	1678.64	0.595508	0.0739662	8.05108	8.20636e-16	2.89187e-14	1.511
CDC42	998	cell division cycle 42 [Source:HGNC Symbol;Acc:HGNC:1736]	5601.65	5595.06	5881.04	7267.47	7263.08	8130.76	6623.18	-0.401994	0.057188	-7.02934	2.07515e-12	4.61285e-11	-1.32133
CDC42BPG	55561	CDC42 binding protein kinase gamma [Source:HGNC Symbol;Acc:HGNC:29829]	29.6263	30.1018	37.5007	56.219	84.0902	44.2691	46.9678	-0.662834	0.214596	-3.08875	0.00200997	0.00802634	-1.58319
CDC42EP1	11135	CDC42 effector protein 1 [Source:HGNC Symbol;Acc:HGNC:17014]	103.692	120.407	110.627	237.759	368.513	228.232	194.872	-1.15658	0.157004	-7.36656	1.75093e-13	4.51632e-12	-2.22928
CDC42EP3	10602	CDC42 effector protein 3 [Source:HGNC Symbol;Acc:HGNC:16943]	1441.43	1306.03	1464.4	1625.67	1624.09	1743.22	1534.14	-0.240567	0.0681739	-3.52872	0.000417572	0.00200275	-1.18146
CDC42EP4	23580	CDC42 effector protein 4 [Source:HGNC Symbol;Acc:HGNC:17147]	4495.22	4076.37	4195.39	3285.3	3103.92	3050.63	3701.14	0.429145	0.0579711	7.40273	1.33408e-13	3.50535e-12	1.34644
CDC45	8318	cell division cycle 45 [Source:HGNC Symbol;Acc:HGNC:1739]	1201	1071.04	1051.89	798.778	918.396	901.123	990.373	0.330265	0.0799637	4.13018	3.62481e-05	0.000225978	1.25724
CDC6	990	cell division cycle 6 [Source:HGNC Symbol;Acc:HGNC:1744]	1655.65	1477.9	1523.46	1167.71	1333.9	1341.85	1416.75	0.267311	0.073438	3.63995	0.000272694	0.00137004	1.20356
CDCA2	157313	cell division cycle associated 2 [Source:HGNC Symbol;Acc:HGNC:14623]	1180.49	1044.83	1075.33	876.079	908.503	959.164	1007.4	0.257644	0.0754434	3.41507	0.000637665	0.00291789	1.19552
CDCA3	83461	cell division cycle associated 3 [Source:HGNC Symbol;Acc:HGNC:14624]	1292.16	1140.96	1075.33	887.791	918.396	910.96	1037.6	0.35603	0.0782	4.55281	5.29349e-06	3.99059e-05	1.2799
CDCA5	113130	cell division cycle associated 5 [Source:HGNC Symbol;Acc:HGNC:14626]	2596.86	2522.73	2415.04	1918.47	2018.99	1883.9	2226	0.364854	0.0600261	6.07826	1.21493e-09	1.80447e-08	1.28775
CDCA8	55143	cell division cycle associated 8 [Source:HGNC Symbol;Acc:HGNC:14629]	1766.18	1680.85	1760.66	1514.4	1469.1	1371.36	1593.76	0.253483	0.0648593	3.90819	9.29885e-05	0.000525317	1.19208
CDCP1	64866	CUB domain containing protein 1 [Source:HGNC Symbol;Acc:HGNC:24357]	0	0.971027	0	8.1986	35.4498	16.7239	10.2239	-1.11715	0.221462	-5.04443	4.54873e-07	4.28749e-06	-2.16918
CDH10	1008	cadherin 10 [Source:HGNC Symbol;Acc:HGNC:1749]	606.199	631.168	682.512	432.183	423.748	489.912	544.287	0.493973	0.0923434	5.34931	8.82913e-08	9.45385e-07	1.40832
CDH11	1009	cadherin 11 [Source:HGNC Symbol;Acc:HGNC:1750]	1403.83	1598.31	1413.77	854.997	798.857	826.357	1149.35	0.813079	0.0746906	10.886	1.34482e-27	1.38911e-25	1.75696
CDH12	1010	cadherin 12 [Source:HGNC Symbol;Acc:HGNC:1751]	231.313	208.771	191.253	89.0134	79.1437	97.3921	149.481	1.11414	0.147766	7.53989	4.70384e-14	1.32567e-12	2.16466
CDH13	1012	cadherin 13 [Source:HGNC Symbol;Acc:HGNC:1753]	17.0921	20.3916	20.6254	104.239	237.431	193.8	98.93	-2.33054	0.206628	-11.279	1.66723e-29	2.02933e-27	-5.02994
CDH2	1000	cadherin 2 [Source:HGNC Symbol;Acc:HGNC:1759]	17584.3	16659.9	17318.7	20949.8	23382	22753.3	19774.7	-0.375154	0.0527496	-7.11199	1.14385e-12	2.65264e-11	-1.29698
CDH20	28316	cadherin 20 [Source:HGNC Symbol;Acc:HGNC:1760]	2232.23	2179.96	2085.97	1734.59	1855.75	1628.12	1952.77	0.308883	0.0654167	4.72178	2.33791e-06	1.91431e-05	1.23875
CDH23	64072	cadherin related 23 [Source:HGNC Symbol;Acc:HGNC:13733]	976.528	1079.78	1027.52	935.812	784.017	708.306	918.66	0.335612	0.0899161	3.73251	0.000189585	0.000991654	1.26191
CDH3	1001	cadherin 3 [Source:HGNC Symbol;Acc:HGNC:1762]	68.3683	115.552	113.439	258.842	370.986	332.51	209.95	-1.48347	0.154669	-9.59129	8.69899e-22	5.61272e-20	-2.79621
CDH4	1002	cadherin 4 [Source:HGNC Symbol;Acc:HGNC:1763]	1688.7	1816.79	1794.41	2353	2263.01	2067.86	1997.29	-0.327028	0.0657013	-4.9775	6.4411e-07	5.884e-06	-1.25443
CDH6	1004	cadherin 6 [Source:HGNC Symbol;Acc:HGNC:1765]	2313.13	2451.84	2533.17	4279.67	5244.09	4543.98	3560.98	-0.925503	0.0711338	-13.0107	1.06319e-38	2.13759e-36	-1.89935
CDHR1	92211	cadherin related family member 1 [Source:HGNC Symbol;Acc:HGNC:14550]	641.523	690.4	698.45	409.93	329.765	287.257	509.554	0.937823	0.106088	8.84006	9.56635e-19	4.64257e-17	1.91564
CDK1	983	cyclin dependent kinase 1 [Source:HGNC Symbol;Acc:HGNC:1722]	4464.45	4449.25	4455.08	3541.8	3501.28	3941.92	4058.96	0.279107	0.0578176	4.82736	1.38355e-06	1.18685e-05	1.21344
CDK11B	984	cyclin dependent kinase 11B [Source:HGNC Symbol;Acc:HGNC:1729]	1015.27	996.274	1050.02	887.791	858.214	847.016	942.431	0.23505	0.0718749	3.27026	0.00107448	0.00462358	1.17695
CDK16	5127	cyclin dependent kinase 16 [Source:HGNC Symbol;Acc:HGNC:8749]	8429.82	8768.38	8475.15	7642.27	7031.42	6990.59	7889.6	0.242481	0.0523627	4.63079	3.64272e-06	2.85608e-05	1.18302
CDK17	5128	cyclin dependent kinase 17 [Source:HGNC Symbol;Acc:HGNC:8750]	3769.37	3826.82	3779.13	3073.3	2934.09	3281.82	3444.09	0.288484	0.0570828	5.05377	4.3317e-07	4.09321e-06	1.22136
CDK18	5129	cyclin dependent kinase 18 [Source:HGNC Symbol;Acc:HGNC:8751]	291.705	380.643	361.881	511.827	483.106	392.52	403.614	-0.392985	0.115249	-3.40988	0.000649907	0.00296728	-1.31311
CDK2	1017	cyclin dependent kinase 2 [Source:HGNC Symbol;Acc:HGNC:1771]	3416.14	3337.42	3178.18	2737.16	2658.73	2618.76	2991.07	0.305051	0.0557659	5.47022	4.4949e-08	5.08623e-07	1.23546
CDK20	23552	cyclin dependent kinase 20 [Source:HGNC Symbol;Acc:HGNC:21420]	634.686	648.646	648.761	809.319	797.208	826.357	727.496	-0.322678	0.0774121	-4.16832	3.06853e-05	0.00019453	-1.25065
CDK4	1019	cyclin dependent kinase 4 [Source:HGNC Symbol;Acc:HGNC:1773]	6228.36	6368.97	6293.55	7193.69	7146.84	6845.97	6679.56	-0.163588	0.048267	-3.38924	0.000700878	0.00316852	-1.12007
CDK5	1020	cyclin dependent kinase 5 [Source:HGNC Symbol;Acc:HGNC:1774]	832.954	771.967	773.451	635.977	614.188	667.972	716.085	0.300751	0.0805192	3.73515	0.000187605	0.000982442	1.23179
CDK5R2	8941	cyclin dependent kinase 5 regulatory subunit 2 [Source:HGNC Symbol;Acc:HGNC:1776]	495.671	404.918	395.632	263.526	273.705	265.615	349.845	0.647314	0.110292	5.86908	4.38231e-09	5.89491e-08	1.56625
CDK5RAP2	55755	CDK5 regulatory subunit associated protein 2 [Source:HGNC Symbol;Acc:HGNC:18672]	4743.62	4437.59	4311.64	3713.97	3516.95	3563.17	4047.82	0.317459	0.0560111	5.66779	1.44647e-08	1.77987e-07	1.24613
CDK6	1021	cyclin dependent kinase 6 [Source:HGNC Symbol;Acc:HGNC:1777]	706.473	734.097	760.326	1913.79	2493.03	2439.72	1507.9	-1.58045	0.0875278	-18.0565	7.00992e-73	7.17497e-70	-2.99063
CDK8	1024	cyclin dependent kinase 8 [Source:HGNC Symbol;Acc:HGNC:1779]	1567.91	1590.54	1549.71	1245.02	1177.26	1247.41	1396.31	0.353895	0.064347	5.49978	3.80255e-08	4.35755e-07	1.27801
CDK9	1025	cyclin dependent kinase 9 [Source:HGNC Symbol;Acc:HGNC:1780]	1415.22	1267.19	1350.96	1184.11	1174.79	1115.58	1251.31	0.20981	0.0695729	3.01568	0.00256404	0.00991054	1.15654
CDKN1B	1027	cyclin dependent kinase inhibitor 1B [Source:HGNC Symbol;Acc:HGNC:1785]	3793.3	3920.04	3857.88	3504.32	3098.97	3401.84	3596.06	0.207835	0.0586233	3.54527	0.000392214	0.00189399	1.15495
CDKN1C	1028	cyclin dependent kinase inhibitor 1C [Source:HGNC Symbol;Acc:HGNC:1786]	2032.82	2121.69	2025.04	1209.88	1273.72	1085.09	1624.71	0.773948	0.0695153	11.1335	8.619e-29	9.65586e-27	1.70994
CDKN2A	1029	cyclin dependent kinase inhibitor 2A [Source:HGNC Symbol;Acc:HGNC:1787]	5.69736	3.88411	1.87503	63.2463	165.707	93.457	55.6445	-1.6328	0.234842	-6.95278	3.58157e-12	7.63723e-11	-3.10115
CDKN2B	1030	cyclin dependent kinase inhibitor 2B [Source:HGNC Symbol;Acc:HGNC:1788]	149.271	121.378	134.065	477.861	1017.33	763.397	443.883	-1.66001	0.222115	-7.47364	7.80073e-14	2.13435e-12	-3.16018
CDO1	1036	cysteine dioxygenase type 1 [Source:HGNC Symbol;Acc:HGNC:1795]	2323.38	2587.79	2433.79	1772.07	1629.87	1761.91	2084.8	0.500524	0.0643698	7.77576	7.49956e-15	2.34549e-13	1.41473
CDON	50937	cell adhesion associated, oncogene regulated [Source:HGNC Symbol;Acc:HGNC:17104]	5272.34	4813.38	5107.59	3531.25	3410.6	3608.43	4290.6	0.518973	0.0552728	9.38931	6.03957e-21	3.6074e-19	1.43293
CDT1	81620	chromatin licensing and DNA replication factor 1 [Source:HGNC Symbol;Acc:HGNC:24576]	1052.87	1152.61	1052.83	762.47	881.298	668.956	928.506	0.473998	0.0899635	5.26877	1.37338e-07	1.42253e-06	1.38895
CECR2	27443	CECR2, histone acetyl-lysine reader [Source:HGNC Symbol;Acc:HGNC:1840]	2386.06	2431.45	2342.85	2097.67	1986.84	2000.96	2207.64	0.231987	0.0577012	4.02049	5.8078e-05	0.000345613	1.17445
CELF2	10659	CUGBP Elav-like family member 2 [Source:HGNC Symbol;Acc:HGNC:2550]	6008.44	5720.32	5784.48	6777.9	6281.21	7365.4	6322.96	-0.218049	0.0604729	-3.60573	0.000311282	0.0015402	-1.16316
CELF4	56853	CUGBP Elav-like family member 4 [Source:HGNC Symbol;Acc:HGNC:14015]	1301.28	1206.99	1270.33	1028.34	960.442	1062.46	1138.31	0.302144	0.0712697	4.23944	2.24077e-05	0.000146212	1.23298
CELSR2	1952	cadherin EGF LAG seven-pass G-type receptor 2 [Source:HGNC Symbol;Acc:HGNC:3231]	15540.1	14722.7	14967.4	13401.2	12610.2	11732.3	13829	0.257566	0.0553942	4.64969	3.32434e-06	2.63027e-05	1.19546
CELSR3	1951	cadherin EGF LAG seven-pass G-type receptor 3 [Source:HGNC Symbol;Acc:HGNC:3230]	6112.13	5865.01	6007.6	5065.56	4817.87	4923.71	5465.31	0.27767	0.0498136	5.57419	2.48681e-08	2.96285e-07	1.21224
CEMIP	57214	cell migration inducing hyaluronan binding protein [Source:HGNC Symbol;Acc:HGNC:29213]	107.11	103.9	94.6892	63.2463	73.3728	59.0255	83.5574	0.533808	0.174353	3.06165	0.00220118	0.00868972	1.44775
CENPB	1059	centromere protein B [Source:HGNC Symbol;Acc:HGNC:1852]	2185.51	2011	2156.29	2457.24	2582.89	2374.79	2294.62	-0.22019	0.0614065	-3.58579	0.000336064	0.00165121	-1.16489
CENPF	1063	centromere protein F [Source:HGNC Symbol;Acc:HGNC:1857]	15120.8	13998.3	13834	11441.7	12166.7	12762.3	13220.6	0.236286	0.0557666	4.23706	2.26469e-05	0.000147516	1.17796
CENPI	2491	centromere protein I [Source:HGNC Symbol;Acc:HGNC:3968]	844.349	804.011	843.765	658.23	689.21	627.638	744.534	0.324501	0.0789739	4.10896	3.97438e-05	0.000245192	1.25223
CENPJ	55835	centromere protein J [Source:HGNC Symbol;Acc:HGNC:17272]	1546.26	1401.19	1410.96	1300.06	1246.51	1209.04	1352.34	0.20989	0.0685974	3.05974	0.00221531	0.00873477	1.1566
CENPM	79019	centromere protein M [Source:HGNC Symbol;Acc:HGNC:18352]	528.715	436.962	435.945	349.026	408.085	336.445	415.863	0.332433	0.107671	3.08748	0.00201863	0.00805807	1.25913
CENPW	387103	centromere protein W [Source:HGNC Symbol;Acc:HGNC:21488]	335.005	289.366	268.13	340.827	452.603	384.65	345.097	-0.382204	0.11786	-3.24287	0.00118332	0.00502281	-1.30333
CEP104	9731	centrosomal protein 104 [Source:HGNC Symbol;Acc:HGNC:24866]	916.136	814.692	840.015	710.936	723.835	641.41	774.504	0.2971	0.0822416	3.61252	0.00030323	0.00150457	1.22867
CEP128	145508	centrosomal protein 128 [Source:HGNC Symbol;Acc:HGNC:20359]	512.763	474.832	516.572	296.321	339.658	306.933	407.846	0.638303	0.099478	6.41653	1.39417e-10	2.37832e-09	1.5565
CEP131	22994	centrosomal protein 131 [Source:HGNC Symbol;Acc:HGNC:29511]	1219.24	1223.49	1130.64	976.805	963.739	810.617	1054.09	0.365975	0.0803678	4.55375	5.26969e-06	3.9753e-05	1.28875
CEP152	22995	centrosomal protein 152 [Source:HGNC Symbol;Acc:HGNC:29298]	700.776	718.56	680.637	552.82	573.792	554.84	630.237	0.30967	0.0818291	3.78435	0.000154109	0.000824673	1.23942
CEP162	22832	centrosomal protein 162 [Source:HGNC Symbol;Acc:HGNC:21107]	862.581	765.17	842.827	544.621	540.815	629.605	697.603	0.507468	0.0873916	5.80682	6.36688e-09	8.35974e-08	1.42155
CEP19	84984	centrosomal protein 19 [Source:HGNC Symbol;Acc:HGNC:28209]	399.955	374.817	381.569	301.006	257.217	340.38	342.491	0.345102	0.111799	3.0868	0.00202321	0.00807346	1.27024
CEP250	11190	centrosomal protein 250 [Source:HGNC Symbol;Acc:HGNC:1859]	2847.54	2714.99	2767.55	2080.1	2045.37	1986.21	2406.96	0.440284	0.0566403	7.77334	7.64442e-15	2.38748e-13	1.35687
CEP290	80184	centrosomal protein 290 [Source:HGNC Symbol;Acc:HGNC:29021]	1757.07	1754.65	1915.35	1412.5	1385.01	1454.98	1613.26	0.346064	0.0648533	5.3361	9.49645e-08	1.01107e-06	1.27109
CEP295	85459	centrosomal protein 295 [Source:HGNC Symbol;Acc:HGNC:29366]	1646.54	1633.27	1615.34	1177.08	1144.29	1233.63	1408.36	0.453164	0.0646066	7.0142	2.31265e-12	5.10551e-11	1.36904
CEP350	9857	centrosomal protein 350 [Source:HGNC Symbol;Acc:HGNC:24238]	3588.2	3533.57	3539.12	3147.09	3051.98	3221.81	3346.96	0.176413	0.0527445	3.34467	0.000823801	0.00365596	1.13007
CEP41	95681	centrosomal protein 41 [Source:HGNC Symbol;Acc:HGNC:12370]	1705.79	1515.77	1611.59	1330.52	1226.73	1393	1463.9	0.284728	0.0713963	3.98799	6.66362e-05	0.000390251	1.21818
CEP44	80817	centrosomal protein 44 [Source:HGNC Symbol;Acc:HGNC:29356]	697.357	738.952	789.389	561.018	569.67	564.677	653.511	0.381276	0.0832369	4.58061	4.63627e-06	3.54137e-05	1.30249
CEP57L1	285753	centrosomal protein 57 like 1 [Source:HGNC Symbol;Acc:HGNC:21561]	600.502	671.951	667.512	500.115	446.832	528.278	569.198	0.383629	0.0919583	4.17177	3.02237e-05	0.000192036	1.30462
CEP85	64793	centrosomal protein 85 [Source:HGNC Symbol;Acc:HGNC:25309]	1453.97	1539.08	1452.21	1004.91	1006.61	1010.32	1244.52	0.54588	0.0665116	8.20729	2.2624e-16	8.59102e-15	1.45991
CEPT1	10390	choline/ethanolamine phosphotransferase 1 [Source:HGNC Symbol;Acc:HGNC:24289]	880.812	851.591	837.202	643.004	600.997	616.817	738.404	0.453731	0.0782394	5.79926	6.66063e-09	8.69473e-08	1.36958
CERK	64781	ceramide kinase [Source:HGNC Symbol;Acc:HGNC:19256]	7315.41	6969.06	6842.93	5881.91	5740.39	5671.37	6403.51	0.285533	0.0501442	5.69423	1.2393e-08	1.53925e-07	1.21886
CERS4	79603	ceramide synthase 4 [Source:HGNC Symbol;Acc:HGNC:23747]	775.981	796.242	806.264	976.805	1046.18	965.067	894.423	-0.321709	0.0742958	-4.33011	1.49032e-05	0.000101295	-1.24981
CERS5	91012	ceramide synthase 5 [Source:HGNC Symbol;Acc:HGNC:23749]	1418.64	1329.34	1427.84	1543.68	1631.51	1694.03	1507.51	-0.218334	0.0662434	-3.29594	0.000980943	0.00427086	-1.16339
CERS6	253782	ceramide synthase 6 [Source:HGNC Symbol;Acc:HGNC:23826]	6390.16	6252.44	6708.87	5464.95	4811.28	5875.99	5917.28	0.256058	0.0665992	3.84475	0.000120673	0.000661531	1.19421
CETN3	1070	centrin 3 [Source:HGNC Symbol;Acc:HGNC:1868]	977.667	1139.99	1157.83	819.86	733.728	861.772	948.474	0.428282	0.0848851	5.04543	4.52508e-07	4.26727e-06	1.34563
CFAP126	257177	cilia and flagella associated protein 126 [Source:HGNC Symbol;Acc:HGNC:32325]	425.023	437.933	479.071	309.204	312.453	306.933	378.436	0.507523	0.100335	5.05827	4.23073e-07	4.00452e-06	1.42161
CFAP44	55779	cilia and flagella associated protein 44 [Source:HGNC Symbol;Acc:HGNC:25631]	1136.05	1111.83	1127.83	809.319	741.148	767.332	948.918	0.531477	0.0726153	7.31908	2.4967e-13	6.26765e-12	1.44541
CFAP77	389799	cilia and flagella associated protein 77 [Source:HGNC Symbol;Acc:HGNC:33776]	2.27894	1.94205	1.87503	15.226	25.5568	9.83758	9.45273	-0.902194	0.225956	-3.99278	6.53026e-05	0.000383138	-1.86891
CFH	3075	complement factor H [Source:HGNC Symbol;Acc:HGNC:4883]	1.13947	0	1.87503	11.7123	25.5568	18.6914	9.82917	-1.09094	0.226231	-4.82223	1.41965e-06	1.21596e-05	-2.13012
CFI	3426	complement factor I [Source:HGNC Symbol;Acc:HGNC:5394]	1.13947	1.94205	3.75007	115.952	145.921	139.694	68.0663	-3.25597	0.220271	-14.7816	1.9241e-49	6.27925e-47	-9.55309
CFL2	1073	cofilin 2 [Source:HGNC Symbol;Acc:HGNC:1875]	2387.19	2342.12	2426.29	2666.89	2595.25	2887.33	2550.85	-0.184296	0.0599562	-3.07385	0.00211316	0.00839225	-1.13626
CFLAR	8837	CASP8 and FADD like apoptosis regulator [Source:HGNC Symbol;Acc:HGNC:1876]	168.642	186.437	197.816	323.259	275.354	320.705	245.369	-0.674808	0.122134	-5.52513	3.29247e-08	3.81968e-07	-1.59638
CGGBP1	8545	CGG triplet repeat binding protein 1 [Source:HGNC Symbol;Acc:HGNC:1888]	6425.49	6065.04	6122.92	5256.47	5082.51	5593.65	5757.68	0.221354	0.0543916	4.06964	4.70866e-05	0.000285949	1.16583
CGNL1	84952	cingulin like 1 [Source:HGNC Symbol;Acc:HGNC:25931]	54.6947	77.6822	87.189	229.561	337.185	258.728	174.173	-1.65212	0.160463	-10.2959	7.34981e-25	5.99648e-23	-3.14294
CGRRF1	10668	cell growth regulator with ring finger domain 1 [Source:HGNC Symbol;Acc:HGNC:15528]	501.368	479.687	484.696	602.011	594.402	622.719	547.481	-0.301495	0.085881	-3.51061	0.000447082	0.00212976	-1.23242
CHAF1A	10036	chromatin assembly factor 1 subunit A [Source:HGNC Symbol;Acc:HGNC:1910]	2662.95	2437.28	2439.42	2036.77	2177.28	1941.94	2282.6	0.285505	0.0645142	4.42546	9.62348e-06	6.86416e-05	1.21884
CHCHD5	84269	coiled-coil-helix-coiled-coil-helix domain containing 5 [Source:HGNC Symbol;Acc:HGNC:17840]	358.934	380.643	346.881	472.005	537.517	457.448	425.571	-0.415932	0.099875	-4.16452	3.12004e-05	0.000197462	-1.33416
CHD1	1105	chromodomain helicase DNA binding protein 1 [Source:HGNC Symbol;Acc:HGNC:1915]	3536.92	3592.8	3595.38	3067.45	3089.9	3271	3358.91	0.183513	0.0536952	3.41767	0.000631586	0.00289285	1.13565
CHD4	1108	chromodomain helicase DNA binding protein 4 [Source:HGNC Symbol;Acc:HGNC:1919]	23155.2	22535.6	22807.9	20512.9	19130.5	19208.9	21225.2	0.216931	0.0473388	4.58252	4.59395e-06	3.51381e-05	1.16226
CHD5	26038	chromodomain helicase DNA binding protein 5 [Source:HGNC Symbol;Acc:HGNC:16816]	194.85	100.987	135.002	250.643	241.553	280.371	200.568	-0.746294	0.155328	-4.80462	1.55044e-06	1.31946e-05	-1.67748
CHD6	84181	chromodomain helicase DNA binding protein 6 [Source:HGNC Symbol;Acc:HGNC:19057]	5790.8	5569.81	5620.41	4720.05	4456.78	4613.83	5128.61	0.29713	0.0506091	5.87108	4.32965e-09	5.82756e-08	1.2287
CHD7	55636	chromodomain helicase DNA binding protein 7 [Source:HGNC Symbol;Acc:HGNC:20626]	11332.1	10441.5	10712.1	8391.85	8381.81	8454.42	9618.94	0.360602	0.0492345	7.32417	2.40377e-13	6.06818e-12	1.28396
CHD8	57680	chromodomain helicase DNA binding protein 8 [Source:HGNC Symbol;Acc:HGNC:20153]	6304.7	5809.66	6179.17	5282.24	5284.49	5440.18	5716.74	0.190087	0.0519107	3.6618	0.000250449	0.00127075	1.14083
CHDH	55349	choline dehydrogenase [Source:HGNC Symbol;Acc:HGNC:24288]	146.992	107.784	131.252	169.828	220.118	186.914	160.481	-0.525644	0.147542	-3.56267	0.000367097	0.00178538	-1.43958
CHERP	10523	calcium homeostasis endoplasmic reticulum protein [Source:HGNC Symbol;Acc:HGNC:16930]	2713.08	2623.72	2659.73	2155.06	2428.72	2132.79	2452.18	0.245461	0.0633874	3.8724	0.000107769	0.000598456	1.18547
CHFR	55743	checkpoint with forkhead and ring finger domains [Source:HGNC Symbol;Acc:HGNC:20455]	1205.56	1290.5	1219.71	1472.23	1487.24	1395.95	1345.2	-0.224279	0.066494	-3.37293	0.00074374	0.00333949	-1.16819
CHID1	66005	chitinase domain containing 1 [Source:HGNC Symbol;Acc:HGNC:28474]	1239.75	1209.9	1287.21	1535.48	1598.54	1367.42	1373.05	-0.262503	0.0723992	-3.62578	0.000288094	0.00143875	-1.19956
CHL1	10752	cell adhesion molecule L1 like [Source:HGNC Symbol;Acc:HGNC:1939]	1962.17	1929.43	2194.73	2379.94	2483.13	2732.88	2280.38	-0.312514	0.069645	-4.48724	7.21502e-06	5.26733e-05	-1.24187
CHML	1122	CHM like, Rab escort protein 2 [Source:HGNC Symbol;Acc:HGNC:1941]	1800.37	1869.23	1781.28	1979.38	2102.25	2180.99	1952.25	-0.197579	0.0619668	-3.18846	0.00143033	0.00595346	-1.14677
CHMP1A	5119	charged multivesicular body protein 1A [Source:HGNC Symbol;Acc:HGNC:8740]	3037.83	2872.3	2903.49	3355.57	3512.83	3247.39	3154.9	-0.196825	0.0564139	-3.48894	0.000484934	0.00229166	-1.14617
CHMP3	51652	charged multivesicular body protein 3 [Source:HGNC Symbol;Acc:HGNC:29865]	2435.05	2539.24	2542.54	3589.82	3452.64	3699.92	3043.2	-0.507135	0.0556884	-9.10666	8.49586e-20	4.44906e-18	-1.42123
CHMP4C	92421	charged multivesicular body protein 4C [Source:HGNC Symbol;Acc:HGNC:30599]	7.97631	5.82616	6.56261	21.0821	21.4347	30.4965	15.5631	-0.869054	0.237261	-3.66286	0.000249412	0.00126608	-1.82646
CHMP6	79643	charged multivesicular body protein 6 [Source:HGNC Symbol;Acc:HGNC:25675]	928.67	833.141	823.139	1084.56	1094.82	1090.99	975.886	-0.332823	0.0741075	-4.49108	7.0864e-06	5.17921e-05	-1.25948
CHN1	1123	chimerin 1 [Source:HGNC Symbol;Acc:HGNC:1943]	1964.45	2068.29	2135.66	1706.48	1829.37	1809.13	1918.9	0.202696	0.0622944	3.25385	0.00113854	0.00486022	1.15085
CHN2	1124	chimerin 2 [Source:HGNC Symbol;Acc:HGNC:1944]	1067.69	1123.48	1068.77	1432.41	1432.01	1755.02	1313.23	-0.487732	0.0808258	-6.03437	1.59585e-09	2.31394e-08	-1.40224
CHORDC1	26973	cysteine and histidine rich domain containing 1 [Source:HGNC Symbol;Acc:HGNC:14525]	1386.74	1281.76	1322.84	866.709	814.52	857.837	1088.4	0.638444	0.0708462	9.01168	2.0292e-19	1.04085e-17	1.55665
CHP1	11261	calcineurin like EF-hand protein 1 [Source:HGNC Symbol;Acc:HGNC:17433]	1706.93	1742.99	1726.91	1510.88	1490.54	1510.07	1614.72	0.195643	0.0604159	3.23828	0.00120254	0.00509477	1.14523
CHPF	79586	chondroitin polymerizing factor [Source:HGNC Symbol;Acc:HGNC:24291]	886.51	949.665	973.142	1346.91	1789.8	1246.42	1198.74	-0.570968	0.149136	-3.82851	0.000128919	0.000703416	-1.48552
CHPF2	54480	chondroitin polymerizing factor 2 [Source:HGNC Symbol;Acc:HGNC:29270]	1131.5	989.477	980.642	1568.27	1783.21	1611.4	1344.08	-0.663418	0.0761633	-8.71047	3.02619e-18	1.39353e-16	-1.58383
CHPT1	56994	choline phosphotransferase 1 [Source:HGNC Symbol;Acc:HGNC:17852]	282.589	331.12	311.255	421.642	388.299	413.179	358.014	-0.378576	0.10379	-3.64751	0.000264798	0.00133603	-1.30006
CHRAC1	54108	chromatin accessibility complex 1 [Source:HGNC Symbol;Acc:HGNC:13544]	647.22	578.732	565.322	729.675	774.949	752.575	674.746	-0.326245	0.0837196	-3.89688	9.74412e-05	0.000547342	-1.25375
CHRDL1	91851	chordin like 1 [Source:HGNC Symbol;Acc:HGNC:29861]	1451.69	1642.01	1561.9	2242.9	2145.95	2007.85	1842.05	-0.447346	0.0676928	-6.60847	3.88307e-11	7.11465e-10	-1.36353
CHRM1	1128	cholinergic receptor muscarinic 1 [Source:HGNC Symbol;Acc:HGNC:1950]	1.13947	3.88411	2.81255	11.7123	22.2592	18.6914	10.0832	-0.898342	0.229452	-3.91516	9.0345e-05	0.000511925	-1.86392
CHRNA1	1134	cholinergic receptor nicotinic alpha 1 subunit [Source:HGNC Symbol;Acc:HGNC:1955]	2.27894	0	3.75007	25.767	22.2592	18.6914	12.1244	-1.15656	0.232811	-4.96778	6.77225e-07	6.16669e-06	-2.22925
CHRNA9	55584	cholinergic receptor nicotinic alpha 9 subunit [Source:HGNC Symbol;Acc:HGNC:14079]	1.13947	2.91308	2.81255	11.7123	14.015	17.7077	8.38334	-0.792283	0.225077	-3.52005	0.000431471	0.00206325	-1.73181
CHRNB4	1143	cholinergic receptor nicotinic beta 4 subunit [Source:HGNC Symbol;Acc:HGNC:1964]	12.5342	22.3336	19.6878	58.5614	82.4413	80.6682	46.0378	-1.40955	0.215308	-6.54667	5.88334e-11	1.05478e-09	-2.65655
CHST1	8534	carbohydrate sulfotransferase 1 [Source:HGNC Symbol;Acc:HGNC:1969]	815.862	732.155	750.013	421.642	389.948	392.52	583.69	0.900182	0.0880969	10.2181	1.64545e-24	1.30008e-22	1.8663
CHST2	9435	carbohydrate sulfotransferase 2 [Source:HGNC Symbol;Acc:HGNC:1970]	144.713	173.814	159.378	252.985	405.611	311.851	241.392	-0.922716	0.143216	-6.44281	1.17278e-10	2.01439e-09	-1.89568
CHST3	9469	carbohydrate sulfotransferase 3 [Source:HGNC Symbol;Acc:HGNC:1971]	1321.79	1469.16	1425.96	1071.67	1032.17	920.798	1206.93	0.468678	0.0752116	6.23145	4.62132e-10	7.38035e-09	1.38384
CHST8	64377	carbohydrate sulfotransferase 8 [Source:HGNC Symbol;Acc:HGNC:15993]	31.9052	36.899	44.0633	144.061	164.058	120.019	90.1676	-1.56413	0.182436	-8.5736	1.00298e-17	4.38547e-16	-2.957
CHSY1	22856	chondroitin sulfate synthase 1 [Source:HGNC Symbol;Acc:HGNC:17198]	1505.24	1402.16	1403.46	1598.73	1744.46	1684.19	1556.37	-0.219709	0.0656147	-3.34848	0.000812569	0.00361323	-1.1645
CHTF18	63922	chromosome transmission fidelity factor 18 [Source:HGNC Symbol;Acc:HGNC:18435]	1047.18	1096.29	998.455	721.477	858.214	624.687	891.05	0.487358	0.0944828	5.15817	2.49379e-07	2.45541e-06	1.40188
CHTF8	54921	chromosome transmission fidelity factor 8 [Source:HGNC Symbol;Acc:HGNC:24353]	4899.73	4539.55	4438.2	3528.91	3723.05	3726.48	4142.65	0.33219	0.0566584	5.86303	4.54506e-09	6.09563e-08	1.25892
CIART	148523	circadian associated repressor of transcription [Source:HGNC Symbol;Acc:HGNC:25200]	292.844	296.163	322.506	106.582	124.486	85.587	204.695	1.37876	0.137228	10.0472	9.45197e-24	7.11838e-22	2.60044
CIB2	10518	calcium and integrin binding family member 2 [Source:HGNC Symbol;Acc:HGNC:24579]	944.623	957.433	927.204	1106.81	1079.98	1127.39	1023.91	-0.222841	0.0695536	-3.20388	0.00135589	0.00566243	-1.16703
CIC	23152	capicua transcriptional repressor [Source:HGNC Symbol;Acc:HGNC:14214]	3844.58	3912.27	3808.19	3189.26	3387.51	2984.72	3521.09	0.26964	0.0585466	4.60556	4.11366e-06	3.18102e-05	1.20551
CIDEB	27141	cell death-inducing DFFA-like effector b [Source:HGNC Symbol;Acc:HGNC:1977]	1508.66	1360.41	1411.9	1150.15	1182.21	1122.47	1289.3	0.301289	0.0684083	4.40427	1.06139e-05	7.49684e-05	1.23224
CINP	51550	cyclin dependent kinase 2 interacting protein [Source:HGNC Symbol;Acc:HGNC:23789]	954.878	975.882	975.017	1137.26	1183.86	1162.8	1064.95	-0.256689	0.0685297	-3.74567	0.000179916	0.000947129	-1.19473
CIP2A	57650	cell proliferation regulating inhibitor of protein phosphatase 2A [Source:HGNC Symbol;Acc:HGNC:29302]	2088.65	1781.84	1830.03	1334.03	1420.46	1403.82	1643.14	0.442508	0.0711249	6.22156	4.92242e-10	7.81686e-09	1.35896
CIPC	85457	CLOCK interacting pacemaker [Source:HGNC Symbol;Acc:HGNC:20365]	1840.25	1697.36	1849.72	1508.54	1472.4	1517.94	1647.7	0.255384	0.0636437	4.01271	6.00252e-05	0.000356071	1.19365
CIR1	9541	corepressor interacting with RBPJ, 1 [Source:HGNC Symbol;Acc:HGNC:24217]	867.139	852.562	886.89	1011.94	1058.55	1121.48	966.427	-0.285904	0.073243	-3.90349	9.48151e-05	0.00053443	-1.21917
CIRBP	1153	cold inducible RNA binding protein [Source:HGNC Symbol;Acc:HGNC:1982]	6571.34	6674.84	6436.99	8159.95	8270.51	7874	7331.27	-0.301195	0.0482133	-6.24712	4.18084e-10	6.71978e-09	-1.23216
CIT	11113	citron rho-interacting serine/threonine kinase [Source:HGNC Symbol;Acc:HGNC:1985]	2356.43	2303.28	2188.16	1636.21	1713.96	1534.66	1955.45	0.477096	0.0641416	7.43817	1.02088e-13	2.73994e-12	1.39194
CIZ1	25792	CDKN1A interacting zinc finger protein 1 [Source:HGNC Symbol;Acc:HGNC:16744]	3596.18	3425.78	3467.87	3217.36	3090.73	3040.8	3306.45	0.164128	0.0541009	3.03374	0.00241539	0.00942302	1.12049
CKAP4	10970	cytoskeleton associated protein 4 [Source:HGNC Symbol;Acc:HGNC:16991]	3933.46	3675.34	3944.13	4905.11	5491.42	5231.63	4530.18	-0.430086	0.0581853	-7.39166	1.45007e-13	3.78801e-12	-1.34731
CKAP5	9793	cytoskeleton associated protein 5 [Source:HGNC Symbol;Acc:HGNC:28959]	16762.8	16446.3	16341.8	13835.7	13841.9	14199.6	15238	0.240567	0.0441134	5.45337	4.94244e-08	5.56191e-07	1.18146
CKB	1152	creatine kinase B [Source:HGNC Symbol;Acc:HGNC:1991]	38336.4	38945	37979.7	30696.7	30509.9	26302.7	33795.1	0.39123	0.0587351	6.66092	2.72112e-11	5.09768e-10	1.31151
CKS2	1164	CDC28 protein kinase regulatory subunit 2 [Source:HGNC Symbol;Acc:HGNC:2000]	2729.04	2802.38	2746.92	2068.39	2134.41	2038.35	2419.91	0.401404	0.0559504	7.17429	7.26833e-13	1.73011e-11	1.32079
CLASP1	23332	cytoplasmic linker associated protein 1 [Source:HGNC Symbol;Acc:HGNC:17088]	9072.48	8792.65	9055.47	8147.07	7610.16	8084.53	8460.39	0.173638	0.0493932	3.51542	0.000439056	0.0020973	1.1279
CLCN3	1182	chloride voltage-gated channel 3 [Source:HGNC Symbol;Acc:HGNC:2021]	4793.76	4766.77	4817.9	4078.22	3796.42	4246.88	4416.66	0.243509	0.0555309	4.38511	1.15927e-05	8.10948e-05	1.18387
CLCN4	1183	chloride voltage-gated channel 4 [Source:HGNC Symbol;Acc:HGNC:2022]	1404.97	1435.18	1556.28	1780.27	1598.54	1902.59	1612.97	-0.256215	0.0738394	-3.4699	0.000520649	0.00243894	-1.19434
CLCN6	1185	chloride voltage-gated channel 6 [Source:HGNC Symbol;Acc:HGNC:2024]	1806.06	1784.75	1791.59	1610.44	1528.46	1504.17	1670.91	0.210432	0.0614433	3.42481	0.000615239	0.00282475	1.15703
CLDN1	9076	claudin 1 [Source:HGNC Symbol;Acc:HGNC:2032]	25.0684	26.2177	17.8128	111.267	152.516	126.905	76.6312	-1.94042	0.195396	-9.93073	3.06013e-23	2.21569e-21	-3.83819
CLDN12	9069	claudin 12 [Source:HGNC Symbol;Acc:HGNC:2034]	1696.67	1734.25	1756.91	1411.33	1357.81	1446.12	1567.18	0.295279	0.0625747	4.71883	2.3721e-06	1.93813e-05	1.22712
CLDN18	51208	claudin 18 [Source:HGNC Symbol;Acc:HGNC:2039]	42.1605	38.8411	30.0005	15.226	17.3127	15.7401	26.5468	0.740276	0.229509	3.22547	0.00125766	0.00529641	1.6705
CLDN6	9074	claudin 6 [Source:HGNC Symbol;Acc:HGNC:2048]	474.021	506.876	514.696	905.36	1342.97	1078.2	803.687	-1.09354	0.107126	-10.2079	1.82716e-24	1.43359e-22	-2.13397
CLEC18B	497190	C-type lectin domain family 18 member B [Source:HGNC Symbol;Acc:HGNC:33849]	119.645	92.2476	82.5014	52.7053	52.7625	34.4315	72.3822	0.845121	0.192251	4.39592	1.10307e-05	7.7452e-05	1.79642
CLGN	1047	calmegin [Source:HGNC Symbol;Acc:HGNC:2060]	1036.92	1149.7	1164.4	1625.67	1322.36	1660.58	1326.6	-0.441807	0.0844447	-5.2319	1.67773e-07	1.70099e-06	-1.3583
CLIC4	25932	chloride intracellular channel 4 [Source:HGNC Symbol;Acc:HGNC:13518]	8219.01	8212.95	8311.08	9437.76	8926.75	10038.3	8857.64	-0.196236	0.0533124	-3.68087	0.000232435	0.00119143	-1.14571
CLIP2	7461	CAP-Gly domain containing linker protein 2 [Source:HGNC Symbol;Acc:HGNC:2586]	3144.94	3135.45	3162.24	3835.77	3760.97	3665.48	3450.81	-0.25089	0.0519301	-4.83131	1.35639e-06	1.16532e-05	-1.18994
CLIP3	25999	CAP-Gly domain containing linker protein 3 [Source:HGNC Symbol;Acc:HGNC:24314]	5518.47	5210.53	5555.72	4631.04	4426.28	4451.51	4965.59	0.266655	0.05212	5.11618	3.11786e-07	3.0197e-06	1.20302
CLK1	1195	CDC like kinase 1 [Source:HGNC Symbol;Acc:HGNC:2068]	4058.8	3798.66	3588.81	2132.81	2367.72	2779.12	3120.99	0.633295	0.0789091	8.02562	1.01012e-15	3.49936e-14	1.5511
CLK2	1196	CDC like kinase 2 [Source:HGNC Symbol;Acc:HGNC:2069]	1402.69	1403.13	1385.65	1057.62	1027.22	901.123	1196.24	0.477925	0.0731787	6.53093	6.53631e-11	1.16351e-09	1.39274
CLK3	1198	CDC like kinase 3 [Source:HGNC Symbol;Acc:HGNC:2071]	2591.16	2472.24	2469.42	1840	1854.11	1788.47	2169.23	0.450828	0.0579141	7.78443	7.00287e-15	2.19625e-13	1.36682
CLK4	57396	CDC like kinase 4 [Source:HGNC Symbol;Acc:HGNC:13659]	878.533	846.736	815.639	570.388	580.387	666.988	726.445	0.466234	0.0841568	5.54006	3.02372e-08	3.53889e-07	1.3815
CLMP	79827	CXADR like membrane protein [Source:HGNC Symbol;Acc:HGNC:24039]	20.5105	31.0729	29.063	53.8765	49.4648	63.9443	41.322	-0.742364	0.214058	-3.46805	0.000524259	0.00245381	-1.67291
CLN5	1203	CLN5, intracellular trafficking protein [Source:HGNC Symbol;Acc:HGNC:2076]	920.694	915.679	936.579	1044.74	1054.42	1180.51	1008.77	-0.236125	0.0743493	-3.17589	0.00149378	0.00619124	-1.17782
CLN6	54982	CLN6, transmembrane ER protein [Source:HGNC Symbol;Acc:HGNC:2077]	675.707	570.964	605.636	741.388	821.94	696.501	685.356	-0.279829	0.0900705	-3.10677	0.00189143	0.00760149	-1.21405
CLSPN	63967	claspin [Source:HGNC Symbol;Acc:HGNC:19715]	1644.26	1559.47	1481.28	1020.14	1094	1014.25	1302.23	0.567424	0.069783	8.13127	4.24832e-16	1.56058e-14	1.48188
CLTB	1212	clathrin light chain B [Source:HGNC Symbol;Acc:HGNC:2091]	942.344	940.925	988.142	1160.69	1384.19	1282.82	1116.52	-0.405816	0.0765718	-5.2998	1.15926e-07	1.21812e-06	-1.32484
CLU	1191	clusterin [Source:HGNC Symbol;Acc:HGNC:2095]	2902.24	3434.52	3271.93	3792.44	3972.02	3728.44	3516.93	-0.252998	0.0646098	-3.91579	9.01091e-05	0.000510974	-1.19168
CLUH	23277	clustered mitochondria homolog [Source:HGNC Symbol;Acc:HGNC:29094]	1084.78	1021.52	1026.58	1257.9	1386.66	1170.67	1158.02	-0.278974	0.07587	-3.677	0.000235992	0.0012072	-1.21333
CLVS2	134829	clavesin 2 [Source:HGNC Symbol;Acc:HGNC:23046]	448.952	460.267	524.072	625.436	539.991	683.712	547.072	-0.346577	0.10008	-3.46299	0.000534209	0.00249157	-1.27154
CLYBL	171425	citrate lyase beta like [Source:HGNC Symbol;Acc:HGNC:18355]	62.671	86.4214	75.9388	145.232	143.448	122.97	106.114	-0.743087	0.16497	-4.50438	6.65675e-06	4.9066e-05	-1.67375
CMSS1	84319	cms1 ribosomal small subunit homolog (yeast) [Source:HGNC Symbol;Acc:HGNC:28666]	717.868	737.981	692.825	869.052	875.527	931.619	804.145	-0.30863	0.0767294	-4.02232	5.76267e-05	0.0003432	-1.23853
CMTM6	54918	CKLF like MARVEL transmembrane domain containing 6 [Source:HGNC Symbol;Acc:HGNC:19177]	1711.49	1669.2	1695.03	2060.19	2151.72	2119.02	1901.11	-0.314707	0.0587983	-5.35231	8.68371e-08	9.31922e-07	-1.24376
CNBP	7555	CCHC-type zinc finger nucleic acid binding protein [Source:HGNC Symbol;Acc:HGNC:13164]	8639.48	9049	9166.1	10510.6	10450.3	10721	9756.07	-0.235843	0.0474942	-4.96572	6.84461e-07	6.22232e-06	-1.17759
CNEP1R1	255919	CTD nuclear envelope phosphatase 1 regulatory subunit 1 [Source:HGNC Symbol;Acc:HGNC:26759]	468.323	471.919	514.696	400.56	393.245	392.52	440.211	0.28403	0.0940415	3.02026	0.00252554	0.00978328	1.21759
CNGB1	1258	cyclic nucleotide gated channel beta 1 [Source:HGNC Symbol;Acc:HGNC:2151]	99.1341	115.552	93.7516	168.657	195.386	224.297	149.463	-0.829282	0.149763	-5.53728	3.07198e-08	3.59163e-07	-1.7768
CNIH1	10175	cornichon family AMPA receptor auxiliary protein 1 [Source:HGNC Symbol;Acc:HGNC:19431]	2692.57	2942.21	2927.86	3234.93	3244.89	3395.93	3073.07	-0.202111	0.0577096	-3.50222	0.000461402	0.00219242	-1.15038
CNKSR3	154043	CNKSR family member 3 [Source:HGNC Symbol;Acc:HGNC:23034]	365.771	393.266	373.132	303.348	306.682	291.192	338.898	0.313245	0.102861	3.04532	0.00232434	0.00910729	1.2425
CNN1	1264	calponin 1 [Source:HGNC Symbol;Acc:HGNC:2155]	133.318	160.22	168.753	248.3	315.75	258.728	214.178	-0.759592	0.134008	-5.66824	1.44274e-08	1.77624e-07	-1.69301
CNN2	1265	calponin 2 [Source:HGNC Symbol;Acc:HGNC:2156]	3077.72	3088.84	3207.24	4054.79	5099	4623.66	3858.54	-0.543823	0.0710074	-7.65869	1.87842e-14	5.53642e-13	-1.45783
CNNM1	26507	cyclin and CBS domain divalent metal cation transport mediator 1 [Source:HGNC Symbol;Acc:HGNC:102]	103.692	139.828	138.752	74.9586	93.9831	84.6032	105.97	0.505405	0.16624	3.04021	0.00236415	0.00924236	1.41952
CNNM3	26505	cyclin and CBS domain divalent metal cation transport mediator 3 [Source:HGNC Symbol;Acc:HGNC:104]	1076.8	1049.68	1005.96	845.627	896.962	784.055	943.18	0.299923	0.0763163	3.93	8.49459e-05	0.000485362	1.23108
CNOT1	23019	CCR4-NOT transcription complex subunit 1 [Source:HGNC Symbol;Acc:HGNC:7877]	11048.3	10558	10666.1	9243.34	9273.83	9349.64	10023.2	0.209591	0.0459586	4.56043	5.10499e-06	3.86141e-05	1.15636
CNOT11	55571	CCR4-NOT transcription complex subunit 11 [Source:HGNC Symbol;Acc:HGNC:25217]	1497.27	1392.45	1397.84	1209.88	1216.01	1178.54	1315.33	0.24444	0.0662152	3.6916	0.000222851	0.00114622	1.18463
CNOT3	4849	CCR4-NOT transcription complex subunit 3 [Source:HGNC Symbol;Acc:HGNC:7879]	1866.46	1840.1	1904.1	1603.41	1694.17	1579.92	1748.02	0.197705	0.0614696	3.2163	0.00129856	0.00545031	1.14687
CNOT4	4850	CCR4-NOT transcription complex subunit 4 [Source:HGNC Symbol;Acc:HGNC:7880]	1210.12	1125.42	1155.96	973.291	892.84	876.529	1039.03	0.341034	0.0730306	4.66974	3.01579e-06	2.40985e-05	1.26666
CNOT6	57472	CCR4-NOT transcription complex subunit 6 [Source:HGNC Symbol;Acc:HGNC:14099]	4220.61	4026.85	4165.39	3279.44	3138.54	3515.95	3724.46	0.31682	0.0576545	5.49514	3.90401e-08	4.467e-07	1.24558
CNOT6L	246175	CCR4-NOT transcription complex subunit 6 like [Source:HGNC Symbol;Acc:HGNC:18042]	1427.76	1521.6	1508.46	1237.99	1197.05	1279.87	1362.12	0.259132	0.066067	3.92226	8.77209e-05	0.000498948	1.19676
CNOT7	29883	CCR4-NOT transcription complex subunit 7 [Source:HGNC Symbol;Acc:HGNC:14101]	4851.87	4634.71	4820.71	5270.53	5338.9	5997.97	5152.45	-0.21188	0.0591585	-3.58157	0.000341534	0.00167407	-1.1582
CNPY2	10330	canopy FGF signaling regulator 2 [Source:HGNC Symbol;Acc:HGNC:13529]	1761.62	1810.97	1813.16	2129.29	2340.51	2161.32	2002.81	-0.295883	0.0617273	-4.7934	1.63982e-06	1.38661e-05	-1.22764
CNST	163882	consortin, connexin sorting protein [Source:HGNC Symbol;Acc:HGNC:26486]	863.72	835.084	920.641	695.71	734.552	732.9	797.101	0.267643	0.077766	3.44165	0.000578186	0.00267288	1.20384
CNTFR	1271	ciliary neurotrophic factor receptor [Source:HGNC Symbol;Acc:HGNC:2170]	5672.29	5292.1	5297.91	4180.11	3682.65	3547.43	4612.08	0.502404	0.0640654	7.84205	4.43266e-15	1.42796e-13	1.41657
CNTLN	54875	centlein [Source:HGNC Symbol;Acc:HGNC:23432]	741.797	808.866	838.14	681.655	619.134	602.06	715.275	0.321232	0.0840013	3.82413	0.000131234	0.000715006	1.2494
CNTN3	5067	contactin 3 [Source:HGNC Symbol;Acc:HGNC:2173]	19.371	18.4495	17.8128	64.4176	61.831	101.327	47.2015	-1.40994	0.216464	-6.51348	7.34308e-11	1.29484e-09	-2.65725
CNTN4	152330	contactin 4 [Source:HGNC Symbol;Acc:HGNC:2174]	312.215	328.207	367.506	195.595	151.692	215.443	261.777	0.781791	0.128236	6.09652	1.08402e-09	1.62517e-08	1.71926
CNTN6	27255	contactin 6 [Source:HGNC Symbol;Acc:HGNC:2176]	23.9289	34.957	35.6256	168.657	429.519	357.104	174.965	-1.69077	0.236672	-7.14393	9.06991e-13	2.13413e-11	-3.22828
CNTNAP4	85445	contactin associated protein like 4 [Source:HGNC Symbol;Acc:HGNC:18747]	62.671	76.7112	65.6261	145.232	120.364	154.45	104.176	-0.878238	0.166929	-5.26114	1.43163e-07	1.47811e-06	-1.83813
CNTNAP5	129684	contactin associated protein like 5 [Source:HGNC Symbol;Acc:HGNC:18748]	437.557	469.006	457.508	379.478	314.926	389.568	408.007	0.320343	0.103069	3.10805	0.00188327	0.00757413	1.24863
CNTRL	11064	centriolin [Source:HGNC Symbol;Acc:HGNC:1858]	1891.52	2044.01	1925.66	1640.89	1556.49	1603.53	1777.02	0.284162	0.0622758	4.56297	5.04359e-06	3.81882e-05	1.2177
CNTROB	116840	centrobin, centriole duplication and spindle assembly protein [Source:HGNC Symbol;Acc:HGNC:29616]	1676.16	1692.5	1681.9	1517.91	1488.07	1388.08	1574.11	0.1977	0.063548	3.11103	0.00186437	0.00751016	1.14687
COA4	51287	cytochrome c oxidase assembly factor 4 homolog [Source:HGNC Symbol;Acc:HGNC:24604]	742.936	701.082	718.138	854.997	936.534	848.983	800.445	-0.282826	0.0782853	-3.61275	0.000302961	0.00150399	-1.21658
COA7	65260	cytochrome c oxidase assembly factor 7 (putative) [Source:HGNC Symbol;Acc:HGNC:25716]	634.686	574.848	637.511	782.381	732.903	782.088	690.736	-0.304194	0.0822981	-3.69625	0.000218806	0.0011283	-1.23473
COASY	80347	Coenzyme A synthase [Source:HGNC Symbol;Acc:HGNC:29932]	1287.6	1326.42	1279.71	965.092	943.129	829.308	1105.21	0.496156	0.0742504	6.6822	2.3538e-11	4.44656e-10	1.41045
COBL	23242	cordon-bleu WH2 repeat protein [Source:HGNC Symbol;Acc:HGNC:22199]	20.5105	34.957	28.1255	60.9039	99.754	78.7007	53.8253	-1.10982	0.209326	-5.30186	1.14626e-07	1.20671e-06	-2.15819
COG4	25839	component of oligomeric golgi complex 4 [Source:HGNC Symbol;Acc:HGNC:18620]	2456.7	2418.83	2312.85	1800.18	1757.65	1774.7	2086.82	0.424207	0.0584328	7.25974	3.87843e-13	9.49287e-12	1.34183
COL11A1	1301	collagen type XI alpha 1 chain [Source:HGNC Symbol;Acc:HGNC:2186]	3652.01	4074.43	4056.63	5637.12	7667.04	6155.38	5207.1	-0.662809	0.131947	-5.0233	5.07913e-07	4.73002e-06	-1.58316
COL11A2	1302	collagen type XI alpha 2 chain [Source:HGNC Symbol;Acc:HGNC:2187]	143.574	179.64	185.628	284.609	285.247	286.274	227.495	-0.689195	0.125038	-5.5119	3.54977e-08	4.09707e-07	-1.61238
COL12A1	1303	collagen type XII alpha 1 chain [Source:HGNC Symbol;Acc:HGNC:2188]	83.1815	48.5514	66.5637	159.287	319.048	262.663	156.549	-1.18846	0.229161	-5.18613	2.14704e-07	2.13547e-06	-2.27909
COL14A1	7373	collagen type XIV alpha 1 chain [Source:HGNC Symbol;Acc:HGNC:2191]	3.41842	6.79719	0.937516	17.5684	24.7324	32.464	14.3197	-1.07441	0.235227	-4.56754	4.93477e-06	3.74397e-05	-2.10586
COL15A1	1306	collagen type XV alpha 1 chain [Source:HGNC Symbol;Acc:HGNC:2192]	4.55789	5.82616	12.1877	23.4246	35.4498	23.6102	17.5094	-0.894355	0.23731	-3.76873	0.000164081	0.00087223	-1.85878
COL16A1	1307	collagen type XVI alpha 1 chain [Source:HGNC Symbol;Acc:HGNC:2193]	11.3947	16.5075	13.1252	32.7944	41.2207	31.4803	24.4205	-0.81244	0.232097	-3.50043	0.000464512	0.00220487	-1.75618
COL1A1	1277	collagen type I alpha 1 chain [Source:HGNC Symbol;Acc:HGNC:2197]	2823.61	2742.18	2965.36	9615.79	18078.6	12698.4	8153.98	-1.70009	0.202689	-8.38766	4.95903e-17	2.0193e-15	-3.24921
COL1A2	1278	collagen type I alpha 2 chain [Source:HGNC Symbol;Acc:HGNC:2198]	446.673	464.151	459.383	3950.55	6801.41	5405.75	2921.32	-2.92654	0.180313	-16.2303	3.07776e-59	1.87311e-56	-7.60284
COL22A1	169044	collagen type XXII alpha 1 chain [Source:HGNC Symbol;Acc:HGNC:22989]	916.136	763.227	849.39	640.662	743.621	522.376	739.235	0.383569	0.104437	3.67275	0.000239956	0.00122386	1.30457
COL25A1	84570	collagen type XXV alpha 1 chain [Source:HGNC Symbol;Acc:HGNC:18603]	118.505	147.596	143.44	470.834	801.33	657.151	389.809	-1.74636	0.195344	-8.93989	3.89551e-19	1.94499e-17	-3.3551
COL26A1	136227	collagen type XXVI alpha 1 chain [Source:HGNC Symbol;Acc:HGNC:18038]	737.239	808.866	765.951	1408.99	1765.07	1362.51	1141.44	-0.937521	0.0899799	-10.4192	2.0259e-25	1.76819e-23	-1.91524
COL27A1	85301	collagen type XXVII alpha 1 chain [Source:HGNC Symbol;Acc:HGNC:22986]	628.989	561.254	545.635	468.491	435.29	405.308	507.495	0.390222	0.0946526	4.12268	3.74497e-05	0.000232248	1.3106
COL2A1	1280	collagen type II alpha 1 chain [Source:HGNC Symbol;Acc:HGNC:2200]	10560.6	9642.3	9538.29	6604.56	7323.26	6148.49	8302.92	0.555544	0.0650329	8.54251	1.31332e-17	5.67627e-16	1.46972
COL3A1	1281	collagen type III alpha 1 chain [Source:HGNC Symbol;Acc:HGNC:2201]	5.69736	7.76822	16.8753	174.513	314.101	219.378	123.056	-2.18405	0.236395	-9.23901	2.48797e-20	1.38674e-18	-4.54428
COL4A1	1282	collagen type IV alpha 1 chain [Source:HGNC Symbol;Acc:HGNC:2202]	2501.14	2532.44	2485.36	5824.52	9652.23	7569.04	5094.12	-1.35618	0.174183	-7.78591	6.92121e-15	2.1767e-13	-2.56006
COL4A2	1284	collagen type IV alpha 2 chain [Source:HGNC Symbol;Acc:HGNC:2203]	6109.85	6398.1	6080.73	9413.16	12966.4	10275.4	8540.6	-0.744953	0.131456	-5.66695	1.45359e-08	1.7875e-07	-1.67592
COL4A5	1287	collagen type IV alpha 5 chain [Source:HGNC Symbol;Acc:HGNC:2207]	4582.96	5463.97	4839.46	6777.9	7284.52	5756.95	5784.29	-0.401364	0.0780652	-5.14139	2.7271e-07	2.67111e-06	-1.32076
COL4A6	1288	collagen type IV alpha 6 chain [Source:HGNC Symbol;Acc:HGNC:2208]	2991.12	3771.47	3545.69	4679.06	5200.4	4195.73	4063.91	-0.435401	0.0816157	-5.33476	9.56685e-08	1.0176e-06	-1.35229
COL5A1	1289	collagen type V alpha 1 chain [Source:HGNC Symbol;Acc:HGNC:2209]	1543.99	1503.15	1566.59	3680	6620.04	5057.5	3328.54	-1.38196	0.190795	-7.24318	4.38293e-13	1.06697e-11	-2.60622
COL5A2	1290	collagen type V alpha 2 chain [Source:HGNC Symbol;Acc:HGNC:2210]	1799.23	1921.66	2040.04	3853.34	6222.67	4750.57	3431.25	-1.14448	0.174278	-6.56698	5.1347e-11	9.24985e-10	-2.21066
COL5A3	50509	collagen type V alpha 3 chain [Source:HGNC Symbol;Acc:HGNC:14864]	3.41842	8.73925	10.3127	17.5684	37.0986	17.7077	15.8075	-0.748662	0.236539	-3.16506	0.0015505	0.00638984	-1.68023
COL8A1	1295	collagen type VIII alpha 1 chain [Source:HGNC Symbol;Acc:HGNC:2215]	148.131	139.828	163.128	320.917	542.464	482.042	299.418	-1.41884	0.143817	-9.86558	5.86915e-23	4.11718e-21	-2.6737
COL9A3	1299	collagen type IX alpha 3 chain [Source:HGNC Symbol;Acc:HGNC:2219]	952.599	880.722	870.953	504.799	520.205	347.267	679.424	0.922733	0.109225	8.44802	2.96282e-17	1.23094e-15	1.8957
COLGALT1	79709	collagen beta(1-O)galactosyltransferase 1 [Source:HGNC Symbol;Acc:HGNC:26182]	1414.09	1501.21	1480.34	1796.66	2005.8	1761.91	1660	-0.333837	0.0682072	-4.89445	9.85797e-07	8.68473e-06	-1.26036
COMMD6	170622	COMM domain containing 6 [Source:HGNC Symbol;Acc:HGNC:24015]	1595.26	1986.72	1807.53	2254.61	2122.04	2274.45	2006.77	-0.294198	0.0739132	-3.98032	6.88223e-05	0.000401175	-1.2262
COMMD9	29099	COMM domain containing 9 [Source:HGNC Symbol;Acc:HGNC:25014]	1056.29	1011.81	983.455	1201.68	1271.25	1275.93	1133.4	-0.292406	0.0693322	-4.21746	2.47066e-05	0.000159502	-1.22468
COMT	1312	catechol-O-methyltransferase [Source:HGNC Symbol;Acc:HGNC:2228]	451.231	470.948	420.007	357.225	313.277	274.469	381.193	0.481902	0.10767	4.47574	7.61487e-06	5.52956e-05	1.39658
COPA	1314	coatomer protein complex subunit alpha [Source:HGNC Symbol;Acc:HGNC:2230]	7202.61	7021.5	7156.06	6153.63	6550.79	6383.61	6744.7	0.161325	0.0489663	3.29461	0.000985599	0.00428533	1.11831
COPRS	55352	coordinator of PRMT5 and differentiation stimulator [Source:HGNC Symbol;Acc:HGNC:28848]	634.686	601.066	595.323	699.223	787.315	718.144	672.626	-0.262864	0.0834226	-3.15099	0.00162717	0.00666435	-1.19986
COPS2	9318	COP9 signalosome subunit 2 [Source:HGNC Symbol;Acc:HGNC:30747]	2715.36	2803.36	2768.49	3363.77	3337.23	3777.63	3127.64	-0.33259	0.0610924	-5.44405	5.20812e-08	5.84337e-07	-1.25927
COPS3	8533	COP9 signalosome subunit 3 [Source:HGNC Symbol;Acc:HGNC:2239]	2527.35	2469.32	2589.42	2950.32	3024.77	3331.01	2815.37	-0.290065	0.0611011	-4.74729	2.06158e-06	1.70735e-05	-1.2227
COPS9	150678	COP9 signalosome subunit 9 [Source:HGNC Symbol;Acc:HGNC:21314]	912.717	861.301	840.015	1018.97	1098.12	1054.59	964.285	-0.274749	0.0733593	-3.74525	0.000180216	0.000948153	-1.20978
COQ7	10229	coenzyme Q7, hydroxylase [Source:HGNC Symbol;Acc:HGNC:2244]	765.725	837.997	810.014	1028.34	1000.01	984.742	904.472	-0.310322	0.0739182	-4.19818	2.69068e-05	0.000172585	-1.23998
CORO1A	11151	coronin 1A [Source:HGNC Symbol;Acc:HGNC:2252]	1002.74	1058.42	1024.71	819.86	802.979	844.065	925.461	0.316221	0.0724237	4.36626	1.26391e-05	8.75443e-05	1.24506
CORO2B	10391	coronin 2B [Source:HGNC Symbol;Acc:HGNC:2256]	2372.38	2283.86	2325.04	3123.67	2811.25	2932.58	2641.46	-0.338668	0.0592611	-5.71484	1.09809e-08	1.37908e-07	-1.26459
CORO7	79585	coronin 7 [Source:HGNC Symbol;Acc:HGNC:26161]	844.349	917.621	927.204	1282.5	1248.16	1066.39	1047.7	-0.405509	0.0809434	-5.00978	5.44914e-07	5.04746e-06	-1.32456
CORO7-PAM16	100529144	CORO7-PAM16 readthrough [Source:HGNC Symbol;Acc:HGNC:44424]	1006.15	1058.42	1058.46	1447.64	1472.4	1253.31	1216.06	-0.407	0.0753364	-5.40244	6.57414e-08	7.20372e-07	-1.32593
COTL1	23406	coactosin like F-actin binding protein 1 [Source:HGNC Symbol;Acc:HGNC:18304]	1943.94	2135.29	2035.35	2635.26	3348.77	2868.64	2494.54	-0.520542	0.0769614	-6.76368	1.34528e-11	2.64336e-10	-1.43449
COX11	1353	COX11, cytochrome c oxidase copper chaperone [Source:HGNC Symbol;Acc:HGNC:2261]	1529.17	1479.85	1515.03	1939.55	1939.84	2004.9	1734.72	-0.373327	0.0601485	-6.20676	5.40894e-10	8.54726e-09	-1.29534
COX15	1355	COX15, cytochrome c oxidase assembly homolog [Source:HGNC Symbol;Acc:HGNC:2263]	1448.27	1556.56	1465.34	1240.33	1290.21	1202.15	1367.14	0.254525	0.0666457	3.81908	0.000133952	0.00072788	1.19294
COX16	51241	COX16, cytochrome c oxidase assembly homolog [Source:HGNC Symbol;Acc:HGNC:20213]	1027.8	1015.69	986.267	1260.24	1165.72	1327.09	1130.47	-0.300694	0.0723877	-4.15394	3.26802e-05	0.000205844	-1.23174
COX19	90639	COX19, cytochrome c oxidase assembly factor [Source:HGNC Symbol;Acc:HGNC:28074]	568.597	630.197	625.323	854.997	821.116	823.406	720.606	-0.438498	0.0802204	-5.46616	4.59877e-08	5.19595e-07	-1.35519
COX4I1	1327	cytochrome c oxidase subunit 4I1 [Source:HGNC Symbol;Acc:HGNC:2265]	4891.76	5019.24	4873.21	6075.16	6369.42	5932.06	5526.81	-0.310423	0.051065	-6.07899	1.20945e-09	1.79765e-08	-1.24007
COX5B	1329	cytochrome c oxidase subunit 5B [Source:HGNC Symbol;Acc:HGNC:2269]	2020.28	2187.72	2028.79	2429.13	2620.81	2444.64	2288.56	-0.261097	0.0615215	-4.244	2.19573e-05	0.000143564	-1.19839
COX5B	1329	cytochrome c oxidase subunit 5B [Source:HGNC Symbol;Acc:HGNC:2269]	2020.28	2187.72	2028.79	2429.13	2620.81	2444.64	2288.56	-0.261097	0.0615215	-4.244	2.19573e-05	0.000143564	-1.19839
COX6A1	1337	cytochrome c oxidase subunit 6A1 [Source:HGNC Symbol;Acc:HGNC:2277]	3116.46	2993.68	3084.43	3371.97	3554.87	3691.06	3302.08	-0.205426	0.0560334	-3.66614	0.000246239	0.00125278	-1.15303
COX6B1	1340	cytochrome c oxidase subunit 6B1 [Source:HGNC Symbol;Acc:HGNC:2280]	2913.63	2676.15	2858.49	3137.72	3296.83	3322.15	3034.16	-0.205533	0.0574063	-3.58032	0.000343168	0.00168098	-1.15311
COX6C	1345	cytochrome c oxidase subunit 6C [Source:HGNC Symbol;Acc:HGNC:2285]	2261.85	2404.26	2294.1	2776.98	2719.74	2826.34	2547.21	-0.253707	0.0564523	-4.49419	6.98359e-06	5.11569e-05	-1.19227
COX7A2	1347	cytochrome c oxidase subunit 7A2 [Source:HGNC Symbol;Acc:HGNC:2288]	2653.83	2635.37	2765.67	3216.19	3310.02	3505.13	3014.37	-0.312043	0.0570714	-5.46759	4.56197e-08	5.15695e-07	-1.24146
COX7A2L	9167	cytochrome c oxidase subunit 7A2 like [Source:HGNC Symbol;Acc:HGNC:2289]	2651.55	2835.4	2889.43	3448.1	3252.31	3346.75	3070.59	-0.257262	0.057207	-4.49704	6.89072e-06	5.05589e-05	-1.19521
COX7B	1349	cytochrome c oxidase subunit 7B [Source:HGNC Symbol;Acc:HGNC:2291]	1636.28	1600.25	1535.65	1918.47	1976.94	2248.87	1819.41	-0.357365	0.0698487	-5.11627	3.11634e-07	3.01953e-06	-1.28108
COX7C	1350	cytochrome c oxidase subunit 7C [Source:HGNC Symbol;Acc:HGNC:2292]	4519.15	4881.35	4876.96	5700.37	5803.05	5939.93	5286.8	-0.285013	0.0527387	-5.40425	6.50794e-08	7.14509e-07	-1.21842
CPA4	51200	carboxypeptidase A4 [Source:HGNC Symbol;Acc:HGNC:15740]	10.2553	12.6234	11.2502	28.1095	69.2507	54.1067	30.9326	-1.25471	0.232606	-5.39414	6.88507e-08	7.50063e-07	-2.38619
CPD	1362	carboxypeptidase D [Source:HGNC Symbol;Acc:HGNC:2301]	3556.29	3813.22	3878.51	3319.26	3284.46	3361.5	3535.54	0.172975	0.0550475	3.14229	0.00167631	0.0068395	1.12738
CPE	1363	carboxypeptidase E [Source:HGNC Symbol;Acc:HGNC:2303]	4233.14	4354.09	4486.95	4977.72	5048.71	5355.58	4742.7	-0.231345	0.0534347	-4.32949	1.49453e-05	0.000101489	-1.17393
CPLX1	10815	complexin 1 [Source:HGNC Symbol;Acc:HGNC:2309]	77.4841	63.1168	62.8136	112.438	118.716	99.3596	88.9879	-0.596551	0.172233	-3.46364	0.000532924	0.00248713	-1.5121
CPLX2	10814	complexin 2 [Source:HGNC Symbol;Acc:HGNC:2310]	5615.32	4356.03	4606.02	6083.36	6268.01	6673.82	5600.43	-0.374788	0.07593	-4.93596	7.97571e-07	7.14104e-06	-1.29665
CPM	1368	carboxypeptidase M [Source:HGNC Symbol;Acc:HGNC:2311]	205.105	166.046	176.253	211.992	277.827	263.647	216.812	-0.430512	0.13245	-3.25037	0.00115256	0.00491169	-1.34771
CPNE6	9362	copine 6 [Source:HGNC Symbol;Acc:HGNC:2319]	7.97631	9.71027	4.68758	65.5888	93.1587	64.9281	41.0083	-2.0326	0.225987	-8.99434	2.37652e-19	1.21073e-17	-4.09142
CPOX	1371	coproporphyrinogen oxidase [Source:HGNC Symbol;Acc:HGNC:2321]	1128.08	1185.62	1135.33	931.127	1004.96	924.733	1051.64	0.262158	0.0713725	3.67309	0.000239634	0.00122277	1.19927
CPPED1	55313	calcineurin like phosphoesterase domain containing 1 [Source:HGNC Symbol;Acc:HGNC:25632]	315.634	302.961	308.443	370.108	410.558	449.578	359.547	-0.390051	0.105031	-3.71367	0.000204271	0.00106182	-1.31044
CPQ	10404	carboxypeptidase Q [Source:HGNC Symbol;Acc:HGNC:16910]	15.9526	18.4495	21.5629	57.3902	66.7775	71.8144	41.9912	-1.26576	0.21515	-5.88315	4.02533e-09	5.45981e-08	-2.40453
CPS1	1373	carbamoyl-phosphate synthase 1 [Source:HGNC Symbol;Acc:HGNC:2323]	1497.27	1805.14	1639.72	865.538	864.81	821.438	1248.98	0.928958	0.0768732	12.0843	1.27873e-33	1.99961e-31	1.9039
CPSF1	29894	cleavage and polyadenylation specific factor 1 [Source:HGNC Symbol;Acc:HGNC:2324]	4987.47	4919.22	4872.27	4194.17	4149.27	3618.26	4456.78	0.300013	0.0611418	4.90684	9.25539e-07	8.19878e-06	1.23116
CPSF4L	642843	cleavage and polyadenylation specific factor 4 like [Source:HGNC Symbol;Acc:HGNC:33632]	169.781	129.147	141.565	83.1572	102.227	103.295	121.529	0.522574	0.158227	3.30268	0.000957651	0.00418226	1.43652
CPT1A	1374	carnitine palmitoyltransferase 1A [Source:HGNC Symbol;Acc:HGNC:2328]	233.592	184.495	255.942	292.807	316.575	291.192	262.434	-0.389018	0.124134	-3.13387	0.0017252	0.00700976	-1.3095
CPT1B	1375	carnitine palmitoyltransferase 1B [Source:HGNC Symbol;Acc:HGNC:2329]	907.02	875.867	798.764	584.443	629.852	565.661	726.934	0.516238	0.0836157	6.17394	6.66092e-10	1.04016e-08	1.43022
CPVL	54504	carboxypeptidase, vitellogenic like [Source:HGNC Symbol;Acc:HGNC:14399]	169.781	189.35	165.94	310.376	347.078	366.942	258.245	-0.899848	0.119843	-7.50856	5.97806e-14	1.6619e-12	-1.86587
CPXM2	119587	carboxypeptidase X, M14 family member 2 [Source:HGNC Symbol;Acc:HGNC:26977]	5.69736	3.88411	2.81255	9.36983	18.1371	20.6589	10.0933	-0.703193	0.230117	-3.05581	0.00224455	0.00882534	-1.6281
CPZ	8532	carboxypeptidase Z [Source:HGNC Symbol;Acc:HGNC:2333]	0	4.85514	2.81255	12.8835	19.7859	12.7889	8.85433	-0.765565	0.224686	-3.40727	0.000656154	0.00299216	-1.70004
CRABP1	1381	cellular retinoic acid binding protein 1 [Source:HGNC Symbol;Acc:HGNC:2338]	85.4604	145.654	105.939	411.101	374.284	286.274	234.785	-1.46844	0.151398	-9.69918	3.03919e-22	2.00694e-20	-2.76722
CRAMP1	57585	cramped chromatin regulator homolog 1 [Source:HGNC Symbol;Acc:HGNC:14122]	2309.71	2143.06	2317.54	1866.94	1797.22	1670.42	2017.48	0.337795	0.06444	5.242	1.58843e-07	1.62067e-06	1.26382
CRB1	23418	crumbs 1, cell polarity complex component [Source:HGNC Symbol;Acc:HGNC:2343]	1224.93	1486.64	1376.27	1100.95	833.482	1001.47	1170.63	0.462963	0.0921834	5.02219	5.10846e-07	4.75537e-06	1.37837
CRB2	286204	crumbs 2, cell polarity complex component [Source:HGNC Symbol;Acc:HGNC:18688]	3985.87	4034.62	3955.38	2935.1	3047.03	2385.61	3390.6	0.50398	0.0743773	6.77599	1.23556e-11	2.44485e-10	1.41812
CREB3L1	90993	cAMP responsive element binding protein 3 like 1 [Source:HGNC Symbol;Acc:HGNC:18856]	87.7394	92.2476	95.6267	128.835	213.523	167.239	130.868	-0.769326	0.16488	-4.66597	3.07159e-06	2.44923e-05	-1.70447
CREB3L2	64764	cAMP responsive element binding protein 3 like 2 [Source:HGNC Symbol;Acc:HGNC:23720]	894.486	880.722	885.953	1000.23	1159.95	1032.95	975.714	-0.258639	0.0765862	-3.3771	0.000732544	0.00329513	-1.19635
CREB3L4	148327	cAMP responsive element binding protein 3 like 4 [Source:HGNC Symbol;Acc:HGNC:18854]	601.641	588.443	605.636	422.813	440.237	397.438	509.368	0.490528	0.0894193	5.48571	4.11805e-08	4.68372e-07	1.40496
CREB5	9586	cAMP responsive element binding protein 5 [Source:HGNC Symbol;Acc:HGNC:16844]	8721.52	8692.64	8596.09	5386.48	4604.35	4851.9	6808.83	0.797611	0.0589575	13.5286	1.0606e-41	2.41238e-39	1.73822
CREBBP	1387	CREB binding protein [Source:HGNC Symbol;Acc:HGNC:2348]	6325.21	5659.15	5688.85	4943.76	5165.77	5003.4	5464.36	0.221751	0.0567691	3.90619	9.37639e-05	0.000529432	1.16615
CREBL2	1389	cAMP responsive element binding protein like 2 [Source:HGNC Symbol;Acc:HGNC:2350]	1145.17	1212.81	1203.77	970.948	1052.78	1039.83	1104.22	0.211505	0.0701795	3.01377	0.00258021	0.00996352	1.1579
CREG1	8804	cellular repressor of E1A stimulated genes 1 [Source:HGNC Symbol;Acc:HGNC:2351]	535.552	547.659	529.697	730.847	760.109	765.364	644.871	-0.470558	0.0811967	-5.79529	6.82038e-09	8.88701e-08	-1.38565
CREG2	200407	cellular repressor of E1A stimulated genes 2 [Source:HGNC Symbol;Acc:HGNC:14272]	43.3	42.7252	44.0633	137.034	113.769	117.067	82.9931	-1.23394	0.178946	-6.89559	5.36416e-12	1.11533e-10	-2.35208
CRELD1	78987	cysteine rich with EGF like domains 1 [Source:HGNC Symbol;Acc:HGNC:14630]	680.265	752.546	700.325	582.101	506.19	533.197	625.771	0.386114	0.0869639	4.43993	8.99886e-06	6.44789e-05	1.30687
CREM	1390	cAMP responsive element modulator [Source:HGNC Symbol;Acc:HGNC:2352]	609.618	643.791	596.26	781.209	759.285	759.461	691.604	-0.304429	0.0798037	-3.81472	0.000136336	0.000739695	-1.23493
CRH	1392	corticotropin releasing hormone [Source:HGNC Symbol;Acc:HGNC:2355]	4.55789	2.91308	3.75007	26.9383	38.7474	20.6589	16.2609	-1.24595	0.236904	-5.25932	1.44588e-07	1.49213e-06	-2.37175
CRIM1	51232	cysteine rich transmembrane BMP regulator 1 [Source:HGNC Symbol;Acc:HGNC:2359]	1132.64	995.303	989.08	2282.72	3530.96	2751.57	1947.05	-1.25	0.166155	-7.52308	5.34999e-14	1.49654e-12	-2.37841
CRISPLD1	83690	cysteine rich secretory protein LCCL domain containing 1 [Source:HGNC Symbol;Acc:HGNC:18206]	1481.31	1446.83	1478.46	1666.66	1857.4	1848.48	1629.86	-0.282072	0.0654626	-4.30891	1.64063e-05	0.000110346	-1.21594
CRKL	1399	CRK like proto-oncogene, adaptor protein [Source:HGNC Symbol;Acc:HGNC:2363]	5717.87	5244.52	5731.98	4422.56	4476.56	4603.01	5032.75	0.301851	0.0543628	5.55253	2.8157e-08	3.32306e-07	1.23273
CRNKL1	51340	crooked neck pre-mRNA splicing factor 1 [Source:HGNC Symbol;Acc:HGNC:15762]	2002.05	1924.58	1989.41	1601.07	1602.66	1710.76	1805.09	0.262804	0.0613074	4.28667	1.81372e-05	0.000120654	1.19981
CRTAC1	55118	cartilage acidic protein 1 [Source:HGNC Symbol;Acc:HGNC:14882]	175.479	165.075	169.69	101.897	105.525	98.3758	136.007	0.658559	0.145771	4.51776	6.24978e-06	4.63546e-05	1.57851
CRY1	1407	cryptochrome circadian regulator 1 [Source:HGNC Symbol;Acc:HGNC:2384]	1294.44	1229.32	1304.09	1690.08	1694.17	1773.72	1497.64	-0.422556	0.0639752	-6.60501	3.97499e-11	7.27123e-10	-1.3403
CRY2	1408	cryptochrome circadian regulator 2 [Source:HGNC Symbol;Acc:HGNC:2385]	1177.08	1132.22	1157.83	918.243	920.87	963.099	1044.89	0.300008	0.0694963	4.31689	1.58244e-05	0.000106911	1.23115
CRYBG3	131544	crystallin beta-gamma domain containing 3 [Source:HGNC Symbol;Acc:HGNC:34427]	639.244	709.821	648.761	829.23	780.719	891.285	749.843	-0.312187	0.08303	-3.75993	0.000169959	0.000898813	-1.24159
CRYGS	1427	crystallin gamma S [Source:HGNC Symbol;Acc:HGNC:2417]	162.945	178.669	129.377	90.1846	102.227	109.197	128.767	0.557642	0.15685	3.55525	0.000377614	0.00183296	1.47186
CRYZL1	9946	crystallin zeta like 1 [Source:HGNC Symbol;Acc:HGNC:2420]	1040.34	1147.75	1140.02	1435.93	1304.22	1430.38	1249.77	-0.315286	0.0716713	-4.39905	1.08723e-05	7.65239e-05	-1.24426
CSDE1	7812	cold shock domain containing E1 [Source:HGNC Symbol;Acc:HGNC:29905]	20018.3	19688.6	20434.1	23111.9	23158.6	24838.9	21875	-0.239176	0.0481694	-4.96532	6.85872e-07	6.23012e-06	-1.18032
CSF1	1435	colony stimulating factor 1 [Source:HGNC Symbol;Acc:HGNC:2432]	132.179	172.843	183.753	352.54	385.001	339.397	260.952	-1.04885	0.12534	-8.36804	5.8584e-17	2.37265e-15	-2.06888
CSGALNACT1	55790	chondroitin sulfate N-acetylgalactosaminyltransferase 1 [Source:HGNC Symbol;Acc:HGNC:24290]	9.11578	15.5364	15.0003	30.4519	36.2742	37.3828	23.9602	-0.817163	0.232625	-3.51279	0.000443421	0.00211455	-1.76194
CSK	1445	C-terminal Src kinase [Source:HGNC Symbol;Acc:HGNC:2444]	1786.69	1646.86	1653.78	1452.32	1455.91	1466.78	1577.06	0.212681	0.0635865	3.34475	0.000823572	0.00365567	1.15884
CSMD1	64478	CUB and Sushi multiple domains 1 [Source:HGNC Symbol;Acc:HGNC:14026]	15.9526	15.5364	14.0627	39.8218	46.9916	50.1717	30.4228	-1.02613	0.225943	-4.54155	5.58427e-06	4.17486e-05	-2.03655
CSMD2	114784	CUB and Sushi multiple domains 2 [Source:HGNC Symbol;Acc:HGNC:19290]	235.871	200.032	210.941	318.574	316.575	309.884	265.313	-0.51544	0.114899	-4.48601	7.25689e-06	5.29351e-05	-1.42943
CSMD3	114788	CUB and Sushi multiple domains 3 [Source:HGNC Symbol;Acc:HGNC:19291]	29.6263	39.8121	30.0005	111.267	89.8611	122.97	70.5894	-1.33339	0.193085	-6.90574	4.99439e-12	1.04423e-10	-2.51995
CSNK1A1	1452	casein kinase 1 alpha 1 [Source:HGNC Symbol;Acc:HGNC:2451]	7149.05	7197.25	7412	8000.66	8154.27	8239.96	7692.2	-0.163381	0.0469431	-3.4804	0.000500669	0.00235318	-1.11991
CSPG4	1464	chondroitin sulfate proteoglycan 4 [Source:HGNC Symbol;Acc:HGNC:2466]	142.434	152.451	132.19	215.506	217.645	188.882	174.851	-0.494706	0.135302	-3.65632	0.000255866	0.00129525	-1.40903
CSRNP1	64651	cysteine and serine rich nuclear protein 1 [Source:HGNC Symbol;Acc:HGNC:14300]	207.384	201.003	180.941	211.992	366.04	278.404	240.96	-0.49112	0.146005	-3.36372	0.000768987	0.00343709	-1.40554
CSRNP3	80034	cysteine and serine rich nuclear protein 3 [Source:HGNC Symbol;Acc:HGNC:30729]	3809.26	3987.04	4135.38	2645.81	2480.66	3086.05	3357.37	0.526844	0.0720033	7.31694	2.53686e-13	6.35428e-12	1.44077
CSRP1	1465	cysteine and glycine rich protein 1 [Source:HGNC Symbol;Acc:HGNC:2469]	1023.25	1114.74	1065.02	1644.4	2267.14	1918.33	1505.48	-0.833364	0.0901532	-9.24387	2.37738e-20	1.33169e-18	-1.78184
CST3	1471	cystatin C [Source:HGNC Symbol;Acc:HGNC:2475]	1087.06	1056.48	1013.46	1338.71	1515.27	1217.89	1204.81	-0.35842	0.080378	-4.45918	8.22747e-06	5.93422e-05	-1.28202
CSTF2T	23283	cleavage stimulation factor subunit 2 tau variant [Source:HGNC Symbol;Acc:HGNC:17086]	2340.48	2203.26	2421.6	2085.96	1942.32	1990.14	2163.96	0.208212	0.061735	3.37267	0.000744423	0.00334122	1.15526
CTBS	1486	chitobiase [Source:HGNC Symbol;Acc:HGNC:2496]	79.7631	97.1027	98.4392	119.465	146.746	138.71	113.371	-0.485181	0.159393	-3.04394	0.00233502	0.00914277	-1.39976
CTCF	10664	CCCTC-binding factor [Source:HGNC Symbol;Acc:HGNC:13723]	4442.8	3995.78	3987.26	3369.62	3289.41	3480.54	3760.9	0.288349	0.0589738	4.88945	1.0112e-06	8.88767e-06	1.22124
CTDSPL	10217	CTD small phosphatase like [Source:HGNC Symbol;Acc:HGNC:16890]	535.552	612.718	659.074	785.894	789.788	764.38	691.234	-0.357134	0.0866711	-4.12057	3.77939e-05	0.00023406	-1.28088
CTDSPL2	51496	CTD small phosphatase like 2 [Source:HGNC Symbol;Acc:HGNC:26936]	2970.6	3094.66	3164.12	3663.6	3539.21	3937	3394.87	-0.266557	0.058587	-4.54977	5.37041e-06	4.04046e-05	-1.20293
CTGF	1490	connective tissue growth factor [Source:HGNC Symbol;Acc:HGNC:2500]	1835.69	1657.54	1918.16	4475.26	8025.66	6454.44	4061.13	-1.434	0.192015	-7.46815	8.1329e-14	2.21715e-12	-2.70194
CTHRC1	115908	collagen triple helix repeat containing 1 [Source:HGNC Symbol;Acc:HGNC:18831]	9.11578	1.94205	6.56261	23.4246	23.908	19.6752	14.1047	-0.837796	0.236252	-3.54619	0.000390844	0.00188863	-1.78732
CTIF	9811	cap binding complex dependent translation initiation factor [Source:HGNC Symbol;Acc:HGNC:23925]	2798.54	2783.94	2807.86	3200.97	3034.67	3330.02	2992.67	-0.185867	0.0564967	-3.28988	0.0010023	0.00435037	-1.1375
CTNNAL1	8727	catenin alpha like 1 [Source:HGNC Symbol;Acc:HGNC:2512]	1676.16	1742.99	1735.34	1911.44	2052.79	2051.14	1861.65	-0.219689	0.0612203	-3.5885	0.000332581	0.00163552	-1.16448
CTNNB1	1499	catenin beta 1 [Source:HGNC Symbol;Acc:HGNC:2514]	22505.7	21015	21261	18771.3	19543.5	19748.9	20474.2	0.156095	0.0482792	3.23318	0.00122421	0.00517552	1.11427
CTNND1	1500	catenin delta 1 [Source:HGNC Symbol;Acc:HGNC:2515]	11719.5	11646.5	11724.6	9771.56	9664.6	9680.18	10701.1	0.266972	0.0440624	6.05895	1.3701e-09	2.00598e-08	1.20328
CTNND1	1500	catenin delta 1 [Source:HGNC Symbol;Acc:HGNC:2515]	11719.5	11646.5	11724.6	9771.56	9664.6	9680.18	10701.1	0.266972	0.0440624	6.05895	1.3701e-09	2.00598e-08	1.20328
CTNND2	1501	catenin delta 2 [Source:HGNC Symbol;Acc:HGNC:2516]	3632.64	3586	3579.44	2760.59	2600.2	2762.39	3153.54	0.405922	0.0541894	7.4908	6.84555e-14	1.89371e-12	1.32494
CTR9	9646	CTR9 homolog, Paf1/RNA polymerase II complex component [Source:HGNC Symbol;Acc:HGNC:16850]	3242.94	3083.98	3137.87	2602.47	2715.62	2720.09	2917.16	0.231596	0.0548442	4.22281	2.4128e-05	0.000156215	1.17413
CTSA	5476	cathepsin A [Source:HGNC Symbol;Acc:HGNC:9251]	566.318	581.645	562.51	628.95	799.681	683.712	637.136	-0.296381	0.0929208	-3.18961	0.00142467	0.00593207	-1.22806
CTSB	1508	cathepsin B [Source:HGNC Symbol;Acc:HGNC:2527]	2977.44	3237.41	3165.06	4122.72	4126.19	4037.34	3611.03	-0.383654	0.0543661	-7.05686	1.70307e-12	3.82349e-11	-1.30464
CTSC	1075	cathepsin C [Source:HGNC Symbol;Acc:HGNC:2528]	518.46	534.065	505.321	839.771	1014.85	908.009	720.08	-0.800753	0.0871295	-9.19038	3.91454e-20	2.1552e-18	-1.74201
CTSD	1509	cathepsin D [Source:HGNC Symbol;Acc:HGNC:2529]	1778.72	1861.46	1879.72	2337.77	2962.12	2418.08	2206.31	-0.471282	0.0784572	-6.00686	1.8915e-09	2.71464e-08	-1.38634
CTSD	1509	cathepsin D [Source:HGNC Symbol;Acc:HGNC:2529]	1778.72	1861.46	1879.72	2337.77	2962.12	2418.08	2206.31	-0.471282	0.0784572	-6.00686	1.8915e-09	2.71464e-08	-1.38634
CTSF	8722	cathepsin F [Source:HGNC Symbol;Acc:HGNC:2531]	0	0	0	31.6232	15.6639	19.6752	11.1604	-1.34476	0.227805	-5.90311	3.56706e-09	4.87706e-08	-2.53987
CTSH	1512	cathepsin H [Source:HGNC Symbol;Acc:HGNC:2535]	80.9025	99.0448	73.1263	152.26	183.02	161.336	124.948	-0.852742	0.157702	-5.40728	6.39873e-08	7.03548e-07	-1.80593
CTSL	1514	cathepsin L [Source:HGNC Symbol;Acc:HGNC:2537]	603.92	665.154	618.761	672.285	837.604	782.088	696.635	-0.27237	0.0901662	-3.02076	0.00252145	0.00977313	-1.20779
CTSO	1519	cathepsin O [Source:HGNC Symbol;Acc:HGNC:2542]	41.021	48.5514	47.8133	104.239	112.12	79.6844	72.2383	-0.888653	0.187832	-4.73111	2.23293e-06	1.83575e-05	-1.85145
CTSS	1520	cathepsin S [Source:HGNC Symbol;Acc:HGNC:2545]	3.41842	2.91308	4.68758	16.3972	15.6639	15.7401	9.80338	-0.754288	0.231025	-3.26497	0.00109477	0.00469471	-1.6868
CTSV	1515	cathepsin V [Source:HGNC Symbol;Acc:HGNC:2538]	237.01	186.437	197.816	311.547	432.817	351.202	286.138	-0.761543	0.128864	-5.90965	3.42845e-09	4.71605e-08	-1.6953
CTSZ	1522	cathepsin Z [Source:HGNC Symbol;Acc:HGNC:2547]	216.5	232.076	217.504	579.758	792.261	590.255	438.059	-1.45922	0.117621	-12.4061	2.42244e-35	4.22857e-33	-2.74959
CTTN	2017	cortactin [Source:HGNC Symbol;Acc:HGNC:3338]	3224.71	3031.55	3045.05	3510.17	3859.08	3571.04	3373.6	-0.231861	0.0582009	-3.9838	6.78232e-05	0.000396275	-1.17435
CUEDC1	404093	CUE domain containing 1 [Source:HGNC Symbol;Acc:HGNC:31350]	1529.17	1517.72	1505.65	1670.17	1845.04	1745.19	1635.49	-0.206376	0.063737	-3.23793	0.001204	0.00510003	-1.15379
CUL4B	8450	cullin 4B [Source:HGNC Symbol;Acc:HGNC:2555]	3576.8	3619.02	3771.63	3060.42	2881.32	3333.96	3373.86	0.238214	0.0619186	3.84722	0.000119466	0.000655968	1.17953
CUL7	9820	cullin 7 [Source:HGNC Symbol;Acc:HGNC:21024]	2660.67	2778.11	2788.17	2155.06	2149.25	1907.51	2406.46	0.398458	0.0631285	6.31187	2.75691e-10	4.52809e-09	1.3181
CUL9	23113	cullin 9 [Source:HGNC Symbol;Acc:HGNC:15982]	1500.69	1577.92	1519.71	1172.4	1015.68	957.197	1290.6	0.536193	0.0762928	7.02809	2.09373e-12	4.64957e-11	1.45014
CUX2	23316	cut like homeobox 2 [Source:HGNC Symbol;Acc:HGNC:19347]	1630.59	1358.47	1492.53	1004.91	976.105	947.359	1234.99	0.597202	0.0758855	7.86978	3.55277e-15	1.16961e-13	1.51278
CX3CL1	6376	C-X3-C motif chemokine ligand 1 [Source:HGNC Symbol;Acc:HGNC:10647]	488.834	516.587	549.385	659.402	671.897	614.849	583.492	-0.311261	0.0872437	-3.56771	0.00036011	0.00175367	-1.24079
CXCL12	6387	C-X-C motif chemokine ligand 12 [Source:HGNC Symbol;Acc:HGNC:10672]	85.4604	80.5953	76.8763	40.993	51.938	41.3179	62.8635	0.672956	0.190575	3.53119	0.000413694	0.00198541	1.59434
CXorf56	63932	chromosome X open reading frame 56 [Source:HGNC Symbol;Acc:HGNC:26239]	541.249	549.601	533.447	666.429	662.828	698.468	608.671	-0.309965	0.0827762	-3.74461	0.000180672	0.000949888	-1.23968
CXorf57	55086	chromosome X open reading frame 57 [Source:HGNC Symbol;Acc:HGNC:25486]	2298.32	2131.4	2286.6	1308.26	1241.57	1371.36	1772.92	0.762096	0.0651944	11.6896	1.44067e-31	2.00253e-29	1.69595
CXXC1	30827	CXXC finger protein 1 [Source:HGNC Symbol;Acc:HGNC:24343]	1172.52	1089.49	1087.52	920.586	961.266	865.707	1016.18	0.276874	0.0738056	3.75139	0.000175858	0.000928045	1.21157
CXXC4	80319	CXXC finger protein 4 [Source:HGNC Symbol;Acc:HGNC:24593]	4496.36	4087.05	4380.08	2141.01	1989.31	2117.05	3201.81	1.03714	0.0593661	17.4702	2.41639e-68	2.01527e-65	2.05215
CXXC5	51523	CXXC finger protein 5 [Source:HGNC Symbol;Acc:HGNC:26943]	3716.96	3149.04	3206.31	2316.69	2738.7	2466.28	2932.33	0.408803	0.0740549	5.52027	3.38475e-08	3.92269e-07	1.32758
CYB5B	80777	cytochrome b5 type B [Source:HGNC Symbol;Acc:HGNC:24374]	4306.07	4142.4	4234.76	4872.31	5000.07	5422.48	4663.01	-0.266692	0.055788	-4.78045	1.74904e-06	1.46903e-05	-1.20305
CYB5D2	124936	cytochrome b5 domain containing 2 [Source:HGNC Symbol;Acc:HGNC:28471]	614.176	606.892	619.698	754.271	781.544	749.624	687.701	-0.304041	0.0790306	-3.84713	0.000119512	0.000656062	-1.2346
CYB5R1	51706	cytochrome b5 reductase 1 [Source:HGNC Symbol;Acc:HGNC:13397]	544.668	585.529	555.947	678.141	709.82	673.875	624.663	-0.281405	0.0828558	-3.39632	0.000682984	0.0030982	-1.21538
CYB5R2	51700	cytochrome b5 reductase 2 [Source:HGNC Symbol;Acc:HGNC:24376]	26.2079	30.1018	25.3129	69.1025	64.3042	56.0742	45.1839	-0.889628	0.208769	-4.26131	2.0323e-05	0.000133821	-1.8527
CYB5RL	606495	cytochrome b5 reductase like [Source:HGNC Symbol;Acc:HGNC:32220]	565.178	621.457	617.823	542.279	495.472	421.049	543.876	0.296587	0.0973349	3.04708	0.00231075	0.00906032	1.22824
CYCS	54205	cytochrome c, somatic [Source:HGNC Symbol;Acc:HGNC:19986]	3875.35	3895.76	3910.38	4537.34	4508.72	5017.17	4290.79	-0.263784	0.0565834	-4.66186	3.13358e-06	2.49512e-05	-1.20062
CYCS	54205	cytochrome c, somatic [Source:HGNC Symbol;Acc:HGNC:19986]	3875.35	3895.76	3910.38	4537.34	4508.72	5017.17	4290.79	-0.263784	0.0565834	-4.66186	3.13358e-06	2.49512e-05	-1.20062
CYFIP2	26999	cytoplasmic FMR1 interacting protein 2 [Source:HGNC Symbol;Acc:HGNC:13760]	6750.23	6391.3	6285.11	5479.01	5636.51	5757.94	6050.02	0.200338	0.051446	3.89414	9.85483e-05	0.000552705	1.14897
CYP1B1	1545	cytochrome P450 family 1 subfamily B member 1 [Source:HGNC Symbol;Acc:HGNC:2597]	7.97631	16.5075	12.1877	24.5958	42.0451	45.2529	24.7609	-0.913633	0.23429	-3.89958	9.63584e-05	0.000542043	-1.88378
CYP39A1	51302	cytochrome P450 family 39 subfamily A member 1 [Source:HGNC Symbol;Acc:HGNC:17449]	120.784	119.436	103.127	76.1299	75.0216	76.7332	95.2053	0.505477	0.165979	3.04542	0.00232355	0.00910576	1.41959
CYR61	3491	cysteine rich angiogenic inducer 61 [Source:HGNC Symbol;Acc:HGNC:2654]	948.041	844.794	919.704	1328.17	2226.74	1720.59	1331.34	-0.793488	0.179806	-4.41303	1.01936e-05	7.22276e-05	-1.73326
CYSTM1	84418	cysteine rich transmembrane module containing 1 [Source:HGNC Symbol;Acc:HGNC:30239]	675.707	763.227	795.951	976.805	1036.29	946.376	865.726	-0.391876	0.0808731	-4.84556	1.26254e-06	1.0901e-05	-1.3121
CYTH2	9266	cytohesin 2 [Source:HGNC Symbol;Acc:HGNC:9502]	6412.95	6105.82	5814.48	5481.35	5472.46	5173.59	5743.44	0.182142	0.0546533	3.33269	0.000860116	0.0037999	1.13457
CYTIP	9595	cytohesin 1 interacting protein [Source:HGNC Symbol;Acc:HGNC:9506]	18.2316	9.71027	17.8128	4.68491	0.824413	0	8.544	0.830106	0.220896	3.7579	0.000171346	0.00090551	1.77782
CYTL1	54360	cytokine like 1 [Source:HGNC Symbol;Acc:HGNC:24435]	2.27894	2.91308	6.56261	11.7123	22.2592	15.7401	10.2444	-0.73178	0.230217	-3.17866	0.0014796	0.00613923	-1.66069
CYYR1	116159	cysteine and tyrosine rich 1 [Source:HGNC Symbol;Acc:HGNC:16274]	421.605	337.918	401.257	452.094	607.593	535.165	459.272	-0.437527	0.111289	-3.93144	8.4439e-05	0.000482956	-1.35428
DAB1	1600	DAB1, reelin adaptor protein [Source:HGNC Symbol;Acc:HGNC:2661]	2717.64	2444.08	2609.11	1637.38	1563.09	1735.35	2117.77	0.642437	0.0649691	9.88835	4.67681e-23	3.30133e-21	1.56096
DAB2	1601	DAB2, clathrin adaptor protein [Source:HGNC Symbol;Acc:HGNC:2662]	87.7394	86.4214	93.7516	151.088	234.958	211.508	144.244	-1.01408	0.158993	-6.37814	1.79248e-10	3.02118e-09	-2.01962
DACH1	1602	dachshund family transcription factor 1 [Source:HGNC Symbol;Acc:HGNC:2663]	2852.1	3453.94	3355.37	2760.59	2243.23	2403.32	2844.76	0.374196	0.0797641	4.69128	2.71495e-06	2.19202e-05	1.29612
DACH2	117154	dachshund family transcription factor 2 [Source:HGNC Symbol;Acc:HGNC:16814]	153.829	145.654	165.94	372.451	354.498	455.48	274.642	-1.24271	0.12481	-9.95679	2.35552e-23	1.71656e-21	-2.36642
DACT1	51339	dishevelled binding antagonist of beta catenin 1 [Source:HGNC Symbol;Acc:HGNC:17748]	1375.34	1166.2	1224.4	761.299	715.591	777.169	1003.33	0.719103	0.079256	9.07316	1.15611e-19	6.01232e-18	1.64616
DACT2	168002	dishevelled binding antagonist of beta catenin 2 [Source:HGNC Symbol;Acc:HGNC:21231]	39.8815	42.7252	74.0638	706.251	904.381	744.705	418.668	-2.88139	0.204998	-14.0557	7.10495e-45	1.92758e-42	-7.36859
DAP	1611	death associated protein [Source:HGNC Symbol;Acc:HGNC:2672]	1559.94	1468.19	1480.34	2007.49	2422.13	2228.21	1861.05	-0.551604	0.0717423	-7.68869	1.48651e-14	4.4487e-13	-1.46571
DAP3	7818	death associated protein 3 [Source:HGNC Symbol;Acc:HGNC:2673]	1823.16	1868.26	1869.41	2234.7	2103.9	2362.99	2043.74	-0.263477	0.0625778	-4.21039	2.54934e-05	0.000164299	-1.20037
DAPL1	92196	death associated protein like 1 [Source:HGNC Symbol;Acc:HGNC:21490]	23.9289	20.3916	26.2505	62.0751	59.3578	73.7819	44.2976	-1.05838	0.211345	-5.00781	5.50533e-07	5.08695e-06	-2.08258
DARS	1615	aspartyl-tRNA synthetase [Source:HGNC Symbol;Acc:HGNC:2678]	3989.29	4339.52	4173.82	2899.96	2710.67	2859.79	3495.51	0.554718	0.0567436	9.77587	1.42926e-22	9.75275e-21	1.46888
DARS2	55157	aspartyl-tRNA synthetase 2, mitochondrial [Source:HGNC Symbol;Acc:HGNC:25538]	1385.6	1201.16	1236.58	840.942	888.718	933.587	1081.1	0.505222	0.0767285	6.58455	4.5628e-11	8.29259e-10	1.41934
DAXX	1616	death domain associated protein [Source:HGNC Symbol;Acc:HGNC:2681]	2608.25	2290.65	2393.48	2089.47	2118.74	2033.43	2255.67	0.219422	0.0630723	3.47889	0.000503492	0.00236497	1.16427
DAZAP1	26528	DAZ associated protein 1 [Source:HGNC Symbol;Acc:HGNC:2683]	2327.94	2420.77	2412.23	2992.49	3137.72	2882.41	2695.59	-0.327002	0.0576072	-5.67641	1.37553e-08	1.69908e-07	-1.2544
DAZAP2	9802	DAZ associated protein 2 [Source:HGNC Symbol;Acc:HGNC:2684]	3158.62	3007.27	3104.12	3977.49	3720.58	3885.85	3475.65	-0.316792	0.0543807	-5.82546	5.6956e-09	7.53988e-08	-1.24556
DBF4B	80174	DBF4 zinc finger B [Source:HGNC Symbol;Acc:HGNC:17883]	788.515	744.778	780.951	490.745	516.907	407.276	621.529	0.680057	0.0927354	7.3333	2.24553e-13	5.70065e-12	1.6022
DBI	1622	diazepam binding inhibitor, acyl-CoA binding protein [Source:HGNC Symbol;Acc:HGNC:2690]	2380.36	2462.53	2560.36	2703.2	2873.9	3085.07	2677.57	-0.22269	0.0627815	-3.54707	0.000389543	0.00188437	-1.16691
DBP	1628	D-box binding PAR bZIP transcription factor [Source:HGNC Symbol;Acc:HGNC:2697]	296.263	295.192	265.317	196.766	228.362	208.557	248.41	0.400316	0.118674	3.37325	0.000742859	0.00333753	1.3198
DBT	1629	dihydrolipoamide branched chain transacylase E2 [Source:HGNC Symbol;Acc:HGNC:2698]	756.61	832.17	837.202	692.196	636.447	666.004	736.772	0.277374	0.0808267	3.43172	0.000599768	0.00276357	1.21199
DCAF13	25879	DDB1 and CUL4 associated factor 13 [Source:HGNC Symbol;Acc:HGNC:24535]	1537.15	1311.86	1395.96	1749.82	1737.86	1888.82	1603.58	-0.334315	0.0710219	-4.70722	2.51122e-06	2.0429e-05	-1.26078
DCAF4	26094	DDB1 and CUL4 associated factor 4 [Source:HGNC Symbol;Acc:HGNC:20229]	184.595	183.524	173.441	274.067	258.041	234.134	217.967	-0.46311	0.123863	-3.73888	0.000184841	0.000969541	-1.37851
DCAF5	8816	DDB1 and CUL4 associated factor 5 [Source:HGNC Symbol;Acc:HGNC:20224]	3887.88	4016.17	4006.01	3518.37	3377.62	3567.11	3728.86	0.185225	0.0525109	3.52736	0.000419722	0.0020122	1.13699
DCAF7	10238	DDB1 and CUL4 associated factor 7 [Source:HGNC Symbol;Acc:HGNC:30915]	13376.3	13011.8	13394.3	10791.7	10215.3	10736.7	11921	0.322653	0.0470504	6.85759	7.00321e-12	1.43493e-10	1.25063
DCAF8	50717	DDB1 and CUL4 associated factor 8 [Source:HGNC Symbol;Acc:HGNC:24891]	4448.5	4559.94	4527.27	4052.45	3861.55	3804.19	4208.98	0.206176	0.0517954	3.98059	6.87436e-05	0.00040082	1.15363
DCAKD	79877	dephospho-CoA kinase domain containing [Source:HGNC Symbol;Acc:HGNC:26238]	1512.08	1460.43	1398.77	1200.51	1254.76	1104.76	1321.88	0.288041	0.0705317	4.08385	4.42948e-05	0.0002706	1.22098
DCBLD2	131566	discoidin, CUB and LCCL domain containing 2 [Source:HGNC Symbol;Acc:HGNC:24627]	4868.97	4926.99	4938.84	6186.43	7070.99	6726.94	5786.53	-0.433877	0.056839	-7.63343	2.28594e-14	6.69374e-13	-1.35086
DCC	1630	DCC netrin 1 receptor [Source:HGNC Symbol;Acc:HGNC:2701]	5674.57	6952.56	6944.18	4527.97	4094.04	4560.7	5459	0.557133	0.0730173	7.63015	2.34473e-14	6.84807e-13	1.47134
DCDC1	341019	doublecortin domain containing 1 [Source:HGNC Symbol;Acc:HGNC:20625]	71.7868	89.3345	113.439	168.657	172.302	204.622	136.69	-0.856474	0.158634	-5.39905	6.69938e-08	7.32313e-07	-1.81061
DCDC2	51473	doublecortin domain containing 2 [Source:HGNC Symbol;Acc:HGNC:18141]	3.41842	3.88411	7.50013	69.1025	102.227	78.7007	44.1388	-2.36414	0.226566	-10.4347	1.72233e-25	1.51498e-23	-5.14844
DCLK1	9201	doublecortin like kinase 1 [Source:HGNC Symbol;Acc:HGNC:2700]	6416.37	6098.05	6544.8	5159.26	4592.81	5709.73	5753.5	0.295762	0.0686805	4.30635	1.6597e-05	0.000111562	1.22753
DCLK2	166614	doublecortin like kinase 2 [Source:HGNC Symbol;Acc:HGNC:19002]	2870.33	2906.28	3044.12	4410.85	3986.04	4212.45	3571.68	-0.506677	0.0575413	-8.80546	1.30313e-18	6.20376e-17	-1.42077
DCLRE1A	9937	DNA cross-link repair 1A [Source:HGNC Symbol;Acc:HGNC:17660]	1329.76	1273.99	1408.15	1056.45	1027.22	1171.66	1211.2	0.294669	0.0737855	3.99359	6.50795e-05	0.000382128	1.2266
DCP2	167227	decapping mRNA 2 [Source:HGNC Symbol;Acc:HGNC:24452]	2245.9	2155.68	2252.85	1630.35	1643.06	1700.92	1938.13	0.412865	0.059301	6.9622	3.34995e-12	7.17738e-11	1.33133
DCT	1638	dopachrome tautomerase [Source:HGNC Symbol;Acc:HGNC:2709]	732.681	894.316	870.953	286.951	287.72	380.714	575.556	1.3119	0.107842	12.165	4.77222e-34	7.67577e-32	2.48268
DCTN6	10671	dynactin subunit 6 [Source:HGNC Symbol;Acc:HGNC:16964]	948.041	944.81	937.516	1431.24	1430.36	1565.16	1209.52	-0.631358	0.0693134	-9.10874	8.33453e-20	4.38498e-18	-1.54902
DCTPP1	79077	dCTP pyrophosphatase 1 [Source:HGNC Symbol;Acc:HGNC:28777]	1089.34	1052.59	1043.46	1319.97	1453.44	1371.36	1221.69	-0.373897	0.0688204	-5.43293	5.54363e-08	6.17671e-07	-1.29585
DCUN1D2	55208	defective in cullin neddylation 1 domain containing 2 [Source:HGNC Symbol;Acc:HGNC:20328]	807.886	860.33	885.953	1118.52	1002.49	1040.82	952.666	-0.296636	0.0757166	-3.91772	8.93909e-05	0.00050754	-1.22828
DCUN1D5	84259	defective in cullin neddylation 1 domain containing 5 [Source:HGNC Symbol;Acc:HGNC:28409]	764.586	824.402	835.327	985.003	917.572	964.083	881.829	-0.232789	0.0755014	-3.08325	0.00204756	0.00815619	-1.1751
DDAH1	23576	dimethylarginine dimethylaminohydrolase 1 [Source:HGNC Symbol;Acc:HGNC:2715]	3091.39	2932.5	3193.18	3661.26	4033.03	3949.79	3476.86	-0.332707	0.0589989	-5.63921	1.70831e-08	2.08724e-07	-1.25937
DDI2	84301	DNA damage inducible 1 homolog 2 [Source:HGNC Symbol;Acc:HGNC:24578]	1363.95	1365.26	1459.71	1130.24	1121.2	1092.96	1255.55	0.318973	0.0669784	4.76233	1.91371e-06	1.59544e-05	1.24744
DDIT4	54541	DNA damage inducible transcript 4 [Source:HGNC Symbol;Acc:HGNC:24944]	5503.65	7747.83	6831.68	1637.38	1690.05	1485.48	4149.34	1.87381	0.136282	13.7495	5.127e-43	1.2414e-40	3.665
DDIT4L	115265	DNA damage inducible transcript 4 like [Source:HGNC Symbol;Acc:HGNC:30555]	42.1605	69.914	68.4387	94.8695	97.2808	113.132	80.9659	-0.610763	0.183646	-3.32577	0.000881753	0.00388482	-1.52707
DDOST	1650	dolichyl-diphosphooligosaccharide--protein glycosyltransferase non-catalytic subunit [Source:HGNC Symbol;Acc:HGNC:2728]	3884.46	3818.08	4012.57	4902.76	5390.84	4775.16	4463.98	-0.358136	0.0583837	-6.13419	8.55939e-10	1.30938e-08	-1.28177
DDX10	1662	DEAD-box helicase 10 [Source:HGNC Symbol;Acc:HGNC:2735]	763.447	768.083	773.451	893.647	920.87	921.782	840.213	-0.241862	0.0735849	-3.28685	0.00101316	0.00438992	-1.18252
DDX11	1663	DEAD/H-box helicase 11 [Source:HGNC Symbol;Acc:HGNC:2736]	1515.5	1476.93	1360.34	1151.32	1185.51	1002.45	1282.01	0.371065	0.0765084	4.84999	1.23467e-06	1.06891e-05	1.29331
DDX17	10521	DEAD-box helicase 17 [Source:HGNC Symbol;Acc:HGNC:2740]	43383.1	41887.2	41601.4	33083.7	31893.3	33044.4	37482.2	0.368929	0.0444683	8.29645	1.07268e-16	4.21199e-15	1.29139
DDX21	9188	DExD-box helicase 21 [Source:HGNC Symbol;Acc:HGNC:2744]	2751.83	2585.85	2663.48	3500.8	3654.62	3843.54	3166.69	-0.453011	0.0576232	-7.86161	3.79233e-15	1.24302e-13	-1.36889
DDX23	9416	DEAD-box helicase 23 [Source:HGNC Symbol;Acc:HGNC:17347]	3511.85	3216.04	3230.68	2723.11	2710.67	2692.55	3014.15	0.288484	0.0568848	5.07138	3.94944e-07	3.76199e-06	1.22136
DDX24	57062	DEAD-box helicase 24 [Source:HGNC Symbol;Acc:HGNC:13266]	5027.35	4772.6	4918.21	5740.19	5673.61	5696.94	5304.82	-0.215072	0.0491373	-4.37697	1.20339e-05	8.38946e-05	-1.16076
DDX28	55794	DEAD-box helicase 28 [Source:HGNC Symbol;Acc:HGNC:17330]	329.308	282.569	337.506	503.628	475.686	474.172	400.478	-0.5845	0.101266	-5.77191	7.83761e-09	1.00735e-07	-1.49952
DDX42	11325	DEAD-box helicase 42 [Source:HGNC Symbol;Acc:HGNC:18676]	5307.66	4952.24	4869.46	6007.23	5915.99	5814.01	5477.77	-0.226919	0.0525794	-4.31574	1.5907e-05	0.000107404	-1.17033
DDX46	9879	DEAD-box helicase 46 [Source:HGNC Symbol;Acc:HGNC:18681]	3559.71	3533.57	3512.87	3868.57	4045.4	4101.29	3770.23	-0.178335	0.052072	-3.42478	0.000615304	0.00282475	-1.13158
DDX51	317781	DEAD-box helicase 51 [Source:HGNC Symbol;Acc:HGNC:20082]	741.797	627.284	620.636	899.503	932.411	793.893	769.254	-0.388233	0.0896358	-4.33123	1.48278e-05	0.000100844	-1.30879
DDX52	11056	DExD-box helicase 52 [Source:HGNC Symbol;Acc:HGNC:20038]	2500	2263.46	2206.91	1954.78	1893.68	2108.19	2154.51	0.221579	0.066996	3.30735	0.000941828	0.00412288	1.16601
DDX60	55601	DExD/H-box helicase 60 [Source:HGNC Symbol;Acc:HGNC:25942]	64.9499	61.1747	55.3135	104.239	99.754	127.889	85.5533	-0.729132	0.175898	-4.1452	3.39516e-05	0.000212959	-1.65764
DDX60L	91351	DExD/H-box 60 like [Source:HGNC Symbol;Acc:HGNC:26429]	9.11578	11.6523	8.43765	28.1095	36.2742	38.3666	21.9927	-1.01261	0.234785	-4.31291	1.61117e-05	0.000108569	-2.01756
DEAF1	10522	DEAF1, transcription factor [Source:HGNC Symbol;Acc:HGNC:14677]	1268.23	1368.18	1324.71	1680.71	1556.49	1589.75	1464.68	-0.277655	0.0657926	-4.22016	2.44131e-05	0.000157788	-1.21222
DECR1	1666	2,4-dienoyl-CoA reductase 1 [Source:HGNC Symbol;Acc:HGNC:2753]	812.444	875.867	887.828	1115.01	1006.61	1126.4	970.693	-0.322551	0.0763274	-4.22589	2.38002e-05	0.000154403	-1.25054
DEGS1	8560	delta 4-desaturase, sphingolipid 1 [Source:HGNC Symbol;Acc:HGNC:13709]	1289.88	1254.57	1339.71	1731.08	1735.39	1647.8	1499.74	-0.389335	0.0641771	-6.06658	1.30666e-09	1.92058e-08	-1.30979
DEGS1	8560	delta 4-desaturase, sphingolipid 1 [Source:HGNC Symbol;Acc:HGNC:13709]	1289.88	1254.57	1339.71	1731.08	1735.39	1647.8	1499.74	-0.389335	0.0641771	-6.06658	1.30666e-09	1.92058e-08	-1.30979
DEK	7913	DEK proto-oncogene [Source:HGNC Symbol;Acc:HGNC:2768]	9702.61	9353.91	9242.04	11746.3	11435.4	12312.7	10632.2	-0.323316	0.0495893	-6.51988	7.03617e-11	1.2456e-09	-1.2512
DENND2A	27147	DENN domain containing 2A [Source:HGNC Symbol;Acc:HGNC:22212]	2339.34	2169.28	2246.29	2030.91	1948.91	1871.11	2100.97	0.203925	0.0611516	3.33474	0.000853791	0.00377492	1.15183
DENND4B	9909	DENN domain containing 4B [Source:HGNC Symbol;Acc:HGNC:29044]	1851.64	1844.95	1785.03	1399.62	1318.24	1268.06	1577.92	0.452022	0.0643815	7.02099	2.20297e-12	4.87293e-11	1.36796
DEPDC1	55635	DEP domain containing 1 [Source:HGNC Symbol;Acc:HGNC:22949]	1055.15	968.114	1031.27	838.6	883.771	877.512	942.403	0.224987	0.0733762	3.06621	0.00216792	0.00857495	1.16877
DEPDC1B	55789	DEP domain containing 1B [Source:HGNC Symbol;Acc:HGNC:24902]	2302.87	2293.57	2225.66	1866.94	2047.84	2041.3	2129.7	0.190998	0.0608558	3.13853	0.00169799	0.0069179	1.14155
DERL2	51009	derlin 2 [Source:HGNC Symbol;Acc:HGNC:17943]	1379.9	1362.35	1379.09	1592.87	1507.85	1628.12	1475.03	-0.193858	0.0640261	-3.0278	0.00246345	0.00958561	-1.14382
DERL3	91319	derlin 3 [Source:HGNC Symbol;Acc:HGNC:14236]	255.242	325.294	240.942	199.109	196.21	159.369	229.361	0.517928	0.134408	3.85341	0.000116485	0.000641007	1.4319
DESI1	27351	desumoylating isopeptidase 1 [Source:HGNC Symbol;Acc:HGNC:24577]	1697.81	1695.41	1732.53	1500.34	1447.67	1404.81	1579.76	0.232564	0.0621945	3.7393	0.000184535	0.000968166	1.17492
DFFA	1676	DNA fragmentation factor subunit alpha [Source:HGNC Symbol;Acc:HGNC:2772]	2139.93	2211.03	2217.23	1873.97	1938.2	1777.65	2026.33	0.22868	0.0604497	3.78298	0.000154964	0.00082807	1.17176
DGKE	8526	diacylglycerol kinase epsilon [Source:HGNC Symbol;Acc:HGNC:2852]	308.797	308.787	322.506	427.498	384.177	500.733	375.416	-0.451911	0.109406	-4.13058	3.61854e-05	0.00022565	-1.36785
DGKG	1608	diacylglycerol kinase gamma [Source:HGNC Symbol;Acc:HGNC:2853]	35.3236	33.0149	27.188	59.7327	93.9831	83.6195	55.477	-0.998134	0.204192	-4.8882	1.01761e-06	8.93705e-06	-1.99741
DGKK	139189	diacylglycerol kinase kappa [Source:HGNC Symbol;Acc:HGNC:32395]	45.5789	73.7981	71.2512	37.4793	24.7324	16.7239	44.9273	0.893232	0.218762	4.08312	4.44346e-05	0.00027138	1.85733
DHCR24	1718	24-dehydrocholesterol reductase [Source:HGNC Symbol;Acc:HGNC:2859]	9149.96	8606.22	8739.53	9814.89	10479.9	9778.56	9428.18	-0.181046	0.051047	-3.54665	0.000390169	0.00188658	-1.13371
DHFR2	200895	dihydrofolate reductase 2 [Source:HGNC Symbol;Acc:HGNC:27309]	526.436	552.515	577.51	445.067	400.665	481.058	497.208	0.31028	0.0951062	3.26246	0.00110451	0.004732	1.23995
DHTKD1	55526	dehydrogenase E1 and transketolase domain containing 1 [Source:HGNC Symbol;Acc:HGNC:23537]	1385.6	1377.89	1394.09	1628.01	1657.9	1679.28	1520.46	-0.252024	0.0615841	-4.09235	4.27021e-05	0.000261579	-1.19088
DHX29	54505	DExH-box helicase 29 [Source:HGNC Symbol;Acc:HGNC:15815]	1509.8	1354.58	1441.9	1756.84	1700.76	1832.74	1599.44	-0.29141	0.0662445	-4.39901	1.08747e-05	7.65239e-05	-1.22384
DHX30	22907	DExH-box helicase 30 [Source:HGNC Symbol;Acc:HGNC:16716]	4164.77	4050.15	4023.82	3566.39	3746.96	3597.6	3858.28	0.16288	0.0520397	3.12993	0.00174849	0.0070903	1.11952
DHX32	55760	DEAH-box helicase 32 (putative) [Source:HGNC Symbol;Acc:HGNC:16717]	1988.38	2129.46	2177.85	1495.66	1540.83	1641.89	1829.01	0.420449	0.0647747	6.49094	8.53009e-11	1.48881e-09	1.33834
DHX34	9704	DExH-box helicase 34 [Source:HGNC Symbol;Acc:HGNC:16719]	852.325	725.357	751.888	523.539	632.325	507.619	665.509	0.460029	0.0957692	4.80351	1.55905e-06	1.32578e-05	1.37557
DHX38	9785	DEAH-box helicase 38 [Source:HGNC Symbol;Acc:HGNC:17211]	2629.9	2478.06	2460.98	2156.23	2199.53	2106.23	2338.49	0.22376	0.0580879	3.85209	0.000117112	0.000643988	1.16777
DHX40	79665	DEAH-box helicase 40 [Source:HGNC Symbol;Acc:HGNC:18018]	6687.56	6243.71	6513.86	7744.16	7442.8	7970.41	7100.42	-0.249036	0.0516055	-4.82576	1.3947e-06	1.19596e-05	-1.18841
DIABLO	56616	diablo IAP-binding mitochondrial protein [Source:HGNC Symbol;Acc:HGNC:21528]	3272.56	2656.73	2442.23	1914.96	1806.29	1857.34	2325.02	0.566313	0.0834126	6.7893	1.12679e-11	2.24143e-10	1.48073
DIAPH1	1729	diaphanous related formin 1 [Source:HGNC Symbol;Acc:HGNC:2876]	3777.35	3395.68	3513.81	3121.32	3090.73	3033.91	3322.13	0.205393	0.0572352	3.58858	0.000332485	0.00163541	1.153
DIAPH2	1730	diaphanous related formin 2 [Source:HGNC Symbol;Acc:HGNC:2877]	145.852	188.379	183.753	286.951	300.086	285.29	231.719	-0.691902	0.124709	-5.54815	2.88704e-08	3.3948e-07	-1.61541
DICER1	23405	dicer 1, ribonuclease III [Source:HGNC Symbol;Acc:HGNC:17098]	7576.35	8040.11	8069.2	7140.98	6944.86	7142.09	7485.6	0.156749	0.049372	3.17486	0.00149908	0.00620977	1.11477
DIDO1	11083	death inducer-obliterator 1 [Source:HGNC Symbol;Acc:HGNC:2680]	5082.05	4693.95	4405.39	4207.05	4153.39	3929.13	4411.83	0.202681	0.0608479	3.33094	0.000865518	0.00382002	1.15084
DIMT1	27292	DIM1 dimethyladenosine transferase 1 homolog [Source:HGNC Symbol;Acc:HGNC:30217]	1163.4	1185.62	1187.83	1471.06	1297.63	1352.67	1276.37	-0.213434	0.0695399	-3.06923	0.00214608	0.00850107	-1.15944
DIO2	1734	iodothyronine deiodinase 2 [Source:HGNC Symbol;Acc:HGNC:2884]	169.781	175.756	166.878	83.1572	93.1587	110.181	133.152	0.739945	0.150517	4.91601	8.83273e-07	7.84597e-06	1.67011
DIP2A	23181	disco interacting protein 2 homolog A [Source:HGNC Symbol;Acc:HGNC:17217]	2341.62	2325.61	2187.23	2054.33	2006.62	1955.71	2145.19	0.185027	0.0593516	3.11747	0.00182411	0.00736514	1.13684
DIP2B	57609	disco interacting protein 2 homolog B [Source:HGNC Symbol;Acc:HGNC:29284]	5137.88	4787.16	5072.9	4539.68	4158.34	4590.22	4714.36	0.172522	0.0571315	3.01973	0.00252998	0.00979879	1.12703
DIRAS3	9077	DIRAS family GTPase 3 [Source:HGNC Symbol;Acc:HGNC:687]	70.6473	63.1168	68.4387	103.068	94.8075	113.132	85.5351	-0.522789	0.172626	-3.02845	0.00245809	0.00956642	-1.43673
DIS3	22894	DIS3 homolog, exosome endoribonuclease and 3'-5' exoribonuclease [Source:HGNC Symbol;Acc:HGNC:20604]	2353.01	2496.51	2565.04	2793.38	2751.89	3115.56	2679.23	-0.219317	0.0641277	-3.42	0.000626209	0.00286955	-1.16418
DIS3L2	129563	DIS3 like 3'-5' exoribonuclease 2 [Source:HGNC Symbol;Acc:HGNC:28648]	1212.4	1175.91	1122.21	1002.57	987.647	984.742	1080.91	0.233098	0.069407	3.35842	0.000783895	0.00349332	1.17536
DISP3	57540	dispatched RND transporter family member 3 [Source:HGNC Symbol;Acc:HGNC:29251]	1152.01	1008.9	1011.58	932.298	854.917	846.032	967.622	0.261354	0.0785429	3.32753	0.000876187	0.00386332	1.1986
DKC1	1736	dyskerin pseudouridine synthase 1 [Source:HGNC Symbol;Acc:HGNC:2890]	2088.65	1863.4	1920.97	2206.59	2330.62	2301.01	2118.54	-0.21724	0.0627565	-3.46164	0.000536904	0.00250362	-1.16251
DKK2	27123	dickkopf WNT signaling pathway inhibitor 2 [Source:HGNC Symbol;Acc:HGNC:2892]	11.3947	4.85514	4.68758	92.5271	190.439	143.629	74.5888	-2.76132	0.2198	-12.5629	3.37773e-36	6.08478e-34	-6.78018
DLC1	10395	DLC1 Rho GTPase activating protein [Source:HGNC Symbol;Acc:HGNC:2897]	28.4868	22.3336	42.1882	97.212	150.868	165.271	84.3933	-1.64942	0.198667	-8.30242	1.02013e-16	4.03006e-15	-3.13707
DLG2	1740	discs large MAGUK scaffold protein 2 [Source:HGNC Symbol;Acc:HGNC:2901]	437.557	424.339	453.758	762.47	664.477	775.202	586.3	-0.712313	0.090552	-7.86634	3.65155e-15	1.20038e-13	-1.63843
DLG3	1741	discs large MAGUK scaffold protein 3 [Source:HGNC Symbol;Acc:HGNC:2902]	3170.01	3006.3	3097.55	2733.65	2544.14	2625.65	2862.88	0.228062	0.0563427	4.04776	5.17095e-05	0.000311252	1.17126
DLGAP1	9229	DLG associated protein 1 [Source:HGNC Symbol;Acc:HGNC:2905]	323.61	356.367	370.319	285.78	257.217	268.566	310.31	0.356373	0.108912	3.27212	0.00106745	0.00459594	1.2802
DLGAP2	9228	DLG associated protein 2 [Source:HGNC Symbol;Acc:HGNC:2906]	14.8131	9.71027	11.2502	31.6232	32.1521	41.3179	23.4778	-0.9063	0.233382	-3.88334	0.000103032	0.000575274	-1.87423
DLGAP4	22839	DLG associated protein 4 [Source:HGNC Symbol;Acc:HGNC:24476]	6645.4	5900.93	6048.86	5375.94	4822.82	5095.87	5648.3	0.277517	0.0605109	4.58624	4.51302e-06	3.46059e-05	1.21211
DLK1	8788	delta like non-canonical Notch ligand 1 [Source:HGNC Symbol;Acc:HGNC:2907]	11974.7	13606	12301.2	7108.19	9104	6464.28	10093.1	0.663125	0.144935	4.57534	4.75452e-06	3.62309e-05	1.58351
DLL1	28514	delta like canonical Notch ligand 1 [Source:HGNC Symbol;Acc:HGNC:2908]	4663.86	4369.62	4197.26	3436.38	3380.92	2985.71	3838.96	0.424239	0.0645037	6.57698	4.8009e-11	8.71126e-10	1.34186
DLX1	1745	distal-less homeobox 1 [Source:HGNC Symbol;Acc:HGNC:2914]	11056.3	9927.78	10753.3	9443.62	8394.18	9490.32	9844.25	0.212488	0.0604812	3.5133	0.000442579	0.00211189	1.15869
DLX2	1746	distal-less homeobox 2 [Source:HGNC Symbol;Acc:HGNC:2915]	7027.13	6483.55	6880.43	5687.49	5018.2	4740.73	5972.92	0.39354	0.0650923	6.04588	1.486e-09	2.16022e-08	1.31361
DLX5	1749	distal-less homeobox 5 [Source:HGNC Symbol;Acc:HGNC:2918]	3517.55	3489.87	3627.25	3319.26	2858.24	2980.79	3298.83	0.21336	0.0621973	3.43037	0.000602756	0.00277394	1.15938
DLX6	1750	distal-less homeobox 6 [Source:HGNC Symbol;Acc:HGNC:2919]	797.631	676.806	779.076	1058.79	840.902	976.872	855.013	-0.336453	0.0912666	-3.68648	0.000227374	0.00116735	-1.26265
DMAC2	55101	distal membrane arm assembly complex 2 [Source:HGNC Symbol;Acc:HGNC:25496]	2005.47	1950.79	2033.47	2274.53	2400.69	2159.35	2137.38	-0.18779	0.0615178	-3.05261	0.00226859	0.00891053	-1.13902
DMKN	93099	dermokine [Source:HGNC Symbol;Acc:HGNC:25063]	13.6737	19.4205	15.0003	44.5067	57.7089	61.9768	35.3811	-1.17357	0.222663	-5.27063	1.35953e-07	1.40948e-06	-2.2557
DMRT3	58524	doublesex and mab-3 related transcription factor 3 [Source:HGNC Symbol;Acc:HGNC:13909]	1.13947	8.73925	5.6251	49.1916	42.0451	40.3341	24.5124	-1.56003	0.23564	-6.62041	3.58207e-11	6.59535e-10	-2.94861
DMRTA1	63951	DMRT like family A1 [Source:HGNC Symbol;Acc:HGNC:13826]	281.45	383.556	390.944	582.101	658.706	488.928	464.281	-0.661313	0.119517	-5.53321	3.14422e-08	3.66847e-07	-1.58152
DMRTA2	63950	DMRT like family A2 [Source:HGNC Symbol;Acc:HGNC:13908]	75.2052	99.0448	86.2515	496.601	563.899	408.26	288.21	-2.2571	0.137413	-16.4257	1.25148e-60	8.05169e-58	-4.78031
DMTF1	9988	cyclin D binding myb like transcription factor 1 [Source:HGNC Symbol;Acc:HGNC:14603]	4332.27	3969.56	3956.32	3439.9	3371.85	3628.1	3783	0.227769	0.0579637	3.92951	8.51178e-05	0.000486221	1.17102
DMTF1	9988	cyclin D binding myb like transcription factor 1 [Source:HGNC Symbol;Acc:HGNC:14603]	4332.27	3969.56	3956.32	3439.9	3371.85	3628.1	3783	0.227769	0.0579637	3.92951	8.51178e-05	0.000486221	1.17102
DMXL2	23312	Dmx like 2 [Source:HGNC Symbol;Acc:HGNC:2938]	4792.62	4991.08	4934.15	4456.52	4100.63	4265.58	4590.1	0.197287	0.0531746	3.71017	0.000207122	0.00107514	1.14654
DNAAF4	161582	dynein axonemal assembly factor 4 [Source:HGNC Symbol;Acc:HGNC:21493]	170.921	183.524	190.316	323.259	326.468	323.657	253.024	-0.781691	0.116186	-6.72792	1.72105e-11	3.32657e-10	-1.71914
DNAAF4	161582	dynein axonemal assembly factor 4 [Source:HGNC Symbol;Acc:HGNC:21493]	170.921	183.524	190.316	323.259	326.468	323.657	253.024	-0.781691	0.116186	-6.72792	1.72105e-11	3.32657e-10	-1.71914
DNAH6	1768	dynein axonemal heavy chain 6 [Source:HGNC Symbol;Acc:HGNC:2951]	206.245	251.496	262.505	176.856	165.707	163.304	204.352	0.473278	0.130385	3.62985	0.000283582	0.00141873	1.38826
DNAJA1	3301	DnaJ heat shock protein family (Hsp40) member A1 [Source:HGNC Symbol;Acc:HGNC:5229]	12822.5	12393.2	12763.3	10210.8	9911.92	10926.6	11504.7	0.28729	0.0511711	5.61429	1.97365e-08	2.38939e-07	1.22035
DNAJB1	3337	DnaJ heat shock protein family (Hsp40) member B1 [Source:HGNC Symbol;Acc:HGNC:5270]	3309.03	3436.47	3457.56	2899.96	2772.5	2631.55	3084.51	0.293626	0.0571801	5.13511	2.81979e-07	2.75471e-06	1.22572
DNAJB2	3300	DnaJ heat shock protein family (Hsp40) member B2 [Source:HGNC Symbol;Acc:HGNC:5228]	1793.53	1921.66	1808.47	1363.31	1248.99	1240.52	1562.75	0.511325	0.0663484	7.70666	1.29153e-14	3.89847e-13	1.42536
DNAJB4	11080	DnaJ heat shock protein family (Hsp40) member B4 [Source:HGNC Symbol;Acc:HGNC:14886]	1008.43	1211.84	1164.4	744.901	658.706	681.745	911.67	0.680067	0.0840861	8.08775	6.07759e-16	2.17922e-14	1.60221
DNAJB9	4189	DnaJ heat shock protein family (Hsp40) member B9 [Source:HGNC Symbol;Acc:HGNC:6968]	1145.17	1287.58	1174.71	906.531	951.373	1076.23	1090.27	0.28922	0.0792971	3.6473	0.000265012	0.00133681	1.22198
DNAJC1	64215	DnaJ heat shock protein family (Hsp40) member C1 [Source:HGNC Symbol;Acc:HGNC:20090]	1836.83	2094.51	2130.97	2716.08	2748.59	2605.98	2355.49	-0.403686	0.0655276	-6.16055	7.24946e-10	1.12041e-08	-1.32288
DNAJC14	85406	DnaJ heat shock protein family (Hsp40) member C14 [Source:HGNC Symbol;Acc:HGNC:24581]	1374.2	1228.35	1304.09	1505.03	1562.26	1616.32	1431.71	-0.257783	0.067703	-3.80756	0.000140344	0.00075822	-1.19564
DNAJC15	29103	DnaJ heat shock protein family (Hsp40) member C15 [Source:HGNC Symbol;Acc:HGNC:20325]	87.7394	76.7112	95.6267	192.081	159.936	173.141	130.873	-0.888731	0.153315	-5.79676	6.76097e-09	8.8206e-08	-1.85155
DNAJC2	27000	DnaJ heat shock protein family (Hsp40) member C2 [Source:HGNC Symbol;Acc:HGNC:13192]	814.723	759.343	797.826	1056.45	994.242	1027.04	908.271	-0.36597	0.0737089	-4.96508	6.86721e-07	6.23532e-06	-1.28875
DNAJC25-GNG10	552891	DNAJC25-GNG10 readthrough [Source:HGNC Symbol;Acc:HGNC:37501]	723.565	816.634	765.013	1146.63	1120.38	1182.48	959.117	-0.565055	0.0746393	-7.57047	3.71863e-14	1.06399e-12	-1.47944
DNAJC5	80331	DnaJ heat shock protein family (Hsp40) member C5 [Source:HGNC Symbol;Acc:HGNC:16235]	4353.92	4000.63	4344.45	5192.06	5058.6	5042.75	4665.4	-0.264693	0.053839	-4.91637	8.81631e-07	7.83448e-06	-1.20138
DNAJC7	7266	DnaJ heat shock protein family (Hsp40) member C7 [Source:HGNC Symbol;Acc:HGNC:12392]	2910.21	2633.43	2718.8	3026.45	3174.82	3334.94	2966.44	-0.204472	0.060823	-3.36176	0.000774478	0.00345889	-1.15226
DNASE1	1773	deoxyribonuclease 1 [Source:HGNC Symbol;Acc:HGNC:2956]	2487.47	2493.6	2535.98	1954.78	1945.62	1827.82	2207.54	0.386335	0.0581735	6.64109	3.1137e-11	5.79457e-10	1.30707
DNASE1L2	1775	deoxyribonuclease 1 like 2 [Source:HGNC Symbol;Acc:HGNC:2958]	55.8342	37.8701	44.0633	16.3972	24.7324	20.6589	33.2593	0.753946	0.22348	3.37367	0.000741738	0.00333316	1.6864
DNM3	26052	dynamin 3 [Source:HGNC Symbol;Acc:HGNC:29125]	521.878	543.775	531.572	698.052	662.828	811.601	628.284	-0.425655	0.0908917	-4.6831	2.82571e-06	2.27491e-05	-1.34318
DNMBP	23268	dynamin binding protein [Source:HGNC Symbol;Acc:HGNC:30373]	1023.25	1096.29	1045.33	686.34	747.743	653.216	875.361	0.582172	0.0781805	7.44652	9.58334e-14	2.5875e-12	1.4971
DNMT1	1786	DNA methyltransferase 1 [Source:HGNC Symbol;Acc:HGNC:2976]	6335.47	5598.94	5795.73	4414.36	4648.87	4412.16	5200.92	0.389109	0.0579142	6.71872	1.83331e-11	3.52541e-10	1.30958
DNMT3A	1788	DNA methyltransferase 3 alpha [Source:HGNC Symbol;Acc:HGNC:2978]	4974.94	4815.32	4777.58	4250.39	4229.24	4282.3	4554.96	0.188625	0.0496453	3.79945	0.000145017	0.000780285	1.13968
DNMT3B	1789	DNA methyltransferase 3 beta [Source:HGNC Symbol;Acc:HGNC:2979]	2796.27	2775.2	2858.49	2315.52	2173.98	2250.84	2528.38	0.319171	0.0562456	5.67459	1.39019e-08	1.71596e-07	1.24761
DNMT3B	1789	DNA methyltransferase 3 beta [Source:HGNC Symbol;Acc:HGNC:2979]	2796.27	2775.2	2858.49	2315.52	2173.98	2250.84	2528.38	0.319171	0.0562456	5.67459	1.39019e-08	1.71596e-07	1.24761
DNPEP	23549	aspartyl aminopeptidase [Source:HGNC Symbol;Acc:HGNC:2981]	414.768	499.108	512.821	594.984	652.935	577.466	542.014	-0.338862	0.0965324	-3.51034	0.000447535	0.00213102	-1.26476
DNTTIP2	30836	deoxynucleotidyltransferase terminal interacting protein 2 [Source:HGNC Symbol;Acc:HGNC:24013]	1457.39	1417.7	1418.46	1658.46	1771.66	1993.09	1619.46	-0.330146	0.0718716	-4.59355	4.35761e-06	3.35469e-05	-1.25714
DOCK4	9732	dedicator of cytokinesis 4 [Source:HGNC Symbol;Acc:HGNC:19192]	860.302	793.329	907.516	618.409	631.501	717.16	754.703	0.367566	0.0854576	4.30115	1.69912e-05	0.000114007	1.29017
DOCK6	57572	dedicator of cytokinesis 6 [Source:HGNC Symbol;Acc:HGNC:19189]	166.363	211.684	232.504	319.745	370.986	294.144	265.904	-0.632283	0.128852	-4.90704	9.24601e-07	8.19466e-06	-1.55002
DOK3	79930	docking protein 3 [Source:HGNC Symbol;Acc:HGNC:24583]	243.847	189.35	225.004	74.9586	114.593	120.019	161.295	0.944531	0.154356	6.11918	9.4056e-10	1.42527e-08	1.92456
DOK6	220164	docking protein 6 [Source:HGNC Symbol;Acc:HGNC:28301]	823.839	814.692	769.701	388.848	396.543	454.496	608.02	0.921849	0.088669	10.3965	2.57171e-25	2.2273e-23	1.89454
DOLK	22845	dolichol kinase [Source:HGNC Symbol;Acc:HGNC:23406]	497.949	401.034	442.508	550.477	591.104	570.58	508.942	-0.341201	0.0954389	-3.57507	0.000350136	0.00171102	-1.26681
DOT1L	84444	DOT1 like histone lysine methyltransferase [Source:HGNC Symbol;Acc:HGNC:24948]	3155.2	3143.22	2975.68	2711.39	2684.29	2241	2818.46	0.273891	0.0705136	3.88423	0.000102657	0.00057332	1.20906
DPAGT1	1798	dolichyl-phosphate N-acetylglucosaminephosphotransferase 1 [Source:HGNC Symbol;Acc:HGNC:2995]	674.568	680.69	711.575	550.477	535.869	532.213	614.232	0.343064	0.0825431	4.15618	3.23607e-05	0.00020406	1.26845
DPF2	5977	double PHD fingers 2 [Source:HGNC Symbol;Acc:HGNC:9964]	2942.12	2647.02	2894.11	2417.42	2257.24	2167.22	2554.19	0.305018	0.0638647	4.77601	1.78807e-06	1.49791e-05	1.23543
DPH1	1801	diphthamide biosynthesis 1 [Source:HGNC Symbol;Acc:HGNC:3003]	881.952	857.417	883.14	1093.93	1213.54	1138.21	1011.36	-0.386458	0.072576	-5.32488	1.0102e-07	1.06847e-06	-1.30718
DPH5	51611	diphthamide biosynthesis 5 [Source:HGNC Symbol;Acc:HGNC:24270]	897.904	1102.12	1085.64	891.305	831.009	826.357	939.056	0.27005	0.0841396	3.20954	0.00132946	0.0055686	1.20585
DPM1	8813	dolichyl-phosphate mannosyltransferase subunit 1, catalytic [Source:HGNC Symbol;Acc:HGNC:3005]	1125.8	1012.78	1035.96	1329.34	1249.81	1263.15	1169.47	-0.269391	0.0706496	-3.81306	0.000137259	0.000743694	-1.2053
DPM1	8813	dolichyl-phosphate mannosyltransferase subunit 1, catalytic [Source:HGNC Symbol;Acc:HGNC:3005]	1125.8	1012.78	1035.96	1329.34	1249.81	1263.15	1169.47	-0.269391	0.0706496	-3.81306	0.000137259	0.000743694	-1.2053
DPP10	57628	dipeptidyl peptidase like 10 [Source:HGNC Symbol;Acc:HGNC:20823]	161.805	128.176	164.065	304.519	345.429	313.819	236.302	-1.00591	0.126642	-7.94298	1.97379e-15	6.67353e-14	-2.00822
DPP3	10072	dipeptidyl peptidase 3 [Source:HGNC Symbol;Acc:HGNC:3008]	1718.32	1681.82	1634.09	1291.87	1349.56	1311.35	1497.84	0.341274	0.0630514	5.41264	6.21019e-08	6.85832e-07	1.26688
DPP4	1803	dipeptidyl peptidase 4 [Source:HGNC Symbol;Acc:HGNC:3009]	56.9736	92.2476	82.5014	175.684	130.257	123.954	110.27	-0.735935	0.173976	-4.2301	2.33585e-05	0.000151668	-1.66548
DPP6	1804	dipeptidyl peptidase like 6 [Source:HGNC Symbol;Acc:HGNC:3010]	936.646	1066.19	1068.77	1549.54	1279.49	1327.09	1204.62	-0.419139	0.0821143	-5.10434	3.31956e-07	3.19717e-06	-1.33713
DPP7	29952	dipeptidyl peptidase 7 [Source:HGNC Symbol;Acc:HGNC:14892]	295.123	428.223	380.632	604.354	608.417	448.594	460.89	-0.543374	0.123642	-4.39473	1.10908e-05	7.78015e-05	-1.45738
DPPA4	55211	developmental pluripotency associated 4 [Source:HGNC Symbol;Acc:HGNC:19200]	513.902	577.761	624.386	473.176	465.794	406.292	510.219	0.338135	0.0980308	3.44927	0.000562103	0.00260763	1.26412
DPY19L2	283417	dpy-19 like 2 [Source:HGNC Symbol;Acc:HGNC:19414]	254.102	328.207	291.568	223.705	209.401	205.606	252.098	0.424729	0.121939	3.48313	0.000495582	0.00233463	1.34232
DPYSL2	1808	dihydropyrimidinase like 2 [Source:HGNC Symbol;Acc:HGNC:3014]	15423.9	14036.2	14671.2	12328.4	11404.1	12403.2	13377.8	0.284703	0.0540214	5.27019	1.36285e-07	1.41227e-06	1.21816
DPYSL3	1809	dihydropyrimidinase like 3 [Source:HGNC Symbol;Acc:HGNC:3015]	44685.6	45460.6	45400.2	37279	35385.5	37480.2	40948.5	0.296777	0.0448632	6.61514	3.71201e-11	6.82342e-10	1.2284
DR1	1810	down-regulator of transcription 1 [Source:HGNC Symbol;Acc:HGNC:3017]	2302.87	2377.07	2417.85	2046.14	2002.5	2041.3	2197.96	0.218496	0.0570203	3.83189	0.000127162	0.000694332	1.16352
DRAM1	55332	DNA damage regulated autophagy modulator 1 [Source:HGNC Symbol;Acc:HGNC:25645]	63.8105	56.3196	45.0008	137.034	193.737	146.58	107.08	-1.29304	0.174603	-7.40559	1.30568e-13	3.43474e-12	-2.45043
DRAXIN	374946	dorsal inhibitory axon guidance protein [Source:HGNC Symbol;Acc:HGNC:25054]	2011.17	1801.26	1910.66	2528.68	2388.33	2633.52	2212.27	-0.392476	0.0641342	-6.1196	9.38085e-10	1.42248e-08	-1.31264
DRG2	1819	developmentally regulated GTP binding protein 2 [Source:HGNC Symbol;Acc:HGNC:3030]	883.091	804.982	804.389	1017.8	985.174	1006.38	916.97	-0.265928	0.0741955	-3.58415	0.000338176	0.00166014	-1.20241
DROSHA	29102	drosha ribonuclease III [Source:HGNC Symbol;Acc:HGNC:17904]	3188.24	2986.88	3114.43	2458.41	2427.9	2363.97	2756.64	0.352425	0.0558752	6.30735	2.83847e-10	4.65865e-09	1.2767
DRP2	1821	dystrophin related protein 2 [Source:HGNC Symbol;Acc:HGNC:3032]	363.492	411.716	373.132	257.67	230.836	227.248	310.682	0.647528	0.11008	5.88235	4.04475e-09	5.48013e-08	1.56648
DSC1	1823	desmocollin 1 [Source:HGNC Symbol;Acc:HGNC:3035]	2.27894	3.88411	0.937516	5.85614	18.1371	18.6914	8.29754	-0.722746	0.220515	-3.27754	0.00104717	0.00451725	-1.65032
DSC2	1824	desmocollin 2 [Source:HGNC Symbol;Acc:HGNC:3036]	1076.8	1145.81	1114.71	1331.69	1558.97	1468.75	1282.79	-0.377796	0.0729791	-5.17677	2.25762e-07	2.23558e-06	-1.29936
DSC3	1825	desmocollin 3 [Source:HGNC Symbol;Acc:HGNC:3037]	23.9289	13.5944	15.0003	51.5341	76.6704	81.6519	43.73	-1.37336	0.219231	-6.26445	3.74141e-10	6.05237e-09	-2.59074
DSCAML1	57453	DS cell adhesion molecule like 1 [Source:HGNC Symbol;Acc:HGNC:14656]	275.752	246.641	265.317	572.731	563.899	682.728	434.511	-1.14687	0.104631	-10.9611	5.8769e-28	6.21296e-26	-2.21433
DSCC1	79075	DNA replication and sister chromatid cohesion 1 [Source:HGNC Symbol;Acc:HGNC:24453]	695.078	691.371	715.325	507.142	632.325	548.937	631.696	0.299461	0.0903648	3.31391	0.000920012	0.00403837	1.23068
DSEL	92126	dermatan sulfate epimerase-like [Source:HGNC Symbol;Acc:HGNC:18144]	439.836	379.672	463.133	596.155	586.158	698.468	527.237	-0.526596	0.0999061	-5.27091	1.35751e-07	1.40803e-06	-1.44053
DSG2	1829	desmoglein 2 [Source:HGNC Symbol;Acc:HGNC:3049]	1476.76	1670.17	1709.09	2302.64	2812.9	2529.24	2083.47	-0.637464	0.0768989	-8.28964	1.1359e-16	4.43772e-15	-1.55559
DSP	1832	desmoplakin [Source:HGNC Symbol;Acc:HGNC:3052]	730.402	905.968	824.077	1649.09	2337.21	1935.05	1396.97	-1.12418	0.150118	-7.48864	6.95887e-14	1.9227e-12	-2.17978
DSTN	11034	destrin, actin depolymerizing factor [Source:HGNC Symbol;Acc:HGNC:15750]	4137.42	4374.48	4420.39	5367.74	5168.25	5363.45	4805.29	-0.293675	0.0519877	-5.64893	1.6145e-08	1.97906e-07	-1.22576
DSTYK	25778	dual serine/threonine and tyrosine protein kinase [Source:HGNC Symbol;Acc:HGNC:29043]	992.481	984.622	1035.96	1209.88	1253.11	1365.46	1140.25	-0.337667	0.0719529	-4.69289	2.69366e-06	2.17639e-05	-1.26371
DTD1	92675	D-tyrosyl-tRNA deacylase 1 [Source:HGNC Symbol;Acc:HGNC:16219]	2428.22	2525.64	2585.67	3165.83	3276.22	3346.75	2888.05	-0.371224	0.0559021	-6.64061	3.12384e-11	5.80385e-10	-1.29345
DTD2	112487	D-tyrosyl-tRNA deacylase 2 (putative) [Source:HGNC Symbol;Acc:HGNC:20277]	961.715	942.868	914.078	1245.02	1040.41	1247.41	1058.58	-0.314236	0.0802892	-3.9138	9.08551e-05	0.000514556	-1.24335
DTL	51514	denticleless E3 ubiquitin protein ligase homolog [Source:HGNC Symbol;Acc:HGNC:30288]	2846.4	2778.11	2793.8	1968.84	1978.59	2010.8	2396.09	0.491494	0.0552854	8.89013	6.10392e-19	3.02749e-17	1.4059
DTX2	113878	deltex E3 ubiquitin ligase 2 [Source:HGNC Symbol;Acc:HGNC:15973]	217.639	218.481	196.878	142.89	148.394	131.824	176.018	0.528334	0.133637	3.95351	7.70133e-05	0.000444777	1.44226
DTX3L	151636	deltex E3 ubiquitin ligase 3L [Source:HGNC Symbol;Acc:HGNC:30323]	33.0447	30.1018	30.938	79.6435	80.7925	77.7169	55.3729	-1.03629	0.198047	-5.23255	1.6719e-07	1.69585e-06	-2.05095
DTX4	23220	deltex E3 ubiquitin ligase 4 [Source:HGNC Symbol;Acc:HGNC:29151]	5500.23	5524.17	5401.97	4089.93	3816.21	3744.18	4679.45	0.489997	0.0532394	9.20365	3.45992e-20	1.90957e-18	1.40444
DUSP12	11266	dual specificity phosphatase 12 [Source:HGNC Symbol;Acc:HGNC:3067]	985.644	956.462	992.83	1216.91	1163.25	1273.97	1098.18	-0.308411	0.0702904	-4.38767	1.14574e-05	8.01732e-05	-1.23834
DUSP14	11072	dual specificity phosphatase 14 [Source:HGNC Symbol;Acc:HGNC:17007]	519.599	539.891	499.696	628.95	652.935	605.011	574.347	-0.266954	0.0858585	-3.10923	0.00187574	0.00754923	-1.20326
DUSP18	150290	dual specificity phosphatase 18 [Source:HGNC Symbol;Acc:HGNC:18484]	560.62	620.486	566.26	422.813	407.26	459.415	506.143	0.422631	0.0924461	4.57165	4.8391e-06	3.67511e-05	1.34037
DUSP19	142679	dual specificity phosphatase 19 [Source:HGNC Symbol;Acc:HGNC:18894]	186.873	190.321	176.253	70.2737	65.1287	89.522	129.729	1.14072	0.15555	7.33347	2.24266e-13	5.69981e-12	2.20491
DUSP3	1845	dual specificity phosphatase 3 [Source:HGNC Symbol;Acc:HGNC:3069]	1771.88	2005.17	1935.97	2398.68	2394.1	2485.96	2165.29	-0.342227	0.062646	-5.46287	4.68497e-08	5.28537e-07	-1.26771
DUSP4	1846	dual specificity phosphatase 4 [Source:HGNC Symbol;Acc:HGNC:3070]	2852.1	2526.61	2784.42	3519.54	4047.05	4286.24	3335.99	-0.526428	0.0719638	-7.31518	2.5704e-13	6.43113e-12	-1.44036
DUSP5	1847	dual specificity phosphatase 5 [Source:HGNC Symbol;Acc:HGNC:3071]	28.4868	11.6523	18.7503	32.7944	50.2892	55.0905	32.8439	-0.789458	0.228514	-3.45475	0.000550808	0.00256262	-1.72842
DUSP6	1848	dual specificity phosphatase 6 [Source:HGNC Symbol;Acc:HGNC:3072]	313.355	229.162	311.255	482.546	826.887	794.877	493.014	-0.961212	0.208461	-4.61099	4.0076e-06	3.1054e-05	-1.94694
DVL2	1856	dishevelled segment polarity protein 2 [Source:HGNC Symbol;Acc:HGNC:3086]	2226.53	2111.01	2178.79	1776.75	1807.11	1642.88	1957.18	0.312026	0.0622843	5.0097	5.45158e-07	5.04764e-06	1.24145
DYNC1H1	1778	dynein cytoplasmic 1 heavy chain 1 [Source:HGNC Symbol;Acc:HGNC:2961]	31833.4	29850.4	29470.8	26857.4	26989.6	27070.1	28678.6	0.170069	0.0470229	3.61673	0.000298348	0.00148337	1.12511
DYNLL1	8655	dynein light chain LC8-type 1 [Source:HGNC Symbol;Acc:HGNC:15476]	5349.82	5018.27	5160.09	4230.48	4428.75	4487.91	4779.22	0.236474	0.052554	4.49964	6.80687e-06	5.00089e-05	1.17811
DYNLL1	8655	dynein light chain LC8-type 1 [Source:HGNC Symbol;Acc:HGNC:15476]	5349.82	5018.27	5160.09	4230.48	4428.75	4487.91	4779.22	0.236474	0.052554	4.49964	6.80687e-06	5.00089e-05	1.17811
DYRK1B	9149	dual specificity tyrosine phosphorylation regulated kinase 1B [Source:HGNC Symbol;Acc:HGNC:3092]	1149.73	1120.57	1097.83	884.278	949.724	885.383	1014.58	0.299375	0.0713499	4.19587	2.71822e-05	0.000174236	1.23061
DYRK3	8444	dual specificity tyrosine phosphorylation regulated kinase 3 [Source:HGNC Symbol;Acc:HGNC:3094]	608.478	536.978	596.26	431.012	409.733	496.798	513.21	0.364591	0.0968452	3.76467	0.000166767	0.00088463	1.28752
DYSF	8291	dysferlin [Source:HGNC Symbol;Acc:HGNC:3097]	21.65	21.3626	17.8128	40.993	45.3427	83.6195	38.4634	-0.968043	0.225161	-4.29934	1.71311e-05	0.000114809	-1.95619
DZIP1L	199221	DAZ interacting zinc finger protein 1 like [Source:HGNC Symbol;Acc:HGNC:26551]	324.75	355.396	348.756	243.616	283.598	261.68	302.966	0.358341	0.109863	3.26171	0.00110743	0.00474362	1.28195
DZIP3	9666	DAZ interacting zinc finger protein 3 [Source:HGNC Symbol;Acc:HGNC:30938]	2586.6	2569.34	2614.73	1736.93	1733.74	1851.43	2182.13	0.537698	0.0583555	9.21417	3.13707e-20	1.73564e-18	1.45165
E2F2	1870	E2F transcription factor 2 [Source:HGNC Symbol;Acc:HGNC:3114]	1185.05	1062.3	1053.77	737.874	822.765	727.981	931.624	0.509518	0.0797913	6.38563	1.70697e-10	2.88353e-09	1.42357
E2F6	1876	E2F transcription factor 6 [Source:HGNC Symbol;Acc:HGNC:3120]	777.12	739.923	727.513	929.955	932.411	996.547	850.578	-0.34103	0.0756631	-4.50723	6.56807e-06	4.85236e-05	-1.26666
E2F7	144455	E2F transcription factor 7 [Source:HGNC Symbol;Acc:HGNC:23820]	2151.32	1810.97	1843.16	1420.7	1566.39	1476.62	1711.53	0.367249	0.0740051	4.96247	6.9601e-07	6.31202e-06	1.28989
EAPP	55837	E2F associated phosphoprotein [Source:HGNC Symbol;Acc:HGNC:19312]	819.281	850.62	806.264	1014.28	1023.92	1076.23	931.767	-0.323062	0.0727309	-4.44188	8.91755e-06	6.39915e-05	-1.25098
EBF1	1879	early B-cell factor 1 [Source:HGNC Symbol;Acc:HGNC:3126]	104.831	131.089	136.877	180.369	164.058	212.492	154.953	-0.509352	0.147991	-3.44178	0.000577909	0.00267214	-1.42341
EBF2	64641	early B-cell factor 2 [Source:HGNC Symbol;Acc:HGNC:19090]	125.342	73.7981	67.5012	235.417	246.5	229.216	162.962	-1.23993	0.160495	-7.72567	1.11271e-14	3.39512e-13	-2.36187
EBF3	253738	early B-cell factor 3 [Source:HGNC Symbol;Acc:HGNC:19087]	148.131	192.263	155.628	227.218	273.705	260.696	209.607	-0.567396	0.132547	-4.28072	1.86293e-05	0.000123635	-1.48185
EBNA1BP2	10969	EBNA1 binding protein 2 [Source:HGNC Symbol;Acc:HGNC:15531]	1195.31	1120.57	1130.64	1263.76	1378.42	1344.8	1238.91	-0.208006	0.068664	-3.02933	0.00245098	0.00954368	-1.15509
EBPL	84650	emopamil binding protein like [Source:HGNC Symbol;Acc:HGNC:18061]	260.939	321.41	289.693	402.903	452.603	432.854	360.067	-0.532842	0.106681	-4.99473	5.89179e-07	5.41295e-06	-1.44678
ECE1	1889	endothelin converting enzyme 1 [Source:HGNC Symbol;Acc:HGNC:3146]	1133.78	1066.19	1115.64	1319.97	1799.69	1399.89	1305.86	-0.432225	0.0920738	-4.69433	2.67484e-06	2.16428e-05	-1.34931
ECHDC1	55862	ethylmalonyl-CoA decarboxylase 1 [Source:HGNC Symbol;Acc:HGNC:21489]	1430.04	1474.02	1379.09	1515.57	1739.51	1830.77	1561.5	-0.243434	0.0736395	-3.30575	0.000947236	0.00414252	-1.18381
ECHS1	1892	enoyl-CoA hydratase, short chain 1 [Source:HGNC Symbol;Acc:HGNC:3151]	2021.42	1981.87	1925.66	2136.32	2380.08	2341.34	2131.12	-0.208001	0.0623318	-3.337	0.000846871	0.00374727	-1.15509
EDARADD	128178	EDAR associated death domain [Source:HGNC Symbol;Acc:HGNC:14341]	17.0921	29.1308	23.4379	52.7053	49.4648	60.0093	38.64	-0.840546	0.217437	-3.86569	0.000110773	0.000612723	-1.79073
EDC3	80153	enhancer of mRNA decapping 3 [Source:HGNC Symbol;Acc:HGNC:26114]	2476.07	2351.83	2415.04	2051.99	2130.28	2109.18	2255.73	0.199245	0.0571625	3.48559	0.000491044	0.00231567	1.1481
EDEM3	80267	ER degradation enhancing alpha-mannosidase like protein 3 [Source:HGNC Symbol;Acc:HGNC:16787]	1481.31	1544.9	1567.53	1204.02	1225.9	1239.54	1377.2	0.318282	0.0643319	4.9475	7.51708e-07	6.7735e-06	1.24685
EDF1	8721	endothelial differentiation related factor 1 [Source:HGNC Symbol;Acc:HGNC:3164]	3755.7	3855.95	3621.63	4259.76	4381.76	4004.88	3979.95	-0.168844	0.0559462	-3.01797	0.00254477	0.0098442	-1.12416
EDIL3	10085	EGF like repeats and discoidin domains 3 [Source:HGNC Symbol;Acc:HGNC:3173]	102.553	133.031	140.627	238.931	451.779	415.146	247.011	-1.08225	0.21787	-4.96738	6.78634e-07	6.17683e-06	-2.11733
EDN1	1906	endothelin 1 [Source:HGNC Symbol;Acc:HGNC:3176]	35.3236	26.2177	33.7506	67.9313	106.349	103.295	62.1445	-1.18266	0.201311	-5.87481	4.23337e-09	5.71505e-08	-2.26995
EDNRB	1910	endothelin receptor type B [Source:HGNC Symbol;Acc:HGNC:3180]	2487.47	2868.41	3025.37	1082.22	869.756	899.155	1872.06	1.50867	0.084391	17.8772	1.77578e-71	1.66612e-68	2.84548
EDRF1	26098	erythroid differentiation regulatory factor 1 [Source:HGNC Symbol;Acc:HGNC:24640]	1334.32	1316.71	1184.08	1057.62	975.281	1008.35	1146.06	0.327117	0.0731675	4.47079	7.79314e-06	5.65172e-05	1.2545
EED	8726	embryonic ectoderm development [Source:HGNC Symbol;Acc:HGNC:3188]	967.412	937.041	994.705	605.525	640.569	648.297	798.925	0.595963	0.0768115	7.75877	8.57598e-15	2.64902e-13	1.51148
EEF1A1	1915	eukaryotic translation elongation factor 1 alpha 1 [Source:HGNC Symbol;Acc:HGNC:3189]	153847	178020	169363	220376	218109	215520	192539	-0.378637	0.0547138	-6.92033	4.50605e-12	9.47407e-11	-1.30011
EEF1A2	1917	eukaryotic translation elongation factor 1 alpha 2 [Source:HGNC Symbol;Acc:HGNC:3192]	2380.36	2564.48	2733.8	3375.48	3197.07	2942.42	2865.6	-0.301786	0.0672985	-4.48428	7.31589e-06	5.33309e-05	-1.23267
EEF1AKMT2	399818	EEF1A lysine methyltransferase 2 [Source:HGNC Symbol;Acc:HGNC:33787]	549.226	561.254	556.885	667.6	670.248	702.403	617.936	-0.28197	0.08219	-3.43071	0.000602002	0.00277103	-1.21585
EEF1B2	1933	eukaryotic translation elongation factor 1 beta 2 [Source:HGNC Symbol;Acc:HGNC:3208]	5536.7	6039.79	5764.79	6831.78	7195.48	6844.01	6368.76	-0.263978	0.0528033	-4.99928	5.75452e-07	5.29115e-06	-1.20079
EEF1D	1936	eukaryotic translation elongation factor 1 delta [Source:HGNC Symbol;Acc:HGNC:3211]	7428.22	7843.96	7692.32	8927.1	9293.61	8112.07	8216.21	-0.194539	0.0573441	-3.39249	0.00069261	0.00313554	-1.14436
EEF1E1	9521	eukaryotic translation elongation factor 1 epsilon 1 [Source:HGNC Symbol;Acc:HGNC:3212]	725.844	719.531	768.763	883.106	921.694	1033.93	842.145	-0.348034	0.0809367	-4.30007	1.70741e-05	0.000114495	-1.27282
EEF1G	1937	eukaryotic translation elongation factor 1 gamma [Source:HGNC Symbol;Acc:HGNC:3213]	32027.2	36048.4	32975.3	41263.6	41548.8	38645	37084.7	-0.261727	0.0548783	-4.76922	1.84936e-06	1.54408e-05	-1.19891
EEPD1	80820	endonuclease/exonuclease/phosphatase family domain containing 1 [Source:HGNC Symbol;Acc:HGNC:22223]	247.266	234.989	262.505	180.369	175.6	164.288	210.836	0.480359	0.124456	3.85966	0.000113546	0.000626216	1.39509
EFCAB1	79645	EF-hand calcium binding domain 1 [Source:HGNC Symbol;Acc:HGNC:25678]	15.9526	17.4785	19.6878	40.993	42.8695	36.3991	28.8968	-0.75822	0.226325	-3.35013	0.000807723	0.0035931	-1.6914
EFCAB14	9813	EF-hand calcium binding domain 14 [Source:HGNC Symbol;Acc:HGNC:29051]	1855.06	1822.62	1771.91	1678.37	1527.64	1533.68	1698.21	0.198856	0.0640505	3.10468	0.00190486	0.00764863	1.14779
EFCAB7	84455	EF-hand calcium binding domain 7 [Source:HGNC Symbol;Acc:HGNC:29379]	698.497	767.112	716.263	549.306	538.342	659.118	654.773	0.309453	0.0912012	3.39308	0.000691121	0.00313132	1.23924
EFEMP1	2202	EGF containing fibulin like extracellular matrix protein 1 [Source:HGNC Symbol;Acc:HGNC:3218]	112.808	95.1607	102.189	391.19	787.315	667.972	359.439	-1.77701	0.21807	-8.14878	3.67627e-16	1.35931e-14	-3.42714
EFEMP2	30008	EGF containing fibulin like extracellular matrix protein 2 [Source:HGNC Symbol;Acc:HGNC:3219]	618.734	643.791	656.261	821.031	863.161	705.355	718.055	-0.305468	0.0875668	-3.48841	0.000485909	0.00229482	-1.23582
EFHD2	79180	EF-hand domain family member D2 [Source:HGNC Symbol;Acc:HGNC:28670]	1496.13	1365.26	1294.71	1138.43	1189.63	1062.46	1257.77	0.28431	0.0745313	3.81464	0.000136383	0.000739695	1.21783
EFNA1	1942	ephrin A1 [Source:HGNC Symbol;Acc:HGNC:3221]	99.1341	95.1607	103.127	215.506	204.455	181.012	149.732	-0.907916	0.144409	-6.28713	3.23385e-10	5.26829e-09	-1.87633
EFNA3	1944	ephrin A3 [Source:HGNC Symbol;Acc:HGNC:3223]	871.696	909.853	925.329	761.299	702.4	707.322	812.983	0.312482	0.0766938	4.07442	4.613e-05	0.000280517	1.24184
EFNA4	1945	ephrin A4 [Source:HGNC Symbol;Acc:HGNC:3224]	454.65	420.455	409.695	305.691	303.384	301.03	365.817	0.472455	0.100832	4.68555	2.79213e-06	2.24868e-05	1.38747
EFNB1	1947	ephrin B1 [Source:HGNC Symbol;Acc:HGNC:3226]	8866.24	9690.85	9474.54	7241.71	7265.55	6662.01	8200.15	0.399705	0.0553482	7.22165	5.13624e-13	1.24363e-11	1.31924
EFNB2	1948	ephrin B2 [Source:HGNC Symbol;Acc:HGNC:3227]	12133.1	12100	12332.1	14905.1	13736.4	14278.3	13247.5	-0.228442	0.0483656	-4.72324	2.32117e-06	1.90204e-05	-1.17157
EFR3B	22979	EFR3 homolog B [Source:HGNC Symbol;Acc:HGNC:29155]	6190.75	5163.92	5388.84	3910.73	3695.02	3771.73	4686.83	0.546396	0.0656669	8.32072	8.74308e-17	3.46005e-15	1.46043
EFS	10278	embryonal Fyn-associated substrate [Source:HGNC Symbol;Acc:HGNC:16898]	4453.06	4402.64	4195.39	2747.7	2717.27	2417.09	3488.86	0.715211	0.061143	11.6973	1.31513e-31	1.83939e-29	1.64172
EGF	1950	epidermal growth factor [Source:HGNC Symbol;Acc:HGNC:3229]	91.1578	145.654	141.565	194.424	209.401	185.93	161.355	-0.560902	0.151274	-3.70786	0.000209014	0.00108322	-1.47519
EGFR	1956	epidermal growth factor receptor [Source:HGNC Symbol;Acc:HGNC:3236]	340.702	293.25	326.256	349.026	499.594	488.928	382.959	-0.451562	0.120114	-3.75944	0.000170295	0.000900374	-1.36752
EGLN1	54583	egl-9 family hypoxia inducible factor 1 [Source:HGNC Symbol;Acc:HGNC:1232]	2166.14	2328.52	2387.85	1654.95	1547.42	1691.08	1962.66	0.484583	0.0644054	7.52395	5.31472e-14	1.49037e-12	1.39918
EGLN3	112399	egl-9 family hypoxia inducible factor 3 [Source:HGNC Symbol;Acc:HGNC:14661]	572.015	760.314	745.326	103.068	108.823	79.6844	394.872	2.59886	0.129338	20.0936	8.39716e-90	1.45452e-86	6.05809
EGR1	1958	early growth response 1 [Source:HGNC Symbol;Acc:HGNC:3238]	113.947	91.2766	101.252	426.327	474.862	374.812	263.746	-1.89078	0.130892	-14.4453	2.68291e-47	8.16401e-45	-3.70836
EHBP1L1	254102	EH domain binding protein 1 like 1 [Source:HGNC Symbol;Acc:HGNC:30682]	104.831	103.9	106.877	168.657	169.005	141.661	132.489	-0.535543	0.149163	-3.59031	0.000330283	0.001626	-1.44949
EHD2	30846	EH domain containing 2 [Source:HGNC Symbol;Acc:HGNC:3243]	46.7184	47.5803	46.8758	105.411	179.722	137.726	94.0056	-1.29356	0.184333	-7.01753	2.25825e-12	4.9903e-11	-2.45133
EHD4	30844	EH domain containing 4 [Source:HGNC Symbol;Acc:HGNC:3245]	249.544	299.076	267.192	399.389	525.151	416.13	359.414	-0.672989	0.1169	-5.75694	8.56504e-09	1.09522e-07	-1.59437
EHMT1	79813	euchromatic histone lysine methyltransferase 1 [Source:HGNC Symbol;Acc:HGNC:24650]	4540.8	4424	4421.33	3941.18	4000.05	3726.48	4175.64	0.195444	0.0526801	3.71001	0.00020725	0.00107556	1.14508
EHMT2	10919	euchromatic histone lysine methyltransferase 2 [Source:HGNC Symbol;Acc:HGNC:14129]	5745.22	5620.31	5684.16	4263.27	4051.99	3918.31	4880.54	0.473482	0.0522382	9.06391	1.25861e-19	6.53026e-18	1.38846
EID1	23741	EP300 interacting inhibitor of differentiation 1 [Source:HGNC Symbol;Acc:HGNC:1191]	9508.9	9678.23	9611.42	12139.8	11423.1	12232.1	10765.6	-0.310207	0.0481792	-6.43861	1.20575e-10	2.06472e-09	-1.23989
EIF1AX	1964	eukaryotic translation initiation factor 1A, X-linked [Source:HGNC Symbol;Acc:HGNC:3250]	6366.23	6525.3	6200.73	7828.49	7357.06	7913.35	7031.86	-0.271293	0.0512988	-5.28848	1.23335e-07	1.29055e-06	-1.20689
EIF2S2	8894	eukaryotic translation initiation factor 2 subunit beta [Source:HGNC Symbol;Acc:HGNC:3266]	2122.84	2017.79	2202.23	2430.3	2455.93	2631.55	2310.11	-0.241098	0.061374	-3.92834	8.55327e-05	0.00048842	-1.18189
EIF3B	8662	eukaryotic translation initiation factor 3 subunit B [Source:HGNC Symbol;Acc:HGNC:3280]	3877.62	3567.55	3765.07	4203.54	4380.93	4268.53	4010.54	-0.195409	0.0540928	-3.61248	0.00030328	0.00150457	-1.14505
EIF3E	3646	eukaryotic translation initiation factor 3 subunit E [Source:HGNC Symbol;Acc:HGNC:3277]	6998.64	8461.53	7983.89	11727.5	10242.5	11179.4	9432.25	-0.488559	0.0684199	-7.1406	9.29271e-13	2.17972e-11	-1.40304
EIF3F	8665	eukaryotic translation initiation factor 3 subunit F [Source:HGNC Symbol;Acc:HGNC:3275]	4340.25	4824.06	4619.14	5604.33	5346.32	5080.13	4969.04	-0.213872	0.0582716	-3.67025	0.000242309	0.0012353	-1.1598
EIF3H	8667	eukaryotic translation initiation factor 3 subunit H [Source:HGNC Symbol;Acc:HGNC:3273]	5216.5	5973.76	5874.48	6796.64	6531	6889.26	6213.61	-0.240063	0.0588471	-4.07944	4.51452e-05	0.000275049	-1.18104
EIF3K	27335	eukaryotic translation initiation factor 3 subunit K [Source:HGNC Symbol;Acc:HGNC:24656]	2567.23	2502.34	2490.98	2848.43	3047.03	2872.57	2721.43	-0.2118	0.0562898	-3.76267	0.000168111	0.000890083	-1.15813
EIF3L	51386	eukaryotic translation initiation factor 3 subunit L [Source:HGNC Symbol;Acc:HGNC:18138]	12241.4	14308.1	13539.6	19248	18687.8	18880.3	16150.9	-0.49539	0.0572762	-8.64915	5.18828e-18	2.34173e-16	-1.4097
EIF3M	10480	eukaryotic translation initiation factor 3 subunit M [Source:HGNC Symbol;Acc:HGNC:24460]	3448.04	3724.86	3577.56	4599.41	4577.97	4784.02	4118.64	-0.371753	0.0536753	-6.92596	4.33016e-12	9.14696e-11	-1.29392
EIF4A1	1973	eukaryotic translation initiation factor 4A1 [Source:HGNC Symbol;Acc:HGNC:3282]	18551.8	17372.6	16657.8	20822.1	21687.8	21662.4	19459.1	-0.284176	0.0516152	-5.50566	3.67796e-08	4.22769e-07	-1.21771
EIF4A2	1974	eukaryotic translation initiation factor 4A2 [Source:HGNC Symbol;Acc:HGNC:3284]	11869.9	12916.6	12703.3	9098.1	8756.09	9345.7	10781.6	0.457648	0.0518194	8.83158	1.03203e-18	4.98697e-17	1.3733
EIF4E	1977	eukaryotic translation initiation factor 4E [Source:HGNC Symbol;Acc:HGNC:3287]	1471.06	1440.03	1500.96	1807.21	1864.82	1919.31	1667.23	-0.336306	0.0617066	-5.45009	5.03454e-08	5.66272e-07	-1.26252
EIF4EBP2	1979	eukaryotic translation initiation factor 4E binding protein 2 [Source:HGNC Symbol;Acc:HGNC:3289]	13383.1	13246.8	13962.4	11885.6	10292.8	11489.3	12376.7	0.266246	0.0576902	4.6151	3.92904e-06	3.05188e-05	1.20267
EIF4EBP3	8637	eukaryotic translation initiation factor 4E binding protein 3 [Source:HGNC Symbol;Acc:HGNC:3290]	222.197	240.815	219.379	141.719	155.814	147.564	187.915	0.563447	0.129868	4.33862	1.4338e-05	9.78374e-05	1.4778
EIF4G3	8672	eukaryotic translation initiation factor 4 gamma 3 [Source:HGNC Symbol;Acc:HGNC:3298]	6859.62	6704.94	6757.62	5892.45	5761	5996.01	6328.61	0.201435	0.047743	4.21915	2.45227e-05	0.000158406	1.14984
EIF5A	1984	eukaryotic translation initiation factor 5A [Source:HGNC Symbol;Acc:HGNC:3300]	6156.57	5874.72	5911.98	6618.61	7289.46	6968.94	6470.05	-0.216439	0.0532217	-4.06674	4.7676e-05	0.000288904	-1.16186
EIF6	3692	eukaryotic translation initiation factor 6 [Source:HGNC Symbol;Acc:HGNC:6159]	2041.93	1863.4	1931.28	2148.03	2310.83	2308.88	2100.73	-0.211437	0.0622608	-3.39598	0.000683827	0.00310139	-1.15784
EIPR1	7260	EARP complex and GARP complex interacting protein 1 [Source:HGNC Symbol;Acc:HGNC:12383]	936.646	888.49	920.641	1099.78	1096.47	1082.13	1004.03	-0.250509	0.0699704	-3.58021	0.000343323	0.00168137	-1.18963
ELAVL1	1994	ELAV like RNA binding protein 1 [Source:HGNC Symbol;Acc:HGNC:3312]	6122.39	5879.57	5896.04	5038.63	5071.79	5019.14	5504.59	0.239586	0.0485345	4.93641	7.95742e-07	7.13317e-06	1.18065
ELAVL4	1996	ELAV like RNA binding protein 4 [Source:HGNC Symbol;Acc:HGNC:3315]	4605.75	4877.47	4890.09	3222.05	2691.71	3331.01	3936.34	0.623522	0.0707907	8.80797	1.27436e-18	6.07969e-17	1.54063
ELF2	1998	E74 like ETS transcription factor 2 [Source:HGNC Symbol;Acc:HGNC:3317]	1981.54	2050.81	2037.22	1811.89	1718.9	1809.13	1901.58	0.183024	0.0596322	3.06922	0.00214622	0.00850107	1.13526
ELF4	2000	E74 like ETS transcription factor 4 [Source:HGNC Symbol;Acc:HGNC:3319]	21.65	28.1598	20.6254	67.9313	105.525	116.083	59.9958	-1.50043	0.207503	-7.23089	4.79824e-13	1.1643e-11	-2.82927
ELK3	2004	ELK3, ETS transcription factor [Source:HGNC Symbol;Acc:HGNC:3325]	139.016	113.61	125.627	325.602	421.275	386.617	251.958	-1.46113	0.12983	-11.2542	2.20928e-29	2.6462e-27	-2.75323
ELMO2	63916	engulfment and cell motility 2 [Source:HGNC Symbol;Acc:HGNC:17233]	2534.19	2380.96	2516.29	2272.18	2079.99	2148.53	2322.02	0.190884	0.0602435	3.16854	0.00153209	0.00632672	1.14146
ELMOD1	55531	ELMO domain containing 1 [Source:HGNC Symbol;Acc:HGNC:25334]	17.0921	14.5654	15.0003	57.3902	42.8695	54.1067	33.504	-1.12896	0.223822	-5.044	4.55905e-07	4.29543e-06	-2.18701
ELMOD2	255520	ELMO domain containing 2 [Source:HGNC Symbol;Acc:HGNC:28111]	2942.12	2787.82	2766.61	2273.35	2253.95	2362.99	2564.47	0.297469	0.057057	5.21355	1.85261e-07	1.8632e-06	1.22899
ELMOD3	84173	ELMO domain containing 3 [Source:HGNC Symbol;Acc:HGNC:26158]	748.633	762.256	781.889	536.423	506.19	486.96	637.059	0.567779	0.0828904	6.84976	7.39751e-12	1.50885e-10	1.48224
ELN	2006	elastin [Source:HGNC Symbol;Acc:HGNC:3327]	1445.99	1005.98	1052.83	646.518	718.888	593.206	910.57	0.72457	0.162455	4.46013	8.19105e-06	5.90984e-05	1.65241
ELOB	6923	elongin B [Source:HGNC Symbol;Acc:HGNC:11619]	3517.55	3295.67	3247.56	3699.91	4122.07	4056.04	3656.46	-0.237018	0.0598177	-3.96234	7.42196e-05	0.000429744	-1.17855
ELOC	6921	elongin C [Source:HGNC Symbol;Acc:HGNC:11617]	1158.84	1273.99	1308.77	1622.15	1549.07	1480.56	1398.9	-0.305087	0.0699644	-4.36061	1.29703e-05	8.95081e-05	-1.23549
ELOVL2	54898	ELOVL fatty acid elongase 2 [Source:HGNC Symbol;Acc:HGNC:14416]	1497.27	1417.7	1425.96	1229.79	1078.33	1254.29	1317.22	0.279881	0.0726835	3.85069	0.000117786	0.000647222	1.2141
ELOVL5	60481	ELOVL fatty acid elongase 5 [Source:HGNC Symbol;Acc:HGNC:21308]	4112.36	4179.3	4387.58	3703.42	3577.13	3759.92	3953.29	0.197755	0.0534698	3.69844	0.00021693	0.00112011	1.14691
ELP4	26610	elongator acetyltransferase complex subunit 4 [Source:HGNC Symbol;Acc:HGNC:1171]	2185.51	2588.76	2549.11	3404.76	2995.92	3210	2822.34	-0.381361	0.0708902	-5.37961	7.46488e-08	8.09312e-07	-1.30257
EMC10	284361	ER membrane protein complex subunit 10 [Source:HGNC Symbol;Acc:HGNC:27609]	3670.24	3646.21	3719.13	4523.28	5048.71	4478.07	4180.94	-0.343764	0.058495	-5.87681	4.1824e-09	5.65642e-08	-1.26906
EMC3	55831	ER membrane protein complex subunit 3 [Source:HGNC Symbol;Acc:HGNC:23999]	901.323	890.432	886.89	1049.42	1095.65	1236.58	1010.05	-0.328078	0.0769903	-4.26129	2.03246e-05	0.000133821	-1.25534
EMC4	51234	ER membrane protein complex subunit 4 [Source:HGNC Symbol;Acc:HGNC:28032]	1827.71	1631.33	1721.28	2130.46	2177.28	2218.38	1951.07	-0.328459	0.0626666	-5.24138	1.59381e-07	1.62469e-06	-1.25567
EMC7	56851	ER membrane protein complex subunit 7 [Source:HGNC Symbol;Acc:HGNC:24301]	676.847	721.473	722.825	823.374	835.131	874.561	775.702	-0.248286	0.0773188	-3.2112	0.00132183	0.00553869	-1.1878
EME1	146956	essential meiotic structure-specific endonuclease 1 [Source:HGNC Symbol;Acc:HGNC:24965]	921.833	858.388	889.703	789.408	727.133	705.355	815.303	0.258913	0.0780768	3.31614	0.000912709	0.00400788	1.19658
EMG1	10436	EMG1, N1-specific pseudouridine methyltransferase [Source:HGNC Symbol;Acc:HGNC:16912]	1105.29	1141.93	1131.58	1207.54	1367.7	1355.62	1218.28	-0.215035	0.0710352	-3.02715	0.00246869	0.00960434	-1.16073
EMID1	129080	EMI domain containing 1 [Source:HGNC Symbol;Acc:HGNC:18036]	491.113	618.544	564.385	999.058	914.274	735.851	720.538	-0.625637	0.104159	-6.00657	1.8949e-09	2.71779e-08	-1.54289
EMILIN2	84034	elastin microfibril interfacer 2 [Source:HGNC Symbol;Acc:HGNC:19881]	45.5789	42.7252	32.8131	70.2737	103.052	81.6519	62.6824	-0.846285	0.197005	-4.29575	1.74101e-05	0.000116471	-1.79787
EMILIN3	90187	elastin microfibril interfacer 3 [Source:HGNC Symbol;Acc:HGNC:16123]	496.81	523.384	513.759	714.449	797.208	661.086	617.783	-0.484959	0.0898442	-5.39778	6.74721e-08	7.3647e-07	-1.39955
EML1	2009	echinoderm microtubule associated protein like 1 [Source:HGNC Symbol;Acc:HGNC:3330]	2094.35	1871.17	1931.28	1565.93	1620.8	1614.35	1782.98	0.289574	0.0641729	4.51241	6.40938e-06	4.74134e-05	1.22228
EML2	24139	echinoderm microtubule associated protein like 2 [Source:HGNC Symbol;Acc:HGNC:18035]	280.31	363.164	329.068	226.047	200.332	166.255	260.863	0.663391	0.128557	5.1603	2.46556e-07	2.43187e-06	1.5838
EML6	400954	echinoderm microtubule associated protein like 6 [Source:HGNC Symbol;Acc:HGNC:35412]	208.523	198.09	175.316	135.863	111.296	119.035	158.02	0.605714	0.142135	4.26155	2.03012e-05	0.000133746	1.52173
EMP1	2012	epithelial membrane protein 1 [Source:HGNC Symbol;Acc:HGNC:3333]	22.7894	24.2757	23.4379	119.465	245.675	184.947	103.432	-2.25039	0.199268	-11.2933	1.41661e-29	1.73366e-27	-4.75812
EMP3	2014	epithelial membrane protein 3 [Source:HGNC Symbol;Acc:HGNC:3335]	260.939	263.148	298.13	375.964	408.085	335.462	323.621	-0.419186	0.111714	-3.75232	0.000175209	0.000924837	-1.33717
EMSY	56946	EMSY, BRCA2 interacting transcriptional repressor [Source:HGNC Symbol;Acc:HGNC:18071]	2913.63	2767.43	2751.61	1971.18	1826.08	1964.57	2365.75	0.541334	0.059729	9.06317	1.26713e-19	6.55936e-18	1.45532
EMX2	2018	empty spiracles homeobox 2 [Source:HGNC Symbol;Acc:HGNC:3341]	1541.71	1866.31	1670.65	2567.33	2601.02	2340.36	2097.9	-0.549651	0.0727234	-7.5581	4.09008e-14	1.16312e-12	-1.46373
ENAH	55740	ENAH, actin regulator [Source:HGNC Symbol;Acc:HGNC:18271]	14835.9	13227.3	13620.2	10634.8	11462.6	11460.8	12540.3	0.30797	0.0560578	5.4938	3.93376e-08	4.49418e-07	1.23796
ENC1	8507	ectodermal-neural cortex 1 [Source:HGNC Symbol;Acc:HGNC:3345]	5430.73	4311.36	4464.45	6938.36	8352.96	8151.42	6274.88	-0.669632	0.124036	-5.39869	6.71309e-08	7.33456e-07	-1.59067
ENDOD1	23052	endonuclease domain containing 1 [Source:HGNC Symbol;Acc:HGNC:29129]	346.4	329.178	423.757	201.451	225.889	215.443	290.353	0.719811	0.11965	6.01597	1.78818e-09	2.57292e-08	1.64697
ENGASE	64772	endo-beta-N-acetylglucosaminidase [Source:HGNC Symbol;Acc:HGNC:24622]	969.691	982.68	924.391	778.867	668.599	663.053	831.214	0.436386	0.0815346	5.35216	8.69099e-08	9.31922e-07	1.35321
ENO1	2023	enolase 1 [Source:HGNC Symbol;Acc:HGNC:3350]	47154.8	48863.1	49654.6	24714.1	27408.4	23693.8	36914.8	0.928462	0.0565479	16.419	1.39781e-60	8.74328e-58	1.90325
ENO1	2023	enolase 1 [Source:HGNC Symbol;Acc:HGNC:3350]	47154.8	48863.1	49654.6	24714.1	27408.4	23693.8	36914.8	0.928462	0.0565479	16.419	1.39781e-60	8.74328e-58	1.90325
ENO4	387712	enolase family member 4 [Source:HGNC Symbol;Acc:HGNC:31670]	62.671	70.885	82.5014	125.321	143.448	158.385	107.202	-0.842138	0.165134	-5.09971	3.40171e-07	3.2721e-06	-1.79271
ENPP2	5168	ectonucleotide pyrophosphatase/phosphodiesterase 2 [Source:HGNC Symbol;Acc:HGNC:3357]	591.386	772.938	776.264	354.882	282.774	302.014	513.376	1.12599	0.111085	10.1363	3.81084e-24	2.93878e-22	2.18251
ENTPD1	953	ectonucleoside triphosphate diphosphohydrolase 1 [Source:HGNC Symbol;Acc:HGNC:3363]	339.563	354.425	378.757	288.122	251.446	277.42	314.955	0.376483	0.108573	3.46755	0.000525222	0.0024578	1.29817
ENTPD4	9583	ectonucleoside triphosphate diphosphohydrolase 4 [Source:HGNC Symbol;Acc:HGNC:14573]	2429.36	2546.03	2591.3	3302.86	3601.04	3394.95	2977.59	-0.438327	0.0580223	-7.55446	4.20585e-14	1.19429e-12	-1.35503
ENTPD4	9583	ectonucleoside triphosphate diphosphohydrolase 4 [Source:HGNC Symbol;Acc:HGNC:14573]	2429.36	2546.03	2591.3	3302.86	3601.04	3394.95	2977.59	-0.438327	0.0580223	-7.55446	4.20585e-14	1.19429e-12	-1.35503
ENTPD7	57089	ectonucleoside triphosphate diphosphohydrolase 7 [Source:HGNC Symbol;Acc:HGNC:19745]	746.354	761.285	774.389	623.094	624.081	625.67	692.479	0.277515	0.0785087	3.53483	0.000408037	0.00196035	1.21211
ENY2	56943	ENY2, transcription and export complex 2 subunit [Source:HGNC Symbol;Acc:HGNC:24449]	3074.3	2946.1	2990.68	3732.71	3778.29	3937.98	3410.01	-0.341439	0.0535178	-6.37992	1.7718e-10	2.98857e-09	-1.26702
EOGT	285203	EGF domain specific O-linked N-acetylglucosamine transferase [Source:HGNC Symbol;Acc:HGNC:28526]	61.5315	51.4644	49.6884	103.068	149.219	139.694	92.4442	-1.06324	0.177948	-5.97499	2.30104e-09	3.26289e-08	-2.08961
EOMES	8320	eomesodermin [Source:HGNC Symbol;Acc:HGNC:3372]	86.5999	127.205	105.939	1041.22	893.664	820.455	512.514	-2.87916	0.120218	-23.9494	9.37244e-127	3.51748e-123	-7.35721
EP300	2033	E1A binding protein p300 [Source:HGNC Symbol;Acc:HGNC:3373]	5807.89	5424.16	5356.97	4758.7	4816.22	4779.1	5157.17	0.205715	0.0521138	3.94741	7.89997e-05	0.000455781	1.15326
EP400	57634	E1A binding protein p400 [Source:HGNC Symbol;Acc:HGNC:11958]	5239.29	4949.33	5102.9	4403.82	4592.81	4212.45	4750.1	0.20788	0.0540687	3.84473	0.000120684	0.000661531	1.15499
EPAS1	2034	endothelial PAS domain protein 1 [Source:HGNC Symbol;Acc:HGNC:3374]	9.11578	14.5654	5.6251	21.0821	46.9916	30.4965	21.3127	-0.901669	0.237008	-3.80439	0.000142157	0.000767093	-1.86823
EPB41L3	23136	erythrocyte membrane protein band 4.1 like 3 [Source:HGNC Symbol;Acc:HGNC:3380]	643.802	713.705	675.012	1097.44	1137.69	1140.18	901.304	-0.712496	0.0748989	-9.51278	1.85642e-21	1.17095e-19	-1.63864
EPB41L5	57669	erythrocyte membrane protein band 4.1 like 5 [Source:HGNC Symbol;Acc:HGNC:19819]	4986.33	4955.15	4975.4	3841.63	3525.19	3858.3	4357	0.405566	0.0543307	7.46477	8.34426e-14	2.27202e-12	1.32461
EPC1	80314	enhancer of polycomb homolog 1 [Source:HGNC Symbol;Acc:HGNC:19876]	2081.82	1856.6	2011.91	2328.4	2252.3	2664.02	2199.17	-0.277567	0.0717178	-3.87027	0.000108716	0.000603122	-1.21215
EPCAM	4072	epithelial cell adhesion molecule [Source:HGNC Symbol;Acc:HGNC:11529]	36.4631	32.0439	25.3129	78.4723	80.7925	92.4733	57.593	-1.10083	0.199043	-5.53059	3.19149e-08	3.72169e-07	-2.14478
EPG5	57724	ectopic P-granules autophagy protein 5 homolog [Source:HGNC Symbol;Acc:HGNC:29331]	1822.02	1769.21	1830.03	1412.5	1289.38	1348.73	1578.65	0.414396	0.0638919	6.4859	8.82026e-11	1.53252e-09	1.33274
EPHA1	2041	EPH receptor A1 [Source:HGNC Symbol;Acc:HGNC:3385]	278.031	232.076	281.255	313.889	354.498	351.202	301.825	-0.347076	0.113503	-3.05786	0.00222925	0.00877539	-1.27198
EPHA3	2042	EPH receptor A3 [Source:HGNC Symbol;Acc:HGNC:3387]	6704.66	6640.86	6616.99	5096.02	4278.71	4960.11	5716.22	0.470114	0.0630283	7.45876	8.73382e-14	2.36864e-12	1.38522
EPHA4	2043	EPH receptor A4 [Source:HGNC Symbol;Acc:HGNC:3388]	7588.89	7308.92	7454.19	6165.35	5598.59	6125.86	6706.97	0.31763	0.0535548	5.93094	3.01206e-09	4.18935e-08	1.24628
EPHA5	2044	EPH receptor A5 [Source:HGNC Symbol;Acc:HGNC:3389]	85.4604	123.32	139.69	293.978	246.5	292.176	196.854	-1.11296	0.145509	-7.64874	2.02966e-14	5.96656e-13	-2.16289
EPHA7	2045	EPH receptor A7 [Source:HGNC Symbol;Acc:HGNC:3390]	3066.32	3158.75	3117.24	2174.97	2132.76	2016.7	2611.12	0.55519	0.0567715	9.77937	1.38066e-22	9.44973e-21	1.46936
EPHB2	2048	EPH receptor B2 [Source:HGNC Symbol;Acc:HGNC:3393]	6931.41	6512.68	6400.42	6083.36	5718.96	5902.55	6258.23	0.16263	0.0527883	3.08079	0.00206449	0.00821638	1.11933
EPHB3	2049	EPH receptor B3 [Source:HGNC Symbol;Acc:HGNC:3394]	1080.22	1007.93	1116.58	609.039	662.004	606.979	847.125	0.747016	0.0786801	9.49434	2.21603e-21	1.38229e-19	1.67832
EPOP	100170841	elongin BC and polycomb repressive complex 2 associated protein [Source:HGNC Symbol;Acc:HGNC:34493]	330.447	295.192	273.755	189.739	193.737	183.963	244.472	0.615191	0.120369	5.11087	3.20672e-07	3.10043e-06	1.53176
EPS8	2059	epidermal growth factor receptor pathway substrate 8 [Source:HGNC Symbol;Acc:HGNC:3420]	1212.4	1267.19	1269.4	883.106	741.148	871.61	1040.81	0.574268	0.0784488	7.32029	2.47443e-13	6.22562e-12	1.48892
EPS8L1	54869	EPS8 like 1 [Source:HGNC Symbol;Acc:HGNC:21295]	346.4	363.164	343.131	276.41	274.53	238.07	306.951	0.393051	0.109266	3.5972	0.000321655	0.00158699	1.31317
EPS8L2	64787	EPS8 like 2 [Source:HGNC Symbol;Acc:HGNC:21296]	131.039	142.741	126.565	216.677	300.911	202.654	186.765	-0.760833	0.147644	-5.15317	2.56124e-07	2.52071e-06	-1.69447
ERBB2	2064	erb-b2 receptor tyrosine kinase 2 [Source:HGNC Symbol;Acc:HGNC:3430]	3898.14	3795.75	3778.19	3124.84	3403.18	2984.72	3497.47	0.264886	0.0595151	4.45074	8.55758e-06	6.14868e-05	1.20154
ERBB4	2066	erb-b2 receptor tyrosine kinase 4 [Source:HGNC Symbol;Acc:HGNC:3432]	510.484	522.413	568.135	924.099	876.351	980.807	730.382	-0.76919	0.0831222	-9.25372	2.16811e-20	1.22054e-18	-1.70431
ERCC4	2072	ERCC excision repair 4, endonuclease catalytic subunit [Source:HGNC Symbol;Acc:HGNC:3436]	763.447	803.04	790.326	603.183	629.027	682.728	711.958	0.290058	0.081174	3.57329	0.000352524	0.00172119	1.22269
ERCC5	2073	ERCC excision repair 5, endonuclease [Source:HGNC Symbol;Acc:HGNC:3437]	1708.07	1705.12	1682.84	1536.65	1362.76	1487.44	1580.48	0.213849	0.0658105	3.24947	0.00115621	0.00492257	1.15978
ERCC6L	54821	ERCC excision repair 6 like, spindle assembly checkpoint helicase [Source:HGNC Symbol;Acc:HGNC:20794]	699.636	665.154	611.261	538.765	518.556	545.002	596.396	0.291358	0.0866341	3.36309	0.000770766	0.00344299	1.22379
ERF	2077	ETS2 repressor factor [Source:HGNC Symbol;Acc:HGNC:3444]	1746.81	1648.8	1632.22	1405.47	1547.42	1186.41	1527.86	0.270407	0.0820218	3.29677	0.000978025	0.00425898	1.20615
ERGIC1	57222	endoplasmic reticulum-golgi intermediate compartment 1 [Source:HGNC Symbol;Acc:HGNC:29205]	3645.17	3598.63	3666.63	4579.5	4657.11	4363.95	4085.17	-0.314216	0.0521479	-6.02547	1.68615e-09	2.43546e-08	-1.24334
ERGIC3	51614	ERGIC and golgi 3 [Source:HGNC Symbol;Acc:HGNC:15927]	3473.11	3480.16	3565.37	4749.33	4559.83	4289.19	4019.5	-0.364867	0.0554221	-6.58342	4.59738e-11	8.34869e-10	-1.28776
ERH	2079	ERH, mRNA splicing and mitosis factor [Source:HGNC Symbol;Acc:HGNC:3447]	4176.17	4131.72	4044.45	4717.71	4898.66	5040.78	4501.58	-0.24437	0.051675	-4.72897	2.25663e-06	1.85253e-05	-1.18458
ERI2	112479	ERI1 exoribonuclease family member 2 [Source:HGNC Symbol;Acc:HGNC:30541]	1180.49	1147.75	1110.96	900.675	919.221	1010.32	1044.9	0.273228	0.073202	3.73252	0.000189573	0.000991654	1.20851
ERICH5	203111	glutamate rich 5 [Source:HGNC Symbol;Acc:HGNC:26823]	14.8131	10.6813	8.43765	67.9313	127.784	87.5545	52.867	-2.01968	0.220705	-9.15106	5.63767e-20	3.02981e-18	-4.05495
ERLEC1	27248	endoplasmic reticulum lectin 1 [Source:HGNC Symbol;Acc:HGNC:25222]	1626.03	1602.2	1574.09	1884.51	1872.24	2108.19	1777.88	-0.282992	0.0657876	-4.3016	1.69567e-05	0.000113809	-1.21672
ERMAP	114625	erythroblast membrane associated protein (Scianna blood group) [Source:HGNC Symbol;Acc:HGNC:15743]	589.107	581.645	577.51	716.792	705.698	692.566	643.886	-0.266552	0.0805651	-3.30852	0.000937892	0.00410645	-1.20293
ERRFI1	54206	ERBB receptor feedback inhibitor 1 [Source:HGNC Symbol;Acc:HGNC:18185]	1873.29	1793.49	1888.16	1308.26	1389.96	1435.3	1614.74	0.417201	0.0642051	6.49794	8.14246e-11	1.42465e-09	1.33533
ERV3-1	2086	endogenous retrovirus group 3 member 1, envelope [Source:HGNC Symbol;Acc:HGNC:3454]	2135.37	2213.94	2037.22	1835.32	1812.88	1908.49	1990.54	0.197439	0.0610228	3.23549	0.00121433	0.00513894	1.14666
ESCO2	157570	establishment of sister chromatid cohesion N-acetyltransferase 2 [Source:HGNC Symbol;Acc:HGNC:27230]	789.654	722.444	772.513	541.108	592.753	617.8	672.712	0.367927	0.0841652	4.37148	1.23405e-05	8.5661e-05	1.2905
ESPL1	9700	extra spindle pole bodies like 1, separase [Source:HGNC Symbol;Acc:HGNC:16856]	2804.24	2470.29	2476.92	1768.56	1927.48	1758.96	2201.07	0.49443	0.0676658	7.30693	2.73307e-13	6.82297e-12	1.40876
ESPN	83715	espin [Source:HGNC Symbol;Acc:HGNC:13281]	123.063	190.321	214.691	49.1916	46.9916	29.5128	108.962	1.66468	0.187717	8.86804	7.44463e-19	3.66022e-17	3.17043
ESS2	8220	ess-2 splicing factor homolog [Source:HGNC Symbol;Acc:HGNC:16817]	1087.06	955.491	928.141	826.887	779.071	705.355	880.334	0.349855	0.0843617	4.14708	3.36739e-05	0.000211335	1.27443
ESYT1	23344	extended synaptotagmin 1 [Source:HGNC Symbol;Acc:HGNC:29534]	1719.46	1628.41	1605.97	1824.77	2172.33	1892.75	1807.28	-0.246267	0.071855	-3.42728	0.00060967	0.00280232	-1.18613
ETF1	2107	eukaryotic translation termination factor 1 [Source:HGNC Symbol;Acc:HGNC:3477]	3305.61	3315.09	3343.18	4181.29	4211.1	4512.5	3811.46	-0.368288	0.0538935	-6.83361	8.28027e-12	1.67525e-10	-1.29082
ETFB	2109	electron transfer flavoprotein beta subunit [Source:HGNC Symbol;Acc:HGNC:3482]	832.954	883.635	883.14	1780.27	1772.49	1865.21	1336.28	-1.03683	0.0668761	-15.5037	3.27249e-54	1.47859e-51	-2.05172
ETFB	2109	electron transfer flavoprotein beta subunit [Source:HGNC Symbol;Acc:HGNC:3482]	832.954	883.635	883.14	1780.27	1772.49	1865.21	1336.28	-1.03683	0.0668761	-15.5037	3.27249e-54	1.47859e-51	-2.05172
ETNK1	55500	ethanolamine kinase 1 [Source:HGNC Symbol;Acc:HGNC:24649]	2816.78	2904.34	2895.05	2381.11	2182.22	2189.85	2561.56	0.347554	0.0584799	5.94313	2.79635e-09	3.91107e-08	1.2724
ETS1	2113	ETS proto-oncogene 1, transcription factor [Source:HGNC Symbol;Acc:HGNC:3488]	54.6947	52.4355	42.1882	72.6162	135.204	123.954	80.182	-0.917758	0.193968	-4.73149	2.22874e-06	1.83298e-05	-1.88918
ETV1	2115	ETS variant 1 [Source:HGNC Symbol;Acc:HGNC:3490]	1718.32	1812.91	1884.41	3243.13	3272.1	3759.92	2615.13	-0.903903	0.0681789	-13.2578	4.06651e-40	8.72092e-38	-1.87112
ETV4	2118	ETS variant 4 [Source:HGNC Symbol;Acc:HGNC:3493]	176.618	133.031	145.315	264.698	474.862	389.568	264.015	-0.983902	0.205686	-4.78352	1.72251e-06	1.44946e-05	-1.97781
ETV5	2119	ETS variant 5 [Source:HGNC Symbol;Acc:HGNC:3494]	701.915	467.064	521.259	880.764	1450.14	1393	902.358	-0.851133	0.206379	-4.12413	3.72132e-05	0.000231099	-1.80392
EVA1A	84141	eva-1 homolog A, regulator of programmed cell death [Source:HGNC Symbol;Acc:HGNC:25816]	9.11578	1.94205	6.56261	31.6232	59.3578	41.3179	24.9865	-1.48075	0.236308	-6.26619	3.69983e-10	5.98942e-09	-2.79094
EVC	2121	EvC ciliary complex subunit 1 [Source:HGNC Symbol;Acc:HGNC:3497]	998.178	909.853	900.016	806.976	756.811	699.452	845.214	0.302114	0.080589	3.74883	0.000177663	0.000936474	1.23295
EXD2	55218	exonuclease 3'-5' domain containing 2 [Source:HGNC Symbol;Acc:HGNC:20217]	1384.46	1371.09	1348.15	1185.28	1164.9	1187.4	1273.55	0.210201	0.0646755	3.25008	0.00115373	0.0049148	1.15685
EXO1	9156	exonuclease 1 [Source:HGNC Symbol;Acc:HGNC:3511]	1109.85	969.085	1021.89	653.546	709.82	755.526	869.953	0.529685	0.081553	6.49497	8.30481e-11	1.45192e-09	1.44361
EXOC4	60412	exocyst complex component 4 [Source:HGNC Symbol;Acc:HGNC:30389]	3964.22	3974.41	4008.82	3477.38	3427.09	3573.01	3737.49	0.187411	0.0511105	3.66678	0.00024562	0.00124991	1.13872
EXOC6B	23233	exocyst complex component 6B [Source:HGNC Symbol;Acc:HGNC:17085]	2208.3	2101.3	2122.54	1686.57	1786.5	1865.21	1961.74	0.262915	0.0620186	4.23929	2.24228e-05	0.000146268	1.1999
EXOSC1	51013	exosome component 1 [Source:HGNC Symbol;Acc:HGNC:17286]	373.747	377.73	400.319	580.929	536.693	549.921	469.89	-0.509981	0.0922806	-5.52642	3.2684e-08	3.79566e-07	-1.42403
EXOSC3	51010	exosome component 3 [Source:HGNC Symbol;Acc:HGNC:17944]	843.21	759.343	795.951	676.97	629.027	666.988	728.582	0.274023	0.0805818	3.40055	0.000672496	0.00305608	1.20917
EXOSC7	23016	exosome component 7 [Source:HGNC Symbol;Acc:HGNC:28112]	613.036	630.197	683.449	836.257	805.452	697.485	710.979	-0.268065	0.0876568	-3.05812	0.0022273	0.0087713	-1.20419
EXT1	2131	exostosin glycosyltransferase 1 [Source:HGNC Symbol;Acc:HGNC:3512]	1231.77	1219.61	1251.58	1486.29	1801.34	1587.79	1429.73	-0.389044	0.0746209	-5.2136	1.85209e-07	1.8632e-06	-1.30953
EYA2	2139	EYA transcriptional coactivator and phosphatase 2 [Source:HGNC Symbol;Acc:HGNC:3520]	679.126	562.225	578.448	272.896	224.24	220.362	422.883	1.27161	0.109015	11.6645	1.936e-31	2.65822e-29	2.4143
EYA3	2140	EYA transcriptional coactivator and phosphatase 3 [Source:HGNC Symbol;Acc:HGNC:3521]	1572.47	1480.82	1545.03	1198.17	1195.4	1219.86	1368.62	0.340823	0.0644992	5.28415	1.26292e-07	1.31965e-06	1.26648
EZH1	2145	enhancer of zeste 1 polycomb repressive complex 2 subunit [Source:HGNC Symbol;Acc:HGNC:3526]	1353.69	1315.74	1301.27	1112.67	1100.59	1001.47	1197.57	0.297826	0.0697115	4.27226	1.93503e-05	0.000127967	1.22929
EZH2	2146	enhancer of zeste 2 polycomb repressive complex 2 subunit [Source:HGNC Symbol;Acc:HGNC:3527]	4401.78	3970.53	3950.69	3400.08	3314.97	3317.23	3725.88	0.291858	0.0578658	5.04371	4.56598e-07	4.29889e-06	1.22422
EZR	7430	ezrin [Source:HGNC Symbol;Acc:HGNC:12691]	3983.6	3593.77	3729.44	4698.97	5623.32	5046.68	4445.96	-0.435014	0.0670881	-6.48423	8.9186e-11	1.54722e-09	-1.35192
F11R	50848	F11 receptor [Source:HGNC Symbol;Acc:HGNC:14685]	281.45	385.498	327.193	483.717	597.7	472.204	424.627	-0.603097	0.116251	-5.18789	2.1269e-07	2.11731e-06	-1.51897
F13A1	2162	coagulation factor XIII A chain [Source:HGNC Symbol;Acc:HGNC:3531]	0	2.91308	0	8.1986	31.3277	13.7726	9.36867	-0.945981	0.219019	-4.31917	1.5662e-05	0.000105941	-1.9265
F2R	2149	coagulation factor II thrombin receptor [Source:HGNC Symbol;Acc:HGNC:3537]	3750	3581.15	3826	4032.54	4554.06	4504.63	4041.4	-0.227766	0.0599877	-3.79688	0.00014653	0.000787487	-1.17102
F2RL1	2150	F2R like trypsin receptor 1 [Source:HGNC Symbol;Acc:HGNC:3538]	80.9025	81.5663	100.314	199.109	276.178	286.274	170.724	-1.35435	0.153038	-8.84972	8.77401e-19	4.27648e-17	-2.55681
F2RL2	2151	coagulation factor II thrombin receptor like 2 [Source:HGNC Symbol;Acc:HGNC:3539]	21.65	14.5654	7.50013	36.3081	48.6404	60.993	31.6095	-1.06979	0.230616	-4.63885	3.50355e-06	2.75946e-05	-2.09913
FABP3	2170	fatty acid binding protein 3 [Source:HGNC Symbol;Acc:HGNC:3557]	346.4	377.73	385.319	230.732	244.851	268.566	308.933	0.543328	0.10978	4.94922	7.45098e-07	6.722e-06	1.45733
FABP5	2171	fatty acid binding protein 5 [Source:HGNC Symbol;Acc:HGNC:3560]	1333.18	1211.84	1132.52	1750.99	1751.05	1691.08	1478.44	-0.4884	0.0702168	-6.9556	3.51069e-12	7.50034e-11	-1.40289
FADS1	3992	fatty acid desaturase 1 [Source:HGNC Symbol;Acc:HGNC:3574]	17877.2	19179.7	18273.1	14878.1	14146.9	14568.5	16487.3	0.340582	0.0483349	7.04629	1.83749e-12	4.10482e-11	1.26627
FADS2	9415	fatty acid desaturase 2 [Source:HGNC Symbol;Acc:HGNC:3575]	24708.3	24289.3	24149.5	20607.8	21267.4	20474	22582.7	0.228324	0.0438648	5.20517	1.93821e-07	1.94321e-06	1.17147
FAF2	23197	Fas associated factor family member 2 [Source:HGNC Symbol;Acc:HGNC:24666]	2496.58	2301.33	2402.85	2576.7	2867.31	2941.44	2597.7	-0.217106	0.0640862	-3.38772	0.000704756	0.00318349	-1.1624
FAH	2184	fumarylacetoacetate hydrolase [Source:HGNC Symbol;Acc:HGNC:3579]	149.271	217.51	218.441	223.705	315.75	276.436	233.519	-0.431605	0.142769	-3.0231	0.00250196	0.00971371	-1.34873
FAHD1	81889	fumarylacetoacetate hydrolase domain containing 1 [Source:HGNC Symbol;Acc:HGNC:14169]	747.494	688.458	657.199	837.428	856.565	830.292	769.573	-0.264763	0.0792611	-3.34039	0.000836611	0.00370697	-1.20144
FAIM2	23017	Fas apoptotic inhibitory molecule 2 [Source:HGNC Symbol;Acc:HGNC:17067]	436.418	515.616	487.509	640.662	547.41	628.622	542.706	-0.31664	0.0953228	-3.32177	0.000894485	0.00393553	-1.24543
FAM102A	399665	family with sequence similarity 102 member A [Source:HGNC Symbol;Acc:HGNC:31419]	974.249	941.897	1026.58	788.237	762.582	758.478	875.337	0.341936	0.0747194	4.57628	4.73324e-06	3.60991e-05	1.26746
FAM105A	54491	family with sequence similarity 105 member A [Source:HGNC Symbol;Acc:HGNC:25629]	176.618	152.451	167.815	231.903	230.836	250.858	201.747	-0.483285	0.127182	-3.79994	0.000144734	0.000779319	-1.39792
FAM107A	11170	family with sequence similarity 107 member A [Source:HGNC Symbol;Acc:HGNC:30827]	93.4367	147.596	134.065	305.691	315.75	255.777	208.719	-1.09492	0.142896	-7.66235	1.82562e-14	5.40913e-13	-2.13601
FAM109A	144717	family with sequence similarity 109 member A [Source:HGNC Symbol;Acc:HGNC:26509]	1047.18	979.767	1003.14	700.395	774.124	736.835	873.573	0.4394	0.0758686	5.79159	6.97213e-09	9.06458e-08	1.35604
FAM110C	642273	family with sequence similarity 110 member C [Source:HGNC Symbol;Acc:HGNC:33340]	1.13947	0.971027	1.87503	9.36983	28.0301	11.8051	8.86509	-0.91662	0.221419	-4.13975	3.47681e-05	0.000217656	-1.88769
FAM124A	220108	family with sequence similarity 124 member A [Source:HGNC Symbol;Acc:HGNC:26413]	335.005	381.614	388.132	454.437	490.526	491.879	423.599	-0.361358	0.0981102	-3.68319	0.000230335	0.00118137	-1.28463
FAM126A	84668	family with sequence similarity 126 member A [Source:HGNC Symbol;Acc:HGNC:24587]	2088.65	2299.39	2262.23	1808.38	1767.54	1769.78	1999.33	0.310837	0.06141	5.06167	4.15598e-07	3.9407e-06	1.24043
FAM129A	116496	family with sequence similarity 129 member A [Source:HGNC Symbol;Acc:HGNC:16784]	20.5105	29.1308	35.6256	96.0407	138.501	93.457	68.8777	-1.47212	0.200915	-7.3271	2.35178e-13	5.94358e-12	-2.7743
FAM129B	64855	family with sequence similarity 129 member B [Source:HGNC Symbol;Acc:HGNC:25282]	1075.66	1043.85	1017.21	1182.94	1469.93	1233.63	1170.54	-0.303011	0.0815694	-3.71476	0.000203395	0.00105775	-1.23372
FAM135A	57579	family with sequence similarity 135 member A [Source:HGNC Symbol;Acc:HGNC:21084]	1208.98	1402.16	1321.9	1095.1	1089.87	1108.7	1204.45	0.251238	0.0719354	3.49255	0.000478441	0.00226525	1.19023
FAM135B	51059	family with sequence similarity 135 member B [Source:HGNC Symbol;Acc:HGNC:28029]	140.155	115.552	99.3767	29.2807	43.6939	34.4315	77.0817	1.35567	0.189926	7.13787	9.4788e-13	2.22106e-11	2.55915
FAM13B	51306	family with sequence similarity 13 member B [Source:HGNC Symbol;Acc:HGNC:1335]	2068.14	1600.25	1702.53	2397.5	2450.98	2706.32	2154.29	-0.478748	0.0816349	-5.8645	4.50479e-09	6.04883e-08	-1.39353
FAM149A	25854	family with sequence similarity 149 member A [Source:HGNC Symbol;Acc:HGNC:24527]	226.755	246.641	263.442	397.046	330.59	340.38	300.809	-0.495891	0.114153	-4.3441	1.3985e-05	9.57188e-05	-1.41019
FAM155B	27112	family with sequence similarity 155 member B [Source:HGNC Symbol;Acc:HGNC:30701]	390.839	388.411	423.757	308.033	291.842	302.014	350.816	0.397816	0.102296	3.88886	0.000100718	0.000563471	1.31751
FAM160B1	57700	family with sequence similarity 160 member B1 [Source:HGNC Symbol;Acc:HGNC:29320]	1019.83	1076.87	995.642	1181.77	1146.76	1307.41	1121.38	-0.227305	0.0741531	-3.06534	0.0021742	0.00859828	-1.17065
FAM162A	26355	family with sequence similarity 162 member A [Source:HGNC Symbol;Acc:HGNC:17865]	1020.97	1288.55	1288.15	631.292	624.905	604.028	909.649	0.91873	0.0891855	10.3013	6.94917e-25	5.711e-23	1.89045
FAM167A	83648	family with sequence similarity 167 member A [Source:HGNC Symbol;Acc:HGNC:15549]	561.76	580.674	567.197	375.964	392.421	408.26	481.046	0.517606	0.0905956	5.71336	1.10764e-08	1.38952e-07	1.43158
FAM181A	90050	family with sequence similarity 181 member A [Source:HGNC Symbol;Acc:HGNC:20491]	136.737	144.683	138.752	250.643	231.66	216.427	186.484	-0.669576	0.131349	-5.09768	3.43838e-07	3.30173e-06	-1.59061
FAM184A	79632	family with sequence similarity 184 member A [Source:HGNC Symbol;Acc:HGNC:20991]	317.913	332.091	336.568	447.409	415.504	492.863	390.392	-0.433887	0.101877	-4.25894	2.054e-05	0.000135042	-1.35087
FAM189A2	9413	family with sequence similarity 189 member A2 [Source:HGNC Symbol;Acc:HGNC:24820]	53.5552	37.8701	33.7506	83.1572	102.227	100.343	68.4839	-0.955834	0.191998	-4.97835	6.41302e-07	5.86073e-06	-1.9397
FAM198B	51313	family with sequence similarity 198 member B [Source:HGNC Symbol;Acc:HGNC:25312]	41.021	40.7831	60.9386	296.321	552.357	446.626	239.674	-2.09929	0.222279	-9.4444	3.57461e-21	2.16963e-19	-4.28499
FAM19A5	25817	family with sequence similarity 19 member A5, C-C motif chemokine like [Source:HGNC Symbol;Acc:HGNC:21592]	819.281	801.098	847.515	982.661	1029.69	954.246	905.749	-0.259639	0.0739128	-3.51277	0.000443461	0.00211455	-1.19718
FAM200A	221786	family with sequence similarity 200 member A [Source:HGNC Symbol;Acc:HGNC:25401]	632.407	633.11	627.198	496.601	466.618	526.311	563.708	0.33512	0.0868225	3.85983	0.000113465	0.000625918	1.26148
FAM204A	63877	family with sequence similarity 204 member A [Source:HGNC Symbol;Acc:HGNC:25794]	1076.8	1103.09	1100.64	1392.59	1414.69	1570.08	1276.32	-0.406834	0.0700887	-5.80457	6.45328e-09	8.46824e-08	-1.32577
FAM208A	23272	family with sequence similarity 208 member A [Source:HGNC Symbol;Acc:HGNC:30314]	3302.19	3456.86	3578.5	2702.02	2450.16	2717.14	3034.48	0.388476	0.0608171	6.38761	1.68493e-10	2.85058e-09	1.30901
FAM210A	125228	family with sequence similarity 210 member A [Source:HGNC Symbol;Acc:HGNC:28346]	422.744	430.165	400.319	323.259	281.125	333.494	365.184	0.400236	0.104119	3.84404	0.000121023	0.000663226	1.31972
FAM210B	116151	family with sequence similarity 210 member B [Source:HGNC Symbol;Acc:HGNC:16102]	2634.46	3012.13	2976.61	2514.63	2363.59	2399.39	2650.13	0.241748	0.0639008	3.78318	0.000154838	0.000827594	1.18242
FAM212B	55924	family with sequence similarity 212 member B [Source:HGNC Symbol;Acc:HGNC:28045]	345.26	320.439	309.38	407.588	449.305	445.643	379.602	-0.40221	0.100825	-3.98919	6.62996e-05	0.000388582	-1.32153
FAM213B	127281	family with sequence similarity 213 member B [Source:HGNC Symbol;Acc:HGNC:28390]	1606.66	1673.08	1660.34	2007.49	2061.86	1930.13	1823.26	-0.275572	0.0608071	-4.53191	5.8453e-06	4.35987e-05	-1.21047
FAM214B	80256	family with sequence similarity 214 member B [Source:HGNC Symbol;Acc:HGNC:25666]	2096.63	1942.05	1884.41	1358.63	1478.17	1448.09	1701.33	0.455482	0.0663419	6.86567	6.61784e-12	1.36092e-10	1.37124
FAM219B	57184	family with sequence similarity 219 member B [Source:HGNC Symbol;Acc:HGNC:24695]	3046.95	3073.3	2895.05	2552.11	2526.83	2541.05	2772.55	0.239165	0.0550603	4.3437	1.40101e-05	9.58615e-05	1.18031
FAM220A	84792	family with sequence similarity 220 member A [Source:HGNC Symbol;Acc:HGNC:22422]	910.438	991.419	965.642	780.038	708.171	829.308	864.169	0.300844	0.080331	3.74505	0.000180356	0.00094867	1.23186
FAM222A	84915	family with sequence similarity 222 member A [Source:HGNC Symbol;Acc:HGNC:25915]	2519.37	2347.94	2316.6	1531.97	1611.73	1445.14	1962.13	0.632872	0.0649019	9.75122	1.82268e-22	1.23252e-20	1.55065
FAM222B	55731	family with sequence similarity 222 member B [Source:HGNC Symbol;Acc:HGNC:25563]	1710.35	1554.61	1615.34	1205.19	1304.22	1178.54	1428.04	0.393282	0.0689647	5.70266	1.17955e-08	1.47316e-07	1.31338
FAM227A	646851	family with sequence similarity 227 member A [Source:HGNC Symbol;Acc:HGNC:44197]	1060.85	1075.9	1029.39	783.552	777.422	807.666	922.463	0.40874	0.072128	5.66687	1.45426e-08	1.7875e-07	1.32753
FAM24B	196792	family with sequence similarity 24 member B [Source:HGNC Symbol;Acc:HGNC:23475]	3.41842	7.76822	6.56261	25.767	25.5568	21.6427	15.1193	-0.924638	0.237148	-3.899	9.65922e-05	0.000542951	-1.89821
FAM32A	26017	family with sequence similarity 32 member A [Source:HGNC Symbol;Acc:HGNC:24563]	3910.67	3746.22	3764.13	4420.22	4410.61	4500.69	4125.42	-0.220876	0.05074	-4.35309	1.34233e-05	9.22389e-05	-1.16544
FAM35A	54537	family with sequence similarity 35 member A [Source:HGNC Symbol;Acc:HGNC:28773]	789.654	861.301	828.764	1066.99	1155	1086.07	964.63	-0.405954	0.0739159	-5.49211	3.97167e-08	4.5329e-07	-1.32496
FAM45A	404636	family with sequence similarity 45 member A [Source:HGNC Symbol;Acc:HGNC:31793]	764.586	723.415	748.138	928.784	898.611	936.538	833.345	-0.297839	0.0746893	-3.98771	6.6715e-05	0.000390521	-1.2293
FAM46B	115572	family with sequence similarity 46 member B [Source:HGNC Symbol;Acc:HGNC:28273]	27.3473	40.7831	33.7506	83.1572	139.326	121.986	74.3917	-1.36304	0.196877	-6.9233	4.41239e-12	9.2945e-11	-2.57227
FAM49B	51571	family with sequence similarity 49 member B [Source:HGNC Symbol;Acc:HGNC:25216]	2865.77	2838.31	2958.8	3435.21	3273.75	3706.8	3179.77	-0.261045	0.0598461	-4.36194	1.28916e-05	8.89925e-05	-1.19835
FAM50B	26240	family with sequence similarity 50 member B [Source:HGNC Symbol;Acc:HGNC:18789]	55.8342	59.2327	34.6881	175.684	176.424	153.466	109.222	-1.48008	0.172802	-8.56516	1.07924e-17	4.70065e-16	-2.78964
FAM53B	9679	family with sequence similarity 53 member B [Source:HGNC Symbol;Acc:HGNC:28968]	3762.54	3630.67	3653.5	3178.71	3253.13	3016.2	3415.79	0.222022	0.054621	4.06478	4.80783e-05	0.000291128	1.16637
FAM57A	79850	family with sequence similarity 57 member A [Source:HGNC Symbol;Acc:HGNC:29646]	605.06	613.689	595.323	721.477	737.026	756.51	671.514	-0.280312	0.0797486	-3.51495	0.000439837	0.00210014	-1.21446
FAM57B	83723	family with sequence similarity 57 member B [Source:HGNC Symbol;Acc:HGNC:25295]	2028.26	2198.41	2130.04	1827.12	1803.82	1762.9	1958.42	0.233906	0.0603813	3.87381	0.000107146	0.000595435	1.17601
FAM71F2	346653	family with sequence similarity 71 member F2 [Source:HGNC Symbol;Acc:HGNC:27998]	48.9973	37.8701	36.5631	67.9313	76.6704	89.522	59.5924	-0.728634	0.196163	-3.71442	0.000203667	0.00105892	-1.65707
FAM78A	286336	family with sequence similarity 78 member A [Source:HGNC Symbol;Acc:HGNC:25465]	136.737	132.06	133.127	66.76	57.7089	54.1067	96.7499	1.00351	0.1674	5.99469	2.03872e-09	2.91294e-08	2.00488
FAM83F	113828	family with sequence similarity 83 member F [Source:HGNC Symbol;Acc:HGNC:25148]	56.9736	82.5373	82.5014	32.7944	32.9765	24.594	52.0629	0.969691	0.206103	4.70488	2.5402e-06	2.06472e-05	1.95842
FAM83G	644815	family with sequence similarity 83 member G [Source:HGNC Symbol;Acc:HGNC:32554]	64.9499	101.958	82.5014	124.15	191.264	140.677	117.583	-0.733894	0.173738	-4.22413	2.39863e-05	0.000155386	-1.66312
FAM84A	151354	family with sequence similarity 84 member A [Source:HGNC Symbol;Acc:HGNC:20743]	679.126	601.066	673.137	995.544	898.611	1104.76	825.374	-0.595836	0.0879748	-6.7728	1.26312e-11	2.49499e-10	-1.51135
FAM84B	157638	family with sequence similarity 84 member B [Source:HGNC Symbol;Acc:HGNC:24166]	650.639	658.357	709.7	1971.18	3928.33	2878.48	1799.45	-1.56698	0.207801	-7.54078	4.67154e-14	1.31965e-12	-2.96284
FAM98A	25940	family with sequence similarity 98 member A [Source:HGNC Symbol;Acc:HGNC:24520]	1167.96	1151.64	1114.71	958.065	893.664	947.359	1038.9	0.289458	0.0705829	4.10097	4.11417e-05	0.000252846	1.22218
FAN1	22909	FANCD2 and FANCI associated nuclease 1 [Source:HGNC Symbol;Acc:HGNC:29170]	1564.5	1638.12	1561.9	1332.86	1166.54	1246.42	1418.39	0.342147	0.0687952	4.9734	6.5787e-07	5.99997e-06	1.26764
FANCA	2175	Fanconi anemia complementation group A [Source:HGNC Symbol;Acc:HGNC:3582]	1998.63	1700.27	1642.53	1472.23	1450.14	1395.95	1609.96	0.297666	0.0749951	3.96914	7.21326e-05	0.000418953	1.22915
FANCB	2187	Fanconi anemia complementation group B [Source:HGNC Symbol;Acc:HGNC:3583]	267.776	307.816	304.693	211.992	184.669	190.849	244.632	0.549608	0.120154	4.57421	4.78013e-06	3.63891e-05	1.46369
FANCD2	2177	Fanconi anemia complementation group D2 [Source:HGNC Symbol;Acc:HGNC:3585]	2914.77	2618.86	2738.49	1994.6	2024.76	2033.43	2387.48	0.442473	0.059978	7.37725	1.61587e-13	4.19194e-12	1.35893
FANCD2OS	115795	FANCD2 opposite strand [Source:HGNC Symbol;Acc:HGNC:28623]	558.342	480.659	528.759	384.163	380.055	381.698	452.279	0.432076	0.0952367	4.53687	5.70949e-06	4.26422e-05	1.34917
FANCF	2188	Fanconi anemia complementation group F [Source:HGNC Symbol;Acc:HGNC:3587]	899.044	948.694	971.267	744.901	671.072	716.176	825.192	0.395154	0.0777637	5.08148	3.74509e-07	3.57945e-06	1.31508
FANCG	2189	Fanconi anemia complementation group G [Source:HGNC Symbol;Acc:HGNC:3588]	1798.09	1810.97	1638.78	1116.18	1115.43	1019.17	1416.44	0.675096	0.0700027	9.64386	5.21892e-22	3.39652e-20	1.5967
FANCI	55215	Fanconi anemia complementation group I [Source:HGNC Symbol;Acc:HGNC:25568]	5761.17	5606.71	5646.66	4339.4	4485.63	4586.28	5070.98	0.338998	0.0499988	6.78012	1.20079e-11	2.37814e-10	1.26488
FANCL	55120	Fanconi anemia complementation group L [Source:HGNC Symbol;Acc:HGNC:20748]	1028.94	1126.39	1074.39	773.011	808.749	838.162	941.609	0.405698	0.074343	5.45712	4.83932e-08	5.45132e-07	1.32473
FANCM	57697	Fanconi anemia complementation group M [Source:HGNC Symbol;Acc:HGNC:23168]	625.57	590.385	604.698	479.032	447.656	443.675	531.836	0.396622	0.0877544	4.51968	6.19324e-06	4.59655e-05	1.31642
FARP1	10160	FERM, ARH/RhoGEF and pleckstrin domain protein 1 [Source:HGNC Symbol;Acc:HGNC:3591]	8875.35	8175.08	8513.59	7750.02	7540.08	7668.4	8087.09	0.153293	0.0499816	3.06699	0.00216224	0.00855701	1.11211
FARSA	2193	phenylalanyl-tRNA synthetase alpha subunit [Source:HGNC Symbol;Acc:HGNC:3592]	1757.07	1723.57	1724.09	1505.03	1589.47	1438.25	1622.91	0.194608	0.0638592	3.04745	0.0023079	0.00905232	1.14441
FARSB	10056	phenylalanyl-tRNA synthetase beta subunit [Source:HGNC Symbol;Acc:HGNC:17800]	1549.68	1441	1514.09	1781.44	1808.76	1934.07	1671.51	-0.289567	0.0643478	-4.50003	6.79451e-06	4.99344e-05	-1.22227
FAS	355	Fas cell surface death receptor [Source:HGNC Symbol;Acc:HGNC:11920]	93.4367	80.5953	70.3137	130.006	189.615	166.255	121.704	-0.863985	0.164696	-5.24592	1.55503e-07	1.5902e-06	-1.82006
FASN	2194	fatty acid synthase [Source:HGNC Symbol;Acc:HGNC:3594]	16370.8	16529.8	16441.2	13736.2	14232.7	11825.8	14856.1	0.304767	0.0621672	4.90237	9.46882e-07	8.37046e-06	1.23522
FASTK	10922	Fas activated serine/threonine kinase [Source:HGNC Symbol;Acc:HGNC:24676]	1273.93	1219.61	1169.08	961.579	1114.61	941.457	1113.38	0.268436	0.0779394	3.44416	0.000572838	0.00265088	1.2045
FASTKD1	79675	FAST kinase domains 1 [Source:HGNC Symbol;Acc:HGNC:26150]	1116.68	1018.61	1023.77	900.675	841.726	931.619	972.18	0.234434	0.0754058	3.10897	0.00187742	0.00755327	1.17645
FAT3	120114	FAT atypical cadherin 3 [Source:HGNC Symbol;Acc:HGNC:23112]	3908.39	3153.9	3323.5	2580.22	2886.27	2875.53	3121.3	0.306582	0.0747905	4.09921	4.14561e-05	0.000254431	1.23677
FAT4	79633	FAT atypical cadherin 4 [Source:HGNC Symbol;Acc:HGNC:23109]	7130.82	8068.27	7581.69	7158.55	5860.75	6107.17	6984.54	0.247465	0.0702759	3.52134	0.000429371	0.00205365	1.18712
FAU	2197	FAU, ubiquitin like and ribosomal protein S30 fusion [Source:HGNC Symbol;Acc:HGNC:3597]	5140.16	5518.35	5230.4	6424.19	6478.24	6059.95	5808.55	-0.251732	0.053077	-4.74278	2.10809e-06	1.74202e-05	-1.19064
FBF1	85302	Fas binding factor 1 [Source:HGNC Symbol;Acc:HGNC:24674]	340.702	373.846	314.068	249.472	262.988	232.167	295.54	0.436159	0.113113	3.85595	0.000115279	0.000634837	1.353
FBLIM1	54751	filamin binding LIM protein 1 [Source:HGNC Symbol;Acc:HGNC:24686]	521.878	595.24	585.01	1026	1175.61	1004.42	818.026	-0.882456	0.0859972	-10.2615	1.05107e-24	8.45289e-23	-1.84351
FBLL1	345630	fibrillarin like 1 [Source:HGNC Symbol;Acc:HGNC:35458]	255.242	284.511	283.13	340.827	358.62	364.974	314.551	-0.350548	0.106942	-3.27793	0.00104573	0.00451366	-1.27504
FBLN2	2199	fibulin 2 [Source:HGNC Symbol;Acc:HGNC:3601]	72.9262	82.5373	101.252	211.992	319.048	215.443	167.2	-1.33234	0.161808	-8.23406	1.80967e-16	6.9068e-15	-2.5181
FBLN5	10516	fibulin 5 [Source:HGNC Symbol;Acc:HGNC:3602]	55.8342	67.9719	67.5012	115.952	95.6319	108.213	85.184	-0.612956	0.174459	-3.51347	0.000442287	0.00211094	-1.52939
FBN1	2200	fibrillin 1 [Source:HGNC Symbol;Acc:HGNC:3603]	685.962	738.952	690.95	1522.6	2495.5	2207.55	1390.25	-1.29335	0.177895	-7.27031	3.58667e-13	8.82673e-12	-2.45097
FBN2	2201	fibrillin 2 [Source:HGNC Symbol;Acc:HGNC:3604]	2890.84	2646.05	2648.48	3853.34	5941.55	4748.6	3788.14	-0.720665	0.160285	-4.49614	6.91983e-06	5.07559e-05	-1.64794
FBRS	64319	fibrosin [Source:HGNC Symbol;Acc:HGNC:20442]	1915.45	1849.81	1859.09	1647.92	1696.64	1537.61	1751.09	0.199695	0.0631382	3.16283	0.00156245	0.00643206	1.14846
FBXL18	80028	F-box and leucine rich repeat protein 18 [Source:HGNC Symbol;Acc:HGNC:21874]	395.397	403.947	385.319	299.834	314.926	290.209	348.272	0.368043	0.101953	3.60994	0.000306269	0.00151706	1.2906
FBXL2	25827	F-box and leucine rich repeat protein 2 [Source:HGNC Symbol;Acc:HGNC:13598]	540.11	592.327	615.948	470.834	464.969	423.016	517.867	0.351518	0.0921362	3.8152	0.000136071	0.000738501	1.2759
FBXL20	84961	F-box and leucine rich repeat protein 20 [Source:HGNC Symbol;Acc:HGNC:24679]	1231.77	1398.28	1305.02	1089.24	1069.26	1183.46	1212.84	0.23109	0.0732677	3.15406	0.00161018	0.0066068	1.17372
FBXO10	26267	F-box protein 10 [Source:HGNC Symbol;Acc:HGNC:13589]	1346.86	1240.97	1191.58	990.859	1009.91	915.879	1116.01	0.362912	0.0742418	4.88825	1.01737e-06	8.93705e-06	1.28602
FBXO16	157574	F-box protein 16 [Source:HGNC Symbol;Acc:HGNC:13618]	1312.67	1247.77	1354.71	885.449	983.525	862.756	1107.81	0.504023	0.0744661	6.76848	1.3014e-11	2.56387e-10	1.41816
FBXO2	26232	F-box protein 2 [Source:HGNC Symbol;Acc:HGNC:13581]	136.737	120.407	140.627	200.28	241.553	200.687	173.382	-0.631321	0.138733	-4.55061	5.34903e-06	4.02976e-05	-1.54898
FBXO30	84085	F-box protein 30 [Source:HGNC Symbol;Acc:HGNC:15600]	1423.2	1473.05	1529.09	1188.8	1203.64	1317.25	1355.84	0.249429	0.0686364	3.63407	0.00027899	0.00139824	1.18874
FBXO42	54455	F-box protein 42 [Source:HGNC Symbol;Acc:HGNC:29249]	1931.41	1903.21	1974.41	1549.54	1535.06	1692.06	1764.28	0.27734	0.0635144	4.36658	1.26209e-05	8.74457e-05	1.21196
FBXO46	23403	F-box protein 46 [Source:HGNC Symbol;Acc:HGNC:25069]	834.094	827.315	859.703	669.943	731.255	583.369	750.946	0.33162	0.0870745	3.80847	0.000139832	0.000755817	1.25843
FBXO48	554251	F-box protein 48 [Source:HGNC Symbol;Acc:HGNC:33857]	158.387	195.176	189.378	81.986	101.403	69.8468	132.696	0.955521	0.157952	6.04944	1.45349e-09	2.11705e-08	1.93928
FCHO1	23149	FCH domain only 1 [Source:HGNC Symbol;Acc:HGNC:29002]	713.31	786.532	727.513	602.011	574.616	593.206	666.198	0.323382	0.0820987	3.93895	8.18399e-05	0.00047024	1.25126
FCHSD1	89848	FCH and double SH3 domains 1 [Source:HGNC Symbol;Acc:HGNC:25463]	495.671	490.369	521.259	667.6	622.432	580.417	562.958	-0.298003	0.0886033	-3.36334	0.000770043	0.00344076	-1.22944
FDPS	2224	farnesyl diphosphate synthase [Source:HGNC Symbol;Acc:HGNC:3631]	9512.32	9866.61	10119.6	8720.97	8488.98	8432.78	9190.2	0.200338	0.0480789	4.16686	3.0883e-05	0.000195618	1.14897
FECH	2235	ferrochelatase [Source:HGNC Symbol;Acc:HGNC:3647]	550.365	637.965	642.199	880.764	906.855	815.536	738.947	-0.489283	0.0850271	-5.75444	8.69293e-09	1.10905e-07	-1.40375
FER	2241	FER tyrosine kinase [Source:HGNC Symbol;Acc:HGNC:3655]	2134.23	2295.51	2299.73	1930.18	1811.24	2095.41	2094.38	0.202415	0.0668869	3.02623	0.00247624	0.00962872	1.15062
FER1L6	654463	fer-1 like family member 6 [Source:HGNC Symbol;Acc:HGNC:28065]	66.0894	32.0439	45.0008	16.3972	18.1371	18.6914	32.7266	0.896119	0.227729	3.93503	8.31866e-05	0.000477004	1.86105
FEZF1	389549	FEZ family zinc finger 1 [Source:HGNC Symbol;Acc:HGNC:22788]	3352.33	3705.44	3477.25	3152.95	2868.13	2538.1	3182.37	0.293616	0.0719703	4.07968	4.50979e-05	0.000274909	1.22571
FEZF2	55079	FEZ family zinc finger 2 [Source:HGNC Symbol;Acc:HGNC:13506]	233.592	165.075	163.128	559.847	708.995	540.083	395.12	-1.56286	0.127699	-12.2386	1.93322e-34	3.15451e-32	-2.95438
FGD1	2245	FYVE, RhoGEF and PH domain containing 1 [Source:HGNC Symbol;Acc:HGNC:3663]	1657.93	1661.43	1693.15	1459.35	1411.4	1422.51	1550.96	0.220502	0.0614448	3.58862	0.000332435	0.00163541	1.16514
FGD5	152273	FYVE, RhoGEF and PH domain containing 5 [Source:HGNC Symbol;Acc:HGNC:19117]	9.11578	3.88411	8.43765	38.6505	32.1521	39.3503	21.9318	-1.24779	0.235802	-5.29167	1.21207e-07	1.27123e-06	-2.37477
FGD6	55785	FYVE, RhoGEF and PH domain containing 6 [Source:HGNC Symbol;Acc:HGNC:21740]	1926.85	1642.98	1651.9	1343.4	1263	1401.86	1538.33	0.3714	0.074666	4.97415	6.55345e-07	5.98179e-06	1.29361
FGF11	2256	fibroblast growth factor 11 [Source:HGNC Symbol;Acc:HGNC:3667]	541.249	705.937	611.261	360.738	414.68	405.308	506.529	0.620726	0.103107	6.02019	1.74218e-09	2.50994e-08	1.53765
FGF13	2258	fibroblast growth factor 13 [Source:HGNC Symbol;Acc:HGNC:3670]	1702.37	1672.11	1723.16	1318.8	1164.9	1374.31	1492.61	0.394667	0.0710034	5.55842	2.72223e-08	3.2195e-07	1.31464
FGF14	2259	fibroblast growth factor 14 [Source:HGNC Symbol;Acc:HGNC:3671]	405.652	297.134	330.006	210.821	185.493	265.615	282.454	0.585439	0.133764	4.37664	1.2052e-05	8.39951e-05	1.5005
FGF17	8822	fibroblast growth factor 17 [Source:HGNC Symbol;Acc:HGNC:3673]	41.021	48.5514	30.0005	167.486	409.733	262.663	159.909	-1.49958	0.235985	-6.35453	2.0906e-10	3.48713e-09	-2.8276
FGF18	8817	fibroblast growth factor 18 [Source:HGNC Symbol;Acc:HGNC:3674]	26.2079	17.4785	8.43765	28.1095	66.7775	39.3503	31.0602	-0.79986	0.234305	-3.41376	0.000640724	0.0029301	-1.74093
FGF8	2253	fibroblast growth factor 8 [Source:HGNC Symbol;Acc:HGNC:3686]	4.55789	1.94205	1.87503	9.36983	18.9615	24.594	10.2167	-0.867849	0.228394	-3.79979	0.000144821	0.000779601	-1.82494
FGFBP3	143282	fibroblast growth factor binding protein 3 [Source:HGNC Symbol;Acc:HGNC:23428]	4205.79	4973.6	4868.52	4271.47	3773.34	3353.63	4241.06	0.293941	0.0789496	3.72315	0.00019675	0.00102556	1.22599
FGFR1OP	11116	FGFR1 oncogene partner [Source:HGNC Symbol;Acc:HGNC:17012]	1304.7	1144.84	1163.46	979.147	995.891	927.684	1085.95	0.306059	0.0746355	4.10071	4.11888e-05	0.000253067	1.23633
FGFR3	2261	fibroblast growth factor receptor 3 [Source:HGNC Symbol;Acc:HGNC:3690]	1875.57	1629.38	1506.59	1040.05	1007.43	759.461	1303.08	0.746998	0.146412	5.10204	3.36016e-07	3.23351e-06	1.6783
FH	2271	fumarate hydratase [Source:HGNC Symbol;Acc:HGNC:3700]	1930.27	1832.33	1881.6	2109.38	2263.84	2255.76	2045.53	-0.229602	0.0602501	-3.8108	0.000138515	0.000749851	-1.17251
FHIT	2272	fragile histidine triad [Source:HGNC Symbol;Acc:HGNC:3701]	26.2079	38.8411	54.3759	76.1299	85.739	83.6195	60.8189	-0.787197	0.200613	-3.92397	8.71022e-05	0.000496047	-1.72572
FHL1	2273	four and a half LIM domains 1 [Source:HGNC Symbol;Acc:HGNC:3702]	3620.1	3624.85	3924.44	4187.14	4145.97	4267.54	3961.68	-0.171173	0.0545218	-3.13953	0.00169221	0.00690169	-1.12597
FHL2	2274	four and a half LIM domains 2 [Source:HGNC Symbol;Acc:HGNC:3703]	174.339	153.422	121.877	276.41	356.147	318.738	233.489	-0.993533	0.135559	-7.32917	2.31575e-13	5.85912e-12	-1.99105
FIBP	9158	FGF1 intracellular binding protein [Source:HGNC Symbol;Acc:HGNC:3705]	1395.85	1253.6	1330.34	1454.67	1702.41	1654.68	1465.26	-0.269806	0.0736087	-3.66541	0.000246946	0.00125581	-1.20565
FIGNL2	401720	fidgetin like 2 [Source:HGNC Symbol;Acc:HGNC:13287]	766.865	945.781	779.076	603.183	577.914	477.123	691.657	0.562029	0.0996474	5.64018	1.69876e-08	2.07782e-07	1.47634
FILIP1L	11259	filamin A interacting protein 1 like [Source:HGNC Symbol;Acc:HGNC:24589]	97.9946	85.4504	75.0013	210.821	337.185	279.387	180.973	-1.4766	0.157229	-9.39143	5.91933e-21	3.54499e-19	-2.78293
FIS1	51024	fission, mitochondrial 1 [Source:HGNC Symbol;Acc:HGNC:21689]	1639.7	1552.67	1679.09	2104.7	2220.15	2171.15	1894.58	-0.408916	0.0613841	-6.6616	2.7086e-11	5.07846e-10	-1.32769
FJX1	24147	four jointed box 1 [Source:HGNC Symbol;Acc:HGNC:17166]	1011.85	878.78	996.58	1276.64	1629.04	1320.2	1185.52	-0.532295	0.0892433	-5.96454	2.4532e-09	3.46774e-08	-1.44623
FKBP10	60681	FK506 binding protein 10 [Source:HGNC Symbol;Acc:HGNC:18169]	3338.65	3356.84	3286.93	4674.37	5651.35	4232.13	4090.05	-0.529459	0.0791446	-6.68977	2.23517e-11	4.2331e-10	-1.44339
FKBP15	23307	FK506 binding protein 15 [Source:HGNC Symbol;Acc:HGNC:23397]	1332.04	1245.83	1259.08	933.469	1023.1	931.619	1120.86	0.397581	0.0716404	5.54967	2.86207e-08	3.37095e-07	1.3173
FKBP1A	2280	FK506 binding protein 1A [Source:HGNC Symbol;Acc:HGNC:3711]	3291.94	3318.97	3281.31	3722.16	3798.07	3812.06	3537.42	-0.194018	0.0509555	-3.80759	0.000140327	0.00075822	-1.14395
FKBP1B	2281	FK506 binding protein 1B [Source:HGNC Symbol;Acc:HGNC:3712]	444.394	493.282	533.447	693.367	676.019	692.566	588.846	-0.466241	0.0886786	-5.25765	1.45909e-07	1.50507e-06	-1.3815
FKBP3	2287	FK506 binding protein 3 [Source:HGNC Symbol;Acc:HGNC:3719]	4005.25	3841.38	3953.51	4394.45	4440.29	4976.83	4268.62	-0.223708	0.0593056	-3.77213	0.000161861	0.000861649	-1.16773
FKBP4	2288	FK506 binding protein 4 [Source:HGNC Symbol;Acc:HGNC:3720]	4046.27	3863.72	4047.26	2784.01	2779.92	2776.17	3382.89	0.513177	0.0526328	9.75014	1.84218e-22	1.24198e-20	1.42719
FKBP8	23770	FK506 binding protein 8 [Source:HGNC Symbol;Acc:HGNC:3724]	5984.51	6360.23	6588.87	7741.82	8072.66	7278.83	7004.48	-0.282217	0.0568291	-4.96606	6.83273e-07	6.21403e-06	-1.21606
FKBP9	11328	FK506 binding protein 9 [Source:HGNC Symbol;Acc:HGNC:3725]	997.038	1094.35	1118.46	1465.21	1585.35	1363.49	1270.65	-0.44747	0.0753682	-5.93712	2.90076e-09	4.03953e-08	-1.36365
FKRP	79147	fukutin related protein [Source:HGNC Symbol;Acc:HGNC:17997]	892.207	843.823	909.391	1033.02	1123.68	1003.43	967.592	-0.251483	0.0753891	-3.3358	0.000850529	0.00376198	-1.19043
FLII	2314	FLII, actin remodeling protein [Source:HGNC Symbol;Acc:HGNC:3750]	2958.07	3022.81	2899.74	2483	2739.53	2386.6	2748.29	0.217899	0.06243	3.4903	0.000482487	0.00228153	1.16304
FLRT1	23769	fibronectin leucine rich transmembrane protein 1 [Source:HGNC Symbol;Acc:HGNC:3760]	654.057	701.082	651.574	435.697	385.825	377.763	534.333	0.718015	0.0912311	7.87029	3.53833e-15	1.16656e-13	1.64492
FLT4	2324	fms related tyrosine kinase 4 [Source:HGNC Symbol;Acc:HGNC:3767]	246.126	292.279	271.88	145.232	201.157	203.638	226.719	0.505089	0.132576	3.80981	0.000139074	0.000752444	1.41921
FMN2	56776	formin 2 [Source:HGNC Symbol;Acc:HGNC:14074]	1092.75	953.549	1040.64	876.079	733.728	784.055	913.468	0.357686	0.0830961	4.30448	1.67375e-05	0.000112439	1.28137
FMNL3	91010	formin like 3 [Source:HGNC Symbol;Acc:HGNC:23698]	1937.1	1819.71	1831.91	1595.21	1655.42	1576.96	1736.05	0.206278	0.061783	3.33874	0.00084158	0.00372752	1.15371
FMR1	2332	fragile X mental retardation 1 [Source:HGNC Symbol;Acc:HGNC:3775]	2306.29	2209.09	2313.79	1946.58	1853.28	1936.04	2094.18	0.248441	0.0586976	4.23256	2.31044e-05	0.000150192	1.18792
FN1	2335	fibronectin 1 [Source:HGNC Symbol;Acc:HGNC:3778]	3354.61	2961.63	3235.37	7356.49	14129.6	12375.7	7235.57	-1.39091	0.201784	-6.8931	5.45894e-12	1.1319e-10	-2.62245
FNDC3A	22862	fibronectin type III domain containing 3A [Source:HGNC Symbol;Acc:HGNC:20296]	6901.78	7241.92	7519.82	6262.56	5970.4	6289.17	6697.61	0.223809	0.0524603	4.26625	1.98782e-05	0.000131305	1.16781
FNDC3B	64778	fibronectin type III domain containing 3B [Source:HGNC Symbol;Acc:HGNC:24670]	1283.05	1212.81	1255.33	1487.46	1878.84	1843.56	1493.51	-0.462187	0.0809004	-5.71304	1.10973e-08	1.39137e-07	-1.37763
FNDC4	64838	fibronectin type III domain containing 4 [Source:HGNC Symbol;Acc:HGNC:20239]	715.589	748.662	759.388	963.921	893.664	875.545	826.128	-0.287095	0.0769899	-3.729	0.000192243	0.00100393	-1.22018
FNDC5	252995	fibronectin type III domain containing 5 [Source:HGNC Symbol;Acc:HGNC:20240]	1612.35	1382.74	1371.59	1208.71	1169.84	1204.12	1324.89	0.277328	0.0740045	3.74745	0.000178644	0.000941039	1.21195
FNDC9	408263	fibronectin type III domain containing 9 [Source:HGNC Symbol;Acc:HGNC:33547]	7.97631	7.76822	14.0627	35.1369	29.6789	54.1067	24.7883	-1.09382	0.234958	-4.65538	3.23377e-06	2.56763e-05	-2.13439
FNIP2	57600	folliculin interacting protein 2 [Source:HGNC Symbol;Acc:HGNC:29280]	2428.22	2520.79	2545.36	2030.91	1928.3	2214.44	2278	0.275429	0.0639326	4.30812	1.64649e-05	0.000110707	1.21035
FNTB	2342	farnesyltransferase, CAAX box, beta [Source:HGNC Symbol;Acc:HGNC:3785]	1169.1	1225.44	1233.77	850.312	966.212	929.652	1062.41	0.390005	0.0731962	5.32821	9.91864e-08	1.05055e-06	1.3104
FOCAD	54914	focadhesin [Source:HGNC Symbol;Acc:HGNC:23377]	3434.37	3767.59	3691.94	2924.56	2671.1	2968	3242.93	0.34266	0.0612788	5.59183	2.24691e-08	2.6967e-07	1.26809
FOLH1	2346	folate hydrolase 1 [Source:HGNC Symbol;Acc:HGNC:3788]	0	0	0	26.9383	36.2742	34.4315	16.274	-1.78687	0.23584	-7.57663	3.54639e-14	1.01729e-12	-3.45066
FOS	2353	Fos proto-oncogene, AP-1 transcription factor subunit [Source:HGNC Symbol;Acc:HGNC:3796]	133.318	102.929	107.814	144.061	196.21	172.158	142.748	-0.517715	0.153187	-3.37964	0.000725821	0.00326946	-1.43169
FOSL1	8061	FOS like 1, AP-1 transcription factor subunit [Source:HGNC Symbol;Acc:HGNC:13718]	14.8131	30.1018	15.0003	33.9656	70.0751	35.4153	33.2286	-0.739203	0.231817	-3.18873	0.00142898	0.00594892	-1.66925
FOSL2	2355	FOS like 2, AP-1 transcription factor subunit [Source:HGNC Symbol;Acc:HGNC:3798]	197.129	159.248	182.816	402.903	672.721	510.571	354.231	-1.24504	0.19004	-6.55146	5.69786e-11	1.02235e-09	-2.37025
FOXC2	2303	forkhead box C2 [Source:HGNC Symbol;Acc:HGNC:3801]	13.6737	8.73925	10.3127	24.5958	65.1287	39.3503	26.9667	-1.09876	0.235304	-4.66954	3.01875e-06	2.41136e-05	-2.14171
FOXG1	2290	forkhead box G1 [Source:HGNC Symbol;Acc:HGNC:3811]	15927.5	16455	15957.5	14941.4	13555.8	12910.8	14958	0.220377	0.0565318	3.89829	9.68747e-05	0.000544403	1.16504
FOXH1	8928	forkhead box H1 [Source:HGNC Symbol;Acc:HGNC:3814]	78.6236	97.1027	83.439	148.746	157.463	145.596	118.495	-0.702251	0.155542	-4.51485	6.33613e-06	4.69023e-05	-1.62704
FOXJ1	2302	forkhead box J1 [Source:HGNC Symbol;Acc:HGNC:3816]	120.784	157.306	144.378	193.253	235.782	191.833	173.889	-0.501241	0.141492	-3.54254	0.000396296	0.00191028	-1.41543
FOXM1	2305	forkhead box M1 [Source:HGNC Symbol;Acc:HGNC:3818]	3752.28	3044.17	3355.37	2621.21	2725.51	2541.05	3006.6	0.354843	0.0704416	5.03741	4.71883e-07	4.42744e-06	1.27885
FOXN4	121643	forkhead box N4 [Source:HGNC Symbol;Acc:HGNC:21399]	676.847	703.995	733.138	374.793	324.819	335.462	524.842	0.995191	0.0921285	10.8022	3.36054e-27	3.3336e-25	1.99334
FOXO1	2308	forkhead box O1 [Source:HGNC Symbol;Acc:HGNC:3819]	102.553	98.0738	71.2512	197.938	230.011	192.817	148.774	-1.05902	0.152607	-6.93952	3.93422e-12	8.34189e-11	-2.08352
FOXP1	27086	forkhead box P1 [Source:HGNC Symbol;Acc:HGNC:3823]	879.673	856.446	906.578	983.832	1064.32	1091.97	963.803	-0.243979	0.0738917	-3.30185	0.000960486	0.00419152	-1.18425
FOXP2	93986	forkhead box P2 [Source:HGNC Symbol;Acc:HGNC:13875]	928.67	1059.39	1130.64	2042.62	2123.69	2697.47	1663.75	-1.03157	0.137935	-7.47868	7.50742e-14	2.06161e-12	-2.04425
FOXRED1	55572	FAD dependent oxidoreductase domain containing 1 [Source:HGNC Symbol;Acc:HGNC:26927]	1288.74	1339.05	1310.65	1180.6	1139.34	1059.51	1219.65	0.217147	0.0689727	3.1483	0.00164222	0.00671988	1.16243
FPGS	2356	folylpolyglutamate synthase [Source:HGNC Symbol;Acc:HGNC:3824]	991.341	998.216	982.517	1206.37	1331.43	1104.76	1102.44	-0.287006	0.0772562	-3.715	0.000203207	0.00105702	-1.22011
FRA10AC1	118924	FRA10A associated CGG repeat 1 [Source:HGNC Symbol;Acc:HGNC:1162]	608.478	662.241	683.449	559.847	518.556	538.116	595.115	0.267828	0.0862949	3.10363	0.0019116	0.00767434	1.20399
FRAS1	80144	Fraser extracellular matrix complex subunit 1 [Source:HGNC Symbol;Acc:HGNC:19185]	701.915	764.199	736.888	863.195	1110.48	921.782	849.744	-0.38214	0.0904299	-4.22581	2.38082e-05	0.00015441	-1.30327
FRMD5	84978	FERM domain containing 5 [Source:HGNC Symbol;Acc:HGNC:28214]	976.528	986.564	996.58	833.915	710.644	868.659	895.482	0.288386	0.0822333	3.50692	0.000453318	0.00215719	1.22127
FRMD6	122786	FERM domain containing 6 [Source:HGNC Symbol;Acc:HGNC:19839]	397.676	450.557	472.508	698.052	1051.13	932.603	667.087	-0.882006	0.163354	-5.39934	6.68859e-08	7.31845e-07	-1.84294
FRRS1L	23732	ferric chelate reductase 1 like [Source:HGNC Symbol;Acc:HGNC:1362]	153.829	194.205	225.004	428.67	366.04	474.172	306.986	-1.04767	0.128473	-8.15482	3.49711e-16	1.2952e-14	-2.06719
FRYL	285527	FRY like transcription coactivator [Source:HGNC Symbol;Acc:HGNC:29127]	4388.11	4308.45	4494.45	3478.55	3479.02	3685.16	3972.29	0.305817	0.0529288	5.7779	7.56368e-09	9.73808e-08	1.23612
FRZB	2487	frizzled-related protein [Source:HGNC Symbol;Acc:HGNC:3959]	5750.92	6022.31	5959.79	2403.36	1928.3	2381.68	4074.39	1.37026	0.0719864	19.035	8.75132e-81	1.31375e-77	2.58517
FSBP	25788	fibrinogen silencer binding protein [Source:HGNC Symbol;Acc:HGNC:43653]	747.494	762.256	738.763	523.539	522.678	572.547	644.546	0.459236	0.0826398	5.55708	2.74318e-08	3.24256e-07	1.37481
FSCN3	29999	fascin actin-bundling protein 3 [Source:HGNC Symbol;Acc:HGNC:3961]	691.66	713.705	698.45	894.819	931.587	887.35	802.928	-0.358315	0.0754132	-4.75136	2.02055e-06	1.67706e-05	-1.28193
FST	10468	follistatin [Source:HGNC Symbol;Acc:HGNC:3971]	14339.1	7822.6	7369.82	1455.84	1835.14	1607.46	5738.33	1.68139	0.225428	7.45865	8.74118e-14	2.36864e-12	3.20737
FSTL1	11167	follistatin like 1 [Source:HGNC Symbol;Acc:HGNC:3972]	2180.95	2395.52	2456.29	5165.12	7196.3	5855.33	4208.25	-1.2484	0.136387	-9.15339	5.51767e-20	2.97241e-18	-2.37578
FSTL3	10272	follistatin like 3 [Source:HGNC Symbol;Acc:HGNC:3973]	201.687	203.916	184.691	233.074	352.024	281.355	242.791	-0.512567	0.134975	-3.7975	0.000146165	0.00078571	-1.42659
FSTL4	23105	follistatin like 4 [Source:HGNC Symbol;Acc:HGNC:21389]	77.4841	70.885	70.3137	235.417	186.317	244.956	147.562	-1.41209	0.15385	-9.17834	4.37803e-20	2.38127e-18	-2.66122
FTCD	10841	formimidoyltransferase cyclodeaminase [Source:HGNC Symbol;Acc:HGNC:3974]	6.83683	10.6813	2.81255	32.7944	28.8545	17.7077	16.6145	-0.892133	0.237028	-3.76382	0.000167336	0.000887339	-1.85592
FTH1	2495	ferritin heavy chain 1 [Source:HGNC Symbol;Acc:HGNC:3976]	14864.4	15999.6	15856.2	18130.6	19593.8	18479.9	17154.1	-0.263528	0.0512981	-5.13718	2.78888e-07	2.7257e-06	-1.20041
FTL	2512	ferritin light chain [Source:HGNC Symbol;Acc:HGNC:3999]	9654.75	10566.7	10232.1	12930.4	14395.1	13146.9	11821	-0.404593	0.056253	-7.19237	6.3674e-13	1.52371e-11	-1.32372
FTL	2512	ferritin light chain [Source:HGNC Symbol;Acc:HGNC:3999]	9654.75	10566.7	10232.1	12930.4	14395.1	13146.9	11821	-0.404593	0.056253	-7.19237	6.3674e-13	1.52371e-11	-1.32372
FTO	79068	FTO, alpha-ketoglutarate dependent dioxygenase [Source:HGNC Symbol;Acc:HGNC:24678]	1913.17	1848.84	1942.53	1538.99	1540.83	1693.05	1746.24	0.252368	0.0641906	3.93155	8.44009e-05	0.00048286	1.19116
FUBP3	8939	far upstream element binding protein 3 [Source:HGNC Symbol;Acc:HGNC:4005]	2978.58	2945.13	2876.3	3307.55	3474.9	3390.03	3162.08	-0.20722	0.0534953	-3.87362	0.000107231	0.000595763	-1.15446
FUCA1	2517	alpha-L-fucosidase 1 [Source:HGNC Symbol;Acc:HGNC:4006]	222.197	201.003	210.941	263.526	286.896	298.079	247.107	-0.396095	0.117631	-3.36728	0.00075914	0.00339915	-1.31594
FUNDC2	65991	FUN14 domain containing 2 [Source:HGNC Symbol;Acc:HGNC:24925]	2134.23	2026.53	2016.6	2439.67	2405.64	2480.05	2250.45	-0.242687	0.0574806	-4.22206	2.42076e-05	0.000156595	-1.18319
FUOM	282969	fucose mutarotase [Source:HGNC Symbol;Acc:HGNC:24733]	35.3236	62.1457	55.3135	114.78	105.525	66.8956	73.3306	-0.694973	0.198489	-3.50132	0.000462964	0.00219937	-1.61885
FUS	2521	FUS RNA binding protein [Source:HGNC Symbol;Acc:HGNC:4010]	17962.6	16145.3	15920	20441.5	20777.7	19456.8	18450.6	-0.274703	0.0557161	-4.93041	8.20563e-07	7.33232e-06	-1.20975
FUT1	2523	fucosyltransferase 1 (H blood group) [Source:HGNC Symbol;Acc:HGNC:4012]	61.5315	65.0588	90.0016	51.5341	33.8009	38.3666	56.7156	0.628374	0.202625	3.10117	0.00192756	0.00773567	1.54582
FUT11	170384	fucosyltransferase 11 [Source:HGNC Symbol;Acc:HGNC:19233]	689.381	727.299	840.952	428.67	425.397	408.26	586.66	0.8071	0.0930492	8.6739	4.17559e-18	1.90722e-16	1.74969
FXYD5	53827	FXYD domain containing ion transport regulator 5 [Source:HGNC Symbol;Acc:HGNC:4029]	22.7894	18.4495	19.6878	50.3628	58.5333	50.1717	36.6658	-0.960964	0.218407	-4.39987	1.08316e-05	7.63396e-05	-1.94661
FXYD7	53822	FXYD domain containing ion transport regulator 7 [Source:HGNC Symbol;Acc:HGNC:4034]	192.571	156.335	166.878	255.328	266.286	230.199	211.266	-0.504913	0.128303	-3.93533	8.30812e-05	0.000476521	-1.41904
FYN	2534	FYN proto-oncogene, Src family tyrosine kinase [Source:HGNC Symbol;Acc:HGNC:4037]	4733.37	4664.82	4658.52	5418.1	5179.79	5621.2	5045.97	-0.203708	0.0519363	-3.92226	8.77225e-05	0.000498948	-1.15165
FYTTD1	84248	forty-two-three domain containing 1 [Source:HGNC Symbol;Acc:HGNC:25407]	2633.32	2548.95	2820.99	3436.38	3321.56	3575.96	3056.19	-0.362302	0.0593867	-6.10073	1.05586e-09	1.58717e-08	-1.28548
FZD5	7855	frizzled class receptor 5 [Source:HGNC Symbol;Acc:HGNC:4043]	2111.44	2481.95	2689.73	3144.75	3138.54	2981.77	2758.03	-0.337361	0.0741543	-4.54945	5.37865e-06	4.0453e-05	-1.26344
FZD6	8323	frizzled class receptor 6 [Source:HGNC Symbol;Acc:HGNC:4044]	193.71	209.742	190.316	370.108	473.213	385.633	303.787	-0.982606	0.119104	-8.24997	1.58436e-16	6.07486e-15	-1.97603
FZD9	8326	frizzled class receptor 9 [Source:HGNC Symbol;Acc:HGNC:4047]	68.3683	73.7981	51.5634	114.78	107.174	86.5707	83.7091	-0.554923	0.180068	-3.08173	0.00205798	0.00819191	-1.46909
G2E3	55632	G2/M-phase specific E3 ubiquitin protein ligase [Source:HGNC Symbol;Acc:HGNC:20338]	1645.4	1664.34	1665.97	1133.75	1159.95	1181.49	1408.48	0.508062	0.0632487	8.03277	9.52927e-16	3.32682e-14	1.42214
G3BP2	9908	G3BP stress granule assembly factor 2 [Source:HGNC Symbol;Acc:HGNC:30291]	10033.1	9534.52	9935.8	10754.2	10628.3	11835.6	10453.6	-0.168868	0.0543055	-3.10959	0.00187348	0.00754184	-1.12418
G6PC3	92579	glucose-6-phosphatase catalytic subunit 3 [Source:HGNC Symbol;Acc:HGNC:24861]	1327.49	1231.26	1356.59	1499.17	1727.15	1559.26	1450.15	-0.284757	0.0719602	-3.95714	7.58511e-05	0.000438402	-1.2182
G6PD	2539	glucose-6-phosphate dehydrogenase [Source:HGNC Symbol;Acc:HGNC:4057]	1549.68	1423.53	1400.65	1134.92	1191.28	1156.9	1309.49	0.319525	0.0683308	4.67615	2.92306e-06	2.34323e-05	1.24792
G6PD	2539	glucose-6-phosphate dehydrogenase [Source:HGNC Symbol;Acc:HGNC:4057]	1549.68	1423.53	1400.65	1134.92	1191.28	1156.9	1309.49	0.319525	0.0683308	4.67615	2.92306e-06	2.34323e-05	1.24792
GAB2	9846	GRB2 associated binding protein 2 [Source:HGNC Symbol;Acc:HGNC:14458]	1840.25	1718.72	1770.03	2032.08	2014.87	2082.62	1909.76	-0.199135	0.0598888	-3.32508	0.000883937	0.00389292	-1.14801
GABARAPL1	23710	GABA type A receptor associated protein like 1 [Source:HGNC Symbol;Acc:HGNC:4068]	2004.33	2260.55	2214.41	2604.81	2485.61	2646.31	2369.34	-0.249896	0.0628286	-3.97742	6.96675e-05	0.000405997	-1.18912
GABBR1	2550	gamma-aminobutyric acid type B receptor subunit 1 [Source:HGNC Symbol;Acc:HGNC:4070]	2737.01	2623.72	2680.36	3660.09	3425.44	3741.23	3144.64	-0.422544	0.0568018	-7.43892	1.01511e-13	2.72772e-12	-1.34029
GABBR2	9568	gamma-aminobutyric acid type B receptor subunit 2 [Source:HGNC Symbol;Acc:HGNC:4507]	61.5315	62.1457	75.9388	193.253	164.058	184.947	123.646	-1.24845	0.158458	-7.87879	3.30561e-15	1.09303e-13	-2.37587
GABRA2	2555	gamma-aminobutyric acid type A receptor alpha2 subunit [Source:HGNC Symbol;Acc:HGNC:4076]	41.021	37.8701	34.6881	71.4449	74.1972	117.067	62.7148	-0.925971	0.201138	-4.60366	4.15131e-06	3.20573e-05	-1.89996
GABRA5	2558	gamma-aminobutyric acid type A receptor alpha5 subunit [Source:HGNC Symbol;Acc:HGNC:4079]	36.4631	26.2177	45.0008	72.6162	101.403	114.116	65.9694	-1.08963	0.200341	-5.43887	5.36197e-08	5.99787e-07	-2.12819
GABRB2	2561	gamma-aminobutyric acid type A receptor beta2 subunit [Source:HGNC Symbol;Acc:HGNC:4082]	219.918	284.511	253.129	183.883	149.219	204.622	215.88	0.456836	0.136164	3.35504	0.000793533	0.00353417	1.37253
GAD1	2571	glutamate decarboxylase 1 [Source:HGNC Symbol;Acc:HGNC:4092]	2444.17	2092.56	1989.41	1863.42	1601.84	1912.43	1983.97	0.271028	0.0813329	3.33232	0.00086124	0.00380337	1.20667
GADD45B	4616	growth arrest and DNA damage inducible beta [Source:HGNC Symbol;Acc:HGNC:4096]	60.392	53.4065	45.0008	101.897	189.615	129.856	96.6946	-1.14019	0.188805	-6.039	1.55068e-09	2.24989e-08	-2.20411
GADD45G	10912	growth arrest and DNA damage inducible gamma [Source:HGNC Symbol;Acc:HGNC:4097]	1557.66	1349.73	1352.84	748.415	853.268	669.939	1088.64	0.871763	0.0877687	9.93251	3.00583e-23	2.1834e-21	1.8299
GADL1	339896	glutamate decarboxylase like 1 [Source:HGNC Symbol;Acc:HGNC:27949]	0	0	2.81255	7.02737	11.5418	10.8213	5.36717	-0.627272	0.202592	-3.09624	0.00195994	0.00784884	-1.54464
GALK1	2584	galactokinase 1 [Source:HGNC Symbol;Acc:HGNC:4118]	273.473	380.643	375.944	516.512	517.732	391.536	409.307	-0.431132	0.123414	-3.49339	0.000476936	0.00225955	-1.34829
GALNS	2588	galactosamine (N-acetyl)-6-sulfatase [Source:HGNC Symbol;Acc:HGNC:4122]	430.721	367.048	405.945	532.909	604.295	593.206	489.021	-0.505619	0.0957905	-5.27838	1.30329e-07	1.35742e-06	-1.41973
GALNT1	2589	polypeptide N-acetylgalactosaminyltransferase 1 [Source:HGNC Symbol;Acc:HGNC:4123]	3680.5	3887.99	4040.7	4542.02	4378.46	4943.39	4245.51	-0.251193	0.0605776	-4.14663	3.37411e-05	0.000211697	-1.19019
GALNT14	79623	polypeptide N-acetylgalactosaminyltransferase 14 [Source:HGNC Symbol;Acc:HGNC:22946]	227.894	180.611	178.128	132.349	117.067	149.531	164.263	0.497434	0.145122	3.42771	0.000608698	0.00279842	1.4117
GALNT16	57452	polypeptide N-acetylgalactosaminyltransferase 16 [Source:HGNC Symbol;Acc:HGNC:23233]	2092.07	1825.53	1785.03	1534.31	1563.91	1430.38	1705.21	0.323288	0.071982	4.49124	7.08095e-06	5.17691e-05	1.25118
GALNT17	64409	polypeptide N-acetylgalactosaminyltransferase 17 [Source:HGNC Symbol;Acc:HGNC:16347]	421.605	408.803	429.383	654.717	849.146	666.988	571.773	-0.751019	0.101608	-7.39134	1.45357e-13	3.79275e-12	-1.68298
GALNT6	11226	polypeptide N-acetylgalactosaminyltransferase 6 [Source:HGNC Symbol;Acc:HGNC:4128]	9.11578	4.85514	5.6251	23.4246	44.5183	44.2691	21.968	-1.28065	0.236696	-5.41053	6.28376e-08	6.92597e-07	-2.42948
GALNT9	50614	polypeptide N-acetylgalactosaminyltransferase 9 [Source:HGNC Symbol;Acc:HGNC:4131]	9.11578	14.5654	16.8753	31.6232	41.2207	62.9605	29.3935	-1.03294	0.231758	-4.45697	8.31252e-06	5.98597e-05	-2.04619
GAMT	2593	guanidinoacetate N-methyltransferase [Source:HGNC Symbol;Acc:HGNC:4136]	545.807	591.356	622.511	727.333	830.184	690.598	667.965	-0.3408	0.0903502	-3.77199	0.00016195	0.000861921	-1.26646
GAPDH	2597	glyceraldehyde-3-phosphate dehydrogenase [Source:HGNC Symbol;Acc:HGNC:4141]	85899.1	85828.1	84660.5	69648.3	79092.6	72475.4	79600.7	0.210164	0.0524593	4.00623	6.16944e-05	0.000364341	1.15682
GAPDH	2597	glyceraldehyde-3-phosphate dehydrogenase [Source:HGNC Symbol;Acc:HGNC:4141]	85899.1	85828.1	84660.5	69648.3	79092.6	72475.4	79600.7	0.210164	0.0524593	4.00623	6.16944e-05	0.000364341	1.15682
GAPDH	2597	glyceraldehyde-3-phosphate dehydrogenase [Source:HGNC Symbol;Acc:HGNC:4141]	85899.1	85828.1	84660.5	69648.3	79092.6	72475.4	79600.7	0.210164	0.0524593	4.00623	6.16944e-05	0.000364341	1.15682
GAPVD1	26130	GTPase activating protein and VPS9 domains 1 [Source:HGNC Symbol;Acc:HGNC:23375]	2113.72	2136.26	2194.73	1673.69	1549.9	1755.02	1903.89	0.366826	0.0641026	5.72249	1.04977e-08	1.32355e-07	1.28951
GAR1	54433	GAR1 ribonucleoprotein [Source:HGNC Symbol;Acc:HGNC:14264]	402.234	372.874	405.945	508.313	504.541	508.603	450.418	-0.351081	0.0927285	-3.78612	0.00015302	0.000819623	-1.27552
GAREM2	150946	GRB2 associated regulator of MAPK1 subtype 2 [Source:HGNC Symbol;Acc:HGNC:27172]	3485.65	3016.98	3248.49	2899.96	2815.37	2678.77	3024.2	0.211982	0.063453	3.34077	0.000835456	0.00370258	1.15828
GAS1	2619	growth arrest specific 1 [Source:HGNC Symbol;Acc:HGNC:4165]	1024.39	1132.22	1163.46	1934.87	1577.93	1489.41	1387.04	-0.567849	0.0871268	-6.5175	7.14896e-11	1.26259e-09	-1.48231
GAS2L3	283431	growth arrest specific 2 like 3 [Source:HGNC Symbol;Acc:HGNC:27475]	902.462	903.055	964.704	1378.54	1383.37	1633.04	1194.19	-0.646653	0.0785372	-8.23372	1.81494e-16	6.91522e-15	-1.56553
GAS6	2621	growth arrest specific 6 [Source:HGNC Symbol;Acc:HGNC:4168]	554.923	533.094	509.071	865.538	995.891	798.812	709.555	-0.711157	0.0910023	-7.81472	5.50861e-15	1.74955e-13	-1.63712
GAS7	8522	growth arrest specific 7 [Source:HGNC Symbol;Acc:HGNC:4169]	935.507	1195.33	1123.14	1560.08	1662.84	1548.44	1337.56	-0.5343	0.0809614	-6.59944	4.12713e-11	7.5434e-10	-1.44824
GATA3	2625	GATA binding protein 3 [Source:HGNC Symbol;Acc:HGNC:4172]	1.13947	0.971027	3.75007	28.1095	45.3427	26.5615	17.6457	-1.5417	0.236829	-6.50978	7.52593e-11	1.32191e-09	-2.91138
GATA6	2627	GATA binding protein 6 [Source:HGNC Symbol;Acc:HGNC:4174]	5.69736	3.88411	7.50013	22.2533	51.1136	27.5452	19.6656	-1.19384	0.237308	-5.03078	4.88498e-07	4.57001e-06	-2.28761
GATAD2B	57459	GATA zinc finger domain containing 2B [Source:HGNC Symbol;Acc:HGNC:30778]	2582.04	2326.58	2538.79	2158.57	1957.16	2264.61	2304.63	0.219113	0.0679014	3.22693	0.00125127	0.00527742	1.16402
GATM	2628	glycine amidinotransferase [Source:HGNC Symbol;Acc:HGNC:4175]	335.005	371.903	332.818	619.58	561.425	572.547	465.547	-0.719566	0.0952049	-7.55807	4.09091e-14	1.16312e-12	-1.64669
GATS	352954	GATS, stromal antigen 3 opposite strand [Source:HGNC Symbol;Acc:HGNC:29954]	2472.66	2489.71	2539.73	3085.02	2689.24	2874.54	2691.82	-0.200122	0.0617445	-3.24114	0.00119054	0.00504775	-1.1488
GBA	2629	glucosylceramidase beta [Source:HGNC Symbol;Acc:HGNC:4177]	406.792	332.091	325.318	400.56	545.762	484.009	415.755	-0.407261	0.115641	-3.52177	0.000428676	0.00205076	-1.32617
GBF1	8729	golgi brefeldin A resistant guanine nucleotide exchange factor 1 [Source:HGNC Symbol;Acc:HGNC:4181]	3673.66	3466.57	3533.5	2833.2	2975.31	3023.09	3250.89	0.268621	0.055226	4.86402	1.15023e-06	1.00119e-05	1.20466
GBGT1	26301	globoside alpha-1,3-N-acetylgalactosaminyltransferase 1 (FORS blood group) [Source:HGNC Symbol;Acc:HGNC:20460]	59.2526	67.9719	60.9386	37.4793	36.2742	21.6427	47.2599	0.721981	0.209009	3.4543	0.000551721	0.00256581	1.64944
GCLC	2729	glutamate-cysteine ligase catalytic subunit [Source:HGNC Symbol;Acc:HGNC:4311]	813.583	788.474	779.076	933.469	910.152	954.246	863.167	-0.227072	0.0736534	-3.08298	0.00204936	0.00815907	-1.17046
GCN1	10985	GCN1, eIF2 alpha kinase activator homolog [Source:HGNC Symbol;Acc:HGNC:4199]	5306.52	4818.24	4910.71	3633.15	3899.48	3599.57	4361.28	0.426044	0.0579976	7.34589	2.044e-13	5.23625e-12	1.34354
GCNT1	2650	glucosaminyl (N-acetyl) transferase 1, core 2 [Source:HGNC Symbol;Acc:HGNC:4203]	66.0894	67.0009	81.5639	162.801	258.866	197.735	139.009	-1.31208	0.166168	-7.89612	2.87726e-15	9.57017e-14	-2.48299
GCNT2	2651	glucosaminyl (N-acetyl) transferase 2, I-branching enzyme (I blood group) [Source:HGNC Symbol;Acc:HGNC:4204]	746.354	818.576	784.701	627.778	582.036	644.362	700.635	0.333808	0.0821224	4.06476	4.80818e-05	0.000291128	1.26034
GCSH	2653	glycine cleavage system protein H [Source:HGNC Symbol;Acc:HGNC:4208]	410.21	413.658	406.882	504.799	490.526	527.294	458.895	-0.294444	0.0917566	-3.20897	0.0013321	0.00557757	-1.22641
GDA	9615	guanine deaminase [Source:HGNC Symbol;Acc:HGNC:4212]	13.6737	23.3047	15.0003	5.85614	4.12207	3.93503	10.982	0.735776	0.232985	3.15804	0.00158833	0.00652664	1.66529
GDAP1L1	78997	ganglioside induced differentiation associated protein 1 like 1 [Source:HGNC Symbol;Acc:HGNC:4213]	1667.05	1814.85	1801.91	2750.04	2516.11	2768.3	2219.71	-0.591814	0.0636909	-9.29197	1.51462e-20	8.67843e-19	-1.50714
GDAP2	54834	ganglioside induced differentiation associated protein 2 [Source:HGNC Symbol;Acc:HGNC:18010]	717.868	726.328	772.513	477.861	458.374	455.48	601.404	0.651529	0.0845362	7.70711	1.28703e-14	3.8901e-13	1.57083
GDE1	51573	glycerophosphodiester phosphodiesterase 1 [Source:HGNC Symbol;Acc:HGNC:29644]	2261.85	2232.39	2375.67	2767.61	2801.36	2850.93	2548.3	-0.2892	0.0562911	-5.13759	2.7829e-07	2.72221e-06	-1.22196
GDF11	10220	growth differentiation factor 11 [Source:HGNC Symbol;Acc:HGNC:4216]	5088.88	5137.71	5417.91	4009.12	3826.1	4081.61	4593.55	0.388265	0.0534845	7.2594	3.88816e-13	9.50637e-12	1.30882
GDF6	392255	growth differentiation factor 6 [Source:HGNC Symbol;Acc:HGNC:4221]	6.83683	2.91308	7.50013	29.2807	37.923	24.594	18.1746	-1.14901	0.237289	-4.84223	1.28389e-06	1.10684e-05	-2.21761
GDF9	2661	growth differentiation factor 9 [Source:HGNC Symbol;Acc:HGNC:4224]	907.02	874.896	824.077	1088.07	1102.24	1066.39	977.116	-0.315345	0.0724147	-4.35471	1.33241e-05	9.16969e-05	-1.24431
GDNF	2668	glial cell derived neurotrophic factor [Source:HGNC Symbol;Acc:HGNC:4232]	12.5342	5.82616	7.50013	25.767	45.3427	28.529	20.9165	-1.02057	0.236701	-4.31164	1.62047e-05	0.00010914	-2.02872
GEMIN6	79833	gem nuclear organelle associated protein 6 [Source:HGNC Symbol;Acc:HGNC:20044]	431.86	368.019	376.882	299.834	318.224	302.998	349.636	0.331034	0.105198	3.14677	0.00165083	0.00674775	1.25791
GEMIN8	54960	gem nuclear organelle associated protein 8 [Source:HGNC Symbol;Acc:HGNC:26044]	780.539	776.822	777.201	541.108	570.494	557.791	667.326	0.468122	0.0799619	5.85431	4.78981e-09	6.39721e-08	1.38331
GFM1	85476	G elongation factor mitochondrial 1 [Source:HGNC Symbol;Acc:HGNC:13780]	1640.84	1510.92	1509.4	1827.12	1722.2	1832.74	1673.87	-0.203686	0.064566	-3.1547	0.00160663	0.00659342	-1.15164
GFY	100507003	golgi associated olfactory signaling regulator [Source:HGNC Symbol;Acc:HGNC:44663]	306.518	231.105	220.316	36.3081	25.5568	24.594	140.733	2.59885	0.175652	14.7955	1.56713e-49	5.18952e-47	6.05803
GGA2	23062	golgi associated, gamma adaptin ear containing, ARF binding protein 2 [Source:HGNC Symbol;Acc:HGNC:16064]	3417.28	3489.87	3346.93	2867.17	3067.64	2841.09	3171.66	0.220575	0.0559248	3.94413	8.00902e-05	0.000461128	1.1652
GID4	79018	GID complex subunit 4 homolog [Source:HGNC Symbol;Acc:HGNC:28453]	458.068	513.673	491.259	338.485	322.346	327.592	408.57	0.543564	0.097551	5.5721	2.51689e-08	2.99711e-07	1.45757
GINM1	116254	glycoprotein integral membrane 1 [Source:HGNC Symbol;Acc:HGNC:21074]	566.318	537.949	603.761	825.716	796.383	806.682	689.468	-0.491235	0.0815225	-6.02577	1.68309e-09	2.43259e-08	-1.40565
GINS4	84296	GINS complex subunit 4 [Source:HGNC Symbol;Acc:HGNC:28226]	1528.03	1421.58	1475.65	1100.95	1196.22	1140.18	1310.44	0.354679	0.0676037	5.24645	1.55056e-07	1.58635e-06	1.2787
GIT2	9815	GIT ArfGAP 2 [Source:HGNC Symbol;Acc:HGNC:4273]	1239.75	1203.1	1183.15	979.147	1082.45	1040.82	1121.4	0.21734	0.0702054	3.09577	0.00196305	0.00785987	1.16259
GJA1	2697	gap junction protein alpha 1 [Source:HGNC Symbol;Acc:HGNC:4274]	1251.14	1206.02	1248.77	2830.86	4391.65	3463.81	2398.71	-1.32962	0.159497	-8.33632	7.66389e-17	3.05443e-15	-2.51336
GJD2	57369	gap junction protein delta 2 [Source:HGNC Symbol;Acc:HGNC:19154]	74.0657	98.0738	95.6267	176.856	190.439	196.752	138.635	-0.948335	0.150383	-6.30611	2.86138e-10	4.69283e-09	-1.92964
GKAP1	80318	G kinase anchoring protein 1 [Source:HGNC Symbol;Acc:HGNC:17496]	544.668	630.197	610.323	386.505	343.78	411.211	487.781	0.620716	0.0981292	6.32549	2.52426e-10	4.1581e-09	1.53764
GLB1	2720	galactosidase beta 1 [Source:HGNC Symbol;Acc:HGNC:4298]	1058.57	1155.52	1088.46	1538.99	1620.8	1472.69	1322.5	-0.47768	0.0692288	-6.90003	5.19919e-12	1.08403e-10	-1.3925
GLB1L2	89944	galactosidase beta 1 like 2 [Source:HGNC Symbol;Acc:HGNC:25129]	991.341	1029.29	968.454	1543.68	1559.79	1386.12	1246.44	-0.573373	0.0714688	-8.0227	1.03444e-15	3.5781e-14	-1.488
GLB1L3	112937	galactosidase beta 1 like 3 [Source:HGNC Symbol;Acc:HGNC:25147]	5.69736	1.94205	4.68758	33.9656	36.2742	26.5615	18.188	-1.35112	0.237307	-5.69357	1.2441e-08	1.54351e-07	-2.55111
GLCCI1	113263	glucocorticoid induced 1 [Source:HGNC Symbol;Acc:HGNC:18713]	5974.25	4979.43	4941.65	2649.32	2372.66	2642.38	3926.61	1.02696	0.0732268	14.0243	1.10673e-44	2.86453e-42	2.03772
GLDC	2731	glycine decarboxylase [Source:HGNC Symbol;Acc:HGNC:4313]	2551.28	2508.16	2562.23	2016.86	2035.48	1912.43	2264.41	0.348218	0.0575037	6.05557	1.39918e-09	2.04589e-08	1.27299
GLE1	2733	GLE1, RNA export mediator [Source:HGNC Symbol;Acc:HGNC:4315]	1505.24	1326.42	1492.53	1129.06	1116.26	1142.14	1285.28	0.34392	0.0705474	4.87501	1.08802e-06	9.51456e-06	1.2692
GLI3	2737	GLI family zinc finger 3 [Source:HGNC Symbol;Acc:HGNC:4319]	10597.1	9994.78	10107.4	9252.71	9348.02	8876.45	9696.07	0.158036	0.0489946	3.22557	0.00125721	0.00529553	1.11577
GLIPR1	11010	GLI pathogenesis related 1 [Source:HGNC Symbol;Acc:HGNC:17001]	872.836	755.459	859.703	952.209	1143.46	1107.71	948.563	-0.355795	0.0849028	-4.19061	2.78202e-05	0.000177869	-1.27969
GLIPR2	152007	GLI pathogenesis related 2 [Source:HGNC Symbol;Acc:HGNC:18007]	572.015	601.066	647.824	840.942	858.214	806.682	721.124	-0.445375	0.0813361	-5.47573	4.35701e-08	4.94013e-07	-1.36167
GLIS2	84662	GLIS family zinc finger 2 [Source:HGNC Symbol;Acc:HGNC:29450]	1120.1	940.925	1035.02	806.976	882.947	761.429	924.566	0.323234	0.0835876	3.86701	0.00011018	0.00061004	1.25113
GLIS3	169792	GLIS family zinc finger 3 [Source:HGNC Symbol;Acc:HGNC:28510]	87.7394	122.349	91.8766	476.69	747.743	571.564	349.66	-2.01222	0.194489	-10.3462	4.35394e-25	3.64468e-23	-4.03404
GLO1	2739	glyoxalase I [Source:HGNC Symbol;Acc:HGNC:4323]	7547.87	7505.07	7339.82	8759.62	8531.03	9522.78	8201.03	-0.256544	0.0536238	-4.78415	1.71715e-06	1.44673e-05	-1.19461
GLOD4	51031	glyoxalase domain containing 4 [Source:HGNC Symbol;Acc:HGNC:14111]	2596.86	2565.45	2612.86	3252.5	3174.82	3252.31	2909.13	-0.311783	0.0530668	-5.87529	4.22103e-09	5.70524e-08	-1.24124
GLS	2744	glutaminase [Source:HGNC Symbol;Acc:HGNC:4331]	1641.98	1602.2	1707.22	1387.91	1347.92	1331.03	1503.04	0.279541	0.0634713	4.40421	1.0617e-05	7.49684e-05	1.21381
GLUD1	2746	glutamate dehydrogenase 1 [Source:HGNC Symbol;Acc:HGNC:4335]	3818.37	3929.75	4003.19	4331.2	4307.56	4555.79	4157.64	-0.164725	0.0525432	-3.13504	0.00171832	0.00698683	-1.12095
GLUL	2752	glutamate-ammonia ligase [Source:HGNC Symbol;Acc:HGNC:4341]	11277.4	11051.3	11431.1	9949.59	9719.01	10004.8	10572.2	0.18453	0.0455635	4.04994	5.12298e-05	0.000308745	1.13645
GLYCTK	132158	glycerate kinase [Source:HGNC Symbol;Acc:HGNC:24247]	410.21	439.875	372.194	319.745	287.72	309.884	356.605	0.394787	0.105494	3.74228	0.00018236	0.000957643	1.31475
GMEB1	10691	glucocorticoid modulatory element binding protein 1 [Source:HGNC Symbol;Acc:HGNC:4370]	749.773	788.474	790.326	638.32	591.929	685.68	707.417	0.27489	0.0829559	3.31369	0.000920741	0.00404078	1.2099
GMFB	2764	glia maturation factor beta [Source:HGNC Symbol;Acc:HGNC:4373]	4132.87	4342.43	4379.14	4954.3	4756.86	5477.57	4673.86	-0.236289	0.0605052	-3.90526	9.41237e-05	0.000531064	-1.17796
GMIP	51291	GEM interacting protein [Source:HGNC Symbol;Acc:HGNC:24852]	848.907	805.953	819.389	736.703	671.072	524.343	734.395	0.342101	0.0984241	3.47578	0.000509366	0.00239006	1.2676
GMPPB	29925	GDP-mannose pyrophosphorylase B [Source:HGNC Symbol;Acc:HGNC:22932]	1505.24	1447.8	1401.59	1232.13	1316.59	1212.97	1352.72	0.204884	0.0672994	3.04437	0.00233171	0.0091314	1.15259
GNAI2	2771	G protein subunit alpha i2 [Source:HGNC Symbol;Acc:HGNC:4385]	17413.4	17223.1	17071.2	16007.2	15554.2	15326	16432.5	0.139999	0.0445354	3.14354	0.00166915	0.00681399	1.1019
GNAL	2774	G protein subunit alpha L [Source:HGNC Symbol;Acc:HGNC:4388]	579.991	741.865	693.762	1076.36	1018.97	1080.17	865.187	-0.629908	0.0862206	-7.30577	2.75674e-13	6.87445e-12	-1.54747
GNAO1	2775	G protein subunit alpha o1 [Source:HGNC Symbol;Acc:HGNC:4389]	4753.88	4831.83	4813.21	3271.24	2826.09	2945.37	3906.94	0.661719	0.0601227	11.0061	3.56945e-28	3.84578e-26	1.58197
GNAQ	2776	G protein subunit alpha q [Source:HGNC Symbol;Acc:HGNC:4390]	3493.62	3360.73	3570.06	4062.99	3961.31	4647.27	3849.33	-0.276214	0.0645325	-4.28023	1.86703e-05	0.000123834	-1.21101
GNAS	2778	GNAS complex locus [Source:HGNC Symbol;Acc:HGNC:4392]	43309.1	39314	40781	36235.5	36304.7	36841.8	38797.7	0.172102	0.0486687	3.53619	0.000405935	0.00195067	1.1267
GNB5	10681	G protein subunit beta 5 [Source:HGNC Symbol;Acc:HGNC:4401]	1084.78	1059.39	1093.14	1329.34	1289.38	1370.38	1204.4	-0.294654	0.06698	-4.39914	1.08681e-05	7.65239e-05	-1.22659
GNG10	2790	G protein subunit gamma 10 [Source:HGNC Symbol;Acc:HGNC:4402]	713.31	810.808	756.576	1131.41	1114.61	1177.56	950.711	-0.569309	0.0752801	-7.56254	3.95269e-14	1.12667e-12	-1.48381
GNG11	2791	G protein subunit gamma 11 [Source:HGNC Symbol;Acc:HGNC:4403]	532.134	563.196	559.697	829.23	898.611	934.57	719.573	-0.665405	0.0818257	-8.13199	4.22315e-16	1.55387e-14	-1.58601
GNG12	55970	G protein subunit gamma 12 [Source:HGNC Symbol;Acc:HGNC:19663]	877.394	879.751	907.516	1626.84	1799.69	1592.7	1280.65	-0.893401	0.0713436	-12.5225	5.62317e-36	9.97029e-34	-1.85755
GNG4	2786	G protein subunit gamma 4 [Source:HGNC Symbol;Acc:HGNC:4407]	4880.36	4664.82	4733.52	6702.94	6475.77	6868.6	5721	-0.483957	0.0504863	-9.5859	9.16527e-22	5.89667e-20	-1.39857
GNL1	2794	G protein nucleolar 1 (putative) [Source:HGNC Symbol;Acc:HGNC:4413]	2550.14	2668.38	2620.36	3069.79	2986.85	2982.76	2813.05	-0.202162	0.0542806	-3.72438	0.000195799	0.00102131	-1.15042
GNL2	29889	G protein nucleolar 2 [Source:HGNC Symbol;Acc:HGNC:29925]	1460.8	1351.67	1406.27	1622.15	1741.16	1751.09	1555.53	-0.274153	0.0652339	-4.20262	2.63846e-05	0.000169509	-1.20928
GNL3	26354	G protein nucleolar 3 [Source:HGNC Symbol;Acc:HGNC:29931]	1632.86	1566.27	1500.03	2074.25	2155.84	2170.17	1849.9	-0.439484	0.0616908	-7.12398	1.04856e-12	2.44172e-11	-1.35612
GNPTAB	79158	N-acetylglucosamine-1-phosphate transferase alpha and beta subunits [Source:HGNC Symbol;Acc:HGNC:29670]	1270.51	1276.9	1269.4	1492.15	1527.64	1623.2	1409.97	-0.277675	0.065091	-4.26595	1.99049e-05	0.000131404	-1.21224
GNPTG	84572	N-acetylglucosamine-1-phosphate transferase gamma subunit [Source:HGNC Symbol;Acc:HGNC:23026]	561.76	564.167	574.698	671.114	738.674	637.475	624.648	-0.26029	0.0860964	-3.02324	0.00250086	0.00971274	-1.19772
GNS	2799	glucosamine (N-acetyl)-6-sulfatase [Source:HGNC Symbol;Acc:HGNC:4422]	2530.77	2517.87	2580.05	2875.37	3169.04	2843.06	2752.69	-0.217688	0.0599529	-3.63098	0.000282343	0.00141316	-1.16287
GOLGA4	2803	golgin A4 [Source:HGNC Symbol;Acc:HGNC:4427]	2235.64	2415.92	2360.67	1827.12	1867.3	1952.76	2109.9	0.307372	0.0606194	5.07052	3.96726e-07	3.77737e-06	1.23745
GOLGA8A	23015	golgin A8 family member A [Source:HGNC Symbol;Acc:HGNC:31972]	1132.64	1160.38	1143.77	929.955	809.574	800.779	996.182	0.427725	0.0761518	5.61674	1.94596e-08	2.36094e-07	1.34511
GOLPH3L	55204	golgi phosphoprotein 3 like [Source:HGNC Symbol;Acc:HGNC:24882]	730.402	616.602	681.574	470.834	497.946	477.123	579.08	0.467442	0.0897698	5.20712	1.91792e-07	1.92458e-06	1.38266
GOPC	57120	golgi associated PDZ and coiled-coil motif containing [Source:HGNC Symbol;Acc:HGNC:17643]	2095.49	2127.52	2011.91	1749.82	1620.8	1688.13	1882.28	0.297551	0.0613973	4.84632	1.25776e-06	1.08639e-05	1.22906
GPATCH2L	55668	G-patch domain containing 2 like [Source:HGNC Symbol;Acc:HGNC:20210]	3632.64	3953.05	4016.32	2848.43	2575.47	2776.17	3300.35	0.493745	0.0612208	8.06499	7.32432e-16	2.59731e-14	1.4081
GPATCH4	54865	G-patch domain containing 4 [Source:HGNC Symbol;Acc:HGNC:25982]	684.823	648.646	645.949	849.141	873.878	877.512	763.325	-0.384771	0.076933	-5.00138	5.69205e-07	5.23585e-06	-1.30565
GPBP1L1	60313	GC-rich promoter binding protein 1 like 1 [Source:HGNC Symbol;Acc:HGNC:28843]	1966.73	2035.27	2021.29	1692.43	1674.38	1744.2	1855.72	0.233692	0.0592719	3.94271	8.05655e-05	0.000463509	1.17584
GPC1	2817	glypican 1 [Source:HGNC Symbol;Acc:HGNC:4449]	5159.53	5568.84	5190.09	6505	6160.84	5686.12	5711.74	-0.201497	0.0596542	-3.37774	0.000730832	0.0032894	-1.14989
GPC2	221914	glypican 2 [Source:HGNC Symbol;Acc:HGNC:4450]	6643.12	6669.99	6559.8	5907.68	5463.39	5427.4	6111.9	0.240101	0.0519489	4.62187	3.80296e-06	2.96932e-05	1.18108
GPC2	221914	glypican 2 [Source:HGNC Symbol;Acc:HGNC:4450]	6643.12	6669.99	6559.8	5907.68	5463.39	5427.4	6111.9	0.240101	0.0519489	4.62187	3.80296e-06	2.96932e-05	1.18108
GPC3	2719	glypican 3 [Source:HGNC Symbol;Acc:HGNC:4451]	1218.1	1254.57	1331.27	3223.22	3882.99	3020.14	2321.71	-1.37064	0.0808619	-16.9504	1.91258e-64	1.34586e-61	-2.58585
GPC5	2262	glypican 5 [Source:HGNC Symbol;Acc:HGNC:4453]	0	2.91308	4.68758	16.3972	12.3662	10.8213	7.86423	-0.665783	0.221017	-3.01236	0.00259228	0.0099983	-1.58643
GPCPD1	56261	glycerophosphocholine phosphodiesterase 1 [Source:HGNC Symbol;Acc:HGNC:26957]	1238.61	1135.13	1165.33	1543.68	1525.16	1438.25	1341.03	-0.342338	0.067637	-5.0614	4.16191e-07	3.94435e-06	-1.26781
GPD2	2820	glycerol-3-phosphate dehydrogenase 2 [Source:HGNC Symbol;Acc:HGNC:4456]	1579.31	1552.67	1462.53	1301.23	1171.49	1261.18	1388.07	0.29415	0.0684766	4.29562	1.74204e-05	0.000116473	1.22616
GPER1	2852	G protein-coupled estrogen receptor 1 [Source:HGNC Symbol;Acc:HGNC:4485]	12.5342	10.6813	18.7503	40.993	32.9765	30.4965	24.4053	-0.769286	0.232681	-3.30619	0.000945738	0.00413838	-1.70443
GPI	2821	glucose-6-phosphate isomerase [Source:HGNC Symbol;Acc:HGNC:4458]	6410.67	6516.56	6827.93	3754.96	3771.69	3713.69	5165.92	0.804342	0.0506716	15.8736	9.65306e-57	5.05506e-54	1.74635
GPM6B	2824	glycoprotein M6B [Source:HGNC Symbol;Acc:HGNC:4461]	10916.1	11063.9	11333.6	12601.2	11804	13040.7	11793.3	-0.166413	0.0513215	-3.24257	0.00118458	0.00502628	-1.12226
GPR1	2825	G protein-coupled receptor 1 [Source:HGNC Symbol;Acc:HGNC:4463]	26.2079	45.6383	43.1258	77.3011	89.8611	99.3596	63.5823	-0.935317	0.19695	-4.74899	2.0443e-06	1.69428e-05	-1.91231
GPR139	124274	G protein-coupled receptor 139 [Source:HGNC Symbol;Acc:HGNC:19995]	36.4631	34.957	34.6881	5.85614	2.47324	5.90255	20.0567	1.41884	0.23689	5.98944	2.10563e-09	3.00283e-08	2.6737
GPR143	4935	G protein-coupled receptor 143 [Source:HGNC Symbol;Acc:HGNC:20145]	99.1341	88.3635	78.7514	165.143	158.287	161.336	125.169	-0.766007	0.152797	-5.01324	5.35202e-07	4.96567e-06	-1.70056
GPR158	57512	G protein-coupled receptor 158 [Source:HGNC Symbol;Acc:HGNC:23689]	60.392	48.5514	36.5631	19.9109	23.0836	29.5128	36.3356	0.672559	0.221288	3.0393	0.00237131	0.00926873	1.5939
GPR162	27239	G protein-coupled receptor 162 [Source:HGNC Symbol;Acc:HGNC:16693]	1197.59	1284.67	1246.9	1089.24	1004.14	995.563	1136.35	0.267941	0.0706061	3.79487	0.000147721	0.000792371	1.20409
GPR173	54328	G protein-coupled receptor 173 [Source:HGNC Symbol;Acc:HGNC:18186]	1970.15	2004.2	1961.28	1541.34	1525.99	1416.61	1736.6	0.397816	0.0622442	6.39121	1.64578e-10	2.78853e-09	1.31751
GPR176	11245	G protein-coupled receptor 176 [Source:HGNC Symbol;Acc:HGNC:32370]	246.126	216.539	246.567	268.211	331.414	350.218	276.513	-0.397108	0.120865	-3.28555	0.00101784	0.0044084	-1.31687
GPR179	440435	G protein-coupled receptor 179 [Source:HGNC Symbol;Acc:HGNC:31371]	3.41842	3.88411	9.37516	45.6779	33.8009	70.8306	27.8312	-1.59658	0.235874	-6.76878	1.29872e-11	2.56082e-10	-3.02426
GPR19	2842	G protein-coupled receptor 19 [Source:HGNC Symbol;Acc:HGNC:4473]	472.881	464.151	458.446	318.574	331.414	374.812	403.38	0.423447	0.0992571	4.26617	1.9886e-05	0.000131318	1.34113
GPR26	2849	G protein-coupled receptor 26 [Source:HGNC Symbol;Acc:HGNC:4481]	10.2553	19.4205	14.0627	45.6779	39.5718	43.2854	28.7123	-0.962002	0.228593	-4.20836	2.57236e-05	0.000165735	-1.94801
GPR27	2850	G protein-coupled receptor 27 [Source:HGNC Symbol;Acc:HGNC:4482]	501.368	543.775	540.947	647.689	642.218	678.793	592.465	-0.299894	0.0847944	-3.53672	0.000405123	0.00194718	-1.23105
GPR3	2827	G protein-coupled receptor 3 [Source:HGNC Symbol;Acc:HGNC:4484]	28.4868	20.3916	25.3129	53.8765	62.6554	57.058	41.2969	-0.884421	0.213195	-4.14841	3.34793e-05	0.000210231	-1.84602
GPR37	2861	G protein-coupled receptor 37 [Source:HGNC Symbol;Acc:HGNC:4494]	33.0447	40.7831	46.8758	94.8695	86.5634	77.7169	63.3089	-0.861995	0.192806	-4.47079	7.79311e-06	5.65172e-05	-1.81755
GPR39	2863	G protein-coupled receptor 39 [Source:HGNC Symbol;Acc:HGNC:4496]	540.11	470.948	459.383	612.553	921.694	739.786	624.079	-0.596306	0.113653	-5.24674	1.54812e-07	1.58458e-06	-1.51184
GPR85	54329	G protein-coupled receptor 85 [Source:HGNC Symbol;Acc:HGNC:4536]	881.952	964.23	970.329	703.908	657.882	842.097	836.733	0.342565	0.089779	3.81565	0.000135824	0.000737519	1.26801
GPRASP2	114928	G protein-coupled receptor associated sorting protein 2 [Source:HGNC Symbol;Acc:HGNC:25169]	1077.94	1118.62	1116.58	1327	1239.92	1312.33	1198.73	-0.221077	0.0676613	-3.26741	0.00108537	0.00466328	-1.1656
GPRC5A	9052	G protein-coupled receptor class C group 5 member A [Source:HGNC Symbol;Acc:HGNC:9836]	6.83683	11.6523	10.3127	23.4246	29.6789	25.5777	17.9138	-0.752412	0.236827	-3.17706	0.00148777	0.00616857	-1.68461
GPRC5B	51704	G protein-coupled receptor class C group 5 member B [Source:HGNC Symbol;Acc:HGNC:13308]	3377.4	3457.83	3536.31	4207.05	3997.58	3738.28	3719.08	-0.199726	0.0578968	-3.44969	0.000561241	0.00260417	-1.14848
GPRC5C	55890	G protein-coupled receptor class C group 5 member C [Source:HGNC Symbol;Acc:HGNC:13309]	298.542	328.207	330.943	552.82	680.965	518.441	451.653	-0.825175	0.108281	-7.62067	2.52362e-14	7.34197e-13	-1.77175
GPSM2	29899	G protein signaling modulator 2 [Source:HGNC Symbol;Acc:HGNC:29501]	2081.82	2060.52	1993.16	1760.36	1717.25	1785.52	1899.77	0.217838	0.0591766	3.68115	0.000232188	0.00119044	1.16299
GPT2	84706	glutamic--pyruvic transaminase 2 [Source:HGNC Symbol;Acc:HGNC:18062]	3903.83	3826.82	3805.38	2757.07	2756.01	2731.9	3296.84	0.478557	0.0517272	9.25156	2.21234e-20	1.24233e-18	1.39335
GPX1	2876	glutathione peroxidase 1 [Source:HGNC Symbol;Acc:HGNC:4553]	2480.63	2387.76	2410.35	2762.93	3103.09	2643.36	2631.35	-0.222262	0.0655548	-3.39047	0.000697727	0.00315681	-1.16656
GPX3	2878	glutathione peroxidase 3 [Source:HGNC Symbol;Acc:HGNC:4555]	134.458	115.552	111.564	144.061	185.493	188.882	146.668	-0.471182	0.149001	-3.16227	0.00156545	0.00644321	-1.38625
GPX4	2879	glutathione peroxidase 4 [Source:HGNC Symbol;Acc:HGNC:4556]	5252.97	5167.81	5203.22	5954.53	6244.11	5784.5	5601.19	-0.200919	0.0509448	-3.94385	8.01848e-05	0.000461539	-1.14943
GPX7	2882	glutathione peroxidase 7 [Source:HGNC Symbol;Acc:HGNC:4559]	234.731	249.554	280.317	364.252	361.093	326.608	302.759	-0.430199	0.111781	-3.84859	0.000118801	0.000652636	-1.34742
GPX8	493869	glutathione peroxidase 8 (putative) [Source:HGNC Symbol;Acc:HGNC:33100]	748.633	798.184	777.201	853.826	1155.83	1026.06	893.289	-0.373193	0.0927663	-4.02294	5.74764e-05	0.000342486	-1.29522
GRAMD1B	57476	GRAM domain containing 1B [Source:HGNC Symbol;Acc:HGNC:29214]	791.933	775.851	723.763	516.512	554.006	571.564	655.605	0.462606	0.0836852	5.52792	3.24042e-08	3.77342e-07	1.37803
GRAMD2B	65983	GRAM domain containing 2B [Source:HGNC Symbol;Acc:HGNC:24911]	15.9526	14.5654	15.9378	38.6505	49.4648	53.123	31.2823	-1.04044	0.22556	-4.61272	3.97433e-06	3.08281e-05	-2.05686
GRASP	160622	general receptor for phosphoinositides 1 associated scaffold protein [Source:HGNC Symbol;Acc:HGNC:18707]	116.226	179.64	148.128	80.8148	88.2122	111.165	120.698	0.569096	0.167356	3.40051	0.000672614	0.00305608	1.48359
GRB14	2888	growth factor receptor bound protein 14 [Source:HGNC Symbol;Acc:HGNC:4565]	12.5342	14.5654	9.37516	31.6232	45.3427	30.4965	23.9895	-0.907265	0.233568	-3.88437	0.000102597	0.00057313	-1.87549
GRB2	2885	growth factor receptor bound protein 2 [Source:HGNC Symbol;Acc:HGNC:4566]	3432.09	3421.9	3445.37	3944.7	3723.05	4215.4	3697.09	-0.202796	0.0579259	-3.50096	0.000463585	0.00220186	-1.15093
GREB1	9687	growth regulation by estrogen in breast cancer 1 [Source:HGNC Symbol;Acc:HGNC:24885]	1469.92	1402.16	1429.71	1045.91	1050.3	1107.71	1250.95	0.415984	0.0666764	6.23884	4.40822e-10	7.05003e-09	1.33421
GREB1L	80000	growth regulation by estrogen in breast cancer 1 like [Source:HGNC Symbol;Acc:HGNC:31042]	1333.18	1598.31	1518.78	1059.96	1002.49	1002.45	1252.53	0.526227	0.0759229	6.93107	4.17672e-12	8.83943e-11	1.44016
GREM1	26585	gremlin 1, DAN family BMP antagonist [Source:HGNC Symbol;Acc:HGNC:2001]	35.3236	46.6093	27.188	138.205	273.705	236.102	126.189	-1.56697	0.230017	-6.81242	9.59737e-12	1.92443e-10	-2.96282
GRIA1	2890	glutamate ionotropic receptor AMPA type subunit 1 [Source:HGNC Symbol;Acc:HGNC:4571]	1532.59	1486.64	1674.4	2478.32	2631.53	2892.25	2115.96	-0.752389	0.0704841	-10.6746	1.33852e-26	1.27176e-24	-1.68458
GRIA2	2891	glutamate ionotropic receptor AMPA type subunit 2 [Source:HGNC Symbol;Acc:HGNC:4572]	1195.31	1089.49	1115.64	1526.11	1330.6	1659.6	1319.46	-0.396703	0.0804162	-4.93312	8.09249e-07	7.23696e-06	-1.3165
GRIA4	2893	glutamate ionotropic receptor AMPA type subunit 4 [Source:HGNC Symbol;Acc:HGNC:4574]	41.021	46.6093	58.126	106.582	75.0216	92.4733	69.9722	-0.713507	0.19056	-3.74427	0.000180918	0.000950736	-1.63979
GRIK1	2897	glutamate ionotropic receptor kainate type subunit 1 [Source:HGNC Symbol;Acc:HGNC:4579]	27.3473	47.5803	60.001	154.602	145.921	134.775	95.0378	-1.36218	0.183158	-7.4372	1.02844e-13	2.75367e-12	-2.57073
GRIK2	2898	glutamate ionotropic receptor kainate type subunit 2 [Source:HGNC Symbol;Acc:HGNC:4580]	335.005	286.453	344.069	182.712	180.547	202.654	255.24	0.717053	0.1205	5.95063	2.67115e-09	3.75228e-08	1.64382
GRIN1	2902	glutamate ionotropic receptor NMDA type subunit 1 [Source:HGNC Symbol;Acc:HGNC:4584]	45.5789	29.1308	34.6881	93.6983	81.6169	88.5383	62.2085	-0.997179	0.19526	-5.10692	3.27446e-07	3.15779e-06	-1.99609
GRIN2B	2904	glutamate ionotropic receptor NMDA type subunit 2B [Source:HGNC Symbol;Acc:HGNC:4586]	33.0447	27.1888	36.5631	175.684	220.118	265.615	126.369	-2.28445	0.177716	-12.8545	8.11759e-38	1.57579e-35	-4.87177
GRIN2C	2905	glutamate ionotropic receptor NMDA type subunit 2C [Source:HGNC Symbol;Acc:HGNC:4587]	5.69736	7.76822	6.56261	46.8491	48.6404	39.3503	25.8113	-1.51978	0.233413	-6.51111	7.45964e-11	1.31129e-09	-2.86747
GRIN2D	2906	glutamate ionotropic receptor NMDA type subunit 2D [Source:HGNC Symbol;Acc:HGNC:4588]	1109.85	921.505	909.391	525.882	448.481	454.496	728.267	1.00041	0.0941124	10.6299	2.16278e-26	2.03772e-24	2.00057
GRM4	2914	glutamate metabotropic receptor 4 [Source:HGNC Symbol;Acc:HGNC:4596]	43.3	33.986	31.8756	130.006	117.891	131.824	81.4804	-1.47031	0.182801	-8.04323	8.75042e-16	3.06441e-14	-2.77081
GRM7	2917	glutamate metabotropic receptor 7 [Source:HGNC Symbol;Acc:HGNC:4599]	35.3236	36.899	24.3754	53.8765	64.3042	76.7332	48.5853	-0.753089	0.208436	-3.61305	0.000302612	0.00150258	-1.6854
GRN	2896	granulin precursor [Source:HGNC Symbol;Acc:HGNC:4601]	1286.46	1269.13	1138.14	1352.77	1807.11	1472.69	1387.72	-0.317655	0.0897165	-3.54065	0.000399142	0.00192254	-1.2463
GSDMB	55876	gasdermin B [Source:HGNC Symbol;Acc:HGNC:23690]	397.676	435.02	388.132	350.197	317.399	289.225	362.942	0.336251	0.105591	3.18446	0.00145024	0.00602853	1.26247
GSDME	1687	gasdermin E [Source:HGNC Symbol;Acc:HGNC:2810]	763.447	855.475	747.201	959.236	956.319	926.7	868.063	-0.256689	0.07783	-3.29807	0.000973508	0.00424259	-1.19473
GSE1	23199	Gse1 coiled-coil protein [Source:HGNC Symbol;Acc:HGNC:28979]	6505.25	6475.78	6412.61	5282.24	4869.81	4801.72	5724.57	0.370951	0.0530363	6.99429	2.666e-12	5.83411e-11	1.29321
GSN	2934	gelsolin [Source:HGNC Symbol;Acc:HGNC:4620]	388.56	543.775	462.196	1113.84	1319.89	1047.7	812.66	-1.25119	0.10441	-11.9834	4.33947e-33	6.64735e-31	-2.38038
GSPT2	23708	G1 to S phase transition 2 [Source:HGNC Symbol;Acc:HGNC:4622]	1596.4	1485.67	1520.65	1134.92	1193.75	1271.02	1367.07	0.345472	0.0685333	5.04094	4.63249e-07	4.35369e-06	1.27057
GSTA4	2941	glutathione S-transferase alpha 4 [Source:HGNC Symbol;Acc:HGNC:4629]	3712.4	3737.48	3740.69	4826.63	4382.58	5158.83	4259.77	-0.353793	0.0617689	-5.72769	1.01807e-08	1.28719e-07	-1.27792
GSTCD	79807	glutathione S-transferase C-terminal domain containing [Source:HGNC Symbol;Acc:HGNC:25806]	1359.39	1326.42	1438.15	915.901	915.923	946.376	1150.36	0.557828	0.0691787	8.06359	7.40866e-16	2.62308e-14	1.47205
GSTM3	2947	glutathione S-transferase mu 3 [Source:HGNC Symbol;Acc:HGNC:4635]	704.194	687.487	698.45	852.654	794.734	835.211	762.122	-0.240214	0.0770818	-3.11636	0.00183101	0.00738894	-1.18117
GSTO1	9446	glutathione S-transferase omega 1 [Source:HGNC Symbol;Acc:HGNC:13312]	618.734	657.386	600.01	945.181	915.923	879.48	769.452	-0.530491	0.0788104	-6.73123	1.68239e-11	3.25465e-10	-1.44442
GSTP1	2950	glutathione S-transferase pi 1 [Source:HGNC Symbol;Acc:HGNC:4638]	9379	9048.03	9253.29	13966.9	18970.6	14820.3	12573	-0.723453	0.129298	-5.59521	2.2035e-08	2.64773e-07	-1.65113
GSTP1	2950	glutathione S-transferase pi 1 [Source:HGNC Symbol;Acc:HGNC:4638]	9379	9048.03	9253.29	13966.9	18970.6	14820.3	12573	-0.723453	0.129298	-5.59521	2.2035e-08	2.64773e-07	-1.65113
GSX2	170825	GS homeobox 2 [Source:HGNC Symbol;Acc:HGNC:24959]	2067	2105.19	2018.47	1612.78	1417.99	1358.57	1763.33	0.487159	0.0695603	7.0034	2.49831e-12	5.49385e-11	1.40168
GTF2A2	2958	general transcription factor IIA subunit 2 [Source:HGNC Symbol;Acc:HGNC:4647]	1592.98	1474.99	1555.34	1684.23	1712.31	2049.17	1678.17	-0.230501	0.0763721	-3.01814	0.00254335	0.00984042	-1.17324
GTF2E1	2960	general transcription factor IIE subunit 1 [Source:HGNC Symbol;Acc:HGNC:4650]	791.933	792.358	705.012	603.183	558.128	600.093	675.118	0.36663	0.0844093	4.34348	1.40242e-05	9.58994e-05	1.28934
GTF2E2	2961	general transcription factor IIE subunit 2 [Source:HGNC Symbol;Acc:HGNC:4651]	707.612	705.937	720.95	523.539	548.235	590.255	632.755	0.348377	0.0834955	4.17241	3.014e-05	0.000191613	1.27313
GTF2H1	2965	general transcription factor IIH subunit 1 [Source:HGNC Symbol;Acc:HGNC:4655]	1183.91	1157.46	1152.21	1367.99	1403.98	1443.17	1284.79	-0.26652	0.0653437	-4.07874	4.52797e-05	0.000275719	-1.2029
GTF2H2C	728340	GTF2H2 family member C [Source:HGNC Symbol;Acc:HGNC:31394]	227.894	200.032	215.629	290.465	291.842	264.631	248.415	-0.371913	0.1177	-3.15983	0.00157862	0.0064915	-1.29407
GTF2H3	2967	general transcription factor IIH subunit 3 [Source:HGNC Symbol;Acc:HGNC:4657]	986.783	978.796	993.767	1358.63	1268.77	1251.34	1139.68	-0.380555	0.0689998	-5.5153	3.48184e-08	4.02485e-07	-1.30184
GTF2H4	2968	general transcription factor IIH subunit 4 [Source:HGNC Symbol;Acc:HGNC:4658]	843.21	871.983	839.077	749.586	727.957	679.777	785.265	0.237898	0.0774418	3.07195	0.00212662	0.00843532	1.17927
GTF2I	2969	general transcription factor IIi [Source:HGNC Symbol;Acc:HGNC:4659]	5076.35	4594.9	4723.21	4026.68	4023.14	4075.71	4420	0.243692	0.0545518	4.46717	7.92595e-06	5.74064e-05	1.18402
GTF3C1	2975	general transcription factor IIIC subunit 1 [Source:HGNC Symbol;Acc:HGNC:4664]	5941.21	5525.15	5747.91	4777.44	5005.01	4820.42	5302.86	0.23384	0.0519507	4.5012	6.75706e-06	4.96753e-05	1.17596
GTF3C5	9328	general transcription factor IIIC subunit 5 [Source:HGNC Symbol;Acc:HGNC:4668]	2809.94	2490.69	2502.23	2146.86	2253.12	2220.34	2403.86	0.23132	0.0631975	3.66027	0.000251949	0.00127721	1.17391
GTPBP1	9567	GTP binding protein 1 [Source:HGNC Symbol;Acc:HGNC:4669]	5082.05	4897.86	4979.15	4523.28	4389.18	4270.5	4690.34	0.180373	0.0509167	3.54251	0.000396343	0.00191028	1.13318
GTPBP2	54676	GTP binding protein 2 [Source:HGNC Symbol;Acc:HGNC:4670]	1801.51	1859.52	1859.09	1308.26	1403.15	1351.68	1597.2	0.433239	0.0626086	6.91981	4.52266e-12	9.50011e-11	1.35026
GTPBP4	23560	GTP binding protein 4 [Source:HGNC Symbol;Acc:HGNC:21535]	1915.45	1800.28	1833.78	2198.4	2320.72	2289.21	2059.64	-0.291577	0.0594854	-4.90167	9.50276e-07	8.3915e-06	-1.22398
GTPBP6	8225	GTP binding protein 6 (putative) [Source:HGNC Symbol;Acc:HGNC:30189]	1012.99	933.157	1013.46	1227.45	1292.68	1076.23	1092.66	-0.274109	0.0792535	-3.45863	0.000542926	0.00252752	-1.20925
GTSE1	51512	G2 and S-phase expressed 1 [Source:HGNC Symbol;Acc:HGNC:13698]	2163.86	1998.37	1937.85	1350.43	1529.29	1336.93	1719.45	0.517905	0.0710655	7.28771	3.15263e-13	7.81839e-12	1.43187
GUCY1A3	2982	guanylate cyclase 1 soluble subunit alpha [Source:HGNC Symbol;Acc:HGNC:4685]	231.313	239.844	257.817	181.54	136.853	176.093	203.91	0.520945	0.132763	3.92387	8.71382e-05	0.000496126	1.43489
GUCY1B3	2983	guanylate cyclase 1 soluble subunit beta [Source:HGNC Symbol;Acc:HGNC:4687]	609.618	793.329	788.451	593.813	577.914	574.515	656.273	0.316705	0.0962279	3.29119	0.000997641	0.0043316	1.24548
GYPC	2995	glycophorin C (Gerbich blood group) [Source:HGNC Symbol;Acc:HGNC:4704]	192.571	195.176	179.066	286.951	288.545	262.663	234.162	-0.526728	0.119812	-4.39627	1.10128e-05	7.73745e-05	-1.44066
GYS1	2997	glycogen synthase 1 [Source:HGNC Symbol;Acc:HGNC:4706]	1796.95	1968.27	2081.29	1527.28	1525.99	1369.39	1711.53	0.394355	0.0714577	5.51872	3.41474e-08	3.95337e-07	1.31436
GZF1	64412	GDNF inducible zinc finger protein 1 [Source:HGNC Symbol;Acc:HGNC:15808]	1002.74	1004.04	948.767	829.23	823.589	825.373	905.623	0.247697	0.0725753	3.41296	0.000642605	0.00293751	1.18731
H1F0	3005	H1 histone family member 0 [Source:HGNC Symbol;Acc:HGNC:4714]	11782.1	14044.9	13279	9036.03	7179.82	6931.56	10375.6	0.692919	0.131899	5.25341	1.49308e-07	1.53591e-06	1.61655
H2AFZ	3015	H2A histone family member Z [Source:HGNC Symbol;Acc:HGNC:4741]	14094.1	13119.6	13380.2	14401.4	15423.9	16110	14421.6	-0.17628	0.0541945	-3.25273	0.00114301	0.00487652	-1.12997
H3F3B	3021	H3 histone family member 3B [Source:HGNC Symbol;Acc:HGNC:4765]	17907.9	17071.6	17476.2	24510.3	22739.8	25611.2	20886.2	-0.467989	0.0530587	-8.82022	1.14237e-18	5.48484e-17	-1.38318
HABP4	22927	hyaluronan binding protein 4 [Source:HGNC Symbol;Acc:HGNC:17062]	871.696	907.911	941.266	1096.27	1084.93	1033.93	989.334	-0.233901	0.0719958	-3.24882	0.00115885	0.00493195	-1.17601
HACD1	9200	3-hydroxyacyl-CoA dehydratase 1 [Source:HGNC Symbol;Acc:HGNC:9639]	139.016	178.669	169.69	204.965	263.812	242.005	199.693	-0.496698	0.135883	-3.65534	0.000256841	0.00129967	-1.41098
HACL1	26061	2-hydroxyacyl-CoA lyase 1 [Source:HGNC Symbol;Acc:HGNC:17856]	335.005	340.831	317.818	505.971	476.511	490.895	411.172	-0.542981	0.0963118	-5.63774	1.72293e-08	2.10395e-07	-1.45698
HACL1	26061	2-hydroxyacyl-CoA lyase 1 [Source:HGNC Symbol;Acc:HGNC:17856]	335.005	340.831	317.818	505.971	476.511	490.895	411.172	-0.542981	0.0963118	-5.63774	1.72293e-08	2.10395e-07	-1.45698
HADHA	3030	hydroxyacyl-CoA dehydrogenase trifunctional multienzyme complex subunit alpha [Source:HGNC Symbol;Acc:HGNC:4801]	4406.34	4518.19	4461.64	5569.19	5563.97	5400.83	4986.69	-0.30127	0.0489715	-6.15194	7.65418e-10	1.17972e-08	-1.23223
HAP1	9001	huntingtin associated protein 1 [Source:HGNC Symbol;Acc:HGNC:4812]	93.4367	125.263	86.2515	62.0751	65.9531	63.9443	82.8205	0.55081	0.179748	3.06435	0.00218146	0.00861943	1.46491
HAPLN1	1404	hyaluronan and proteoglycan link protein 1 [Source:HGNC Symbol;Acc:HGNC:2380]	10.2553	8.73925	12.1877	44.5067	65.1287	71.8144	35.4387	-1.58358	0.226834	-6.98121	2.92651e-12	6.3243e-11	-2.99712
HAPLN3	145864	hyaluronan and proteoglycan link protein 3 [Source:HGNC Symbol;Acc:HGNC:21446]	84.321	97.1027	100.314	152.26	210.225	199.703	140.654	-0.87941	0.154322	-5.69855	1.20831e-08	1.50579e-07	-1.83962
HARS	3035	histidyl-tRNA synthetase [Source:HGNC Symbol;Acc:HGNC:4816]	2437.33	2228.51	2248.16	2609.5	2588.66	2639.42	2458.6	-0.17882	0.0586048	-3.05129	0.00227859	0.00894667	-1.13196
HASPIN	83903	histone H3 associated protein kinase [Source:HGNC Symbol;Acc:HGNC:19682]	342.981	330.149	349.694	228.39	233.309	223.313	284.639	0.544752	0.109895	4.95701	7.15863e-07	6.47902e-06	1.45877
HAUS2	55142	HAUS augmin like complex subunit 2 [Source:HGNC Symbol;Acc:HGNC:25530]	1335.46	1346.81	1424.09	1535.48	1602.66	1615.33	1476.64	-0.207316	0.0642852	-3.22494	0.00125997	0.00530417	-1.15454
HAUS3	79441	HAUS augmin like complex subunit 3 [Source:HGNC Symbol;Acc:HGNC:28719]	977.667	1022.49	1013.46	814.004	743.621	795.861	894.517	0.350343	0.0745049	4.70228	2.57267e-06	2.08761e-05	1.27486
HAUS4	54930	HAUS augmin like complex subunit 4 [Source:HGNC Symbol;Acc:HGNC:20163]	877.394	964.23	940.329	666.429	707.347	622.719	796.408	0.464034	0.0805142	5.76339	8.24421e-09	1.05659e-07	1.37939
HAUS5	23354	HAUS augmin like complex subunit 5 [Source:HGNC Symbol;Acc:HGNC:29130]	999.317	1049.68	940.329	788.237	742.796	673.875	865.706	0.42706	0.0809704	5.27427	1.33282e-07	1.38626e-06	1.34449
HBEGF	1839	heparin binding EGF like growth factor [Source:HGNC Symbol;Acc:HGNC:3059]	127.621	134.973	154.69	340.827	446.008	411.211	269.222	-1.40245	0.127704	-10.982	4.66468e-28	5.00187e-26	-2.6435
HCCS	3052	holocytochrome c synthase [Source:HGNC Symbol;Acc:HGNC:4837]	667.731	587.472	636.574	1076.36	1121.2	1150.01	873.225	-0.802846	0.0775854	-10.3479	4.27752e-25	3.59408e-23	-1.74454
HCFC1	3054	host cell factor C1 [Source:HGNC Symbol;Acc:HGNC:4839]	7854.38	7168.12	7360.44	6225.08	6690.94	6120.94	6903.32	0.229663	0.0558609	4.11134	3.93369e-05	0.000242948	1.17256
HCFC2	29915	host cell factor C2 [Source:HGNC Symbol;Acc:HGNC:24972]	766.865	766.141	805.327	563.361	526.8	563.694	665.364	0.486729	0.0814732	5.9741	2.31366e-09	3.27873e-08	1.40126
HCN3	57657	hyperpolarization activated cyclic nucleotide gated potassium channel 3 [Source:HGNC Symbol;Acc:HGNC:19183]	1173.66	1171.06	1185.02	939.325	764.231	828.325	1010.27	0.469607	0.0793832	5.91569	3.3048e-09	4.5599e-08	1.38473
HCRT	3060	hypocretin neuropeptide precursor [Source:HGNC Symbol;Acc:HGNC:4847]	178.897	175.756	159.378	39.8218	46.1671	38.3666	106.398	1.72564	0.169295	10.1931	2.12894e-24	1.66457e-22	3.30727
HDAC5	10014	histone deacetylase 5 [Source:HGNC Symbol;Acc:HGNC:14068]	4933.92	4686.18	4635.08	3004.2	2938.21	2807.65	3834.21	0.6946	0.0547215	12.6934	6.43655e-37	1.17836e-34	1.61844
HDAC9	9734	histone deacetylase 9 [Source:HGNC Symbol;Acc:HGNC:14065]	2047.63	2192.58	2220.04	1652.6	1600.19	1474.65	1864.62	0.443001	0.0654798	6.76546	1.3289e-11	2.61576e-10	1.35943
HDC	3067	histidine decarboxylase [Source:HGNC Symbol;Acc:HGNC:4855]	495.671	433.078	397.507	66.76	62.6554	84.6032	256.712	2.38182	0.13767	17.3009	4.62699e-67	3.47302e-64	5.21194
HDDC2	51020	HD domain containing 2 [Source:HGNC Symbol;Acc:HGNC:21078]	864.86	908.882	863.453	1093.93	1159.95	1098.86	998.321	-0.339158	0.0714845	-4.7445	2.09019e-06	1.72913e-05	-1.26502
HDHD5	27440	haloacid dehalogenase like hydrolase domain containing 5 [Source:HGNC Symbol;Acc:HGNC:1843]	1443.71	1457.51	1582.53	1209.88	1301.75	1191.33	1364.45	0.269394	0.0692615	3.88951	0.000100445	0.000562489	1.2053
HEATR5A	25938	HEAT repeat containing 5A [Source:HGNC Symbol;Acc:HGNC:20276]	1840.25	2154.71	1945.35	1457.01	1252.28	1293.64	1657.21	0.557436	0.0754783	7.38539	1.52009e-13	3.95714e-12	1.47165
HEATR5B	54497	HEAT repeat containing 5B [Source:HGNC Symbol;Acc:HGNC:29273]	1974.71	1888.65	1889.1	1670.17	1627.39	1696	1791	0.200704	0.0602581	3.33074	0.000866153	0.00382207	1.14926
HECTD2	143279	HECT domain E3 ubiquitin protein ligase 2 [Source:HGNC Symbol;Acc:HGNC:26736]	1831.13	1852.72	1803.78	1425.39	1372.65	1461.86	1624.59	0.359693	0.0618694	5.81375	6.10904e-09	8.05406e-08	1.28315
HECTD3	79654	HECT domain E3 ubiquitin protein ligase 3 [Source:HGNC Symbol;Acc:HGNC:26117]	951.459	931.215	992.83	736.703	715.591	670.923	833.12	0.426892	0.0766259	5.57112	2.53113e-08	3.00929e-07	1.34433
HECW1	23072	HECT, C2 and WW domain containing E3 ubiquitin protein ligase 1 [Source:HGNC Symbol;Acc:HGNC:22195]	538.97	531.152	494.071	665.258	676.843	757.494	610.631	-0.411145	0.0875888	-4.69404	2.67858e-06	2.16653e-05	-1.32974
HELLS	3070	helicase, lymphoid specific [Source:HGNC Symbol;Acc:HGNC:4861]	2070.42	1857.58	2049.41	1594.04	1552.37	1600.57	1787.4	0.326262	0.0643791	5.06783	4.0237e-07	3.82949e-06	1.25376
HELT	391723	helt bHLH transcription factor [Source:HGNC Symbol;Acc:HGNC:33783]	87.7394	90.3055	76.8763	56.219	47.816	37.3828	66.0565	0.682196	0.190358	3.58376	0.000338688	0.00166192	1.60458
HELZ	9931	helicase with zinc finger [Source:HGNC Symbol;Acc:HGNC:16878]	2431.63	2428.54	2588.48	2078.93	1892.03	1972.44	2232.01	0.321871	0.061316	5.24938	1.52613e-07	1.56491e-06	1.24995
HEMK1	51409	HemK methyltransferase family member 1 [Source:HGNC Symbol;Acc:HGNC:24923]	1142.89	1225.44	1087.52	979.147	924.167	899.155	1043.05	0.295897	0.0743143	3.98169	6.84264e-05	0.000399281	1.22765
HEPACAM2	253012	HEPACAM family member 2 [Source:HGNC Symbol;Acc:HGNC:27364]	19.371	15.5364	19.6878	5.85614	2.47324	5.90255	11.4712	0.771584	0.233875	3.29914	0.000969828	0.00422982	1.70714
HERC1	8925	HECT and RLD domain containing E3 ubiquitin protein ligase family member 1 [Source:HGNC Symbol;Acc:HGNC:4867]	6711.49	6530.16	6405.11	4923.84	4596.1	4833.2	5666.65	0.447963	0.0513571	8.72251	2.72107e-18	1.2556e-16	1.36411
HERC2	8924	HECT and RLD domain containing E3 ubiquitin protein ligase 2 [Source:HGNC Symbol;Acc:HGNC:4868]	6141.76	6040.76	6001.98	4841.86	4915.98	4903.05	5474.23	0.307289	0.0477229	6.43902	1.20246e-10	2.06065e-09	1.23738
HERC3	8916	HECT and RLD domain containing E3 ubiquitin protein ligase 3 [Source:HGNC Symbol;Acc:HGNC:4876]	2061.31	2114.9	2204.1	2478.32	2408.11	2732.88	2333.27	-0.250589	0.0640128	-3.91467	9.05263e-05	0.000512823	-1.18969
HERC4	26091	HECT and RLD domain containing E3 ubiquitin protein ligase 4 [Source:HGNC Symbol;Acc:HGNC:24521]	1182.77	1153.58	1222.52	801.12	825.238	789.958	995.865	0.5452	0.0711269	7.66518	1.78579e-14	5.29807e-13	1.45922
HES1	3280	hes family bHLH transcription factor 1 [Source:HGNC Symbol;Acc:HGNC:5192]	1263.67	1571.12	1271.27	1036.54	925.816	915.879	1164.05	0.497161	0.0866311	5.73883	9.53353e-09	1.21012e-07	1.41143
HES5	388585	hes family bHLH transcription factor 5 [Source:HGNC Symbol;Acc:HGNC:19764]	1161.12	1279.81	1159.71	917.072	928.289	797.828	1040.64	0.433538	0.0787339	5.50637	3.66302e-08	4.21266e-07	1.35054
HES6	55502	hes family bHLH transcription factor 6 [Source:HGNC Symbol;Acc:HGNC:18254]	5297.41	4022	3836.32	3065.11	3155.85	2826.34	3700.5	0.486222	0.141955	3.4252	0.000614357	0.00282213	1.40077
HEXA	3073	hexosaminidase subunit alpha [Source:HGNC Symbol;Acc:HGNC:4878]	1043.76	1117.65	1005.96	1233.3	1317.41	1265.11	1163.87	-0.263732	0.0706807	-3.73132	0.000190479	0.000995639	-1.20058
HEXB	3074	hexosaminidase subunit beta [Source:HGNC Symbol;Acc:HGNC:4879]	1003.88	1102.12	1040.64	1319.97	1594.42	1393	1242.34	-0.442015	0.0783763	-5.63965	1.70392e-08	2.083e-07	-1.3585
HEY1	23462	hes related family bHLH transcription factor with YRPW motif 1 [Source:HGNC Symbol;Acc:HGNC:4880]	2902.24	2174.13	2279.1	1037.71	900.259	945.392	1706.47	1.30022	0.0908905	14.3054	2.02531e-46	5.7729e-44	2.46267
HGSNAT	138050	heparan-alpha-glucosaminide N-acetyltransferase [Source:HGNC Symbol;Acc:HGNC:26527]	1477.9	1517.72	1508.46	1946.58	1742.81	1829.79	1670.54	-0.285813	0.0644717	-4.43315	9.2867e-06	6.645e-05	-1.2191
HHAT	55733	hedgehog acyltransferase [Source:HGNC Symbol;Acc:HGNC:18270]	562.899	607.863	558.76	339.656	360.269	371.861	466.885	0.661048	0.0934535	7.07355	1.51019e-12	3.4143e-11	1.58123
HIF1AN	55662	hypoxia inducible factor 1 alpha subunit inhibitor [Source:HGNC Symbol;Acc:HGNC:17113]	3890.16	3767.59	3740.69	3437.56	3375.15	3409.71	3603.47	0.155164	0.0514833	3.01387	0.0025794	0.00996276	1.11355
HIGD1A	25994	HIG1 hypoxia inducible domain family member 1A [Source:HGNC Symbol;Acc:HGNC:29527]	3154.06	3293.72	3361.93	4253.9	4227.59	4579.4	3811.77	-0.406666	0.0561534	-7.24205	4.41959e-13	1.07473e-11	-1.32562
HIGD2A	192286	HIG1 hypoxia inducible domain family member 2A [Source:HGNC Symbol;Acc:HGNC:28311]	1140.61	1310.89	1220.65	1619.81	1624.92	1536.63	1408.92	-0.371323	0.0695057	-5.34234	9.17569e-08	9.79233e-07	-1.29354
HINT1	3094	histidine triad nucleotide binding protein 1 [Source:HGNC Symbol;Acc:HGNC:4912]	4770.97	5091.1	5173.22	6113.81	6156.72	6239.98	5590.97	-0.296029	0.0515465	-5.74295	9.30417e-09	1.18368e-07	-1.22776
HIP1	3092	huntingtin interacting protein 1 [Source:HGNC Symbol;Acc:HGNC:4913]	5753.2	5411.54	5532.28	4300.75	4452.66	4274.43	4954.14	0.35317	0.0513207	6.88162	5.91756e-12	1.22025e-10	1.27736
HIP1R	9026	huntingtin interacting protein 1 related [Source:HGNC Symbol;Acc:HGNC:18415]	2495.44	2316.87	2186.29	1981.72	1891.2	1837.66	2118.2	0.287572	0.065076	4.41902	9.91477e-06	7.05182e-05	1.22058
HIPK1	204851	homeodomain interacting protein kinase 1 [Source:HGNC Symbol;Acc:HGNC:19006]	3697.59	3698.64	3794.13	2631.75	2475.71	2574.5	3145.39	0.536568	0.0540793	9.92186	3.34452e-23	2.41286e-21	1.45052
HIPK2	28996	homeodomain interacting protein kinase 2 [Source:HGNC Symbol;Acc:HGNC:14402]	17312	16064.7	16811.5	13646	12987	13760.8	15097	0.309828	0.0495877	6.24809	4.15505e-10	6.68788e-09	1.23956
HIRIP3	8479	HIRA interacting protein 3 [Source:HGNC Symbol;Acc:HGNC:4917]	1826.57	1742.99	1717.53	1346.91	1418.82	1336.93	1564.96	0.357585	0.0637112	5.61258	1.99327e-08	2.41055e-07	1.28128
HIST1H1C	3006	histone cluster 1 H1 family member c [Source:HGNC Symbol;Acc:HGNC:4716]	121.924	98.0738	119.065	189.739	218.47	249.875	166.191	-0.861338	0.145038	-5.9387	2.87285e-09	4.00811e-08	-1.81672
HIST1H2BE	8344	histone cluster 1 H2B family member e [Source:HGNC Symbol;Acc:HGNC:4753]	198.268	162.162	203.441	104.239	119.54	162.32	158.328	0.477575	0.153703	3.10712	0.0018892	0.00759388	1.3924
HIST1H2BK	85236	histone cluster 1 H2B family member k [Source:HGNC Symbol;Acc:HGNC:13954]	142.434	101.958	125.627	165.143	221.767	217.411	162.39	-0.636844	0.150265	-4.23813	2.25389e-05	0.00014694	-1.55492
HIVEP1	3096	human immunodeficiency virus type I enhancer binding protein 1 [Source:HGNC Symbol;Acc:HGNC:4920]	1283.05	1124.45	1220.65	913.558	971.983	1010.32	1087.33	0.31481	0.0749194	4.20198	2.6459e-05	0.000169938	1.24385
HIVEP2	3097	human immunodeficiency virus type I enhancer binding protein 2 [Source:HGNC Symbol;Acc:HGNC:4921]	1494.99	1388.57	1427.84	1123.21	1054.42	1035.9	1254.15	0.415686	0.0684572	6.0722	1.26171e-09	1.86547e-08	1.33393
HJURP	55355	Holliday junction recognition protein [Source:HGNC Symbol;Acc:HGNC:25444]	1866.46	1797.37	1723.16	1229.79	1294.33	1240.52	1525.27	0.50549	0.0645963	7.82538	5.06126e-15	1.6235e-13	1.41961
HK2	3099	hexokinase 2 [Source:HGNC Symbol;Acc:HGNC:4923]	3565.41	4204.55	4232.89	934.64	927.465	939.489	2467.41	2.05091	0.0715906	28.6478	1.7078e-180	1.92282e-176	4.14368
HLA-A	3105	major histocompatibility complex, class I, A [Source:HGNC Symbol;Acc:HGNC:4931]	1105.29	1170.09	1150.33	1639.72	1839.27	1558.27	1410.49	-0.543531	0.0732641	-7.41879	1.18198e-13	3.1276e-12	-1.45754
HLA-B	3106	major histocompatibility complex, class I, B [Source:HGNC Symbol;Acc:HGNC:4932]	864.86	1037.06	975.017	1342.23	1485.59	1170.67	1145.9	-0.457593	0.0883053	-5.18194	2.19594e-07	2.18122e-06	-1.37325
HLA-C	3107	major histocompatibility complex, class I, C [Source:HGNC Symbol;Acc:HGNC:4933]	598.223	696.227	649.699	826.887	1000.01	787.007	759.676	-0.410848	0.0943122	-4.35625	1.32307e-05	9.11096e-05	-1.32947
HLA-DQB1	3119	major histocompatibility complex, class II, DQ beta 1 [Source:HGNC Symbol;Acc:HGNC:4944]	37.6026	35.928	41.2507	14.0547	9.06855	12.7889	25.1156	1.00873	0.231778	4.35213	1.34821e-05	9.26143e-05	2.01214
HLA-E	3133	major histocompatibility complex, class I, E [Source:HGNC Symbol;Acc:HGNC:4962]	356.655	402.005	439.695	599.669	572.967	576.482	491.246	-0.518414	0.0954232	-5.43279	5.54809e-08	6.17863e-07	-1.43238
HM13	81502	histocompatibility minor 13 [Source:HGNC Symbol;Acc:HGNC:16435]	1782.13	1579.86	1589.09	1857.57	2140.18	1979.32	1821.36	-0.268036	0.0711831	-3.76545	0.000166249	0.000882717	-1.20417
HMBOX1	79618	homeobox containing 1 [Source:HGNC Symbol;Acc:HGNC:26137]	1083.64	998.216	1006.89	685.169	591.104	597.141	827.027	0.702114	0.0815292	8.61182	7.19124e-18	3.19393e-16	1.62689
HMCN1	83872	hemicentin 1 [Source:HGNC Symbol;Acc:HGNC:19194]	223.337	240.815	248.442	550.477	725.484	559.759	424.719	-1.28302	0.114068	-11.2479	2.37247e-29	2.81175e-27	-2.43348
HMGCS1	3157	3-hydroxy-3-methylglutaryl-CoA synthase 1 [Source:HGNC Symbol;Acc:HGNC:5007]	32922.8	37413.7	37088.1	30507	27863.5	29542.3	32556.2	0.284985	0.0579255	4.91985	8.66084e-07	7.7024e-06	1.2184
HMGN5	79366	high mobility group nucleosome binding domain 5 [Source:HGNC Symbol;Acc:HGNC:8013]	304.239	307.816	264.38	374.793	366.04	370.877	331.357	-0.326046	0.10608	-3.0736	0.00211495	0.0083979	-1.25357
HMOX2	3163	heme oxygenase 2 [Source:HGNC Symbol;Acc:HGNC:5014]	475.16	438.904	456.57	542.279	581.211	574.515	511.44	-0.300372	0.0891406	-3.36964	0.000752658	0.00337415	-1.23146
HNRNPA1	3178	heterogeneous nuclear ribonucleoprotein A1 [Source:HGNC Symbol;Acc:HGNC:5031]	51594.2	55103.9	52572.2	60896.9	61706.5	60344.7	57036.4	-0.198114	0.0451883	-4.38418	1.16422e-05	8.13656e-05	-1.1472
HNRNPH3	3189	heterogeneous nuclear ribonucleoprotein H3 [Source:HGNC Symbol;Acc:HGNC:5043]	9014.37	8888.78	8913.91	7308.47	7362.84	6874.5	8060.48	0.312269	0.0489756	6.37602	1.81754e-10	3.05884e-09	1.24166
HNRNPL	3191	heterogeneous nuclear ribonucleoprotein L [Source:HGNC Symbol;Acc:HGNC:5045]	10485.4	10323	10003.3	7943.27	8451.06	8456.39	9277.07	0.306332	0.0494238	6.19807	5.71591e-10	8.99447e-09	1.23656
HNRNPLL	92906	heterogeneous nuclear ribonucleoprotein L like [Source:HGNC Symbol;Acc:HGNC:25127]	2797.4	2803.36	2725.36	2336.6	2305.88	2607.94	2596.09	0.196116	0.0617998	3.1734	0.00150665	0.00623574	1.14561
HNRNPR	10236	heterogeneous nuclear ribonucleoprotein R [Source:HGNC Symbol;Acc:HGNC:5047]	13511.9	12319.4	12567.4	14366.3	14095.8	14689.5	13591.7	-0.166556	0.0506858	-3.28605	0.00101601	0.00440143	-1.12238
HNRNPU	3192	heterogeneous nuclear ribonucleoprotein U [Source:HGNC Symbol;Acc:HGNC:5048]	31998.7	29968.8	31183.7	25748.3	25725	26033.2	28442.9	0.262764	0.0453358	5.79594	6.79391e-09	8.85843e-08	1.19977
HNRNPUL2	221092	heterogeneous nuclear ribonucleoprotein U like 2 [Source:HGNC Symbol;Acc:HGNC:25451]	8381.96	8043.99	8209.83	6953.58	6928.37	6867.62	7564.23	0.245158	0.0466841	5.25142	1.50935e-07	1.55052e-06	1.18522
HNRNPUL2	221092	heterogeneous nuclear ribonucleoprotein U like 2 [Source:HGNC Symbol;Acc:HGNC:25451]	8381.96	8043.99	8209.83	6953.58	6928.37	6867.62	7564.23	0.245158	0.0466841	5.25142	1.50935e-07	1.55052e-06	1.18522
HOMEZ	57594	homeobox and leucine zipper encoding [Source:HGNC Symbol;Acc:HGNC:20164]	838.652	792.358	748.138	542.279	484.755	451.545	642.955	0.662911	0.0890911	7.44082	1.00062e-13	2.69521e-12	1.58327
HPCA	3208	hippocalcin [Source:HGNC Symbol;Acc:HGNC:5144]	90.0183	88.3635	120.94	209.65	187.142	161.336	142.908	-0.78328	0.154839	-5.05867	4.22189e-07	3.99783e-06	-1.72104
HPDL	84842	4-hydroxyphenylpyruvate dioxygenase like [Source:HGNC Symbol;Acc:HGNC:28242]	36.4631	36.899	31.8756	90.1846	112.12	56.0742	60.6028	-0.965944	0.206934	-4.66788	3.04318e-06	2.42891e-05	-1.95334
HPGD	3248	15-hydroxyprostaglandin dehydrogenase [Source:HGNC Symbol;Acc:HGNC:5154]	19.371	20.3916	18.7503	50.3628	51.1136	58.0417	36.3385	-0.995519	0.21861	-4.55387	5.2669e-06	3.97454e-05	-1.9938
HPS1	3257	HPS1, biogenesis of lysosomal organelles complex 3 subunit 1 [Source:HGNC Symbol;Acc:HGNC:5163]	515.042	621.457	605.636	775.353	793.91	709.29	670.115	-0.370915	0.0893277	-4.1523	3.29157e-05	0.000207038	-1.29317
HPSE2	60495	heparanase 2 (inactive) [Source:HGNC Symbol;Acc:HGNC:18374]	39.8815	43.6962	39.3757	7.02737	14.015	17.7077	26.9506	0.991456	0.231063	4.29085	1.77994e-05	0.000118758	1.98819
HRH3	11255	histamine receptor H3 [Source:HGNC Symbol;Acc:HGNC:5184]	142.434	151.48	158.44	98.3832	85.739	119.035	125.919	0.511822	0.155438	3.29276	0.000992074	0.00431265	1.42585
HRK	8739	harakiri, BCL2 interacting protein [Source:HGNC Symbol;Acc:HGNC:5185]	19.371	27.1888	17.8128	43.3355	70.0751	67.8793	40.9438	-1.0291	0.219202	-4.69474	2.6694e-06	2.16066e-05	-2.04075
HS2ST1	9653	heparan sulfate 2-O-sulfotransferase 1 [Source:HGNC Symbol;Acc:HGNC:5193]	2878.31	2665.47	2751.61	3398.91	3641.43	3738.28	3179	-0.373012	0.0587095	-6.35352	2.10439e-10	3.50752e-09	-1.29505
HS3ST3B1	9953	heparan sulfate-glucosamine 3-sulfotransferase 3B1 [Source:HGNC Symbol;Acc:HGNC:5198]	62.671	101.958	96.5642	207.307	238.255	224.297	155.175	-1.19034	0.153275	-7.76606	8.09666e-15	2.51824e-13	-2.28207
HS3ST4	9951	heparan sulfate-glucosamine 3-sulfotransferase 4 [Source:HGNC Symbol;Acc:HGNC:5200]	77.4841	75.7401	74.0638	261.184	252.27	282.339	170.514	-1.62579	0.142054	-11.4449	2.49425e-30	3.2279e-28	-3.08611
HS6ST2	90161	heparan sulfate 6-O-sulfotransferase 2 [Source:HGNC Symbol;Acc:HGNC:19133]	7123.98	7067.14	7236.69	8772.5	7864.08	8746.6	7801.83	-0.240613	0.0546478	-4.40298	1.06773e-05	7.53704e-05	-1.18149
HSD11B1L	374875	hydroxysteroid 11-beta dehydrogenase 1 like [Source:HGNC Symbol;Acc:HGNC:30419]	624.431	702.053	695.637	839.771	891.191	807.666	760.125	-0.317602	0.0815218	-3.89592	9.78256e-05	0.000549199	-1.24626
HSD11B2	3291	hydroxysteroid 11-beta dehydrogenase 2 [Source:HGNC Symbol;Acc:HGNC:5209]	83.1815	73.7981	101.252	37.4793	56.0601	30.4965	63.7112	0.800422	0.200306	3.99599	6.44237e-05	0.000378672	1.74161
HSD17B11	51170	hydroxysteroid 17-beta dehydrogenase 11 [Source:HGNC Symbol;Acc:HGNC:22960]	158.387	179.64	184.691	223.705	252.27	255.777	209.078	-0.447751	0.126786	-3.53155	0.000413126	0.00198311	-1.36391
HSD17B2	3294	hydroxysteroid 17-beta dehydrogenase 2 [Source:HGNC Symbol;Acc:HGNC:5211]	2.27894	0.971027	0.937516	49.1916	135.204	90.5058	46.5148	-2.58986	0.234369	-11.0503	2.18393e-28	2.39891e-26	-6.02041
HSD17B4	3295	hydroxysteroid 17-beta dehydrogenase 4 [Source:HGNC Symbol;Acc:HGNC:5213]	3103.92	3386.94	3368.5	2854.28	2744.47	2889.3	3057.9	0.21385	0.0576986	3.70633	0.000210282	0.00108929	1.15978
HSD17B7	51478	hydroxysteroid 17-beta dehydrogenase 7 [Source:HGNC Symbol;Acc:HGNC:5215]	675.707	680.69	705.95	487.231	552.357	526.311	604.708	0.381195	0.0853453	4.46651	7.95075e-06	5.7549e-05	1.30242
HSP90AA1	3320	heat shock protein 90 alpha family class A member 1 [Source:HGNC Symbol;Acc:HGNC:5253]	41450.6	41352.2	42450.7	32881.1	33646.8	37794	38262.6	0.260112	0.0556347	4.67536	2.93444e-06	2.34963e-05	1.19757
HSP90AB1	3326	heat shock protein 90 alpha family class B member 1 [Source:HGNC Symbol;Acc:HGNC:5258]	30076.4	29847.4	30387.7	26967.5	27626.9	27348.5	28709.1	0.139113	0.0423829	3.28228	0.0010297	0.00444956	1.10123
HSPA12A	259217	heat shock protein family A (Hsp70) member 12A [Source:HGNC Symbol;Acc:HGNC:19022]	258.66	259.264	283.13	405.245	430.344	452.529	348.195	-0.650415	0.104405	-6.22975	4.67188e-10	7.45506e-09	-1.56962
HSPA13	6782	heat shock protein family A (Hsp70) member 13 [Source:HGNC Symbol;Acc:HGNC:11375]	4518.01	4575.48	4850.71	5162.78	5226.78	5937.97	5045.29	-0.223572	0.0619568	-3.60852	0.000307954	0.00152474	-1.16762
HSPA1A	3303	heat shock protein family A (Hsp70) member 1A [Source:HGNC Symbol;Acc:HGNC:5232]	145.852	141.77	162.19	416.957	380.879	349.234	266.147	-1.25234	0.120938	-10.3552	3.96199e-25	3.34143e-23	-2.38228
HSPA1A	3303	heat shock protein family A (Hsp70) member 1A [Source:HGNC Symbol;Acc:HGNC:5232]	145.852	141.77	162.19	416.957	380.879	349.234	266.147	-1.25234	0.120938	-10.3552	3.96199e-25	3.34143e-23	-2.38228
HSPA1B	3304	heat shock protein family A (Hsp70) member 1B [Source:HGNC Symbol;Acc:HGNC:5233]	722.426	760.314	739.7	520.025	531.747	433.837	618.008	0.55905	0.0905281	6.17543	6.59843e-10	1.03111e-08	1.4733
HSPA1B	3304	heat shock protein family A (Hsp70) member 1B [Source:HGNC Symbol;Acc:HGNC:5233]	722.426	760.314	739.7	520.025	531.747	433.837	618.008	0.55905	0.0905281	6.17543	6.59843e-10	1.03111e-08	1.4733
HSPA2	3306	heat shock protein family A (Hsp70) member 2 [Source:HGNC Symbol;Acc:HGNC:5235]	5.69736	14.5654	8.43765	117.123	176.424	136.742	76.4984	-2.69566	0.210018	-12.8354	1.03917e-37	2.00001e-35	-6.47851
HSPA8	3312	heat shock protein family A (Hsp70) member 8 [Source:HGNC Symbol;Acc:HGNC:5241]	30402.3	28304.5	28062.7	18307.5	18926.1	19158.7	23860.3	0.614764	0.0491974	12.4959	7.86396e-36	1.38344e-33	1.53131
HSPA9	3313	heat shock protein family A (Hsp70) member 9 [Source:HGNC Symbol;Acc:HGNC:5244]	6605.52	6174.76	6377.92	7454.87	7667.87	7988.12	7044.84	-0.267766	0.0515148	-5.19784	2.01612e-07	2.01684e-06	-1.20394
HSPB8	26353	heat shock protein family B (small) member 8 [Source:HGNC Symbol;Acc:HGNC:30171]	62.671	53.4065	53.4384	117.123	173.951	134.775	99.2275	-1.11963	0.175749	-6.37064	1.88243e-10	3.15626e-09	-2.17292
HSPG2	3339	heparan sulfate proteoglycan 2 [Source:HGNC Symbol;Acc:HGNC:5273]	1565.64	1659.49	1612.53	2235.88	3347.94	2215.42	2106.15	-0.578116	0.1746	-3.3111	0.000929313	0.00407083	-1.4929
HSPH1	10808	heat shock protein family H (Hsp110) member 1 [Source:HGNC Symbol;Acc:HGNC:16969]	5143.58	4280.29	4405.39	2635.26	2708.2	2785.02	3659.62	0.749756	0.0679145	11.0397	2.45843e-28	2.67435e-26	1.68151
HTATSF1	27336	HIV-1 Tat specific factor 1 [Source:HGNC Symbol;Acc:HGNC:5276]	5688.25	5514.46	5576.35	4634.55	4371.86	4769.26	5092.46	0.281331	0.052738	5.33451	9.58037e-08	1.01856e-06	1.21532
HTR2A	3356	5-hydroxytryptamine receptor 2A [Source:HGNC Symbol;Acc:HGNC:5293]	213.081	178.669	223.129	112.438	103.052	117.067	157.906	0.798431	0.143524	5.56303	2.65124e-08	3.14498e-07	1.73921
HTRA1	5654	HtrA serine peptidase 1 [Source:HGNC Symbol;Acc:HGNC:9476]	143.574	185.466	165.94	420.471	590.28	441.708	324.573	-1.42452	0.130938	-10.8793	1.44698e-27	1.48105e-25	-2.68424
HTT	3064	huntingtin [Source:HGNC Symbol;Acc:HGNC:4851]	4739.07	4596.84	4621.02	4051.28	4055.29	3959.63	4337.19	0.207477	0.049867	4.16061	3.17403e-05	0.000200541	1.15467
HUWE1	10075	HECT, UBA and WWE domain containing 1, E3 ubiquitin protein ligase [Source:HGNC Symbol;Acc:HGNC:30892]	16030.1	15339.3	15504.6	11112.6	11389.3	11026.9	13400.5	0.478647	0.0457529	10.4616	1.29673e-25	1.1496e-23	1.39344
HYAL2	8692	hyaluronoglucosaminidase 2 [Source:HGNC Symbol;Acc:HGNC:5321]	1896.08	1775.04	1933.16	2220.65	2420.48	2239.03	2080.74	-0.291719	0.063216	-4.61463	3.93788e-06	3.05769e-05	-1.2241
ICA1L	130026	islet cell autoantigen 1 like [Source:HGNC Symbol;Acc:HGNC:14442]	559.481	595.24	664.699	732.018	713.118	790.942	675.916	-0.284615	0.0872704	-3.2613	0.00110901	0.00474857	-1.21809
ICAM1	3383	intercellular adhesion molecule 1 [Source:HGNC Symbol;Acc:HGNC:5344]	9.11578	3.88411	14.0627	55.0477	79.9681	71.8144	38.9821	-1.7996	0.226994	-7.92796	2.22782e-15	7.48746e-14	-3.48123
ID1	3397	inhibitor of DNA binding 1, HLH protein [Source:HGNC Symbol;Acc:HGNC:5360]	76.3447	51.4644	58.126	127.664	244.851	125.921	114.062	-1.13209	0.19349	-5.8509	4.88924e-09	6.52613e-08	-2.19176
ID3	3399	inhibitor of DNA binding 3, HLH protein [Source:HGNC Symbol;Acc:HGNC:5362]	120.784	94.1897	120.002	429.841	711.469	382.682	309.828	-1.51706	0.217755	-6.96682	3.24196e-12	6.97254e-11	-2.86207
ID4	3400	inhibitor of DNA binding 4, HLH protein [Source:HGNC Symbol;Acc:HGNC:5363]	6154.29	6774.86	6553.24	12595.4	11635.8	10963	9112.76	-0.838944	0.0597521	-14.0404	8.81949e-45	2.33644e-42	-1.78874
IDO1	3620	indoleamine 2,3-dioxygenase 1 [Source:HGNC Symbol;Acc:HGNC:6059]	0	1.94205	2.81255	49.1916	41.2207	46.2366	23.5673	-1.97803	0.236819	-8.35249	6.68365e-17	2.69235e-15	-3.93954
IER2	9592	immediate early response 2 [Source:HGNC Symbol;Acc:HGNC:28871]	1303.56	1341.96	1277.83	856.168	872.229	708.306	1060.01	0.666297	0.0808587	8.24026	1.71843e-16	6.56972e-15	1.58699
IER3	8870	immediate early response 3 [Source:HGNC Symbol;Acc:HGNC:5392]	183.455	192.263	202.504	356.053	589.456	384.65	318.063	-1.08559	0.142424	-7.62223	2.49337e-14	7.26336e-13	-2.12224
IER3IP1	51124	immediate early response 3 interacting protein 1 [Source:HGNC Symbol;Acc:HGNC:18550]	1175.94	1206.99	1169.08	1380.88	1445.2	1485.48	1310.59	-0.274819	0.0659006	-4.17021	3.04321e-05	0.000193088	-1.20984
IER3IP1	51124	immediate early response 3 interacting protein 1 [Source:HGNC Symbol;Acc:HGNC:18550]	1175.94	1206.99	1169.08	1380.88	1445.2	1485.48	1310.59	-0.274819	0.0659006	-4.17021	3.04321e-05	0.000193088	-1.20984
IER5	51278	immediate early response 5 [Source:HGNC Symbol;Acc:HGNC:5393]	606.199	587.472	662.824	715.621	797.208	804.714	695.673	-0.310767	0.084808	-3.66436	0.00024796	0.0012604	-1.24037
IER5L	389792	immediate early response 5 like [Source:HGNC Symbol;Acc:HGNC:23679]	722.426	619.515	545.635	345.512	460.847	267.582	493.586	0.633062	0.196518	3.22139	0.00127569	0.00536631	1.55085
IFI16	3428	interferon gamma inducible protein 16 [Source:HGNC Symbol;Acc:HGNC:5395]	112.808	119.436	121.877	187.397	203.63	163.304	151.409	-0.580877	0.143761	-4.04058	5.33195e-05	0.000319662	-1.49576
IFI16	3428	interferon gamma inducible protein 16 [Source:HGNC Symbol;Acc:HGNC:5395]	112.808	119.436	121.877	187.397	203.63	163.304	151.409	-0.580877	0.143761	-4.04058	5.33195e-05	0.000319662	-1.49576
IFI16	3428	interferon gamma inducible protein 16 [Source:HGNC Symbol;Acc:HGNC:5395]	112.808	119.436	121.877	187.397	203.63	163.304	151.409	-0.580877	0.143761	-4.04058	5.33195e-05	0.000319662	-1.49576
IFI16	3428	interferon gamma inducible protein 16 [Source:HGNC Symbol;Acc:HGNC:5395]	112.808	119.436	121.877	187.397	203.63	163.304	151.409	-0.580877	0.143761	-4.04058	5.33195e-05	0.000319662	-1.49576
IFI16	3428	interferon gamma inducible protein 16 [Source:HGNC Symbol;Acc:HGNC:5395]	112.808	119.436	121.877	187.397	203.63	163.304	151.409	-0.580877	0.143761	-4.04058	5.33195e-05	0.000319662	-1.49576
IFI16	3428	interferon gamma inducible protein 16 [Source:HGNC Symbol;Acc:HGNC:5395]	112.808	119.436	121.877	187.397	203.63	163.304	151.409	-0.580877	0.143761	-4.04058	5.33195e-05	0.000319662	-1.49576
IFI16	3428	interferon gamma inducible protein 16 [Source:HGNC Symbol;Acc:HGNC:5395]	112.808	119.436	121.877	187.397	203.63	163.304	151.409	-0.580877	0.143761	-4.04058	5.33195e-05	0.000319662	-1.49576
IFI27	3429	interferon alpha inducible protein 27 [Source:HGNC Symbol;Acc:HGNC:5397]	96.8552	96.1317	103.127	59.7327	46.9916	51.1554	75.6656	0.756224	0.180315	4.1939	2.74193e-05	0.000175555	1.68906
IFI27L2	83982	interferon alpha inducible protein 27 like 2 [Source:HGNC Symbol;Acc:HGNC:19753]	406.792	511.731	488.446	675.799	633.149	616.817	555.456	-0.429542	0.0951221	-4.51569	6.3112e-06	4.67639e-05	-1.34681
IFI44	10561	interferon induced protein 44 [Source:HGNC Symbol;Acc:HGNC:16938]	5.69736	14.5654	2.81255	39.8218	40.3963	54.1067	26.2333	-1.3468	0.235519	-5.71844	1.07504e-08	1.35314e-07	-2.54347
IFI44L	10964	interferon induced protein 44 like [Source:HGNC Symbol;Acc:HGNC:17817]	58.1131	79.6242	76.8763	201.451	152.516	212.492	130.179	-1.19434	0.163803	-7.29133	3.06912e-13	7.62808e-12	-2.2884
IFI6	2537	interferon alpha inducible protein 6 [Source:HGNC Symbol;Acc:HGNC:4054]	119.645	199.061	157.503	235.417	261.339	196.752	194.953	-0.477534	0.150618	-3.17049	0.00152184	0.00629129	-1.39236
IFITM1	8519	interferon induced transmembrane protein 1 [Source:HGNC Symbol;Acc:HGNC:5412]	30.7658	57.2906	56.251	224.876	258.866	169.206	132.876	-1.7933	0.177412	-10.1081	5.08463e-24	3.89441e-22	-3.46608
IFITM1	8519	interferon induced transmembrane protein 1 [Source:HGNC Symbol;Acc:HGNC:5412]	30.7658	57.2906	56.251	224.876	258.866	169.206	132.876	-1.7933	0.177412	-10.1081	5.08463e-24	3.89441e-22	-3.46608
IFITM1	8519	interferon induced transmembrane protein 1 [Source:HGNC Symbol;Acc:HGNC:5412]	30.7658	57.2906	56.251	224.876	258.866	169.206	132.876	-1.7933	0.177412	-10.1081	5.08463e-24	3.89441e-22	-3.46608
IFITM1	8519	interferon induced transmembrane protein 1 [Source:HGNC Symbol;Acc:HGNC:5412]	30.7658	57.2906	56.251	224.876	258.866	169.206	132.876	-1.7933	0.177412	-10.1081	5.08463e-24	3.89441e-22	-3.46608
IFITM1	8519	interferon induced transmembrane protein 1 [Source:HGNC Symbol;Acc:HGNC:5412]	30.7658	57.2906	56.251	224.876	258.866	169.206	132.876	-1.7933	0.177412	-10.1081	5.08463e-24	3.89441e-22	-3.46608
IFITM10	402778	interferon induced transmembrane protein 10 [Source:HGNC Symbol;Acc:HGNC:40022]	7.97631	33.0149	15.0003	51.5341	61.831	47.2204	36.0962	-0.930933	0.229734	-4.05223	5.07328e-05	0.000306274	-1.90651
IFITM2	10581	interferon induced transmembrane protein 2 [Source:HGNC Symbol;Acc:HGNC:5413]	78.6236	104.871	94.6892	312.718	387.474	256.761	205.856	-1.57656	0.150519	-10.4741	1.13569e-25	1.01886e-23	-2.98258
IFITM2	10581	interferon induced transmembrane protein 2 [Source:HGNC Symbol;Acc:HGNC:5413]	78.6236	104.871	94.6892	312.718	387.474	256.761	205.856	-1.57656	0.150519	-10.4741	1.13569e-25	1.01886e-23	-2.98258
IFITM2	10581	interferon induced transmembrane protein 2 [Source:HGNC Symbol;Acc:HGNC:5413]	78.6236	104.871	94.6892	312.718	387.474	256.761	205.856	-1.57656	0.150519	-10.4741	1.13569e-25	1.01886e-23	-2.98258
IFITM2	10581	interferon induced transmembrane protein 2 [Source:HGNC Symbol;Acc:HGNC:5413]	78.6236	104.871	94.6892	312.718	387.474	256.761	205.856	-1.57656	0.150519	-10.4741	1.13569e-25	1.01886e-23	-2.98258
IFITM2	10581	interferon induced transmembrane protein 2 [Source:HGNC Symbol;Acc:HGNC:5413]	78.6236	104.871	94.6892	312.718	387.474	256.761	205.856	-1.57656	0.150519	-10.4741	1.13569e-25	1.01886e-23	-2.98258
IFITM3	10410	interferon induced transmembrane protein 3 [Source:HGNC Symbol;Acc:HGNC:5414]	509.344	563.196	565.322	1082.22	1356.16	897.188	828.904	-0.969187	0.109341	-8.86389	7.72718e-19	3.79086e-17	-1.95774
IFITM3	10410	interferon induced transmembrane protein 3 [Source:HGNC Symbol;Acc:HGNC:5414]	509.344	563.196	565.322	1082.22	1356.16	897.188	828.904	-0.969187	0.109341	-8.86389	7.72718e-19	3.79086e-17	-1.95774
IFITM3	10410	interferon induced transmembrane protein 3 [Source:HGNC Symbol;Acc:HGNC:5414]	509.344	563.196	565.322	1082.22	1356.16	897.188	828.904	-0.969187	0.109341	-8.86389	7.72718e-19	3.79086e-17	-1.95774
IFITM3	10410	interferon induced transmembrane protein 3 [Source:HGNC Symbol;Acc:HGNC:5414]	509.344	563.196	565.322	1082.22	1356.16	897.188	828.904	-0.969187	0.109341	-8.86389	7.72718e-19	3.79086e-17	-1.95774
IFITM3	10410	interferon induced transmembrane protein 3 [Source:HGNC Symbol;Acc:HGNC:5414]	509.344	563.196	565.322	1082.22	1356.16	897.188	828.904	-0.969187	0.109341	-8.86389	7.72718e-19	3.79086e-17	-1.95774
[truncated: 3,102 more rows]

## Sheet: MSN30_DEGs
geneName	entrezID	description	norm.counts.mutant1	norm.counts.mutant2	norm.counts.mutant3	norm.counts.control1	norm.counts.control2	norm.counts.control3	baseMean	log2FoldChange	lfcSE	stat	pvalue	padj	FC
A3GALT2	127550	alpha 1,3-galactosyltransferase 2 [Source:HGNC Symbol;Acc:HGNC:30005]	1.0614	5.46206	2.59513	14.8808	21.3311	19.5714	10.817	-1.58383	0.390105	-4.06	4.90719e-05	0.000144747	-2.99764
AAGAB	79719	alpha and gamma adaptin binding protein [Source:HGNC Symbol;Acc:HGNC:25662]	1080.51	1011.57	1067.47	1454.6	1432.55	1428.72	1245.9	-0.445561	0.0711692	-6.26058	3.83547e-10	2.03159e-09	-1.36184
AAK1	22848	AP2 associated kinase 1 [Source:HGNC Symbol;Acc:HGNC:19679]	3882.61	3727.31	3618.48	3372.98	3123.33	2859.53	3430.71	0.262925	0.0698514	3.76407	0.000167172	0.000455276	1.19991
AAMP	14	angio associated migratory cell protein [Source:HGNC Symbol;Acc:HGNC:18]	2693.84	2750.69	2668.66	3536.67	3578.02	3554.31	3130.37	-0.393318	0.0575397	-6.83559	8.16662e-12	5.03915e-11	-1.31341
AAR2	25980	AAR2 splicing factor homolog [Source:HGNC Symbol;Acc:HGNC:15886]	1211.06	1334.93	1271.62	1816.7	1878.26	2071.08	1597.27	-0.592307	0.0752712	-7.86897	3.57577e-15	2.93163e-14	-1.50766
AARS	16	alanyl-tRNA synthetase [Source:HGNC Symbol;Acc:HGNC:20]	4629.84	4931.14	4988.71	3737.56	3560.05	3520.76	4228.01	0.426049	0.060004	7.10035	1.24441e-12	8.27188e-12	1.34355
AARS2	57505	alanyl-tRNA synthetase 2, mitochondrial [Source:HGNC Symbol;Acc:HGNC:21022]	1010.46	1027.96	999.992	839.524	725.259	714.358	886.258	0.414362	0.0844572	4.90618	9.28675e-07	3.39957e-06	1.33271
AASDH	132949	aminoadipate-semialdehyde dehydrogenase [Source:HGNC Symbol;Acc:HGNC:23993]	706.894	881.576	778.54	491.066	440.095	413.796	618.661	0.807266	0.1027	7.86041	3.82866e-15	3.127e-14	1.74989
AASDHPPT	60496	aminoadipate-semialdehyde dehydrogenase-phosphopantetheinyl transferase [Source:HGNC Symbol;Acc:HGNC:14235]	6282.44	6009.35	6508.6	4744.49	4723.16	4033.12	5383.53	0.475695	0.0706252	6.73548	1.63384e-11	9.83182e-11	1.39059
AASS	10157	aminoadipate-semialdehyde synthase [Source:HGNC Symbol;Acc:HGNC:17366]	488.245	542.928	556.224	704.357	729.749	681.506	617.168	-0.406044	0.0910707	-4.45856	8.2514e-06	2.69196e-05	-1.32505
ABAT	18	4-aminobutyrate aminotransferase [Source:HGNC Symbol;Acc:HGNC:23]	13046.8	13513.1	13296.6	15655.8	16184.7	14632.5	14388.2	-0.220162	0.0565356	-3.89422	9.85132e-05	0.000277625	-1.16486
ABCA1	19	ATP binding cassette subfamily A member 1 [Source:HGNC Symbol;Acc:HGNC:29]	1134.64	1340.39	1196.36	804.802	744.344	823.399	1007.32	0.620512	0.0850265	7.29786	2.92374e-13	2.04073e-12	1.53742
ABCA13	154664	ATP binding cassette subfamily A member 13 [Source:HGNC Symbol;Acc:HGNC:14638]	45.6403	55.713	40.6571	8.68046	16.8404	20.2704	31.3003	1.31365	0.300933	4.36527	1.26968e-05	4.03828e-05	2.4857
ABCA2	20	ATP binding cassette subfamily A member 2 [Source:HGNC Symbol;Acc:HGNC:32]	3921.88	3505.55	3524.19	2880.67	2784.27	3247.46	3310.67	0.29284	0.0735973	3.97895	6.92211e-05	0.000200001	1.22505
ABCA5	23461	ATP binding cassette subfamily A member 5 [Source:HGNC Symbol;Acc:HGNC:35]	638.965	659.816	684.25	416.662	460.303	411.699	545.283	0.616598	0.0940977	6.55274	5.64899e-11	3.25079e-10	1.53326
ABCA7	10347	ATP binding cassette subfamily A member 7 [Source:HGNC Symbol;Acc:HGNC:37]	942.526	826.955	854.664	477.425	468.162	548.699	686.405	0.794171	0.0945861	8.39628	4.60857e-17	4.39081e-16	1.73408
ABCB10	23456	ATP binding cassette subfamily B member 10 [Source:HGNC Symbol;Acc:HGNC:41]	774.824	868.467	839.958	1062.74	1283.24	1161.71	998.488	-0.492898	0.0866486	-5.68847	1.28181e-08	5.81412e-08	-1.40727
ABCB6	10058	ATP binding cassette subfamily B member 6 (Langereis blood group) [Source:HGNC Symbol;Acc:HGNC:47]	1107.04	1053.08	1140.13	693.197	601.762	887.006	913.704	0.579171	0.109197	5.30392	1.13339e-07	4.63563e-07	1.49399
ABCB8	11194	ATP binding cassette subfamily B member 8 [Source:HGNC Symbol;Acc:HGNC:49]	1113.41	1115.35	1102.07	987.092	872.331	898.189	1014.74	0.271819	0.077897	3.48947	0.000483986	0.00122286	1.20733
ABCC1	4363	ATP binding cassette subfamily C member 1 [Source:HGNC Symbol;Acc:HGNC:51]	1217.43	1163.42	1111.58	763.88	687.087	713.659	942.843	0.683803	0.0806992	8.47349	2.38157e-17	2.31202e-16	1.60637
ABCC10	89845	ATP binding cassette subfamily C member 10 [Source:HGNC Symbol;Acc:HGNC:52]	735.552	738.47	760.374	628.713	574.818	592.036	671.661	0.313856	0.0856837	3.66296	0.000249319	0.00066087	1.24303
ABCC2	1244	ATP binding cassette subfamily C member 2 [Source:HGNC Symbol;Acc:HGNC:53]	41.3947	42.604	25.0863	59.5231	80.8338	78.9848	54.7378	-0.923171	0.245994	-3.75281	0.000174862	0.000474682	-1.89628
ABCC4	10257	ATP binding cassette subfamily C member 4 [Source:HGNC Symbol;Acc:HGNC:55]	110.386	88.4853	124.566	354.659	298.636	292.174	211.484	-1.48016	0.149334	-9.91171	3.7027e-23	5.45915e-22	-2.78979
ABCC5	10057	ATP binding cassette subfamily C member 5 [Source:HGNC Symbol;Acc:HGNC:56]	3032.43	2700.44	2853.78	2664.9	2433.99	2185.71	2645.21	0.237466	0.0776665	3.05751	0.00223182	0.00502543	1.17892
ABCC8	6833	ATP binding cassette subfamily C member 8 [Source:HGNC Symbol;Acc:HGNC:59]	228.202	223.944	214.531	174.849	145.95	174.046	193.587	0.412406	0.138681	2.97378	0.00294152	0.00645934	1.3309
ABCD2	225	ATP binding cassette subfamily D member 2 [Source:HGNC Symbol;Acc:HGNC:66]	167.702	199.911	179.929	54.5629	60.6253	53.8215	119.425	1.61208	0.178279	9.04243	1.5323e-19	1.7567e-18	3.05691
ABCE1	6059	ATP binding cassette subfamily E member 1 [Source:HGNC Symbol;Acc:HGNC:69]	2332.96	2397.84	2553.61	3720.2	4009.13	3480.22	3082.33	-0.615544	0.0696472	-8.83802	9.74265e-19	1.05245e-17	-1.53214
ABCF1	23	ATP binding cassette subfamily F member 1 [Source:HGNC Symbol;Acc:HGNC:70]	2535.69	2839.18	2630.6	4503.92	4549.14	4621.66	3613.36	-0.768401	0.0623482	-12.3243	6.6986e-35	1.93023e-33	-1.70338
[truncated: 8,967 more rows]

## Sheet: MSN40_DEGs
geneName	entrezID	description	norm.counts.mutant1	norm.counts.mutant2	norm.counts.mutant3	norm.counts.control1	norm.counts.control2	norm.counts.control3	baseMean	log2FoldChange	lfcSE	stat	pvalue	padj	FC
[truncated: 6,039 more rows]

[truncated: 1 more sheets: CTX30_DEGs]
