# Supplementary material for: Dysfunction of cAMP–Protein Kinase A–Calcium Signaling Axis in Striatal Medium Spiny Neurons: A Role in Schizophrenia and Huntington’s Disease Neuropathology
Source: Biol Psychiatry Glob Open Sci. 2022 Apr 4;3(3):418–29. doi: 10.1016/j.bpsgos.2022.03.010 (PMC10382711; doi:10.1016/j.bpsgos.2022.03.010)
Supplement: Key Resources Table [file mmc9.xlsx]

## Sheet: Key Resources Table
KEY RESOURCES TABLE
Resource Type	Specific Reagent or Resource	Source or Reference	Identifiers	Additional Information
Add additional rows as needed for each resource type	Include species and sex when applicable.	Include name of manufacturer, company, repository, individual, or research lab. Include PMID or DOI for references; use “this paper” if new.	Include catalog numbers, stock numbers, database IDs or accession numbers, and/or RRIDs. RRIDs are highly encouraged; search for RRIDs at https://scicrunch.org/resources.	Include any additional information or notes if necessary.
Antibody	rabbit anti-DARPP32	Santa Cruz Biotechnology	Santa Cruz Biotechnology #sc-11365; RRID:AB_639000
Antibody	rat anti-BCL11B/CTIP2	Abcam	Abcam #ab18465; RRID:AB_2064130
Antibody	rabbit anti-FOXP2	Abcam	Abcam #ab16046; RRID:AB_2107107
Antibody	mouse anti-FOXP1	Abcam	Abcam #ab32010; RRID:AB_1141518
Antibody	rabbit anti-TBR1	Abcam	Abcam #ab31940; RRID:AB_2200219
Antibody	mouse anti-SATB2	Abcam	Abcam #ab51502; RRID:AB_882455
Antibody	anti-goat FOXA2	Santa Cruz Biotechnology	Santa Cruz Biotechnology #sc-6554; RRID:AB_2262810
Antibody	anti-rabbit LMX1A	Sigma	Sigma #HPA03008
Antibody	anti-mouse TH	Millipore	Millipore #MAB318; RRID:AB_2201528
Cell Line	control iCas9 ESC line (HUES9 background)	DOI: 10.1016/j.stem.2014.05.018	DOI: 10.1016/j.stem.2014.05.018
Cell Line	BCL11BKO ESC lines (iCas9-HUES9 background)	DOI: 10.1016/j.stemcr.2019.07.015	DOI: 10.1016/j.stemcr.2019.07.015
Chemical Compound or Drug	(S)-Nitroso-N-acetylpenicillamine	Tocris	Tocris #0598
Chemical Compound or Drug	Thapsigargin	Tocris	Tocris #1138
Chemical Compound or Drug	Roscovitine	Tocris	Tocris #1332
Chemical Compound or Drug	SKF-81297 hydrobromide	Tocris	Tocris #1447
Chemical Compound or Drug	8-bromo-cAMP, sodium salt	Tocris	Tocris #1140
Chemical Compound or Drug	DL-Glutamic acid monohydrate	Sigma-Aldrich	Sigma-Aldrich #G5513
Commercial Assay Or Kit	MitoProbe™ JC-1 Assay Kit	Thermo Fisher Scientific	Thermo Fisher Scientific #M34152
Commercial Assay Or Kit	Fluo-4, AM, cell permeant	Thermo Fisher Scientific	Thermo Fisher Scientific #F14201
Deposited Data; Public Database	PRJNA474679 and PRJNA767962	NCBI GEO DataSets	https://www.ncbi.nlm.nih.gov/sra/PRJNA474679 and https://www.ncbi.nlm.nih.gov/sra/PRJNA767962
Software; Algorithm	MATLAB R2014a	Mathworks
Software; Algorithm	FluoroSNNAP algorithm	www.seas.upenn.edu/~molneuro/fluorosnnap.html	www.seas.upenn.edu/~molneuro/fluorosnnap.html
Software; Algorithm	RStudio	RStudio	https://www.rstudio.com/
Software; Algorithm	DESeq2 (v1.14.1)	Bioconductor	https://bioconductor.org/packages/release/bioc/html/DESeq2.html
Software; Algorithm	clusterProfiler (v3.12.14)	Bioconductor	https://bioconductor.org/packages/release/bioc/html/clusterProfiler.html
Software; Algorithm	SPSS Statistics 25 software	IBM
